# Supplementary material for: The cytosolic Fe-S cluster assembly component MET18 is required for the full enzymatic activity of ROS1 in active DNA demethylation
Source: Sci Rep. 2016 May 19;6:26443. doi: 10.1038/srep26443 (PMC4872223; doi:10.1038/srep26443)
Supplement: Supplementary Table 1 [file srep26443-s2.xlsx]

## Sheet: Sheet1
Gene name	T-DNA mutant	description
At1g01010	SALK_074723C	NAC domain containing protein 1		NAC domain containing protein 1 (NAC001); FUNCTIONS IN: sequence-specific DNA binding transcription factor activity; INVOLVED IN: multicellular organismal development, regulation of transcription; LOCATED IN: cellular_component unknown; EXPRESSED IN: 7 plant structures; EXPRESSED DURING: 4 anthesis, C globular stage, petal differentiation and expansion stage; CONTAINS InterPro DOMAIN/s: No apical…
At1g01080	SALK_009918C	RNA-binding (RRM/RBD/RNP motifs) family protein		RNA-binding (RRM/RBD/RNP motifs) family protein; FUNCTIONS IN: RNA binding, nucleotide binding, nucleic acid binding; INVOLVED IN: biological_process unknown; LOCATED IN: chloroplast stroma, nucleus, chloroplast, chloroplast envelope; EXPRESSED IN: 23 plant structures; EXPRESSED DURING: 13 growth stages; CONTAINS InterPro DOMAIN/s: RNA recognition motif, RNP-1 (InterPro:IPR000504), Nucleotide-bin…
At1g01150	SALK_044655C	Homeodomain-like protein with RING/FYVE/PHD-type zinc finger domain		Homeodomain-like protein with RING/FYVE/PHD-type zinc finger domain; FUNCTIONS IN: DNA binding, zinc ion binding; INVOLVED IN: regulation of transcription; EXPRESSED IN: 8 plant structures; EXPRESSED DURING: 4 anthesis, petal differentiation and expansion stage, E expanded cotyledon stage, D bilateral stage; CONTAINS InterPro DOMAIN/s: Homeodomain-like (InterPro:IPR009057), Zinc finger, PHD-type,…
At1g01260	SALK_150281C	basic helix-loop-helix (bHLH) DNA-binding superfamily protein		basic helix-loop-helix (bHLH) DNA-binding superfamily protein; FUNCTIONS IN: DNA binding, sequence-specific DNA binding transcription factor activity; INVOLVED IN: regulation of transcription; LOCATED IN: nucleus; EXPRESSED IN: 24 plant structures; EXPRESSED DURING: 15 growth stages; CONTAINS InterPro DOMAIN/s: Helix-loop-helix DNA-binding domain (InterPro:IPR001092), Helix-loop-helix DNA-binding…
At1g01380	SALK_094648C	Homeodomain-like superfamily protein	ETC1 is involved in trichome and root hair patterning in Arabidopsis.	ENHANCER OF TRY AND CPC 1 (ETC1); FUNCTIONS IN: DNA binding, sequence-specific DNA binding transcription factor activity; INVOLVED IN: regulation of transcription, DNA-dependent, regulation of transcription; EXPRESSED IN: shoot apex, hypocotyl, root; CONTAINS InterPro DOMAIN/s: SANT, DNA-binding (InterPro:IPR001005), Homeodomain-like (InterPro:IPR009057), Myb, DNA-binding (InterPro:IPR014778), Ho…
At1g01510	SALK_026489C	NAD(P)-binding Rossmann-fold superfamily protein	Encodes a homolog of human CtBP. Mutant has longer and thicker leaves than wild type. Involved in controlling polar cell expansion in the leaf width direction.	ANGUSTIFOLIA (AN); CONTAINS InterPro DOMAIN/s: D-isomer specific 2-hydroxyacid dehydrogenase, NAD-binding (InterPro:IPR006140), NAD(P)-binding domain (InterPro:IPR016040); BEST Arabidopsis thaliana protein match is: D-isomer specific 2-hydroxyacid dehydrogenase family protein (TAIR:AT1G12550.1); Has 20556 Blast hits to 20427 proteins in 2617 species: Archae - 372; Bacteria - 13694; Metazoa - 624;…
At1g01520	SALK_076666C	Homeodomain-like superfamily protein		Homeodomain-like superfamily protein; CONTAINS InterPro DOMAIN/s: SANT, DNA-binding (InterPro:IPR001005), Homeodomain-like (InterPro:IPR009057), Myb, DNA-binding (InterPro:IPR014778), Myb-like DNA-binding domain, SHAQKYF class (InterPro:IPR006447), HTH transcriptional regulator, Myb-type, DNA-binding (InterPro:IPR017930); BEST Arabidopsis thaliana protein match is: Homeodomain-like superfamily pr…
At1g01720	SALK_057618C	NAC (No Apical Meristem) domain transcriptional regulator superfamily protein	Belongs to a large family of putative transcriptional activators with NAC domain. Transcript level increases in response to wounding and abscisic acid. ATAF1 attentuates ABA signaling and sythesis. Mutants are hyposensitive to ABA.	ATAF1; CONTAINS InterPro DOMAIN/s: No apical meristem (NAM) protein (InterPro:IPR003441); BEST Arabidopsis thaliana protein match is: NAC domain containing protein 32 (TAIR:AT1G77450.1); Has 3043 Blast hits to 3037 proteins in 75 species: Archae - 0; Bacteria - 0; Metazoa - 0; Fungi - 0; Plants - 3043; Viruses - 0; Other Eukaryotes - 0 (source: NCBI BLink).
At1g01880	SALK_099116C	5'-3' exonuclease family protein		5'-3' exonuclease family protein; FUNCTIONS IN: DNA binding, catalytic activity, nuclease activity; INVOLVED IN: DNA repair; LOCATED IN: cellular_component unknown; CONTAINS InterPro DOMAIN/s: XPG N-terminal (InterPro:IPR006085), DNA repair protein (XPGC)/yeast Rad (InterPro:IPR006084), 5'-3' exonuclease, C-terminal subdomain (InterPro:IPR020045), Helix-hairpin-helix motif, class 2 (InterPro:IPR0…
At1g01920	SALK_006364C	SET domain-containing protein		SET domain-containing protein; BEST Arabidopsis thaliana protein match is: Rubisco methyltransferase family protein (TAIR:AT1G14030.1); Has 611 Blast hits to 608 proteins in 165 species: Archae - 0; Bacteria - 0; Metazoa - 143; Fungi - 239; Plants - 164; Viruses - 0; Other Eukaryotes - 65 (source: NCBI BLink).
At1g02030	SALK_009776C	C2H2-like zinc finger protein		C2H2-like zinc finger protein; FUNCTIONS IN: sequence-specific DNA binding transcription factor activity, zinc ion binding, nucleic acid binding; INVOLVED IN: regulation of transcription; LOCATED IN: intracellular; CONTAINS InterPro DOMAIN/s: Zinc finger, C2H2-like (InterPro:IPR015880), Zinc finger, C2H2-type (InterPro:IPR007087); BEST Arabidopsis thaliana protein match is: C2H2-like zinc finger …
At1g02230	SALK_054446C	NAC domain containing protein 4		NAC domain containing protein 4 (NAC004); FUNCTIONS IN: sequence-specific DNA binding transcription factor activity; INVOLVED IN: multicellular organismal development, regulation of transcription; LOCATED IN: cellular_component unknown; CONTAINS InterPro DOMAIN/s: No apical meristem (NAM) protein (InterPro:IPR003441); BEST Arabidopsis thaliana protein match is: NAC domain containing protein 5 (TA…
At1g02250	SALK_079179C	NAC domain containing protein 5		NAC domain containing protein 5 (NAC005); FUNCTIONS IN: sequence-specific DNA binding transcription factor activity; INVOLVED IN: multicellular organismal development, regulation of transcription; LOCATED IN: cellular_component unknown; EXPRESSED IN: xylem; CONTAINS InterPro DOMAIN/s: No apical meristem (NAM) protein (InterPro:IPR003441); BEST Arabidopsis thaliana protein match is: NAC domain con…
At1g02340	SALK_037727C	basic helix-loop-helix (bHLH) DNA-binding superfamily protein	Encodes a light-inducible, nuclear bHLH protein involved in phytochrome signaling. Mutants exhibit a long-hypocotyl phenotype only under far-red light but not under red light and are defective in other phytochrome A-related responses. Mutants also show blue light response defects. HFR1 interacts with COP1, co-localizes to the nuclear specks and is ubiquinated by COP1.	LONG HYPOCOTYL IN FAR-RED (HFR1); CONTAINS InterPro DOMAIN/s: Helix-loop-helix DNA-binding domain (InterPro:IPR001092), Helix-loop-helix DNA-binding (InterPro:IPR011598); BEST Arabidopsis thaliana protein match is: phytochrome interacting factor 3 (TAIR:AT1G09530.2); Has 1715 Blast hits to 1709 proteins in 90 species: Archae - 0; Bacteria - 0; Metazoa - 4; Fungi - 4; Plants - 1707; Viruses - 0; O…
At1g02670	SALK_075484C	P-loop containing nucleoside triphosphate hydrolases superfamily protein		P-loop containing nucleoside triphosphate hydrolases superfamily protein; FUNCTIONS IN: helicase activity, DNA binding, ATP binding, nucleic acid binding; INVOLVED IN: DNA repair; LOCATED IN: cellular_component unknown; EXPRESSED IN: 7 plant structures; EXPRESSED DURING: F mature embryo stage, petal differentiation and expansion stage, E expanded cotyledon stage, D bilateral stage; CONTAINS Inter…
At1g02740	SALK_035089
At1g02840	SALK_106067C	RNA-binding (RRM/RBD/RNP motifs) family protein	SR1 is a plant homologue of the human general/alternative splicing factor SF2/ASF.	SR1; FUNCTIONS IN: RNA binding, nucleotide binding, nucleic acid binding; LOCATED IN: interchromatin granule, nuclear speck, nucleus; EXPRESSED IN: 25 plant structures; EXPRESSED DURING: 15 growth stages; CONTAINS InterPro DOMAIN/s: RNA recognition motif, RNP-1 (InterPro:IPR000504), Nucleotide-binding, alpha-beta plait (InterPro:IPR012677); BEST Arabidopsis thaliana protein match is: RNA-binding …
At1g02970	SALK_039890C	WEE1 kinase homolog	Protein kinase that negatively regulates the entry into mitosis.	WEE1 kinase homolog (WEE1); CONTAINS InterPro DOMAIN/s: Protein kinase, ATP binding site (InterPro:IPR017441), Protein kinase, catalytic domain (InterPro:IPR000719), Serine/threonine-protein kinase-like domain (InterPro:IPR017442), Protein kinase-like domain (InterPro:IPR011009), Serine/threonine-protein kinase, active site (InterPro:IPR008271); BEST Arabidopsis thaliana protein match is: Protein…
At1g03040	SALK_005407C	basic helix-loop-helix (bHLH) DNA-binding superfamily protein		basic helix-loop-helix (bHLH) DNA-binding superfamily protein; FUNCTIONS IN: DNA binding, sequence-specific DNA binding transcription factor activity; INVOLVED IN: regulation of transcription, acetyl-CoA biosynthetic process from pyruvate; LOCATED IN: nucleus; EXPRESSED IN: 22 plant structures; EXPRESSED DURING: 13 growth stages; CONTAINS InterPro DOMAIN/s: Helix-loop-helix DNA-binding domain (In…
At1g03190	SALK_006580C	RAD3-like DNA-binding helicase protein	UV damage and heat induce a common stress response in plants that leads to tissue death and reduced chloroplast function. The UVH6 product is suggested to be a negative regulator of this response.	ULTRAVIOLET HYPERSENSITIVE 6 (UVH6); FUNCTIONS IN: in 6 functions; INVOLVED IN: DNA repair, response to UV, response to heat; LOCATED IN: nucleus; EXPRESSED IN: 25 plant structures; EXPRESSED DURING: 14 growth stages; CONTAINS InterPro DOMAIN/s: Helicase, superfamily 1/2, ATP-binding domain, DinG/Rad3-type (InterPro:IPR014013), Xeroderma pigmentosum group D protein (InterPro:IPR001945), Helicase-…
At1g03280	SALK_081307C	Transcription factor TFIIE, alpha subunit		Transcription factor TFIIE, alpha subunit; FUNCTIONS IN: RNA polymerase II transcription factor activity, transcription initiation factor activity; INVOLVED IN: transcription initiation from RNA polymerase II promoter; LOCATED IN: endomembrane system, transcription factor TFIIE complex; EXPRESSED IN: 24 plant structures; EXPRESSED DURING: 15 growth stages; CONTAINS InterPro DOMAIN/s: Transcriptio…
At1g03457	SALK_054409C	RNA-binding (RRM/RBD/RNP motifs) family protein		RNA-binding (RRM/RBD/RNP motifs) family protein; FUNCTIONS IN: RNA binding, nucleotide binding, nucleic acid binding; INVOLVED IN: biological_process unknown; LOCATED IN: cellular_component unknown; EXPRESSED IN: 17 plant structures; EXPRESSED DURING: 14 growth stages; CONTAINS InterPro DOMAIN/s: RNA recognition motif, RNP-1 (InterPro:IPR000504), Ribonucleoprotein, BRUNO-like (InterPro:IPR015903)…
At1g03530	SALK_065368C	nuclear assembly factor 1		nuclear assembly factor 1 (NAF1); FUNCTIONS IN: snoRNA binding, pseudouridine synthase activity; INVOLVED IN: biological_process unknown; LOCATED IN: box H/ACA snoRNP complex; EXPRESSED IN: 23 plant structures; EXPRESSED DURING: 13 growth stages; CONTAINS InterPro DOMAIN/s: H/ACA ribonucleoprotein complex, subunit Gar1/Naf1 (InterPro:IPR007504); Has 55446 Blast hits to 31211 proteins in 1683 spec…
At1g03660	SALK_099168C	Ankyrin-repeat containing protein		Ankyrin-repeat containing protein; BEST Arabidopsis thaliana protein match is: ankyrin repeat family protein (TAIR:AT1G03670.1); Has 105 Blast hits to 104 proteins in 3 species: Archae - 0; Bacteria - 0; Metazoa - 0; Fungi - 0; Plants - 105; Viruses - 0; Other Eukaryotes - 0 (source: NCBI BLink).
At1g03770	SALK_117958C	RING 1B	Encodes a nuclear localized protein with similarity to animal polycomb repressive core complex1 (PRC1) core component RING.Appears to function redundantly with ATRING1a, a close paralog. Both interact physically with CLF and LHP1 and appear to function together to repress class I KNOX gene expression.	RING 1B (RING1B); FUNCTIONS IN: zinc ion binding; INVOLVED IN: negative regulation of gene expression, epigenetic; LOCATED IN: nucleus, PRC1 complex; EXPRESSED IN: 15 plant structures; EXPRESSED DURING: 8 growth stages; CONTAINS InterPro DOMAIN/s: Zinc finger, RING-type, conserved site (InterPro:IPR017907), Zinc finger, RING-type (InterPro:IPR001841), Zinc finger, C3HC4 RING-type (InterPro:IPR018…
At1g03790	SALK_020163C	Zinc finger C-x8-C-x5-C-x3-H type family protein	Encodes SOMNUS (SOM), a nucleus-localized CCCH-type zinc finger protein. SOM negatively regulates light-dependent seed germination downstream of PIL5 (AT2G20180).	SOMNUS (SOM); CONTAINS InterPro DOMAIN/s: Zinc finger, CCCH-type (InterPro:IPR000571); BEST Arabidopsis thaliana protein match is: Zinc finger C-x8-C-x5-C-x3-H type family protein (TAIR:AT5G44260.1); Has 3270 Blast hits to 1059 proteins in 150 species: Archae - 0; Bacteria - 0; Metazoa - 444; Fungi - 30; Plants - 421; Viruses - 3; Other Eukaryotes - 2372 (source: NCBI BLink).
At1g03830	SALK_098850C	guanylate-binding family protein		guanylate-binding family protein; FUNCTIONS IN: GTP binding, GTPase activity; INVOLVED IN: immune response; LOCATED IN: cellular_component unknown; EXPRESSED IN: 12 plant structures; EXPRESSED DURING: 6 growth stages; CONTAINS InterPro DOMAIN/s: Guanylate-binding protein, N-terminal (InterPro:IPR015894), Guanylate-binding protein, C-terminal (InterPro:IPR003191); BEST Arabidopsis thaliana protein…
At1g04020	SALK_031862C	breast cancer associated RING 1	Encodes a protein containing two tandem BRCA1 C-Terminal (BRCT) domains, which function in phosphorylation-dependent proteinprotein interactions.Loss of function mutations cause defects in meristem organization due to failure to repress WUS. BARD1 binds to WUS promoter and over expression of BARD reduces the extent of WUS expression.	breast cancer associated RING 1 (BARD1); FUNCTIONS IN: transcription coactivator activity, DNA binding; INVOLVED IN: DNA repair, regulation of meristem structural organization, leaf development; LOCATED IN: intracellular; EXPRESSED IN: 21 plant structures; EXPRESSED DURING: 12 growth stages; CONTAINS InterPro DOMAIN/s: Zinc finger, RING-type, conserved site (InterPro:IPR017907), Zinc finger, RING…
At1g04050	SALK_012786C	homolog of SU(var)3-9 1	Encodes SUVR1, one of the four closely related Arabidopsis SUVR proteins that belong to the SU(VAR)3-9 subgroup of SET-domain proteins. Proteins containing the evolutionarily conserved SET domain are involved in regulation of eukaryotic gene expression and chromatin structure through their histone lysine methyltransferase (HMTase) activity. SUVR1, SUVR2 and SUVR4 proteins contain a novel domain a…	homolog of SU(var)3-9 1 (SUVR1); FUNCTIONS IN: zinc ion binding, histone-lysine N-methyltransferase activity; INVOLVED IN: chromatin modification; LOCATED IN: nucleolus; EXPRESSED IN: 21 plant structures; EXPRESSED DURING: 14 growth stages; CONTAINS InterPro DOMAIN/s: SET domain (InterPro:IPR001214), WIYLD domain (InterPro:IPR018848), Pre-SET zinc-binding sub-group (InterPro:IPR003606), Pre-SET d…
At1g04250	SALK_065697C	AUX/IAA transcriptional regulator family protein	Transcription regulator acting as repressor of auxin-inducible gene expression. Auxin-inducible AUX/IAA gene. Short-lived nuclear protein with four conserved domains. Domain III has homology to beta alpha alpha dimerization and DNA binding domains. Involved in auxin signaling. Auxin induces the degradation of the protein in a dosage-dependent manner in a process mediated by AtRac1. Auxin induced …	AUXIN RESISTANT 3 (AXR3); CONTAINS InterPro DOMAIN/s: Aux/IAA-ARF-dimerisation (InterPro:IPR011525), AUX/IAA protein (InterPro:IPR003311); BEST Arabidopsis thaliana protein match is: indole-3-acetic acid inducible 14 (TAIR:AT4G14550.1); Has 1763 Blast hits to 1762 proteins in 78 species: Archae - 0; Bacteria - 0; Metazoa - 0; Fungi - 0; Plants - 1762; Viruses - 0; Other Eukaryotes - 1 (source: NC…
At1g04370	SALK_140578C	Ethylene-responsive element binding factor 14	encodes a member of the ERF (ethylene response factor) subfamily B-3 of ERF/AP2 transcription factor family. The protein contains one AP2 domain. There are 18 members in this subfamily including ATERF-1, ATERF-2, AND ATERF-5.	Ethylene-responsive element binding factor 14 (ERF14); CONTAINS InterPro DOMAIN/s: DNA-binding, integrase-type (InterPro:IPR016177), Pathogenesis-related transcriptional factor/ERF, DNA-binding (InterPro:IPR001471); BEST Arabidopsis thaliana protein match is: Integrase-type DNA-binding superfamily protein (TAIR:AT5G43410.1); Has 6105 Blast hits to 5744 proteins in 253 species: Archae - 0; Bacteri…
At1g04880	SALK_057612C	HMG (high mobility group) box protein with ARID/BRIGHT DNA-binding domain		HMG (high mobility group) box protein with ARID/BRIGHT DNA-binding domain; FUNCTIONS IN: sequence-specific DNA binding transcription factor activity; INVOLVED IN: regulation of transcription; LOCATED IN: intracellular, nucleus; EXPRESSED IN: 10 plant structures; EXPRESSED DURING: 7 growth stages; CONTAINS InterPro DOMAIN/s: High mobility group, superfamily (InterPro:IPR009071), High mobility grou…
At1g05120	SALK_130522C	Helicase protein with RING/U-box domain		Helicase protein with RING/U-box domain; FUNCTIONS IN: helicase activity, DNA binding, zinc ion binding, ATP binding, nucleic acid binding; EXPRESSED IN: 24 plant structures; EXPRESSED DURING: 15 growth stages; CONTAINS InterPro DOMAIN/s: Zinc finger, RING-type, conserved site (InterPro:IPR017907), Zinc finger, RING-type (InterPro:IPR001841), Zinc finger, C3HC4 RING-type (InterPro:IPR018957), DEA…
At1g05230	SALK_127828C	homeodomain GLABROUS 2	Encodes a homeobox-leucine zipper family protein belonging to the HD-ZIP IV family. Mutants have trichomes that appear glass-like under a dissecting microscope as compared to the wild-type trichomes. The mutations do not affect trichome growth or branch number.	homeodomain GLABROUS 2 (HDG2); FUNCTIONS IN: DNA binding, sequence-specific DNA binding transcription factor activity; INVOLVED IN: regulation of transcription, DNA-dependent, trichome morphogenesis; LOCATED IN: nucleus; EXPRESSED IN: 32 plant structures; EXPRESSED DURING: 15 growth stages; CONTAINS InterPro DOMAIN/s: Homeobox, conserved site (InterPro:IPR017970), Homeobox (InterPro:IPR001356), H…
At1g05290	SALK_045742C	CCT motif family protein		CCT motif family protein; CONTAINS InterPro DOMAIN/s: CCT domain (InterPro:IPR010402); BEST Arabidopsis thaliana protein match is: B-box type zinc finger protein with CCT domain (TAIR:AT3G21880.1); Has 1471 Blast hits to 1456 proteins in 101 species: Archae - 0; Bacteria - 2; Metazoa - 0; Fungi - 0; Plants - 1426; Viruses - 0; Other Eukaryotes - 43 (source: NCBI BLink).
At1g05380	SALK_008040C	Acyl-CoA N-acyltransferase with RING/FYVE/PHD-type zinc finger protein		Acyl-CoA N-acyltransferase with RING/FYVE/PHD-type zinc finger protein; CONTAINS InterPro DOMAIN/s: Zinc finger, PHD-type (InterPro:IPR001965), Zinc finger, FYVE/PHD-type (InterPro:IPR011011), Acyl-CoA N-acyltransferase (InterPro:IPR016181), Zinc finger, PHD-finger (InterPro:IPR019787); BEST Arabidopsis thaliana protein match is: Acyl-CoA N-acyltransferase with RING/FYVE/PHD-type zinc finger prot…
At1g05440	SALK_142250C	C-8 sterol isomerases		C-8 sterol isomerases; FUNCTIONS IN: C-8 sterol isomerase activity; INVOLVED IN: ergosterol biosynthetic process; LOCATED IN: endoplasmic reticulum; EXPRESSED IN: 14 plant structures; EXPRESSED DURING: 7 growth stages; CONTAINS InterPro DOMAIN/s: ERG2/sigma1 receptor-like (InterPro:IPR006716); Has 118 Blast hits to 118 proteins in 39 species: Archae - 0; Bacteria - 0; Metazoa - 73; Fungi - 4; Pla…
At1g05805	SALK_106364C	basic helix-loop-helix (bHLH) DNA-binding superfamily protein		basic helix-loop-helix (bHLH) DNA-binding superfamily protein; FUNCTIONS IN: DNA binding, sequence-specific DNA binding transcription factor activity; INVOLVED IN: regulation of transcription; LOCATED IN: cytosol; EXPRESSED IN: 24 plant structures; EXPRESSED DURING: 13 growth stages; CONTAINS InterPro DOMAIN/s: Helix-loop-helix DNA-binding domain (InterPro:IPR001092), Helix-loop-helix DNA-binding…
At1g05830	SALK_074806C	trithorax-like protein 2	Encodes a homolog of trithorax, a histone-lysine N-methyltransferase. Paralog of ATX1. Unlike ATX1 which is involved in trimethylating of histone H3-mysine 4, ATX2 is involved in dimethylating of histone H3-lysine 4. ATX1 and ATX2 influence the expression of largely nonoverlapping gene sets. The expression pattern of ATX2 is also different from that of ATX1.	trithorax-like protein 2 (ATX2); FUNCTIONS IN: histone methyltransferase activity (H3-K4 specific), DNA binding; INVOLVED IN: histone H3-K4 methylation, regulation of transcription, DNA-dependent, regulation of transcription; LOCATED IN: nucleus; EXPRESSED IN: stigma, rosette leaf, male gametophyte, root; CONTAINS InterPro DOMAIN/s: SET domain (InterPro:IPR001214), Zinc finger, PHD-type, conserve…
At1g05880	SALK_034258C	RING/U-box superfamily protein		ARIADNE 12 (ARI12); FUNCTIONS IN: zinc ion binding, nucleic acid binding; INVOLVED IN: biological_process unknown; EXPRESSED IN: stem, root; CONTAINS InterPro DOMAIN/s: Zinc finger, RING-type (InterPro:IPR001841), Zinc finger, C6HC-type (InterPro:IPR002867), Zinc finger, CCHC-type (InterPro:IPR001878); BEST Arabidopsis thaliana protein match is: IBR domain-containing protein (TAIR:AT2G31510.1); H…
At1g05900	SALK_013055C	endonuclease III 2		endonuclease III 2 (NTH2); CONTAINS InterPro DOMAIN/s: DNA glycosylase (InterPro:IPR011257), Helix-hairpin-helix DNA-binding motif, class 1 (InterPro:IPR003583), Endonuclease III, conserved site-2 (InterPro:IPR004036), Helix-hairpin-helix motif (InterPro:IPR000445), HhH-GPD domain (InterPro:IPR003265); BEST Arabidopsis thaliana protein match is: DNA glycosylase superfamily protein (TAIR:AT2G31450…
At1g05920	SALK_033356C	Domain of unknown function (DUF313)		FUNCTIONS IN: DNA binding; INVOLVED IN: regulation of transcription, DNA-dependent; LOCATED IN: cellular_component unknown; CONTAINS InterPro DOMAIN/s: Protein of unknown function DUF313 (InterPro:IPR005508), Transcriptional factor B3 (InterPro:IPR003340); BEST Arabidopsis thaliana protein match is: Domain of unknown function (DUF313) (TAIR:AT3G24850.1); Has 196 Blast hits to 185 proteins in 22 s…
At1g05930	SALK_063375C	Domain of unknown function (DUF313)		FUNCTIONS IN: DNA binding; INVOLVED IN: regulation of transcription, DNA-dependent; LOCATED IN: cellular_component unknown; CONTAINS InterPro DOMAIN/s: Protein of unknown function DUF313 (InterPro:IPR005508), Transcriptional factor B3 (InterPro:IPR003340); BEST Arabidopsis thaliana protein match is: Domain of unknown function (DUF313) (TAIR:AT3G24850.1); Has 119 Blast hits to 119 proteins in 5 sp…
At1g05950	SALK_135830C			unknown protein; Has 50 Blast hits to 45 proteins in 14 species: Archae - 5; Bacteria - 0; Metazoa - 4; Fungi - 0; Plants - 34; Viruses - 0; Other Eukaryotes - 7 (source: NCBI BLink).
At1g06040	SALK_067473C	B-box zinc finger family protein	Encodes salt tolerance protein (STO) which confers salt tolerance to yeast cells. Fully complements calcineurin deficient yeast but does not encode a phosphoprotein phosphatase. Sequence has similarities to CONSTANS. STO co-localizes with COP1 and plays a role in light signaling.	SALT TOLERANCE (STO); CONTAINS InterPro DOMAIN/s: Zinc finger, B-box (InterPro:IPR000315); BEST Arabidopsis thaliana protein match is: salt tolerance homologue (TAIR:AT2G31380.1); Has 1912 Blast hits to 1325 proteins in 114 species: Archae - 0; Bacteria - 0; Metazoa - 5; Fungi - 2; Plants - 1809; Viruses - 0; Other Eukaryotes - 96 (source: NCBI BLink).
At1g06070	SALK_147398C	Basic-leucine zipper (bZIP) transcription factor family protein		Basic-leucine zipper (bZIP) transcription factor family protein; FUNCTIONS IN: DNA binding, sequence-specific DNA binding transcription factor activity; INVOLVED IN: regulation of transcription, DNA-dependent; LOCATED IN: chloroplast; EXPRESSED IN: 23 plant structures; EXPRESSED DURING: 13 growth stages; CONTAINS InterPro DOMAIN/s: Basic-leucine zipper (bZIP) transcription factor (InterPro:IPR004…
At1g06150	SALK_143087C	basic helix-loop-helix (bHLH) DNA-binding superfamily protein		EMBRYO DEFECTIVE 1444 (EMB1444); FUNCTIONS IN: sequence-specific DNA binding transcription factor activity; INVOLVED IN: regulation of transcription; LOCATED IN: nucleus; CONTAINS InterPro DOMAIN/s: Pentatricopeptide repeat (InterPro:IPR002885), Helix-loop-helix DNA-binding domain (InterPro:IPR001092), Helix-loop-helix DNA-binding (InterPro:IPR011598); BEST Arabidopsis thaliana protein match is: …
At1g06170	SALK_123106C	basic helix-loop-helix (bHLH) DNA-binding superfamily protein		basic helix-loop-helix (bHLH) DNA-binding superfamily protein; FUNCTIONS IN: DNA binding, sequence-specific DNA binding transcription factor activity; INVOLVED IN: regulation of transcription; LOCATED IN: nucleus; EXPRESSED IN: 6 plant structures; EXPRESSED DURING: 4 anthesis, petal differentiation and expansion stage, E expanded cotyledon stage, D bilateral stage; CONTAINS InterPro DOMAIN/s: Hel…
At1g06190	SALK_129741C	Rho termination factor		Rho termination factor; FUNCTIONS IN: transcription termination factor activity, ATPase activity, coupled to transmembrane movement of ions, phosphorylative mechanism, ATP binding; INVOLVED IN: transcription termination, ATP biosynthetic process; LOCATED IN: chloroplast; EXPRESSED IN: 24 plant structures; EXPRESSED DURING: 13 growth stages; CONTAINS InterPro DOMAIN/s: Rho termination factor, N-te…
At1g06230	SALK_083697C	global transcription factor group E4	This gene is predicted to encode a bromodomain-containing protein. Plant lines expressing RNAi constructs targeted against GTE4 show some resistance to agrobacterium-mediated root transformation.	global transcription factor group E4 (GTE4); CONTAINS InterPro DOMAIN/s: Bromodomain (InterPro:IPR001487); BEST Arabidopsis thaliana protein match is: DNA-binding bromodomain-containing protein (TAIR:AT1G17790.1); Has 9656 Blast hits to 6188 proteins in 362 species: Archae - 8; Bacteria - 274; Metazoa - 4793; Fungi - 1365; Plants - 669; Viruses - 49; Other Eukaryotes - 2498 (source: NCBI BLink).
At1g06340	SALK_110931C	Agenet (InterPro:IPR008395); BEST Arabidopsis thaliana protein match is: agenet domain-containing protein (TAIR:AT1G09320.1) nucleus
At1g06340	SALK_110931C	Plant Tudor-like protein		Plant Tudor-like protein; FUNCTIONS IN: RNA binding; INVOLVED IN: biological_process unknown; LOCATED IN: cellular_component unknown; CONTAINS InterPro DOMAIN/s: Tudor-like, plant (InterPro:IPR014002), Agenet (InterPro:IPR008395); BEST Arabidopsis thaliana protein match is: agenet domain-containing protein (TAIR:AT1G09320.1); Has 263 Blast hits to 216 proteins in 16 species: Archae - 0; Bacteria …
At1g06560	SALK_053885C	NOL1/NOP2/sun family protein		NOL1/NOP2/sun family protein; FUNCTIONS IN: methyltransferase activity, RNA binding; INVOLVED IN: biological_process unknown; LOCATED IN: cellular_component unknown; EXPRESSED IN: 23 plant structures; EXPRESSED DURING: 13 growth stages; CONTAINS InterPro DOMAIN/s: Bacterial Fmu (Sun)/eukaryotic nucleolar NOL1/Nop2p (InterPro:IPR001678), Pseudouridine synthase/archaeosine transglycosylase-like (In…
At1g06670	SALK_143143C	nuclear DEIH-boxhelicase	nuclear DEIH-box helicase (NIH) encoding a putative RNA and/or DNA helicase homologous to a group of nucleic acid helicases from the DEAD/H family with nuclear DEIH-box helicase (NIH) distinct N- and C-terminal regions that differ from animal DEIH proteins	nuclear DEIH-boxhelicase (NIH); CONTAINS InterPro DOMAIN/s: Helicase-associated domain (InterPro:IPR007502), DNA/RNA helicase, DEAD/DEAH box type, N-terminal (InterPro:IPR011545), Ankyrin repeat-containing domain (InterPro:IPR020683), DEAD-like helicase, N-terminal (InterPro:IPR014001), DNA/RNA helicase, C-terminal (InterPro:IPR001650), Single-stranded nucleic acid binding R3H (InterPro:IPR001374…
At1g06850	SALK_033320C	basic leucine-zipper 52		basic leucine-zipper 52 (bZIP52); FUNCTIONS IN: DNA binding, sequence-specific DNA binding transcription factor activity; INVOLVED IN: regulation of transcription, DNA-dependent; EXPRESSED IN: 23 plant structures; EXPRESSED DURING: 15 growth stages; CONTAINS InterPro DOMAIN/s: Basic-leucine zipper (bZIP) transcription factor (InterPro:IPR004827), bZIP transcription factor, bZIP-1 (InterPro:IPR011…
At1g06910	SALK_148576C	TRF-like 7	Arabidopsis thaliana myb family transcription factor (At1g06910)	TRF-like 7 (TRFL7); FUNCTIONS IN: DNA binding, sequence-specific DNA binding transcription factor activity; INVOLVED IN: response to jasmonic acid stimulus, response to salicylic acid stimulus; EXPRESSED IN: cultured cell; CONTAINS InterPro DOMAIN/s: SANT, DNA-binding (InterPro:IPR001005), Homeodomain-like (InterPro:IPR009057), Myb, DNA-binding (InterPro:IPR014778), HTH transcriptional regulator,…
At1g06960	SALK_013395C	RNA-binding (RRM/RBD/RNP motifs) family protein		RNA-binding (RRM/RBD/RNP motifs) family protein; FUNCTIONS IN: RNA binding, nucleotide binding, nucleic acid binding; EXPRESSED IN: 20 plant structures; EXPRESSED DURING: 12 growth stages; CONTAINS InterPro DOMAIN/s: RNA recognition motif, RNP-1 (InterPro:IPR000504), Nucleotide-binding, alpha-beta plait (InterPro:IPR012677); BEST Arabidopsis thaliana protein match is: U2 small nuclear ribonucleop…
At1g07350	SALK_019891C	RNA-binding (RRM/RBD/RNP motifs) family protein		RNA-binding (RRM/RBD/RNP motifs) family protein; FUNCTIONS IN: RNA binding, nucleotide binding, nucleic acid binding; INVOLVED IN: RNA splicing; EXPRESSED IN: 26 plant structures; EXPRESSED DURING: 15 growth stages; CONTAINS InterPro DOMAIN/s: RNA recognition motif, RNP-1 (InterPro:IPR000504), Nucleotide-binding, alpha-beta plait (InterPro:IPR012677); BEST Arabidopsis thaliana protein match is: R…
At1g07360	SALK_142085C	CCCH-type zinc fingerfamily protein with RNA-binding domain		CCCH-type zinc fingerfamily protein with RNA-binding domain; FUNCTIONS IN: RNA binding, nucleotide binding, zinc ion binding, nucleic acid binding; INVOLVED IN: biological_process unknown; LOCATED IN: cellular_component unknown; EXPRESSED IN: 25 plant structures; EXPRESSED DURING: 14 growth stages; CONTAINS InterPro DOMAIN/s: Zinc finger, CCCH-type (InterPro:IPR000571), RNA recognition motif, RNP…
At1g07370	SALK_059614C	proliferating cellular nuclear antigen 1	Encodes putative proliferating cell nuclear antigen involved in cell cycle regulation.	proliferating cellular nuclear antigen 1 (PCNA1); CONTAINS InterPro DOMAIN/s: Proliferating cell nuclear antigen, PCNA (InterPro:IPR000730), Proliferating cell nuclear antigen, PCNA, C-terminal (InterPro:IPR022649), Proliferating cell nuclear antigen, PCNA, conserved site (InterPro:IPR022659), Proliferating cell nuclear antigen, PCNA, N-terminal (InterPro:IPR022648); BEST Arabidopsis thaliana pro…
At1g07470	SALK_128049C	Transcription factor IIA, alpha/beta subunit		Transcription factor IIA, alpha/beta subunit; FUNCTIONS IN: RNA polymerase II transcription factor activity, sequence-specific DNA binding transcription factor activity; INVOLVED IN: transcription initiation from RNA polymerase II promoter, transcription; LOCATED IN: transcription factor TFIIA complex; EXPRESSED IN: male gametophyte, pollen tube; EXPRESSED DURING: L mature pollen stage, M germina…
At1g07520	SALK_105042C	GRAS family transcription factor		GRAS family transcription factor; CONTAINS InterPro DOMAIN/s: Transcription factor GRAS (InterPro:IPR005202); BEST Arabidopsis thaliana protein match is: GRAS family transcription factor (TAIR:AT2G29065.1); Has 2426 Blast hits to 2385 proteins in 289 species: Archae - 0; Bacteria - 8; Metazoa - 3; Fungi - 0; Plants - 2411; Viruses - 0; Other Eukaryotes - 4 (source: NCBI BLink).
At1g07530	SALK_126931C	SCARECROW-like 14	Encodes a member of the GRAS family of transcription factors. The protein interacts with the TGA2 transcription factor and affects the transcription of stress-responsive genes. The protein is found in the nucleus and is also exported to the cytoplasm.	SCARECROW-like 14 (SCL14); CONTAINS InterPro DOMAIN/s: Transcription factor GRAS (InterPro:IPR005202); BEST Arabidopsis thaliana protein match is: GRAS family transcription factor (TAIR:AT2G29060.1); Has 2535 Blast hits to 2449 proteins in 301 species: Archae - 0; Bacteria - 12; Metazoa - 27; Fungi - 4; Plants - 2483; Viruses - 0; Other Eukaryotes - 9 (source: NCBI BLink).
At1g07640	SALK_139462C	Dof-type zinc finger DNA-binding family protein	A member of the DOF transcription factors. Prominently expressed in the phloem of leaves and other organs. Expression is induced by wounding, MeJA and insect feeding. Upregulates glucosinolate biosynthesis.	OBP2; CONTAINS InterPro DOMAIN/s: Zinc finger, Dof-type (InterPro:IPR003851); BEST Arabidopsis thaliana protein match is: Dof-type zinc finger DNA-binding family protein (TAIR:AT2G28810.2); Has 1592 Blast hits to 1530 proteins in 87 species: Archae - 0; Bacteria - 4; Metazoa - 20; Fungi - 15; Plants - 1085; Viruses - 0; Other Eukaryotes - 468 (source: NCBI BLink).
At1g07745	SALK_097818C	homolog of RAD51 D	Is a suppressor of SNI1. Encodes a member of the RecA/RAD51 family of DNA recombination and repair proteins. Both RAD51 and SNI1 have a dual role in pathogen-related gene transcription and somatic homologous recombination.	homolog of RAD51 D (RAD51D); FUNCTIONS IN: DNA-dependent ATPase activity, DNA binding, ATP binding; INVOLVED IN: DNA repair, somatic cell DNA recombination, regulation of response to biotic stimulus; EXPRESSED IN: sperm cell, male gametophyte, flower; EXPRESSED DURING: petal differentiation and expansion stage; CONTAINS InterPro DOMAIN/s: DNA recombination/repair protein RecA/RadB, ATP-binding do…
At1g08010	SALK_097047C	GATA transcription factor 11	Encodes a member of the GATA factor family of zinc finger transcription factors.	GATA transcription factor 11 (GATA11); FUNCTIONS IN: sequence-specific DNA binding transcription factor activity; INVOLVED IN: regulation of transcription, DNA-dependent; CONTAINS InterPro DOMAIN/s: Zinc finger, NHR/GATA-type (InterPro:IPR013088), Zinc finger, GATA-type (InterPro:IPR000679); BEST Arabidopsis thaliana protein match is: GATA transcription factor 10 (TAIR:AT1G08000.2); Has 1564 Blas…
At1g08060	SALK_131757C	ATP-dependent helicase family protein		MORPHEUS MOLECULE (MOM); INVOLVED IN: chromatin silencing; LOCATED IN: nucleus; EXPRESSED IN: 17 plant structures; EXPRESSED DURING: 7 growth stages; BEST Arabidopsis thaliana protein match is: chromatin remodeling 4 (TAIR:AT5G44800.1); Has 8505 Blast hits to 7857 proteins in 726 species: Archae - 6; Bacteria - 999; Metazoa - 3217; Fungi - 2019; Plants - 785; Viruses - 95; Other Eukaryotes - 1384…
At1g08130	SALK_108022C	DNA ligase 1	Encodes the Arabidopsis DNA ligase 1 that provides the major DNA ligase activity in cells and plays a key role in both DNA replication and excision repair pathways. Indispensable for cell viability. AtLIG1 expresses one major and two minor mRNA transcripts differing only in the length of the 5' untranslated leader sequences preceding a common ORF. Translation from the first in-frame start codon p…	DNA ligase 1 (LIG1); FUNCTIONS IN: DNA binding, DNA ligase (ATP) activity, ATP binding; INVOLVED IN: DNA repair, DNA replication, DNA recombination; LOCATED IN: mitochondrion, nucleus; EXPRESSED IN: 24 plant structures; EXPRESSED DURING: 14 growth stages; CONTAINS InterPro DOMAIN/s: Nucleic acid-binding, OB-fold (InterPro:IPR012340), DNA ligase, N-terminal (InterPro:IPR012308), ATP dependent DNA …
At1g08290	SALK_052518C	WIP domain protein 3		WIP domain protein 3 (WIP3); CONTAINS InterPro DOMAIN/s: Zinc finger, C2H2-like (InterPro:IPR015880), Zinc finger, C2H2-type (InterPro:IPR007087); BEST Arabidopsis thaliana protein match is: WIP domain protein 5 (TAIR:AT1G51220.1); Has 40394 Blast hits to 17903 proteins in 213 species: Archae - 0; Bacteria - 0; Metazoa - 38493; Fungi - 119; Plants - 685; Viruses - 0; Other Eukaryotes - 1097 (sour…
At1g08320	SALK_058604C	bZIP transcription factor family protein		bZIP transcription factor family protein; FUNCTIONS IN: DNA binding, sequence-specific DNA binding transcription factor activity; INVOLVED IN: regulation of transcription, DNA-dependent; EXPRESSED IN: 9 plant structures; EXPRESSED DURING: 6 growth stages; CONTAINS InterPro DOMAIN/s: Basic-leucine zipper (bZIP) transcription factor (InterPro:IPR004827), bZIP transcription factor, bZIP-1 (InterPro:…
At1g08465	SALK_003109C	Plant-specific transcription factor YABBY family protein	Member of the YABBY family of Arabidopsis proteins involved in the abaxial cell fate specification in lateral organs	YABBY2 (YAB2); CONTAINS InterPro DOMAIN/s: High mobility group, superfamily (InterPro:IPR009071), YABBY protein (InterPro:IPR006780); BEST Arabidopsis thaliana protein match is: plant-specific transcription factor YABBY family protein (TAIR:AT2G26580.2); Has 446 Blast hits to 444 proteins in 124 species: Archae - 0; Bacteria - 0; Metazoa - 0; Fungi - 2; Plants - 433; Viruses - 0; Other Eukaryotes…
At1g08540	SALK_045706C	RNApolymerase sigma subunit 2	Enodes a subunit of chloroplast RNA polymerase, confers the ability to recognize promoter sequences on the core enzyme. SIG1 is induced by red and blue light.	RNApolymerase sigma subunit 2 (SIG2); CONTAINS InterPro DOMAIN/s: RNA polymerase sigma factor, region 2 (InterPro:IPR013325), Winged helix-turn-helix transcription repressor DNA-binding (InterPro:IPR011991), RNA polymerase sigma-70 region 3 (InterPro:IPR007624), RNA polymerase sigma-70 (InterPro:IPR014284), RNA polymerase sigma factor, region 3/4 (InterPro:IPR013324), RNA polymerase sigma-70 regi…
At1g08600	SALK_024609C	P-loop containing nucleoside triphosphate hydrolases superfamily protein		ATRX; FUNCTIONS IN: helicase activity, DNA binding, nucleic acid binding, ATP binding; EXPRESSED IN: 24 plant structures; EXPRESSED DURING: 15 growth stages; CONTAINS InterPro DOMAIN/s: DEAD-like helicase, N-terminal (InterPro:IPR014001), DNA/RNA helicase, C-terminal (InterPro:IPR001650), Helicase, superfamily 1/2, ATP-binding domain (InterPro:IPR014021), SNF2-related (InterPro:IPR000330); BEST A…
At1g08620	SALK_029530C	Transcription factor jumonji (jmj) family protein / zinc finger (C5HC2 type) family protein		PKDM7D; FUNCTIONS IN: sequence-specific DNA binding transcription factor activity; INVOLVED IN: regulation of transcription; LOCATED IN: nucleus; EXPRESSED IN: 23 plant structures; EXPRESSED DURING: 15 growth stages; CONTAINS InterPro DOMAIN/s: Transcription factor jumonji/aspartyl beta-hydroxylase (InterPro:IPR003347), FY-rich, C-terminal (InterPro:IPR003889), FY-rich, N-terminal (InterPro:IPR00…
At1g08680	SALK_045055C	ARF GAP-like zinc finger-containing protein ZIGA4	A member of ARF GAP domain (AGD), A thaliana has 15 members, grouped into four classes. AGD14 belongs to the class 4, together with AGD15.	ARF GAP-like zinc finger-containing protein ZIGA4 (ZIGA4); FUNCTIONS IN: ARF GTPase activator activity, DNA binding, zinc ion binding; INVOLVED IN: regulation of ARF GTPase activity; LOCATED IN: nucleus, plasma membrane; EXPRESSED IN: 23 plant structures; EXPRESSED DURING: 13 growth stages; CONTAINS InterPro DOMAIN/s: Arf GTPase activating protein (InterPro:IPR001164); BEST Arabidopsis thaliana p…
At1g08810	SALK_148646C	myb domain protein 60	putative transcription factor of the R2R3-MYB gene family. Transcript increases under conditions that promote stomatal opening (white and blue light, abi1-1 mutation) and decreases under conditions that trigger stomatal closure (ABA, desiccation, darkness), with the exception of elevated CO2. Expressed exclusively in guard cells of all tissues. It is required for light-induced opening of stomata.…	myb domain protein 60 (MYB60); CONTAINS InterPro DOMAIN/s: SANT, DNA-binding (InterPro:IPR001005), Homeodomain-like (InterPro:IPR009057), Myb, DNA-binding (InterPro:IPR014778), HTH transcriptional regulator, Myb-type, DNA-binding (InterPro:IPR017930), Homeodomain-related (InterPro:IPR012287), Myb transcription factor (InterPro:IPR015495); BEST Arabidopsis thaliana protein match is: myb domain pro…
At1g08840	SALK_022652C	DNA replication helicase, putative		embryo defective 2411 (emb2411); FUNCTIONS IN: ATP-dependent DNA helicase activity, DNA binding, ATP binding; INVOLVED IN: DNA replication, embryo development ending in seed dormancy; LOCATED IN: chloroplast; EXPRESSED IN: 23 plant structures; EXPRESSED DURING: 13 growth stages; CONTAINS InterPro DOMAIN/s: DNA helicase, UvrD/REP type (InterPro:IPR000212), DNA replication factor Dna2 (InterPro:IPR…
At1g09140	SALK_132986C	SERINE-ARGININE PROTEIN 30	Encodes a serine-arginine rich RNA binding protein involved in regulation of splicing (including splicing of itself). Exists as 3 alternative spliced forms that are differentially expressed.	SERINE-ARGININE PROTEIN 30 (ATSRP30); CONTAINS InterPro DOMAIN/s: RNA recognition motif, RNP-1 (InterPro:IPR000504), Nucleotide-binding, alpha-beta plait (InterPro:IPR012677); BEST Arabidopsis thaliana protein match is: RNA-binding (RRM/RBD/RNP motifs) family protein (TAIR:AT1G02840.3); Has 10547 Blast hits to 8837 proteins in 431 species: Archae - 0; Bacteria - 274; Metazoa - 6368; Fungi - 1180;…
At1g09230	SALK_008680C	RNA-binding (RRM/RBD/RNP motifs) family protein		RNA-binding (RRM/RBD/RNP motifs) family protein; FUNCTIONS IN: RNA binding, nucleotide binding, nucleic acid binding; LOCATED IN: cellular_component unknown; EXPRESSED IN: 22 plant structures; EXPRESSED DURING: 13 growth stages; CONTAINS InterPro DOMAIN/s: RNA recognition motif, RNP-1 (InterPro:IPR000504), Nucleotide-binding, alpha-beta plait (InterPro:IPR012677); Has 908 Blast hits to 898 protei…
At1g09320	SALK_044371C	Agenet (InterPro:IPR008395); BEST Arabidopsis thaliana protein match is: agenet domain-containing protein (TAIR:AT3G06520.1) nucleus
At1g09320	SALK_044371C	agenet domain-containing protein		agenet domain-containing protein; FUNCTIONS IN: RNA binding; INVOLVED IN: biological_process unknown; LOCATED IN: chloroplast; EXPRESSED IN: 24 plant structures; EXPRESSED DURING: 15 growth stages; CONTAINS InterPro DOMAIN/s: Tudor-like, plant (InterPro:IPR014002), Agenet (InterPro:IPR008395); BEST Arabidopsis thaliana protein match is: agenet domain-containing protein (TAIR:AT3G06520.1); Has 769…
At1g09320	SALK_134878	RNA binding, abscisic acid biosynthetic process, biological process unknown, nucleus
At1g09340	SALK_107566C	chloroplast RNA binding	Encodes CHLOROPLAST RNA BINDING (CRB), a putative RNA-binding protein. CRB is important for the proper functioning of the chloroplast. Mutations in CRB also affects the circadian system, altering the expression of both oscillator and output genes.	chloroplast RNA binding (CRB); FUNCTIONS IN: coenzyme binding, binding, catalytic activity; INVOLVED IN: in 6 processes; LOCATED IN: in 10 components; EXPRESSED IN: 24 plant structures; EXPRESSED DURING: 14 growth stages; CONTAINS InterPro DOMAIN/s: NAD-dependent epimerase/dehydratase (InterPro:IPR001509), NAD(P)-binding domain (InterPro:IPR016040); BEST Arabidopsis thaliana protein match is: chl…
At1g09530	SALK_081927C	phytochrome interacting factor 3	Transcription factor interacting with photoreceptors phyA and phyB. Forms a ternary complex in vitro with G-box element of the promoters of LHY, CCA1. Acts as a negative regulator of phyB signalling. It degrades rapidly after irradiation of dark grown seedlings in a process controlled by phytochromes. Does not play a significant role in controlling light input and function of the circadian clockw…	phytochrome interacting factor 3 (PIF3); CONTAINS InterPro DOMAIN/s: Helix-loop-helix DNA-binding domain (InterPro:IPR001092), Helix-loop-helix DNA-binding (InterPro:IPR011598); BEST Arabidopsis thaliana protein match is: phytochrome interacting factor 3-like 1 (TAIR:AT2G46970.1); Has 4326 Blast hits to 4310 proteins in 315 species: Archae - 0; Bacteria - 2; Metazoa - 732; Fungi - 183; Plants - 3…
At1g09540	SALK_144610C	myb domain protein 61	Encodes putative transcription factor. Mutants lack of mucilage extrusion from the seeds during imbibition. Reduced quantities of mucilage are deposited during the development of the seed coat epidermis in myb61 mutants. Expressed in guard cells,loss of function mutations show an increase in stomatal pore opening suggesting a role in ABA independent regulation of stomatal pore size.	myb domain protein 61 (MYB61); CONTAINS InterPro DOMAIN/s: SANT, DNA-binding (InterPro:IPR001005), Homeodomain-like (InterPro:IPR009057), Myb, DNA-binding (InterPro:IPR014778), HTH transcriptional regulator, Myb-type, DNA-binding (InterPro:IPR017930), Homeodomain-related (InterPro:IPR012287), Myb transcription factor (InterPro:IPR015495); BEST Arabidopsis thaliana protein match is: myb domain pro…
At1g09640	SALK_047484C	Translation elongation factor EF1B, gamma chain		Translation elongation factor EF1B, gamma chain; FUNCTIONS IN: translation elongation factor activity; INVOLVED IN: translational elongation; LOCATED IN: plasma membrane; EXPRESSED IN: male gametophyte, cultured cell, pollen tube, leaf, seed; EXPRESSED DURING: L mature pollen stage, M germinated pollen stage, seed development stages; CONTAINS InterPro DOMAIN/s: Thioredoxin fold (InterPro:IPR01233…
At1g09660	SALK_022043C	RNA-binding KH domain-containing protein		RNA-binding KH domain-containing protein; FUNCTIONS IN: RNA binding, nucleic acid binding; INVOLVED IN: biological_process unknown; LOCATED IN: cellular_component unknown; EXPRESSED IN: 23 plant structures; EXPRESSED DURING: 13 growth stages; CONTAINS InterPro DOMAIN/s: K Homology (InterPro:IPR004087); BEST Arabidopsis thaliana protein match is: RNA-binding KH domain-containing protein (TAIR:AT4G…
At1g09710	SALK_106866C	Homeodomain-like superfamily protein		Homeodomain-like superfamily protein; FUNCTIONS IN: DNA binding; INVOLVED IN: regulation of transcription; CONTAINS InterPro DOMAIN/s: SANT, DNA-binding (InterPro:IPR001005), Homeodomain-like (InterPro:IPR009057), Myb, DNA-binding (InterPro:IPR014778), HTH transcriptional regulator, Myb-type, DNA-binding (InterPro:IPR017930), Homeodomain-related (InterPro:IPR012287), Myb transcription factor (Int…
At1g09800	SALK_136085C	Pseudouridine synthase family protein		Pseudouridine synthase family protein; FUNCTIONS IN: pseudouridine synthase activity; INVOLVED IN: pseudouridine synthesis, RNA modification; LOCATED IN: cellular_component unknown; EXPRESSED IN: 14 plant structures; EXPRESSED DURING: 7 growth stages; CONTAINS InterPro DOMAIN/s: Pseudouridine synthase, catalytic domain (InterPro:IPR020103), Pseudouridine synthase I, TruA, N-terminal (InterPro:IPR…
At1g09950	SALK_058470C	RESPONSE TO ABA AND SALT 1		RESPONSE TO ABA AND SALT 1 (RAS1); FUNCTIONS IN: molecular_function unknown; INVOLVED IN: biological_process unknown; LOCATED IN: endomembrane system; EXPRESSED IN: leaf apex, root, flower, leaf; EXPRESSED DURING: petal differentiation and expansion stage; BEST Arabidopsis thaliana protein match is: transcription factor-related (TAIR:AT1G58330.1); Has 520 Blast hits to 520 proteins in 34 species:…
At1g10170	SALK_001399C	NF-X-like 1	Encodes AtNFXL1, a homologue of the putative human transcription repressor NF-X1. Functions as a negative regulator of the trichothecene phytotoxin-induced defense response.	NF-X-like 1 (NFXL1); FUNCTIONS IN: zinc ion binding, sequence-specific DNA binding transcription factor activity; INVOLVED IN: in 6 processes; LOCATED IN: nucleus; EXPRESSED IN: 27 plant structures; EXPRESSED DURING: 15 growth stages; CONTAINS InterPro DOMAIN/s: Zinc finger, NF-X1-type (InterPro:IPR000967), Zinc finger, PHD-type, conserved site (InterPro:IPR019786), Zinc finger, RING-type (InterP…
At1g10200	SALK_008088C	GATA type zinc finger transcription factor family protein		WLIM1; FUNCTIONS IN: sequence-specific DNA binding transcription factor activity, zinc ion binding; INVOLVED IN: biological_process unknown; LOCATED IN: plasma membrane; EXPRESSED IN: 23 plant structures; EXPRESSED DURING: 13 growth stages; CONTAINS InterPro DOMAIN/s: Zinc finger, LIM-type (InterPro:IPR001781); BEST Arabidopsis thaliana protein match is: GATA type zinc finger transcription factor…
At1g10240	SALK_020677C	FAR1-related sequence 11		FAR1-related sequence 11 (FRS11); FUNCTIONS IN: zinc ion binding; INVOLVED IN: response to red or far red light; LOCATED IN: cellular_component unknown; EXPRESSED IN: 20 plant structures; EXPRESSED DURING: 12 growth stages; CONTAINS InterPro DOMAIN/s: MULE transposase, conserved domain (InterPro:IPR018289), Transcription factor, FAR1-related (InterPro:IPR004330), Zinc finger, PMZ-type (InterPro:I…
At1g10320	SALK_004261C	Zinc finger C-x8-C-x5-C-x3-H type family protein		Zinc finger C-x8-C-x5-C-x3-H type family protein; FUNCTIONS IN: RNA binding, nucleotide binding, zinc ion binding, nucleic acid binding; LOCATED IN: nucleus; EXPRESSED IN: 22 plant structures; EXPRESSED DURING: 13 growth stages; CONTAINS InterPro DOMAIN/s: Zinc finger, CCCH-type (InterPro:IPR000571), RNA recognition motif, RNP-1 (InterPro:IPR000504), Nucleotide-binding, alpha-beta plait (InterPro…
At1g10400	SALK_005637	UDP-glycosyltransferase activity, metabolic process, transferase activity, transferase activity, transferring glycosyl groups, transferase activity, transferring hexosyl groups, transferring glycosyl groups, transferring hexosyl groups
At1g10400	SALK_005621C	DNA methylation, RNA interference, biological process unknown, cell-cell signaling, chromatin silencing, cultured plant cell, cytosol, methylation-dependent chromatin silencing, nucleus, plasmodesma, production of miRNAs involved in gene silencing by miRNA, production of ta-siRNAs involved in RNA interference, vegetative phase change, virus induced gene silencing
At1g10520	SALK_075391C	DNA polymerase lambda (POLL)		DNA polymerase lambda (POLL); FUNCTIONS IN: DNA binding, DNA-directed DNA polymerase activity, catalytic activity, nucleotidyltransferase activity; INVOLVED IN: DNA repair, DNA replication; LOCATED IN: intracellular; EXPRESSED IN: cultured cell; CONTAINS InterPro DOMAIN/s: Nucleotidyl transferase domain (InterPro:IPR002934), DNA-directed DNA polymerase, family X, beta-like (InterPro:IPR002008), D…
At1g10550	SALK_120473C	xyloglucan:xyloglucosyl transferase 33	Encodes a membrane-localized protein that is predicted to function during cell wall modification.Overexpression of XTH33 results in abnormal cell morphology. It's expression is under epigenetic control by ATX1.	xyloglucan:xyloglucosyl transferase 33 (XTH33); FUNCTIONS IN: hydrolase activity, acting on glycosyl bonds, hydrolase activity, hydrolyzing O-glycosyl compounds, xyloglucan:xyloglucosyl transferase activity; INVOLVED IN: plant-type cell wall modification involved in multidimensional cell growth; LOCATED IN: integral to plasma membrane; EXPRESSED IN: 14 plant structures; EXPRESSED DURING: 7 growth…
At1g10610	SALK_022615C	basic helix-loop-helix (bHLH) DNA-binding superfamily protein		basic helix-loop-helix (bHLH) DNA-binding superfamily protein; FUNCTIONS IN: DNA binding, sequence-specific DNA binding transcription factor activity; INVOLVED IN: regulation of transcription; LOCATED IN: nucleus; EXPRESSED IN: 22 plant structures; EXPRESSED DURING: 13 growth stages; CONTAINS InterPro DOMAIN/s: Helix-loop-helix DNA-binding domain (InterPro:IPR001092), Helix-loop-helix DNA-binding…
At1g10840	SALK_094155C	translation initiation factor 3 subunit H1	Encodes eukaryotic initiation factor 3H1 subunit (TIF3H1).	translation initiation factor 3 subunit H1 (TIF3H1); CONTAINS InterPro DOMAIN/s: Mov34/MPN/PAD-1 (InterPro:IPR000555); Has 1300 Blast hits to 1299 proteins in 247 species: Archae - 0; Bacteria - 0; Metazoa - 532; Fungi - 366; Plants - 231; Viruses - 0; Other Eukaryotes - 171 (source: NCBI BLink).
At1g11100	SALK_022785C	SNF2 domain-containing protein / helicase domain-containing protein / zinc finger protein-related		SNF2 domain-containing protein / helicase domain-containing protein / zinc finger protein-related; FUNCTIONS IN: helicase activity, DNA binding, zinc ion binding, nucleic acid binding, ATP binding; EXPRESSED IN: 22 plant structures; EXPRESSED DURING: 15 growth stages; CONTAINS InterPro DOMAIN/s: Zinc finger, RING-type, conserved site (InterPro:IPR017907), Zinc finger, RING-type (InterPro:IPR00184…
At1g11420	SALK_121529C	DOMAIN OF UNKNOWN FUNCTION 724 2	Member of the plant-specific DUF724 protein family. Arabidopsis has 10 DUF724 proteins.	DOMAIN OF UNKNOWN FUNCTION 724 2 (DUF2); FUNCTIONS IN: RNA binding; LOCATED IN: cellular_component unknown; EXPRESSED IN: 26 plant structures; EXPRESSED DURING: 12 growth stages; CONTAINS InterPro DOMAIN/s: Tudor-like, plant (InterPro:IPR014002), Agenet (InterPro:IPR008395), Protein of unknown function DUF724 (InterPro:IPR007930); BEST Arabidopsis thaliana protein match is: DOMAIN OF UNKNOWN FUNC…
At1g11475	SALK_146725C	RNA polymerases N / 8 kDa subunit	Non-catalytic subunit common to nuclear DNA-dependent RNA polymerases II, IV and V; homologous to budding yeast RPB10.	NRPB10; FUNCTIONS IN: DNA-directed RNA polymerase activity, DNA binding, zinc ion binding; INVOLVED IN: transcription, DNA-dependent, transcription, regulation of transcription; LOCATED IN: DNA-directed RNA polymerase V complex, DNA-directed RNA polymerase II, core complex, DNA-directed RNA polymerase IV complex; CONTAINS InterPro DOMAIN/s: RNA polymerases, N/8kDa subunit (InterPro:IPR000268), RN…
At1g11490	SALK_022833C	zinc finger (C2H2 type) family protein		zinc finger (C2H2 type) family protein; FUNCTIONS IN: sequence-specific DNA binding transcription factor activity, zinc ion binding, nucleic acid binding; LOCATED IN: intracellular; CONTAINS InterPro DOMAIN/s: Zinc finger, C2H2-like (InterPro:IPR015880); BEST Arabidopsis thaliana protein match is: zinc finger (C2H2 type) family protein (TAIR:AT4G27240.1); Has 263 Blast hits to 257 proteins in 27 …
At1g12000	SALK_043934C	Phosphofructokinase family protein		Phosphofructokinase family protein; FUNCTIONS IN: diphosphate-fructose-6-phosphate 1-phosphotransferase activity; INVOLVED IN: response to cadmium ion, glycolysis, photosynthesis; LOCATED IN: pyrophosphate-dependent phosphofructokinase complex, beta-subunit complex, cell wall, membrane; EXPRESSED IN: 24 plant structures; EXPRESSED DURING: 14 growth stages; CONTAINS InterPro DOMAIN/s: Pyrophosphat…
At1g12260	SALK_145159C	NAC 007	Encodes a NAC-domain transcription factor. Expressed in the vascular tissue.	NAC 007 (NAC007); CONTAINS InterPro DOMAIN/s: No apical meristem (NAM) protein (InterPro:IPR003441); BEST Arabidopsis thaliana protein match is: Arabidopsis NAC domain containing protein 26 (TAIR:AT1G62700.1); Has 3158 Blast hits to 3153 proteins in 90 species: Archae - 0; Bacteria - 0; Metazoa - 15; Fungi - 2; Plants - 3027; Viruses - 0; Other Eukaryotes - 114 (source: NCBI BLink).
At1g12400	SALK_046378C	Nucleotide excision repair, TFIIH, subunit TTDA		Nucleotide excision repair, TFIIH, subunit TTDA; FUNCTIONS IN: DNA binding; INVOLVED IN: nucleotide-excision repair; LOCATED IN: endomembrane system; EXPRESSED IN: 22 plant structures; EXPRESSED DURING: 13 growth stages; CONTAINS InterPro DOMAIN/s: Nucleotide excision repair, TFIIH, subunit TTDA (InterPro:IPR009400); BEST Arabidopsis thaliana protein match is: Nucleotide excision repair, TFIIH, s…
At1g12440	SALK_083178C	A20/AN1-like zinc finger family protein		A20/AN1-like zinc finger family protein; FUNCTIONS IN: DNA binding, zinc ion binding; INVOLVED IN: biological_process unknown; LOCATED IN: cellular_component unknown; CONTAINS InterPro DOMAIN/s: Zinc finger, AN1-type (InterPro:IPR000058), Zinc finger, A20-type (InterPro:IPR002653); BEST Arabidopsis thaliana protein match is: A20/AN1-like zinc finger family protein (TAIR:AT4G12040.2); Has 1075 Bla…
At1g12610	SALK_114390C	Integrase-type DNA-binding superfamily protein	Encodes a member of the DREB subfamily A-1 of ERF/AP2 transcription factor family (DDF1). The protein contains one AP2 domain. There are six members in this subfamily, including CBF1, CBF2, and CBF3. Overexpression of this gene results in delayed flowering and dwarfism, reduction of gibberellic acid biosynthesis, and increased tolerance to high levels of salt. This gene is expressed in all tissue…	DWARF AND DELAYED FLOWERING 1 (DDF1); CONTAINS InterPro DOMAIN/s: DNA-binding, integrase-type (InterPro:IPR016177), Pathogenesis-related transcriptional factor/ERF, DNA-binding (InterPro:IPR001471); BEST Arabidopsis thaliana protein match is: Integrase-type DNA-binding superfamily protein (TAIR:AT1G63030.2); Has 5207 Blast hits to 5205 proteins in 224 species: Archae - 0; Bacteria - 0; Metazoa - …
At1g12910	SALK_006874C	Transducin/WD40 repeat-like superfamily protein	Encodes a protein with similarity to the petunia WD repeat protein an11.	ANTHOCYANIN11 (ATAN11); CONTAINS InterPro DOMAIN/s: WD40 repeat-like-containing domain (InterPro:IPR011046), WD40 repeat 2 (InterPro:IPR019782), WD40 repeat, conserved site (InterPro:IPR019775), WD40-repeat-containing domain (InterPro:IPR017986), WD40 repeat (InterPro:IPR001680), WD40/YVTN repeat-like-containing domain (InterPro:IPR015943), WD40 repeat, subgroup (InterPro:IPR019781); BEST Arabido…
At1g12920	SALK_149070C	eukaryotic release factor 1-2	Encodes a eukaryotic release factor one homolog.	eukaryotic release factor 1-2 (ERF1-2); FUNCTIONS IN: translation release factor activity; INVOLVED IN: translational termination; LOCATED IN: translation release factor complex, plasma membrane; EXPRESSED IN: leaf; CONTAINS InterPro DOMAIN/s: eRF1 domain 2 (InterPro:IPR005141), eRF1 domain 3 (InterPro:IPR005142), eRF1 domain 1 (InterPro:IPR005140), Peptide chain release factor eRF1/aRF1 (InterPr…
At1g12980	SALK_059965C	Integrase-type DNA-binding superfamily protein	Encodes an AP2/ERF protein, is expressed in a subdomain of meristem stem cells, in lateral organ anlagen, and transiently in the distal domain of organ primordia. It is a member of the ERF (ethylene response factor) subfamily B-1 of ERF/AP2 transcription factor family (ESR1). The protein contains one AP2 domain. There are 15 members in this subfamily including ATERF-3, ATERF-4, ATERF-7, and leafy…	ENHANCER OF SHOOT REGENERATION 1 (ESR1); CONTAINS InterPro DOMAIN/s: DNA-binding, integrase-type (InterPro:IPR016177), Pathogenesis-related transcriptional factor/ERF, DNA-binding (InterPro:IPR001471); BEST Arabidopsis thaliana protein match is: DORNROSCHEN-like (TAIR:AT1G24590.1); Has 5974 Blast hits to 5668 proteins in 251 species: Archae - 0; Bacteria - 2; Metazoa - 4; Fungi - 2; Plants - 5957…
At1g13030	SALK_049660C	sphere organelles protein-related		sphere organelles protein-related; Has 14464 Blast hits to 9695 proteins in 837 species: Archae - 14; Bacteria - 1320; Metazoa - 4989; Fungi - 1376; Plants - 652; Viruses - 103; Other Eukaryotes - 6010 (source: NCBI BLink).
At1g13190	SALK_090357C	RNA-binding (RRM/RBD/RNP motifs) family protein		RNA-binding (RRM/RBD/RNP motifs) family protein; FUNCTIONS IN: RNA binding, nucleotide binding, nucleic acid binding; EXPRESSED IN: 22 plant structures; EXPRESSED DURING: 13 growth stages; CONTAINS InterPro DOMAIN/s: RNA recognition motif, RNP-1 (InterPro:IPR000504), Nucleotide-binding, alpha-beta plait (InterPro:IPR012677); BEST Arabidopsis thaliana protein match is: RNA-binding (RRM/RBD/RNP mot…
At1g13220	SALK_090956C	nuclear matrix constituent protein-related	Encodes a nuclear coiled-coil protein related to the carrot peripheral nuclear protein NMCP1 that is involved in the determination of plant nuclear structure.	LITTLE NUCLEI2 (LINC2); INVOLVED IN: nucleus organization; LOCATED IN: nucleoplasm; EXPRESSED IN: 15 plant structures; EXPRESSED DURING: 7 growth stages; BEST Arabidopsis thaliana protein match is: little nuclei3 (TAIR:AT1G68790.1); Has 107806 Blast hits to 52972 proteins in 2654 species: Archae - 1404; Bacteria - 16181; Metazoa - 50751; Fungi - 7829; Plants - 5203; Viruses - 291; Other Eukaryote…
At1g13260	SALK_021865C	related to ABI3/VP1 1	Encodes an AP2/B3 domain transcription factor which is upregulated in response to low temperature. It contains a B3 DNA binding domain. It has circadian regulation and may function as a negative growth regulator.	related to ABI3/VP1 1 (RAV1); CONTAINS InterPro DOMAIN/s: DNA-binding, integrase-type (InterPro:IPR016177), Transcriptional factor B3 (InterPro:IPR003340), Pathogenesis-related transcriptional factor/ERF, DNA-binding (InterPro:IPR001471); BEST Arabidopsis thaliana protein match is: ethylene response DNA binding factor 3 (TAIR:AT3G25730.1); Has 6277 Blast hits to 6015 proteins in 258 species: Arch…
At1g13290	SALK_148869C	C2H2-like zinc finger protein	Encodes a putative zinc finger protein (C2H2 family, type IIIA, subclass A1d) that has a WIP domain. Seedlings with mutations in DOT5 have a misaligned venation defect in their leaves and cotyledons. Additional developmental abnormalities, such as elongated petioles and aberrant phyllotaxy suggest that DOT5 is required for normal shoot and root development.	DEFECTIVELY ORGANIZED TRIBUTARIES 5 (DOT5); CONTAINS InterPro DOMAIN/s: Zinc finger, C2H2-like (InterPro:IPR015880), Zinc finger, C2H2-type (InterPro:IPR007087); BEST Arabidopsis thaliana protein match is: C2H2-type zinc finger family protein (TAIR:AT3G57670.1); Has 7460 Blast hits to 6100 proteins in 157 species: Archae - 0; Bacteria - 0; Metazoa - 6553; Fungi - 59; Plants - 690; Viruses - 0; Ot…
At1g13960	SALK_121735C	WRKY DNA-binding protein 4	Encodes WRKY DNA-binding protein 4 (WRKY4).	WRKY DNA-binding protein 4 (WRKY4); FUNCTIONS IN: DNA binding, sequence-specific DNA binding transcription factor activity; INVOLVED IN: regulation of transcription, DNA-dependent; LOCATED IN: chloroplast; EXPRESSED IN: 22 plant structures; EXPRESSED DURING: 10 growth stages; CONTAINS InterPro DOMAIN/s: DNA-binding WRKY (InterPro:IPR003657); BEST Arabidopsis thaliana protein match is: WRKY DNA-bi…
At1g14030	SALK_016732C	Rubisco methyltransferase family protein		Rubisco methyltransferase family protein; FUNCTIONS IN: [ribulose-bisphosphate carboxylase]-lysine N-methyltransferase activity; LOCATED IN: chloroplast, chloroplast stroma; EXPRESSED IN: 20 plant structures; EXPRESSED DURING: 13 growth stages; CONTAINS InterPro DOMAIN/s: Rubisco methyltransferase (InterPro:IPR011192), SET domain (InterPro:IPR001214), Rubisco LSMT substrate-binding (InterPro:IPR0…
At1g14210	SALK_035618C	Ribonuclease T2 family protein		Ribonuclease T2 family protein; FUNCTIONS IN: ribonuclease T2 activity, endoribonuclease activity, RNA binding; INVOLVED IN: response to salt stress; LOCATED IN: endomembrane system; EXPRESSED IN: 22 plant structures; EXPRESSED DURING: 13 growth stages; CONTAINS InterPro DOMAIN/s: Ribonuclease T2 (InterPro:IPR001568), Ribonuclease T2, active site (InterPro:IPR018188); BEST Arabidopsis thaliana pr…
At1g14220	SALK_059417C	Ribonuclease T2 family protein		Ribonuclease T2 family protein; FUNCTIONS IN: ribonuclease T2 activity, endoribonuclease activity, RNA binding; INVOLVED IN: N-terminal protein myristoylation; LOCATED IN: endomembrane system; EXPRESSED IN: sperm cell, root, egg cell; CONTAINS InterPro DOMAIN/s: Ribonuclease T2 (InterPro:IPR001568), Ribonuclease T2, active site (InterPro:IPR018188); BEST Arabidopsis thaliana protein match is: rib…
At1g14350	SALK_033970C	Duplicated homeodomain-like superfamily protein	Encodes a putative MYB transcription factor involved in stomata development, loss of FLP activity results in a failure of guard mother cells (GMCs) to adopt the guard cell fate, thus they continue to divide resulting in abnormal stomata consisting of clusters of numerous guard cell-like cells. This phenotype is enhanced in double mutants with MYB88.	FOUR LIPS (FLP); CONTAINS InterPro DOMAIN/s: SANT, DNA-binding (InterPro:IPR001005), Homeodomain-like (InterPro:IPR009057), Myb, DNA-binding (InterPro:IPR014778), HTH transcriptional regulator, Myb-type, DNA-binding (InterPro:IPR017930), Homeodomain-related (InterPro:IPR012287), Myb transcription factor (InterPro:IPR015495); BEST Arabidopsis thaliana protein match is: myb domain protein 88 (TAIR:…
At1g14410	SALK_147680C	ssDNA-binding transcriptional regulator	Encodes a homolog of the potato p24 protein. Binds single strand telomeric repeats. Negatively regulates telomerase activity and telomere length.	WHIRLY 1 (WHY1); FUNCTIONS IN: DNA binding, telomeric DNA binding; INVOLVED IN: negative regulation of telomere maintenance via telomerase, defense response; LOCATED IN: plastid chromosome, chloroplast, nucleoid, telomerase holoenzyme complex; EXPRESSED IN: 21 plant structures; EXPRESSED DURING: 14 growth stages; CONTAINS InterPro DOMAIN/s: ssDNA-binding transcriptional regulator (InterPro:IPR009…
At1g14460	SALK_025920C	AAA-type ATPase family protein		AAA-type ATPase family protein; FUNCTIONS IN: nucleoside-triphosphatase activity, DNA binding, DNA-directed DNA polymerase activity, nucleotide binding, ATP binding; INVOLVED IN: DNA replication; LOCATED IN: plasma membrane; EXPRESSED IN: 24 plant structures; EXPRESSED DURING: 13 growth stages; CONTAINS InterPro DOMAIN/s: ATPase, AAA-type, core (InterPro:IPR003959), ATPase, AAA+ type, core (Inter…
At1g14685	SALK_110830C	basic pentacysteine 2	Arabidopsis GBP Basic Penta Cysteine 1	basic pentacysteine 2 (BPC2); CONTAINS InterPro DOMAIN/s: GAGA binding-like (InterPro:IPR010409); BEST Arabidopsis thaliana protein match is: basic pentacysteine1 (TAIR:AT2G01930.2); Has 236 Blast hits to 236 proteins in 26 species: Archae - 0; Bacteria - 0; Metazoa - 2; Fungi - 0; Plants - 218; Viruses - 0; Other Eukaryotes - 16 (source: NCBI BLink).
At1g14687	SALK_099644C	homeobox protein 32		homeobox protein 32 (HB32); FUNCTIONS IN: DNA binding, sequence-specific DNA binding transcription factor activity; INVOLVED IN: regulation of transcription; EXPRESSED IN: 8 plant structures; EXPRESSED DURING: F mature embryo stage, petal differentiation and expansion stage, E expanded cotyledon stage, D bilateral stage; CONTAINS InterPro DOMAIN/s: Homeobox domain, ZF-HD class (InterPro:IPR006455…
At1g14760	SALK_105930C	KNOX Arabidopsis thaliana meinox	Encodes a novel Arabidopsis KNOX gene that encodes a MEINOX domain but lacks the homeodomain and interacts with TALE-class homeodomain proteins to modulate their activities	KNOX Arabidopsis thaliana meinox (KNATM); CONTAINS InterPro DOMAIN/s: KNOX1 (InterPro:IPR005540); Has 38 Blast hits to 38 proteins in 13 species: Archae - 0; Bacteria - 0; Metazoa - 0; Fungi - 0; Plants - 38; Viruses - 0; Other Eukaryotes - 0 (source: NCBI BLink).
At1g15215	SALK_074540C			BEST Arabidopsis thaliana protein match is: sequence-specific DNA binding transcription factors;sequence-specific DNA binding (TAIR:AT3G18380.1); Has 89 Blast hits to 86 proteins in 16 species: Archae - 0; Bacteria - 0; Metazoa - 0; Fungi - 0; Plants - 89; Viruses - 0; Other Eukaryotes - 0 (source: NCBI BLink).
At1g15310	SALK_035022C	signal recognition particle 54 kDa subunit	54 kDa protein subunit of SRP that interacts with the signal peptide of secreted proteins	signal recognition particle 54 kDa subunit (ATHSRP54A); FUNCTIONS IN: 7S RNA binding, mRNA binding, nucleoside-triphosphatase activity, GTP binding, nucleotide binding; INVOLVED IN: SRP-dependent cotranslational protein targeting to membrane, signal sequence recognition, SRP-dependent cotranslational protein targeting to membrane; LOCATED IN: signal recognition particle, endoplasmic reticulum tar…
At1g15550	SALK_025076C	gibberellin 3-oxidase 1	Involved in later steps of the gibberellic acid biosynthetic pathway. Activated by AGAMOUS in a cal-1, ap1-1 background. Deletion of 208 bp from -1016 to -809 (&#916;-808) resulted in loss of GA-negative feedback (this sequence, which contains a 43-bp sequence GNFEI, was shown to be sufficient for GA-negative feedback).	gibberellin 3-oxidase 1 (GA3OX1); CONTAINS InterPro DOMAIN/s: Isopenicillin N synthase (InterPro:IPR002283), Oxoglutarate/iron-dependent oxygenase (InterPro:IPR005123); BEST Arabidopsis thaliana protein match is: gibberellin 3-oxidase 2 (TAIR:AT1G80340.1); Has 8504 Blast hits to 8472 proteins in 995 species: Archae - 0; Bacteria - 1119; Metazoa - 109; Fungi - 1012; Plants - 4925; Viruses - 0; Oth…
At1g15660	SALK_023858C	centromere protein C	Encodes a homologue of the human centromeric protein C (CENP-C). CENP-C co-localizes with the 180 bp centromeric regions of chromosomes throughout the cell cycle, but does not completely cover the 180 bp regions.	centromere protein C (CENP-C); Has 380 Blast hits to 353 proteins in 129 species: Archae - 0; Bacteria - 6; Metazoa - 108; Fungi - 26; Plants - 78; Viruses - 8; Other Eukaryotes - 154 (source: NCBI BLink).
At1g15720	SALK_074399C	TRF-like 5	Arabidopsis thaliana myb family transcription factor (At1g15720)	TRF-like 5 (TRFL5); FUNCTIONS IN: DNA binding, sequence-specific DNA binding transcription factor activity; INVOLVED IN: regulation of transcription; EXPRESSED IN: 12 plant structures; EXPRESSED DURING: 7 growth stages; CONTAINS InterPro DOMAIN/s: SANT, DNA-binding (InterPro:IPR001005), Homeodomain-like (InterPro:IPR009057), Myb, DNA-binding (InterPro:IPR014778), HTH transcriptional regulator, My…
At1g15940	SALK_116162C	DNA methylation, RNA binding, biological process unknown, cell-cell signaling, chromatin silencing by small RNA, gene silencing by RNA, histone H3-K9 methylation, histone lysine methylation, methylation-dependent chromatin silencing, nucleus, petal formation, production of miRNAs involved in gene silencing by miRNA, production of ta-siRNAs involved in RNA interference, regulation of flower develo…
At1g15940	SALK_142336C
At1g15940	SALK_116162C	Tudor/PWWP/MBT superfamily protein		Tudor/PWWP/MBT superfamily protein; FUNCTIONS IN: binding; INVOLVED IN: biological_process unknown; EXPRESSED IN: 25 plant structures; EXPRESSED DURING: 15 growth stages; CONTAINS InterPro DOMAIN/s: Armadillo-type fold (InterPro:IPR016024); BEST Arabidopsis thaliana protein match is: Tudor/PWWP/MBT superfamily protein (TAIR:AT1G80810.1); Has 113244 Blast hits to 64070 proteins in 2877 species: Ar…
At1g16060	SALK_030083C	ARIA-interacting double AP2 domain protein	Encodes ADAP, an AP2-domain protein that interacts with ARIA. ADAP is a positive regulator of the ABA response and is also involved in regulating seedling growth.	ARIA-interacting double AP2 domain protein (ADAP); CONTAINS InterPro DOMAIN/s: DNA-binding, integrase-type (InterPro:IPR016177), Pathogenesis-related transcriptional factor/ERF, DNA-binding (InterPro:IPR001471); BEST Arabidopsis thaliana protein match is: Integrase-type DNA-binding superfamily protein (TAIR:AT1G79700.2); Has 6422 Blast hits to 4728 proteins in 256 species: Archae - 0; Bacteria - …
At1g16070	SALK_093284C	tubby like protein 8	Member of TLP family	tubby like protein 8 (TLP8); CONTAINS InterPro DOMAIN/s: Tubby, C-terminal (InterPro:IPR000007); BEST Arabidopsis thaliana protein match is: tubby like protein 1 (TAIR:AT1G76900.2); Has 842 Blast hits to 842 proteins in 106 species: Archae - 0; Bacteria - 0; Metazoa - 340; Fungi - 21; Plants - 410; Viruses - 0; Other Eukaryotes - 71 (source: NCBI BLink).
At1g16190	SALK_066603C	Rad23 UV excision repair protein family	Encodes a member of the RADIATION SENSITIVE23 (RAD23) family: AT1G16190(RAD23A), AT1G79650(RAD23B), AT3G02540(RAD23C), AT5G38470(RAD23D). RAD23 proteins play an essential role in the cell cycle, morphology, and fertility of plants through their delivery of UPS (ubiquitin/26S proteasome system) substrates to the 26S proteasome.	RADIATION SENSITIVE23A (RAD23A); FUNCTIONS IN: damaged DNA binding, ubiquitin binding, proteasome binding; INVOLVED IN: proteasomal ubiquitin-dependent protein catabolic process, base-excision repair, nucleotide-excision repair; LOCATED IN: nucleus; EXPRESSED IN: 21 plant structures; EXPRESSED DURING: 13 growth stages; CONTAINS InterPro DOMAIN/s: Heat shock chaperonin-binding (InterPro:IPR006636)…
At1g16590	SALK_014571C	DNA-binding HORMA family protein	putative translesion synthesis polymerase zeta subunit, homologous to Y-family DNA polymerases, contains BRCT domain. Mutants are sensitive to UV-B radiation. Gene is involved in damage-tolerance mechanisms through translesion synthesis(TLS).	REV7; CONTAINS InterPro DOMAIN/s: DNA-binding HORMA (InterPro:IPR003511); Has 307 Blast hits to 307 proteins in 122 species: Archae - 0; Bacteria - 0; Metazoa - 157; Fungi - 86; Plants - 49; Viruses - 0; Other Eukaryotes - 15 (source: NCBI BLink).
At1g16610	SALK_123442C	arginine/serine-rich 45	Encodes SR45, a member of the highly conserved family of serine/arginine-rich (SR) proteins, which play key roles in pre-mRNA splicing and other aspects of RNA metabolism. SR45 is a spliceosome protein, interacts with SR33 and the U1-70K protein of the U1 snRNP. Also involved in plant sugar response. sr45-1 mutation confers hypersensitivity to glucose during early seedling growth.	arginine/serine-rich 45 (SR45); FUNCTIONS IN: protein binding, RNA binding; INVOLVED IN: sugar mediated signaling pathway, nuclear mRNA splicing, via spliceosome, RNA splicing; LOCATED IN: nucleoplasm, nuclear speck, nucleolus; EXPRESSED IN: 24 plant structures; EXPRESSED DURING: 13 growth stages; CONTAINS InterPro DOMAIN/s: RNA recognition motif, RNP-1 (InterPro:IPR000504), Nucleotide-binding, a…
At1g16640	SALK_016465C	AP2/B3-like transcriptional factor family protein		AP2/B3-like transcriptional factor family protein; FUNCTIONS IN: DNA binding, sequence-specific DNA binding transcription factor activity; INVOLVED IN: regulation of transcription, DNA-dependent; LOCATED IN: cellular_component unknown; EXPRESSED IN: 16 plant structures; EXPRESSED DURING: 11 growth stages; CONTAINS InterPro DOMAIN/s: Transcriptional factor B3 (InterPro:IPR003340); BEST Arabidopsis…
At1g16800	SALK_023972C	P-loop containing nucleoside triphosphate hydrolases superfamily protein		P-loop containing nucleoside triphosphate hydrolases superfamily protein; BEST Arabidopsis thaliana protein match is: P-loop containing nucleoside triphosphate hydrolases superfamily protein (TAIR:AT4G30100.1); Has 9771 Blast hits to 8579 proteins in 1344 species: Archae - 197; Bacteria - 2032; Metazoa - 2727; Fungi - 1277; Plants - 815; Viruses - 364; Other Eukaryotes - 2359 (source: NCBI BLink).
At1g16970	SALK_123114C	KU70 homolog	Ku80 and ku70 form the heterodimer complex Ku, required for proper maintenance of the telomeric C strand. Ku regulates the extension of the telomeric G strand. Interacts with WEX, and this interaction stimulates the WEX exonuclease activity.	KU70 homolog (KU70); FUNCTIONS IN: double-stranded DNA binding, protein binding; INVOLVED IN: DNA repair, response to heat, telomere maintenance; LOCATED IN: nucleus, DNA-dependent protein kinase-DNA ligase 4 complex; EXPRESSED IN: 23 plant structures; EXPRESSED DURING: 15 growth stages; CONTAINS InterPro DOMAIN/s: Ku70/Ku80, N-terminal alpha/beta (InterPro:IPR005161), DNA-binding SAP (InterPro:I…
At1g17070	SALK_104064C	GC-rich sequence DNA-binding factor-like protein with Tuftelin interacting domain		GC-rich sequence DNA-binding factor-like protein with Tuftelin interacting domain; FUNCTIONS IN: nucleic acid binding; INVOLVED IN: biological_process unknown; LOCATED IN: intracellular; EXPRESSED IN: 24 plant structures; EXPRESSED DURING: 15 growth stages; CONTAINS InterPro DOMAIN/s: Tuftelin interacting protein N-terminal (InterPro:IPR022159), D111/G-patch (InterPro:IPR000467); BEST Arabidopsis…
At1g17310	SALK_093793C	MADS-box transcription factor family protein		MADS-box transcription factor family protein; FUNCTIONS IN: DNA binding, sequence-specific DNA binding transcription factor activity; INVOLVED IN: regulation of transcription, DNA-dependent; LOCATED IN: nucleus; EXPRESSED IN: antipodal cell, sperm cell, carpel, female gametophyte; EXPRESSED DURING: 4 anthesis; CONTAINS InterPro DOMAIN/s: Transcription factor, MADS-box (InterPro:IPR002100); BEST A…
At1g17760	SALK_104082C	Tetratricopeptide repeat (TPR)-like superfamily protein	Encodes a homolog of the mammalian protein CstF77, a polyadenylation factor subunit. RNA 3&#8242;-endprocessing factor of antisense FLC transcript. Mediates silencing of the floral repressor gene FLC.	CSTF77; FUNCTIONS IN: protein binding, mRNA binding, transcription repressor activity; INVOLVED IN: RNA 3'-end processing, mRNA processing, embryo sac development; LOCATED IN: intracellular, nucleus; EXPRESSED IN: 23 plant structures; EXPRESSED DURING: 12 growth stages; CONTAINS InterPro DOMAIN/s: RNA-processing protein, HAT helix (InterPro:IPR003107), Tetratricopeptide-like helical (InterPro:IPR…
At1g17770	SALK_112939C	SU(VAR)3-9 homolog 7	Encodes a SU(VAR)3-9 homolog, a SET domain protein. Known SET domain proteins are involved in epigenetic control of gene expression and act as histone methyltransferases. There are 10 SUVH genes in Arabidopsis and members of this subfamily of the SET proteins have an additional conserved SRA domain.	SU(VAR)3-9 homolog 7 (SUVH7); FUNCTIONS IN: zinc ion binding, histone-lysine N-methyltransferase activity; INVOLVED IN: chromatin modification; LOCATED IN: nucleus; CONTAINS InterPro DOMAIN/s: SET domain (InterPro:IPR001214), SRA-YDG (InterPro:IPR003105), Pre-SET zinc-binding sub-group (InterPro:IPR003606), Post-SET domain (InterPro:IPR003616), Pre-SET domain (InterPro:IPR007728); BEST Arabidopsi…
At1g17790	SALK_052839C	DNA-binding bromodomain-containing protein		DNA-binding bromodomain-containing protein; FUNCTIONS IN: DNA binding; INVOLVED IN: biological_process unknown; LOCATED IN: chloroplast; EXPRESSED IN: 18 plant structures; EXPRESSED DURING: 9 growth stages; CONTAINS InterPro DOMAIN/s: Bromodomain (InterPro:IPR001487); BEST Arabidopsis thaliana protein match is: global transcription factor group E3 (TAIR:AT1G73150.1); Has 10948 Blast hits to 7134 …
At1g17920	SALK_127261C	homeodomain GLABROUS 12	Encodes a homeobox-leucine zipper family protein belonging to the HD-ZIP IV family. Together with HDG11, it is involved in trichome branching.	homeodomain GLABROUS 12 (HDG12); FUNCTIONS IN: sequence-specific DNA binding transcription factor activity; INVOLVED IN: trichome branching, regulation of transcription, DNA-dependent; LOCATED IN: nucleus; EXPRESSED IN: 25 plant structures; EXPRESSED DURING: 11 growth stages; CONTAINS InterPro DOMAIN/s: Homeobox, conserved site (InterPro:IPR017970), Homeobox (InterPro:IPR001356), Homeodomain-like…
At1g17950	SALK_118938C	myb domain protein 52	putative transcription factor: R2R3-MYB transcription family	myb domain protein 52 (MYB52); CONTAINS InterPro DOMAIN/s: SANT, DNA-binding (InterPro:IPR001005), Homeodomain-like (InterPro:IPR009057), Myb, DNA-binding (InterPro:IPR014778), HTH transcriptional regulator, Myb-type, DNA-binding (InterPro:IPR017930), Homeodomain-related (InterPro:IPR012287), Myb transcription factor (InterPro:IPR015495); BEST Arabidopsis thaliana protein match is: myb domain pro…
At1g18050	SALK_073751C	SWAP (Suppressor-of-White-APricot)/surp RNA-binding domain-containing protein		SWAP (Suppressor-of-White-APricot)/surp RNA-binding domain-containing protein; FUNCTIONS IN: RNA binding; INVOLVED IN: RNA processing; LOCATED IN: cellular_component unknown; CONTAINS InterPro DOMAIN/s: SWAP/Surp (InterPro:IPR000061); BEST Arabidopsis thaliana protein match is: unknown protein (TAIR:AT3G30370.1); Has 226 Blast hits to 225 proteins in 72 species: Archae - 0; Bacteria - 0; Metazoa …
At1g18090	SALK_143316C	5'-3' exonuclease family protein		5'-3' exonuclease family protein; FUNCTIONS IN: DNA binding, catalytic activity, nuclease activity; INVOLVED IN: DNA repair; LOCATED IN: cellular_component unknown; EXPRESSED IN: 22 plant structures; EXPRESSED DURING: 14 growth stages; CONTAINS InterPro DOMAIN/s: XPG conserved site (InterPro:IPR019974), XPG N-terminal (InterPro:IPR006085), DNA repair protein (XPGC)/yeast Rad (InterPro:IPR006084),…
At1g18330	SALK_047716C	Homeodomain-like superfamily protein	EARLY-PHYTOCHROME-RESPONSIVE1	EARLY-PHYTOCHROME-RESPONSIVE1 (EPR1); CONTAINS InterPro DOMAIN/s: SANT, DNA-binding (InterPro:IPR001005), Homeodomain-like (InterPro:IPR009057), Myb, DNA-binding (InterPro:IPR014778), HTH transcriptional regulator, Myb-type, DNA-binding (InterPro:IPR017930), Myb-like DNA-binding domain, SHAQKYF class (InterPro:IPR006447); BEST Arabidopsis thaliana protein match is: Homeodomain-like superfamily pr…
At1g18560	SALK_139610C	BED zinc finger ;hAT family dimerisation domain		BED zinc finger ;hAT family dimerisation domain; FUNCTIONS IN: protein dimerization activity, DNA binding; INVOLVED IN: biological_process unknown; LOCATED IN: cellular_component unknown; EXPRESSED IN: 16 plant structures; EXPRESSED DURING: 6 growth stages; CONTAINS InterPro DOMAIN/s: HAT dimerisation (InterPro:IPR008906), Zinc finger, BED-type predicted (InterPro:IPR003656); BEST Arabidopsis tha…
At1g18710	SALK_123009C	myb domain protein 47	Member of the R2R3 factor gene family.	myb domain protein 47 (MYB47); FUNCTIONS IN: DNA binding, sequence-specific DNA binding transcription factor activity; INVOLVED IN: response to jasmonic acid stimulus, response to salt stress, regulation of transcription, DNA-dependent; LOCATED IN: nucleus, cytoplasm; EXPRESSED IN: leaf lamina base, stem, leaf whorl, leaf; EXPRESSED DURING: LP.06 six leaves visible, LP.04 four leaves visible, LP.…
At1g18750	SALK_009651C	AGAMOUS-like 65	Encodes a member of the MIKC (MADS box, Keratin binding domain, and C terminal domain containing )family of transcriptional regulators. AGL65 is expressed in pollen.It forms heterodimers with other MICK family members (AGL104). Involved in late stages of pollen development and pollen tube growth.	AGAMOUS-like 65 (AGL65); FUNCTIONS IN: DNA binding, sequence-specific DNA binding transcription factor activity; INVOLVED IN: pollen development; LOCATED IN: nucleus; EXPRESSED IN: 20 plant structures; EXPRESSED DURING: 14 growth stages; CONTAINS InterPro DOMAIN/s: Transcription factor, MADS-box (InterPro:IPR002100); BEST Arabidopsis thaliana protein match is: AGAMOUS-like 30 (TAIR:AT2G03060.2); …
At1g18790	SALK_061813C	RWP-RK domain-containing protein		RWP-RK domain-containing protein; CONTAINS InterPro DOMAIN/s: Plant regulator RWP-RK (InterPro:IPR003035); BEST Arabidopsis thaliana protein match is: RWP-RK domain-containing protein (TAIR:AT1G74480.1); Has 558 Blast hits to 554 proteins in 54 species: Archae - 0; Bacteria - 12; Metazoa - 59; Fungi - 0; Plants - 419; Viruses - 0; Other Eukaryotes - 68 (source: NCBI BLink).
At1g18860	SALK_006029C	WRKY DNA-binding protein 61	member of WRKY Transcription Factor; Group II-b	WRKY DNA-binding protein 61 (WRKY61); CONTAINS InterPro DOMAIN/s: DNA-binding WRKY (InterPro:IPR003657); BEST Arabidopsis thaliana protein match is: WRKY DNA-binding protein 72 (TAIR:AT5G15130.1); Has 5252 Blast hits to 3559 proteins in 289 species: Archae - 0; Bacteria - 31; Metazoa - 146; Fungi - 97; Plants - 3463; Viruses - 1; Other Eukaryotes - 1514 (source: NCBI BLink).
At1g18960	SALK_074403C	myb-like HTH transcriptional regulator family protein		myb-like HTH transcriptional regulator family protein; FUNCTIONS IN: DNA binding, sequence-specific DNA binding transcription factor activity; INVOLVED IN: regulation of transcription, DNA-dependent, regulation of transcription; CONTAINS InterPro DOMAIN/s: SANT, DNA-binding (InterPro:IPR001005), Homeodomain-like (InterPro:IPR009057), Myb, DNA-binding (InterPro:IPR014778), HTH transcriptional regu…
At1g19000	SALK_080218C	Homeodomain-like superfamily protein		Homeodomain-like superfamily protein; FUNCTIONS IN: DNA binding, sequence-specific DNA binding transcription factor activity; INVOLVED IN: regulation of transcription, DNA-dependent; EXPRESSED IN: 23 plant structures; EXPRESSED DURING: 13 growth stages; CONTAINS InterPro DOMAIN/s: SANT, DNA-binding (InterPro:IPR001005), Homeodomain-like (InterPro:IPR009057), Myb, DNA-binding (InterPro:IPR014778),…
At1g19050	SALK_034612C	response regulator 7	Encodes a member of the Arabidopsis response regulator (ARR) family, most closely related to ARR15. A two-component response regulator protein containing a phosphate accepting domain in the receiver domain but lacking a DNA binding domain in the output domain. Involved in response to cytokinin and meristem stem cell maintenance. Arr7 protein is stabilized by cytokinin.	response regulator 7 (ARR7); CONTAINS InterPro DOMAIN/s: CheY-like (InterPro:IPR011006), Signal transduction response regulator, receiver domain (InterPro:IPR001789); BEST Arabidopsis thaliana protein match is: response regulator 15 (TAIR:AT1G74890.1); Has 53636 Blast hits to 53063 proteins in 2702 species: Archae - 285; Bacteria - 47261; Metazoa - 20; Fungi - 584; Plants - 1468; Viruses - 6; Oth…
At1g19100	SALK_030886C	Histidine kinase-, DNA gyrase B-, and HSP90-like ATPase family protein		Histidine kinase-, DNA gyrase B-, and HSP90-like ATPase family protein; FUNCTIONS IN: ATP binding; INVOLVED IN: biological_process unknown; LOCATED IN: chloroplast envelope; EXPRESSED IN: 24 plant structures; EXPRESSED DURING: 14 growth stages; CONTAINS InterPro DOMAIN/s: ATPase-like, ATP-binding domain (InterPro:IPR003594); BEST Arabidopsis thaliana protein match is: Histidine kinase-, DNA gyras…
At1g19220	SALK_009879C	auxin response factor 19	Encodes an auxin response factor that contains the conserved VP1-B3 DNA-binding domain at its N-terminus and the Aux/IAA-like domains III and IV present in most ARFs at its C-terminus. The protein interacts with IAA1 (yeast two hybrid) and other auxin response elements such as ER7 and ER9 (yeast one hybrid). ARF19 protein can complement many aspects of the arf7 mutant phenotype and , together wit…	auxin response factor 19 (ARF19); CONTAINS InterPro DOMAIN/s: Aux/IAA-ARF-dimerisation (InterPro:IPR011525), Transcriptional factor B3 (InterPro:IPR003340), AUX/IAA protein (InterPro:IPR003311), Auxin response factor (InterPro:IPR010525); BEST Arabidopsis thaliana protein match is: Transcriptional factor B3 family protein / auxin-responsive factor AUX/IAA-related (TAIR:AT5G20730.2); Has 61717 Bla…
At1g19485	SALK_076362C	Transducin/WD40 repeat-like superfamily protein		Transducin/WD40 repeat-like superfamily protein; FUNCTIONS IN: DNA binding; INVOLVED IN: regulation of transcription, DNA-dependent; LOCATED IN: CUL4 RING ubiquitin ligase complex; EXPRESSED IN: 23 plant structures; EXPRESSED DURING: 13 growth stages; CONTAINS InterPro DOMAIN/s: AT hook, DNA-binding motif (InterPro:IPR017956), A.T hook-like (InterPro:IPR020478), WD40 repeat (InterPro:IPR001680), …
At1g19490	SALK_082545C	Basic-leucine zipper (bZIP) transcription factor family protein		Basic-leucine zipper (bZIP) transcription factor family protein; FUNCTIONS IN: DNA binding, sequence-specific DNA binding transcription factor activity; INVOLVED IN: regulation of transcription, DNA-dependent; LOCATED IN: chloroplast; CONTAINS InterPro DOMAIN/s: Basic-leucine zipper (bZIP) transcription factor (InterPro:IPR004827), bZIP transcription factor, bZIP-1 (InterPro:IPR011616); BEST Arab…
At1g19660	SALK_012276C	Wound-responsive family protein		Wound-responsive family protein; FUNCTIONS IN: DNA binding, nuclease activity; INVOLVED IN: response to wounding, nucleotide-excision repair; EXPRESSED IN: ovule; CONTAINS InterPro DOMAIN/s: Protein of unknown function DUF151 (InterPro:IPR003729), UvrB/UvrC protein (InterPro:IPR001943); BEST Arabidopsis thaliana protein match is: bifunctional nuclease in basal defense response 1 (TAIR:AT1G75380.3…
At1g19700	SALK_073173C	BEL1-like homeodomain 10	Encodes a member of the BEL family of homeodomain proteins. Its interaction with PLP (PAS/LOV PROTEIN) is diminished by blue light.	BEL1-like homeodomain 10 (BEL10); FUNCTIONS IN: DNA binding, sequence-specific DNA binding transcription factor activity; INVOLVED IN: regulation of transcription, DNA-dependent, regulation of transcription; LOCATED IN: nucleus; EXPRESSED IN: 20 plant structures; EXPRESSED DURING: 11 growth stages; CONTAINS InterPro DOMAIN/s: Homeobox (InterPro:IPR001356), Homeodomain-like (InterPro:IPR009057), P…
At1g19850	SALK_001058C	Transcriptional factor B3 family protein / auxin-responsive factor AUX/IAA-related	Encodes a transcription factor (IAA24) mediating embryo axis formation and vascular development. Similar to AUXIN RESPONSIVE FACTOR 1 (ARF1) shown to bind to auxin responsive elements (AREs), and to the maize transcriptional activator VIVIPAROUS 1( VP1). In situ hybridization shows expression in provascular tissue of embryos, the emerging shoot primordia, then is restricted to provascular tissue,…	MONOPTEROS (MP); FUNCTIONS IN: sequence-specific DNA binding transcription factor activity, promoter binding; INVOLVED IN: in 8 processes; LOCATED IN: nucleus, membrane; EXPRESSED IN: 21 plant structures; EXPRESSED DURING: 11 growth stages; CONTAINS InterPro DOMAIN/s: Aux/IAA-ARF-dimerisation (InterPro:IPR011525), Transcriptional factor B3 (InterPro:IPR003340), AUX/IAA protein (InterPro:IPR003311…
At1g20020	SALK_017328C	ferredoxin-NADP(+)-oxidoreductase 2	Encodes a leaf-type ferredoxin:NADP(H) oxidoreductase. It is present in both chloroplast stroma and thylakoid membranes but is more abundant in the stroma	ferredoxin-NADP(+)-oxidoreductase 2 (FNR2); FUNCTIONS IN: oxidoreductase activity, poly(U) RNA binding, NADPH dehydrogenase activity; INVOLVED IN: oxidation reduction, defense response to fungus, incompatible interaction, defense response to bacterium; LOCATED IN: thylakoid, chloroplast thylakoid membrane, apoplast, chloroplast stroma, chloroplast; EXPRESSED IN: 24 plant structures; EXPRESSED DUR…
At1g20370	SALK_016403C	Pseudouridine synthase family protein		Pseudouridine synthase family protein; FUNCTIONS IN: pseudouridine synthase activity; INVOLVED IN: pseudouridine synthesis, RNA modification; LOCATED IN: cellular_component unknown; EXPRESSED IN: 22 plant structures; EXPRESSED DURING: 13 growth stages; CONTAINS InterPro DOMAIN/s: Pseudouridine synthase, catalytic domain (InterPro:IPR020103), Pseudouridine synthase I, TruA, N-terminal (InterPro:IP…
At1g20410	SALK_121070C	Pseudouridine synthase family protein		Pseudouridine synthase family protein; FUNCTIONS IN: pseudouridine synthase activity, RNA binding; INVOLVED IN: pseudouridine synthesis, RNA modification; LOCATED IN: cellular_component unknown; EXPRESSED IN: 22 plant structures; EXPRESSED DURING: 13 growth stages; CONTAINS InterPro DOMAIN/s: Pseudouridine synthase, catalytic domain (InterPro:IPR020103); Has 545 Blast hits to 513 proteins in 206 …
At1g20600	SALK_136326C	AP2/B3-like transcriptional factor family protein		AP2/B3-like transcriptional factor family protein; FUNCTIONS IN: DNA binding; INVOLVED IN: regulation of transcription, DNA-dependent; LOCATED IN: membrane; EXPRESSED IN: leaf; CONTAINS InterPro DOMAIN/s: Transcriptional factor B3 (InterPro:IPR003340); BEST Arabidopsis thaliana protein match is: AP2/B3-like transcriptional factor family protein (TAIR:AT4G03170.1); Has 77 Blast hits to 77 proteins…
At1g20640	SALK_063595C	Plant regulator RWP-RK family protein		Plant regulator RWP-RK family protein; CONTAINS InterPro DOMAIN/s: Octicosapeptide/Phox/Bem1p (InterPro:IPR000270), Plant regulator RWP-RK (InterPro:IPR003035); BEST Arabidopsis thaliana protein match is: Plant regulator RWP-RK family protein (TAIR:AT1G76350.1); Has 665 Blast hits to 585 proteins in 44 species: Archae - 0; Bacteria - 2; Metazoa - 2; Fungi - 2; Plants - 595; Viruses - 0; Other Euk…
At1g20670	SALK_012963C	DNA-binding bromodomain-containing protein		DNA-binding bromodomain-containing protein; CONTAINS InterPro DOMAIN/s: Bromodomain, conserved site (InterPro:IPR018359), Bromodomain (InterPro:IPR001487); BEST Arabidopsis thaliana protein match is: DNA-binding bromodomain-containing protein (TAIR:AT1G76380.2); Has 11096 Blast hits to 8233 proteins in 323 species: Archae - 0; Bacteria - 121; Metazoa - 4363; Fungi - 1457; Plants - 677; Viruses - …
At1g20693	SALK_049142C	high mobility group B2	Encodes a protein belonging to the subgroup of HMGB (high mobility group B) proteins that have a distinctive DNA-binding motif, the HMG-box domain. The motif confers non-sequence specific interaction with linear DNA and structure-specific binding to distorted DNA sites. The HMGB proteins are involved in the assembly of nucleoprotein complexes. Can be phosphorylated by CK2alpha.	high mobility group B2 (HMGB2); FUNCTIONS IN: chromatin binding, structural constituent of chromatin, DNA binding, sequence-specific DNA binding transcription factor activity; INVOLVED IN: chromatin assembly or disassembly; LOCATED IN: chromatin; EXPRESSED IN: 23 plant structures; EXPRESSED DURING: 13 growth stages; CONTAINS InterPro DOMAIN/s: High mobility group, superfamily (InterPro:IPR009071)…
At1g20696	SALK_018451C	high mobility group B3	Encodes a protein belonging to the subgroup of HMGB (high mobility group B) proteins that have a distinctive DNA-binding motif, the HMG-box domain. The motif confers non-sequence specific interaction with linear DNA and structure-specific binding to distorted DNA sites. The HMGB proteins are involved in the assembly of nucleoprotein complexes. Can be phosphorylated by CK2alpha.	high mobility group B3 (HMGB3); FUNCTIONS IN: chromatin binding, structural constituent of chromatin, DNA binding, sequence-specific DNA binding transcription factor activity; INVOLVED IN: chromatin assembly or disassembly; LOCATED IN: chromatin; EXPRESSED IN: 24 plant structures; EXPRESSED DURING: 13 growth stages; CONTAINS InterPro DOMAIN/s: High mobility group, superfamily (InterPro:IPR009071)…
At1g20720	SALK_101493C	RAD3-like DNA-binding helicase protein		RAD3-like DNA-binding helicase protein; FUNCTIONS IN: in 6 functions; INVOLVED IN: nucleobase, nucleoside, nucleotide and nucleic acid metabolic process; LOCATED IN: mitochondrion; EXPRESSED IN: 8 plant structures; EXPRESSED DURING: 4 anthesis, F mature embryo stage, petal differentiation and expansion stage, E expanded cotyledon stage, D bilateral stage; CONTAINS InterPro DOMAIN/s: DEAD2 (InterP…
At1g20880	SALK_132014C	RNA-binding (RRM/RBD/RNP motifs) family protein		RNA-binding (RRM/RBD/RNP motifs) family protein; FUNCTIONS IN: RNA binding, nucleotide binding, nucleic acid binding; INVOLVED IN: biological_process unknown; LOCATED IN: cellular_component unknown; EXPRESSED IN: 24 plant structures; EXPRESSED DURING: 15 growth stages; CONTAINS InterPro DOMAIN/s: RNA recognition motif, RNP-1 (InterPro:IPR000504), Nucleotide-binding, alpha-beta plait (InterPro:IPR…
At1g20910	SALK_022359C	ARID/BRIGHT DNA-binding domain-containing protein		ARID/BRIGHT DNA-binding domain-containing protein; FUNCTIONS IN: sequence-specific DNA binding transcription factor activity; INVOLVED IN: regulation of transcription; LOCATED IN: intracellular; EXPRESSED IN: 19 plant structures; EXPRESSED DURING: 7 growth stages; CONTAINS InterPro DOMAIN/s: Heat shock protein Hsp20 (InterPro:IPR002068), HSP20-like chaperone (InterPro:IPR008978), ARID/BRIGHT DNA-…
At1g20950	SALK_128975C	Phosphofructokinase family protein		Phosphofructokinase family protein; FUNCTIONS IN: diphosphate-fructose-6-phosphate 1-phosphotransferase activity; INVOLVED IN: response to fructose stimulus, response to sucrose stimulus, photosynthesis, response to glucose stimulus; LOCATED IN: pyrophosphate-dependent phosphofructokinase complex, alpha-subunit complex; EXPRESSED IN: 23 plant structures; EXPRESSED DURING: 13 growth stages; CONTAI…
At1g21200	SALK_101859C	sequence-specific DNA binding transcription factors		sequence-specific DNA binding transcription factors; CONTAINS InterPro DOMAIN/s: SANT, DNA-binding (InterPro:IPR001005); BEST Arabidopsis thaliana protein match is: unknown protein (TAIR:AT1G76870.1); Has 317 Blast hits to 297 proteins in 56 species: Archae - 2; Bacteria - 28; Metazoa - 67; Fungi - 2; Plants - 135; Viruses - 9; Other Eukaryotes - 74 (source: NCBI BLink).
At1g21450	SALK_085003C	SCARECROW-like 1	Encodes a scarecrow-like protein (SCL1). Member of GRAS gene family.	SCARECROW-like 1 (SCL1); FUNCTIONS IN: sequence-specific DNA binding transcription factor activity; INVOLVED IN: regulation of transcription; EXPRESSED IN: 22 plant structures; EXPRESSED DURING: 14 growth stages; CONTAINS InterPro DOMAIN/s: Transcription factor GRAS (InterPro:IPR005202); BEST Arabidopsis thaliana protein match is: GRAS family transcription factor (TAIR:AT5G48150.2); Has 2480 Blas…
At1g21620	SALK_006785C	pumilio 20	Encodes a member of the Arabidopsis Pumilio (APUM) proteins containing PUF domain (eight repeats of approximately 36 amino acids each). PUF proteins regulate both mRNA stability and translation through sequence-specific binding to the 3' UTR of target mRNA transcripts.	pumilio 20 (PUM20); FUNCTIONS IN: RNA binding, binding; CONTAINS InterPro DOMAIN/s: Pumilio RNA-binding repeat (InterPro:IPR001313), Armadillo-like helical (InterPro:IPR011989), Armadillo-type fold (InterPro:IPR016024); BEST Arabidopsis thaliana protein match is: pumilio 18 (TAIR:AT5G60110.1); Has 2073 Blast hits to 1204 proteins in 222 species: Archae - 0; Bacteria - 0; Metazoa - 801; Fungi - 43…
At1g21700	SALK_001774C	SWITCH/sucrose nonfermenting 3C	a member of the Arabidopsis SWI3 gene family. Protein physically interacts with ATSWI3B and ATSWI3A, the other two members of the SWI3 family. Homologous to yeast SWI3 & RSC8, components of the SWI/SNF and RSC chromatin remodeling complexes. Referred to as CHB3 in Zhou et al (2003).	SWITCH/sucrose nonfermenting 3C (SWI3C); FUNCTIONS IN: DNA binding; INVOLVED IN: chromatin remodeling; LOCATED IN: SWI/SNF complex, chromatin remodeling complex; EXPRESSED IN: 23 plant structures; EXPRESSED DURING: 15 growth stages; CONTAINS InterPro DOMAIN/s: SANT, DNA-binding (InterPro:IPR001005), Homeodomain-like (InterPro:IPR009057), Myb, DNA-binding (InterPro:IPR014778), SWIRM (InterPro:IPR0…
At1g22070	SALK_088114C	TGA1A-related gene 3	Encodes a transcription factor. Like other TGAla-related factors, TGA3 has a highly conserved bZIP region and exhibits similar DNA-binding properties.	TGA1A-related gene 3 (TGA3); CONTAINS InterPro DOMAIN/s: Basic-leucine zipper (bZIP) transcription factor (InterPro:IPR004827), bZIP transcription factor, bZIP-1 (InterPro:IPR011616); BEST Arabidopsis thaliana protein match is: bZIP transcription factor family protein (TAIR:AT1G77920.1); Has 1024 Blast hits to 1024 proteins in 132 species: Archae - 0; Bacteria - 78; Metazoa - 5; Fungi - 45; Plant…
At1g22130	SALK_098698C	AGAMOUS-like 104	Encodes a member of the MIKC (MADS box, Keratin binding domain, and C terminal domain containing )family of transcriptional regulators. AGL104 is expressed in pollen.It forms heterodimers with other MICK family members (AGL65 and AGL30). Involved in late stages of pollen development and pollen tube growth.	AGAMOUS-like 104 (AGL104); FUNCTIONS IN: DNA binding, sequence-specific DNA binding transcription factor activity; INVOLVED IN: pollen development; LOCATED IN: nucleus; EXPRESSED IN: 6 plant structures; EXPRESSED DURING: L mature pollen stage, M germinated pollen stage, 4 anthesis, petal differentiation and expansion stage; CONTAINS InterPro DOMAIN/s: Transcription factor, MADS-box (InterPro:IPR0…
At1g22190	SALK_110897C	Integrase-type DNA-binding superfamily protein		Integrase-type DNA-binding superfamily protein; FUNCTIONS IN: DNA binding, sequence-specific DNA binding transcription factor activity; INVOLVED IN: regulation of transcription, DNA-dependent; LOCATED IN: nucleus; EXPRESSED IN: 22 plant structures; EXPRESSED DURING: 13 growth stages; CONTAINS InterPro DOMAIN/s: DNA-binding, integrase-type (InterPro:IPR016177), Pathogenesis-related transcriptional…
At1g22240	SALK_133903C	pumilio 8	Encodes a member of the Arabidopsis Pumilio (APUM) proteins containing PUF domain (eight repeats of approximately 36 amino acids each). PUF proteins regulate both mRNA stability and translation through sequence-specific binding to the 3' UTR of target mRNA transcripts.	pumilio 8 (PUM8); FUNCTIONS IN: RNA binding, binding; LOCATED IN: cytoplasm; EXPRESSED IN: 14 plant structures; EXPRESSED DURING: 8 growth stages; CONTAINS InterPro DOMAIN/s: Pumilio RNA-binding repeat (InterPro:IPR001313), Armadillo-like helical (InterPro:IPR011989), Armadillo-type fold (InterPro:IPR016024); BEST Arabidopsis thaliana protein match is: pumilio 7 (TAIR:AT1G78160.1); Has 2896 Blast…
At1g22310	SALK_106478C	methyl-CPG-binding domain 8	Protein containing methyl-CpG-binding domain.Has sequence similarity to human MBD proteins.	methyl-CPG-binding domain 8 (MBD8); FUNCTIONS IN: methyl-CpG binding; INVOLVED IN: biological_process unknown; LOCATED IN: nucleus; EXPRESSED IN: 23 plant structures; EXPRESSED DURING: 13 growth stages; CONTAINS InterPro DOMAIN/s: A.T hook-like (InterPro:IPR020478), AT hook, DNA-binding motif (InterPro:IPR017956), DNA-binding, integrase-type (InterPro:IPR016177), Methyl-CpG DNA binding (InterPro:…
At1g22490	SALK_109362C	basic helix-loop-helix (bHLH) DNA-binding superfamily protein		basic helix-loop-helix (bHLH) DNA-binding superfamily protein; FUNCTIONS IN: DNA binding, sequence-specific DNA binding transcription factor activity; INVOLVED IN: regulation of transcription; LOCATED IN: nucleus; EXPRESSED IN: 17 plant structures; EXPRESSED DURING: 8 growth stages; CONTAINS InterPro DOMAIN/s: Helix-loop-helix DNA-binding domain (InterPro:IPR001092), Helix-loop-helix DNA-binding …
At1g22590	SALK_024494C	AGAMOUS-like 87		AGAMOUS-like 87 (AGL87); Has 9 Blast hits to 9 proteins in 3 species: Archae - 0; Bacteria - 0; Metazoa - 0; Fungi - 0; Plants - 8; Viruses - 0; Other Eukaryotes - 1 (source: NCBI BLink).
At1g22660	SALK_102113C	Polynucleotide adenylyltransferase family protein		Polynucleotide adenylyltransferase family protein; FUNCTIONS IN: tRNA adenylyltransferase activity, RNA binding, nucleotidyltransferase activity; INVOLVED IN: tRNA processing, RNA processing; LOCATED IN: mitochondrion; EXPRESSED IN: 23 plant structures; EXPRESSED DURING: 13 growth stages; CONTAINS InterPro DOMAIN/s: Poly A polymerase, head domain (InterPro:IPR002646); BEST Arabidopsis thaliana pr…
At1g22760	SALK_049888C	poly(A) binding protein 3	Putative poly(A) binding protein May there fore function in posttranscriptional regulation, including mRNA turnover and translational initiation. Expression detected only in floral organs.	poly(A) binding protein 3 (PAB3); CONTAINS InterPro DOMAIN/s: Polyadenylate-binding protein/Hyperplastic disc protein (InterPro:IPR002004), RNA recognition motif, RNP-1 (InterPro:IPR000504), Polyadenylate binding protein, human types 1, 2, 3, 4 (InterPro:IPR006515), Nucleotide-binding, alpha-beta plait (InterPro:IPR012677); BEST Arabidopsis thaliana protein match is: poly(A)-binding protein 5 (TA…
At1g22840	SALK_088261C	CYTOCHROME C-1	Encodes cytochrome c. Contains two site II (TGGGCC/T) elements, which interact with a TCP-domain transcription factor, and a downstream internal telomeric repeat, and are required for expression of the Cytc-1 gene. Promoter directs preferential expression in root and shoot meristems and in anthers.	CYTOCHROME C-1 (CYTC-1); FUNCTIONS IN: electron carrier activity, copper ion binding; INVOLVED IN: cell proliferation; LOCATED IN: mitochondrion, plasma membrane; EXPRESSED IN: 31 plant structures; EXPRESSED DURING: 15 growth stages; CONTAINS InterPro DOMAIN/s: Cytochrome c, class IA/ IB (InterPro:IPR002327), Cytochrome c, class I (InterPro:IPR003088), Cytochrome c domain (InterPro:IPR009056); BE…
At1g22910	SALK_101932C	RNA-binding (RRM/RBD/RNP motifs) family protein		RNA-binding (RRM/RBD/RNP motifs) family protein; FUNCTIONS IN: RNA binding, nucleotide binding, nucleic acid binding; INVOLVED IN: biological_process unknown; LOCATED IN: cellular_component unknown; EXPRESSED IN: 22 plant structures; EXPRESSED DURING: 13 growth stages; CONTAINS InterPro DOMAIN/s: RNA recognition motif, RNP-1 (InterPro:IPR000504), Nucleotide-binding, alpha-beta plait (InterPro:IPR…
At1g22985	SALK_124662C	Integrase-type DNA-binding superfamily protein	encodes a member of the ERF (ethylene response factor) subfamily B-5 of ERF/AP2 transcription factor family. The protein contains one AP2 domain. There are 7 members in this subfamily.	Integrase-type DNA-binding superfamily protein; FUNCTIONS IN: DNA binding, sequence-specific DNA binding transcription factor activity; INVOLVED IN: regulation of transcription, DNA-dependent; LOCATED IN: nucleus; EXPRESSED IN: 22 plant structures; EXPRESSED DURING: 12 growth stages; CONTAINS InterPro DOMAIN/s: DNA-binding, integrase-type (InterPro:IPR016177), Pathogenesis-related transcriptional…
At1g23380	SALK_151151C	KNOTTED1-like homeobox gene 6	homeodomain transcription factor KNAT6, belonging to class I of KN transcription factor family (which also includes KNAT1 and KNAT2). Expression is increased in as and bop1 leaf mutants.	KNOTTED1-like homeobox gene 6 (KNAT6); FUNCTIONS IN: DNA binding, transcription activator activity, sequence-specific DNA binding transcription factor activity; INVOLVED IN: meristem maintenance; LOCATED IN: nucleus; EXPRESSED IN: 10 plant structures; EXPRESSED DURING: 4 anthesis, F mature embryo stage, petal differentiation and expansion stage, E expanded cotyledon stage, D bilateral stage; CONT…
At1g23420	SALK_063818C	Plant-specific transcription factor YABBY family protein	Essential for formation and asymmetric growth of the ovule outer integument. Member of the YABBY protein family of putative transcription factors that contain apparent Cys(2)-Cys(2) zinc-finger domains and regions of similarity to the high mobility group (HMG) transcription factors. INO may be required for polarity determination in the central part of the ovule.	INNER NO OUTER (INO); CONTAINS InterPro DOMAIN/s: High mobility group, superfamily (InterPro:IPR009071), YABBY protein (InterPro:IPR006780); BEST Arabidopsis thaliana protein match is: plant-specific transcription factor YABBY family protein (TAIR:AT2G26580.2); Has 465 Blast hits to 458 proteins in 128 species: Archae - 0; Bacteria - 0; Metazoa - 0; Fungi - 4; Plants - 444; Viruses - 0; Other Euk…
At1g24450	SALK_052784C	Ribonuclease III family protein		NUCLEAR FUSION DEFECTIVE 2 (NFD2); FUNCTIONS IN: RNA binding, ribonuclease III activity; INVOLVED IN: RNA processing; LOCATED IN: vacuole; EXPRESSED IN: 23 plant structures; EXPRESSED DURING: 13 growth stages; CONTAINS InterPro DOMAIN/s: Ribonuclease III (InterPro:IPR000999); Has 2124 Blast hits to 2124 proteins in 820 species: Archae - 3; Bacteria - 1583; Metazoa - 2; Fungi - 0; Plants - 27; Vir…
At1g24625	SALK_090670C	zinc finger protein 7	Encodes a zinc finger protein containing only a single zinc finger.	zinc finger protein 7 (ZFP7); FUNCTIONS IN: sequence-specific DNA binding transcription factor activity, zinc ion binding, nucleic acid binding; INVOLVED IN: regulation of transcription; LOCATED IN: intracellular; EXPRESSED IN: 18 plant structures; EXPRESSED DURING: 11 growth stages; CONTAINS InterPro DOMAIN/s: Zinc finger, C2H2-type (InterPro:IPR007087); BEST Arabidopsis thaliana protein match i…
At1g25340	SALK_085652C	myb domain protein 116	putative transcription factor (MYB116)	myb domain protein 116 (MYB116); CONTAINS InterPro DOMAIN/s: SANT, DNA-binding (InterPro:IPR001005), Homeodomain-like (InterPro:IPR009057), Myb, DNA-binding (InterPro:IPR014778), HTH transcriptional regulator, Myb-type, DNA-binding (InterPro:IPR017930), Homeodomain-related (InterPro:IPR012287), Myb transcription factor (InterPro:IPR015495); BEST Arabidopsis thaliana protein match is: myb domain p…
At1g25540	SALK_049214C	phytochrome and flowering time regulatory protein (PFT1)	Encodes a nuclear protein that acts in a phyB pathway (but downstream of phyB) and induces flowering in response to suboptimal light conditions. Mutants are hypo-responsive to far-red and hyper-responsive to red light and flower late under long day conditions. Also shown to be a Mediator subunit regulating jasmonate-dependent defense.	PHYTOCHROME AND FLOWERING TIME 1 (PFT1); CONTAINS InterPro DOMAIN/s: Mediator complex subunit Med25, von Willebrand factor type A (InterPro:IPR021419), von Willebrand factor, type A (InterPro:IPR002035); Has 144499 Blast hits to 47376 proteins in 2113 species: Archae - 36; Bacteria - 15041; Metazoa - 49547; Fungi - 14283; Plants - 10465; Viruses - 822; Other Eukaryotes - 54305 (source: NCBI BLink…
At1g25550	SALK_144656C	myb-like transcription factor family protein		myb-like transcription factor family protein; CONTAINS InterPro DOMAIN/s: Homeodomain-like (InterPro:IPR009057), Myb, DNA-binding (InterPro:IPR014778), Myb-like DNA-binding domain, SHAQKYF class (InterPro:IPR006447), HTH transcriptional regulator, Myb-type, DNA-binding (InterPro:IPR017930), Homeodomain-related (InterPro:IPR012287); BEST Arabidopsis thaliana protein match is: myb-like transcriptio…
At1g25560	SALK_029626C	AP2/B3 transcription factor family protein	Encodes a member of the RAV transcription factor family that contains AP2 and B3 binding domains. Involved in the regulation of flowering under long days. Loss of function results in early flowering. Overexpression causes late flowering and repression of expression of FT. Novel transcriptional regulator involved in ethylene signaling. Promoter bound by EIN3. EDF1 in turn, binds to promoter elemen…	TEMPRANILLO 1 (TEM1); FUNCTIONS IN: DNA binding, sequence-specific DNA binding transcription factor activity; INVOLVED IN: photoperiodism, flowering, ethylene mediated signaling pathway; LOCATED IN: chloroplast; EXPRESSED IN: 22 plant structures; EXPRESSED DURING: 13 growth stages; CONTAINS InterPro DOMAIN/s: DNA-binding, integrase-type (InterPro:IPR016177), Transcriptional factor B3 (InterPro:IP…
At1g25580	SALK_094099C	NAC (No Apical Meristem) domain transcriptional regulator superfamily protein	Encodes suppressor of gamma response 1 (SOG1), a putative transcription factor governing multiple responses to DNA damage.	SUPPRESSOR OF GAMMA RADIATION 1 (SOG1); FUNCTIONS IN: sequence-specific DNA binding transcription factor activity; INVOLVED IN: multicellular organismal development, response to gamma radiation, DNA damage checkpoint, regulation of meiosis; LOCATED IN: cellular_component unknown; EXPRESSED IN: 23 plant structures; EXPRESSED DURING: 13 growth stages; CONTAINS InterPro DOMAIN/s: No apical meristem …
At1g26330	SALK_018897C	DNA binding		DNA binding; FUNCTIONS IN: DNA binding; INVOLVED IN: biological_process unknown; LOCATED IN: nucleus; EXPRESSED IN: 8 plant structures; EXPRESSED DURING: 4 anthesis, F mature embryo stage, petal differentiation and expansion stage, E expanded cotyledon stage, D bilateral stage; CONTAINS InterPro DOMAIN/s: WD40 repeat-like-containing domain (InterPro:IPR011046), FY-rich, C-terminal (InterPro:IPR00…
At1g26540	SALK_051169C	Agenet domain-containing protein		Agenet domain-containing protein; FUNCTIONS IN: RNA binding; INVOLVED IN: biological_process unknown; LOCATED IN: vacuole; EXPRESSED IN: 13 plant structures; EXPRESSED DURING: 8 growth stages; CONTAINS InterPro DOMAIN/s: Tudor-like, plant (InterPro:IPR014002), Agenet (InterPro:IPR008395), Protein of unknown function DUF724 (InterPro:IPR007930); BEST Arabidopsis thaliana protein match is: DOMAIN O…
At1g26540	SALK_134477
At1g26630	SALK_003799C	Eukaryotic translation initiation factor 5A-1 (eIF-5A 1) protein	Eukaryotic translation initiation factor 5A-2. Involved in programmed cell death triggered as a response to pseudomonas syringae infection. Loss of function mutants are more resistant to infection.	FUMONISIN B1-RESISTANT12 (FBR12); FUNCTIONS IN: translation initiation factor activity; INVOLVED IN: in 7 processes; LOCATED IN: nucleus; EXPRESSED IN: 27 plant structures; EXPRESSED DURING: 15 growth stages; CONTAINS InterPro DOMAIN/s: Nucleic acid-binding, OB-fold (InterPro:IPR012340), Translation elongation factor, IF5A, hypusine site (InterPro:IPR019769), Translation protein SH3-like, subgrou…
At1g26780	SALK_025235C	myb domain protein 117	Encodes LOF1 (LATERAL ORGAN FUSION1), a MYB-domain transcription factor expressed in organ boundaries. Functions in boundary specification, meristem initiation and maintenance, and organ patterning. Also see LOF2 (At1g69560).	myb domain protein 117 (MYB117); CONTAINS InterPro DOMAIN/s: SANT, DNA-binding (InterPro:IPR001005), Homeodomain-like (InterPro:IPR009057), Myb, DNA-binding (InterPro:IPR014778), HTH transcriptional regulator, Myb-type, DNA-binding (InterPro:IPR017930), Homeodomain-related (InterPro:IPR012287), Myb transcription factor (InterPro:IPR015495); BEST Arabidopsis thaliana protein match is: myb domain p…
At1g26790	SALK_152435C	Dof-type zinc finger DNA-binding family protein		Dof-type zinc finger DNA-binding family protein; FUNCTIONS IN: DNA binding, sequence-specific DNA binding transcription factor activity; INVOLVED IN: regulation of transcription; LOCATED IN: endomembrane system; EXPRESSED IN: stem; CONTAINS InterPro DOMAIN/s: Zinc finger, Dof-type (InterPro:IPR003851); BEST Arabidopsis thaliana protein match is: Dof-type zinc finger DNA-binding family protein (TA…
At1g26840	SALK_041350C	origin recognition complex protein 6	Origin Recognition Complex subunit 6. Involved in the initiation of DNA replication. Regulated transcriptionally during cell cycle, peaking at G1/S-phase. Target of E2F/DF family of transcription factors.	origin recognition complex protein 6 (ORC6); FUNCTIONS IN: DNA binding; INVOLVED IN: DNA replication; LOCATED IN: origin recognition complex; EXPRESSED IN: 17 plant structures; EXPRESSED DURING: 9 growth stages; CONTAINS InterPro DOMAIN/s: Origin recognition complex, subunit 6, metazoa/plant (InterPro:IPR020529), Origin recognition complex, subunit 6 (InterPro:IPR008721); Has 179 Blast hits to 17…
At1g26870	SALK_048924C	NAC (No Apical Meristem) domain transcriptional regulator superfamily protein		FEZ (FEZ); CONTAINS InterPro DOMAIN/s: No apical meristem (NAM) protein (InterPro:IPR003441); BEST Arabidopsis thaliana protein match is: NAC domain containing protein 94 (TAIR:AT5G39820.1); Has 2973 Blast hits to 2966 proteins in 76 species: Archae - 0; Bacteria - 0; Metazoa - 2; Fungi - 0; Plants - 2971; Viruses - 0; Other Eukaryotes - 0 (source: NCBI BLink).
At1g27370	SALK_055643C	squamosa promoter binding protein-like 10	In conjunction with SPL11 and SPL2, SPL10 redundantly controls proper development of lateral organs in association with shoot maturation in the reproductive phase. SPL10 also controls lamina shape during vegetative development.	squamosa promoter binding protein-like 10 (SPL10); FUNCTIONS IN: DNA binding, transcription activator activity, sequence-specific DNA binding transcription factor activity; INVOLVED IN: leaf shaping, regulation of transcription, regulation of timing of transition from vegetative to reproductive phase; LOCATED IN: nucleus; EXPRESSED IN: 24 plant structures; EXPRESSED DURING: 13 growth stages; CONT…
At1g27510	SALK_021694C	Protein of unknown function (DUF3506)		FUNCTIONS IN: DNA binding, nuclease activity; INVOLVED IN: response to singlet oxygen; LOCATED IN: thylakoid membrane; EXPRESSED IN: 22 plant structures; EXPRESSED DURING: 13 growth stages; CONTAINS InterPro DOMAIN/s: Protein of unknown function DUF3506 (InterPro:IPR021894), UvrB/UvrC protein (InterPro:IPR001943); BEST Arabidopsis thaliana protein match is: Protein of unknown function (DUF3506) (…
At1g27650	SALK_090584C	U2 snRNP auxiliary factor small subunit, putative	U2 auxiliary factor small subunit. The atU2AF35a protein and its homolog, atU2AF35b, contain most of the conserved domains of hsU2AF35, including the psiRRM, one RS domain, two zinc fingers, and the two regions for interacting with U2AF large subunit. Both proteins lack the stretch of glycines present in human U2AF35. The sequences are overall 83% identical, and each Arabidopsis homolog shows app…	ATU2AF35A; FUNCTIONS IN: RNA binding, zinc ion binding, nucleotide binding, nucleic acid binding; INVOLVED IN: photoperiodism, flowering; LOCATED IN: nucleus; EXPRESSED IN: 26 plant structures; EXPRESSED DURING: 14 growth stages; CONTAINS InterPro DOMAIN/s: Zinc finger, CCCH-type (InterPro:IPR000571), RNA recognition motif, RNP-1 (InterPro:IPR000504), Nucleotide-binding, alpha-beta plait (InterPr…
At1g27660	SALK_001968C	basic helix-loop-helix (bHLH) DNA-binding superfamily protein		basic helix-loop-helix (bHLH) DNA-binding superfamily protein; FUNCTIONS IN: sequence-specific DNA binding transcription factor activity; INVOLVED IN: regulation of transcription; LOCATED IN: nucleus; CONTAINS InterPro DOMAIN/s: Helix-loop-helix DNA-binding domain (InterPro:IPR001092), Helix-loop-helix DNA-binding (InterPro:IPR011598); BEST Arabidopsis thaliana protein match is: basic helix-loop-…
At1g27720	SALK_025468C	TBP-associated factor 4B		TBP-associated factor 4B (TAF4B); FUNCTIONS IN: transcription initiation factor activity; INVOLVED IN: transcription initiation; LOCATED IN: transcription factor TFIID complex; EXPRESSED IN: 6 plant structures; EXPRESSED DURING: L mature pollen stage, M germinated pollen stage; CONTAINS InterPro DOMAIN/s: Transcription initiation factor TFIID component TAF4 (InterPro:IPR007900), RST domain of pla…
At1g27730	SALK_054092C	salt tolerance zinc finger	Related to Cys2/His2-type zinc-finger proteins found in higher plants. Compensated for a subset of calcineurin deficiency in yeast. Salt tolerance produced by ZAT10 appeared to be partially dependent on ENA1/PMR2, a P-type ATPase required for Li+ and Na+ efflux in yeast. The protein is localized to the nucleus, acts as a transcriptional repressor and is responsive to chitin oligomers. Also involv…	salt tolerance zinc finger (STZ); CONTAINS InterPro DOMAIN/s: Zinc finger, C2H2-like (InterPro:IPR015880), Zinc finger, C2H2-type (InterPro:IPR007087); BEST Arabidopsis thaliana protein match is: zinc finger of Arabidopsis thaliana 6 (TAIR:AT5G04340.1); Has 5350 Blast hits to 3982 proteins in 146 species: Archae - 0; Bacteria - 0; Metazoa - 4198; Fungi - 48; Plants - 937; Viruses - 0; Other Eukar…
At1g28050	SALK_085481C	B-box type zinc finger protein with CCT domain		B-box type zinc finger protein with CCT domain; FUNCTIONS IN: sequence-specific DNA binding transcription factor activity, zinc ion binding; INVOLVED IN: regulation of transcription; LOCATED IN: intracellular; EXPRESSED IN: 21 plant structures; EXPRESSED DURING: 13 growth stages; CONTAINS InterPro DOMAIN/s: CCT domain (InterPro:IPR010402), Zinc finger, B-box (InterPro:IPR000315); BEST Arabidopsis…
At1g28300	SALK_149858C	AP2/B3-like transcriptional factor family protein	Transcription factor that contains a B3 domain, a DNA-binding motif unique to plants and characteristic of several transcription factors. Plays critical roles both early and late during embryo development. LEC2 RNA accumulates primarily during seed development. LEC2 is required for the maintenance of suspensor morphology, specification of cotyledon identity, progression through the maturation pha…	LEAFY COTYLEDON 2 (LEC2); CONTAINS InterPro DOMAIN/s: Transcriptional factor B3 (InterPro:IPR003340); BEST Arabidopsis thaliana protein match is: AP2/B3-like transcriptional factor family protein (TAIR:AT3G26790.1); Has 515 Blast hits to 514 proteins in 42 species: Archae - 0; Bacteria - 0; Metazoa - 0; Fungi - 0; Plants - 515; Viruses - 0; Other Eukaryotes - 0 (source: NCBI BLink).
At1g28420	SALK_099250C	homeobox-1		homeobox-1 (HB-1); FUNCTIONS IN: sequence-specific DNA binding transcription factor activity; INVOLVED IN: regulation of transcription, DNA-dependent, regulation of transcription; LOCATED IN: nucleus; EXPRESSED IN: 23 plant structures; EXPRESSED DURING: 13 growth stages; CONTAINS InterPro DOMAIN/s: DDT domain superfamily (InterPro:IPR018501), Homeobox (InterPro:IPR001356), DDT domain (InterPro:IP…
At1g28470	SALK_000287C	NAC domain containing protein 10		NAC domain containing protein 10 (NAC010); CONTAINS InterPro DOMAIN/s: No apical meristem (NAM) protein (InterPro:IPR003441); BEST Arabidopsis thaliana protein match is: NAC domain containing protein 73 (TAIR:AT4G28500.1); Has 2334 Blast hits to 2329 proteins in 68 species: Archae - 0; Bacteria - 0; Metazoa - 0; Fungi - 0; Plants - 2334; Viruses - 0; Other Eukaryotes - 0 (source: NCBI BLink).
At1g29160	SALK_045465C	Dof-type zinc finger DNA-binding family protein		Dof-type zinc finger DNA-binding family protein; CONTAINS InterPro DOMAIN/s: Zinc finger, Dof-type (InterPro:IPR003851); BEST Arabidopsis thaliana protein match is: Dof-type zinc finger DNA-binding family protein (TAIR:AT2G34140.1); Has 1076 Blast hits to 1071 proteins in 56 species: Archae - 0; Bacteria - 0; Metazoa - 0; Fungi - 0; Plants - 1071; Viruses - 0; Other Eukaryotes - 5 (source: NCBI B…
At1g29280	SALK_050247C	WRKY DNA-binding protein 65	member of WRKY Transcription Factor; Group II-e	WRKY DNA-binding protein 65 (WRKY65); FUNCTIONS IN: sequence-specific DNA binding transcription factor activity; INVOLVED IN: regulation of transcription, DNA-dependent, regulation of transcription; EXPRESSED IN: 8 plant structures; EXPRESSED DURING: LP.06 six leaves visible, LP.04 four leaves visible, 4 anthesis; CONTAINS InterPro DOMAIN/s: DNA-binding WRKY (InterPro:IPR003657); BEST Arabidopsis…
At1g29550	SALK_107968C	Eukaryotic initiation factor 4E protein		Eukaryotic initiation factor 4E protein; FUNCTIONS IN: RNA binding, translation initiation factor activity; INVOLVED IN: translational initiation; LOCATED IN: cytoplasm; EXPRESSED IN: male gametophyte, pollen tube; EXPRESSED DURING: L mature pollen stage, M germinated pollen stage; CONTAINS InterPro DOMAIN/s: Eukaryotic translation initiation factor 4E (eIF-4E) (InterPro:IPR001040), Eukaryotic tr…
At1g29590	SALK_085624C	Eukaryotic initiation factor 4E protein		eukaryotic translation Initiation Factor 4E3 (eIF4E3); FUNCTIONS IN: RNA binding, translation initiation factor activity; INVOLVED IN: translational initiation; LOCATED IN: cytoplasm; CONTAINS InterPro DOMAIN/s: Eukaryotic translation initiation factor 4E (eIF-4E) (InterPro:IPR001040), Eukaryotic translation initiation factor 4E (eIF-4E), conserved site (InterPro:IPR019770); BEST Arabidopsis thal…
At1g29630	SALK_112311C	5'-3' exonuclease family protein		5'-3' exonuclease family protein; FUNCTIONS IN: nuclease activity; INVOLVED IN: DNA repair; EXPRESSED IN: 10 plant structures; EXPRESSED DURING: 4 anthesis, F mature embryo stage, petal differentiation and expansion stage, E expanded cotyledon stage, D bilateral stage; CONTAINS InterPro DOMAIN/s: XPG conserved site (InterPro:IPR019974), XPG N-terminal (InterPro:IPR006085), DNA repair protein (XPG…
At1g29850	SALK_077061C	double-stranded DNA-binding family protein		double-stranded DNA-binding family protein; FUNCTIONS IN: double-stranded DNA binding, DNA binding; INVOLVED IN: biological_process unknown; LOCATED IN: cellular_component unknown; EXPRESSED IN: 24 plant structures; EXPRESSED DURING: 15 growth stages; CONTAINS InterPro DOMAIN/s: DNA-binding TFAR19-related protein (InterPro:IPR002836); Has 689 Blast hits to 689 proteins in 324 species: Archae - 25…
At1g29900	SALK_047105C	carbamoyl phosphate synthetase B	carbamoyl phosphate synthetase large chain (CARB) mRNA,	carbamoyl phosphate synthetase B (CARB); FUNCTIONS IN: catalytic activity, ATP binding; INVOLVED IN: cellular response to phosphate starvation, arginine biosynthetic process; LOCATED IN: chloroplast stroma, chloroplast, membrane; EXPRESSED IN: 24 plant structures; EXPRESSED DURING: 13 growth stages; CONTAINS InterPro DOMAIN/s: Carbamoyl phosphate synthase, large subunit, N-terminal (InterPro:IPR0…
At1g29950	SALK_147291C	basic helix-loop-helix (bHLH) DNA-binding superfamily protein		basic helix-loop-helix (bHLH) DNA-binding superfamily protein; FUNCTIONS IN: transcription regulator activity, sequence-specific DNA binding transcription factor activity; INVOLVED IN: regulation of transcription; LOCATED IN: nucleus; CONTAINS InterPro DOMAIN/s: Helix-loop-helix DNA-binding domain (InterPro:IPR001092), Helix-loop-helix DNA-binding (InterPro:IPR011598); BEST Arabidopsis thaliana p…
At1g30320	SALK_051731C	Remorin family protein		Remorin family protein; FUNCTIONS IN: DNA binding; LOCATED IN: plasma membrane; CONTAINS InterPro DOMAIN/s: Remorin, C-terminal (InterPro:IPR005516); BEST Arabidopsis thaliana protein match is: Remorin family protein (TAIR:AT2G02170.2); Has 12397 Blast hits to 7447 proteins in 1066 species: Archae - 25; Bacteria - 2897; Metazoa - 2750; Fungi - 978; Plants - 862; Viruses - 38; Other Eukaryotes - 4…
At1g30330	SALK_104169C	auxin response factor 6	Encodes a member of the auxin response factor family. Mediates auxin response via expression of auxin regulated genes. Acts redundantly with ARF8 to control stamen elongation and flower maturation. Expression of ARF6 is controlled by miR167.	auxin response factor 6 (ARF6); FUNCTIONS IN: sequence-specific DNA binding transcription factor activity; INVOLVED IN: flower development, response to auxin stimulus, regulation of transcription, DNA-dependent; LOCATED IN: nucleus; EXPRESSED IN: 28 plant structures; EXPRESSED DURING: 13 growth stages; CONTAINS InterPro DOMAIN/s: Aux/IAA-ARF-dimerisation (InterPro:IPR011525), Transcriptional fact…
At1g30500	SALK_121158C	nuclear factor Y, subunit A7		nuclear factor Y, subunit A7 (NF-YA7); FUNCTIONS IN: sequence-specific DNA binding transcription factor activity, specific transcriptional repressor activity; INVOLVED IN: negative regulation of gene-specific transcription, regulation of transcription, DNA-dependent; LOCATED IN: CCAAT-binding factor complex, nucleus; EXPRESSED IN: 19 plant structures; EXPRESSED DURING: 8 growth stages; CONTAINS I…
At1g30650	SALK_105170C	WRKY DNA-binding protein 14	member of WRKY Transcription Factor; Group II-e	WRKY DNA-binding protein 14 (WRKY14); CONTAINS InterPro DOMAIN/s: DNA-binding WRKY (InterPro:IPR003657), Transcription factor, WRKY group Iie (InterPro:IPR017412); BEST Arabidopsis thaliana protein match is: WRKY DNA-binding protein 35 (TAIR:AT2G34830.1); Has 3350 Blast hits to 2895 proteins in 207 species: Archae - 0; Bacteria - 0; Metazoa - 14; Fungi - 12; Plants - 3273; Viruses - 0; Other Euka…
At1g30960	SALK_061917C	GTP-binding family protein		GTP-binding family protein; FUNCTIONS IN: RNA binding, GTP binding; LOCATED IN: cytosol; EXPRESSED IN: 20 plant structures; EXPRESSED DURING: 9 growth stages; CONTAINS InterPro DOMAIN/s: K Homology, prokaryotic type (InterPro:IPR009019), K Homology, type 2 (InterPro:IPR004044), Small GTP-binding protein (InterPro:IPR005225), GTP-binding protein Era (InterPro:IPR005662), GTP-binding protein, HSR1-…
At1g30970	SALK_093449C	zinc finger (C2H2 type) family protein	Encodes SUF4 (SUPPRESSOR of FRI 4), a putative zinc-finger-containing transcription factor that is required for delayed flowering in winter-annual Arabidopsis. suf4 mutations strongly suppress the late-flowering phenotype of FRI (FRIGIDA) mutants. suf4 mutants also show reduced H3K4 trimethylation at FLC (FLOWERING LOCUS C), a floral inhibitor. SUF4 may act to specifically recruit a putative hist…	suppressor of FRIGIDA4 (SUF4); CONTAINS InterPro DOMAIN/s: Zinc finger, C2H2-like (InterPro:IPR015880), Zinc finger, BED-type predicted (InterPro:IPR003656), Zinc finger, C2H2-type (InterPro:IPR007087); Has 21249 Blast hits to 14717 proteins in 989 species: Archae - 33; Bacteria - 3114; Metazoa - 8587; Fungi - 3278; Plants - 3255; Viruses - 686; Other Eukaryotes - 2296 (source: NCBI BLink).
At1g31040	SALK_144267C	PLATZ transcription factor family protein		PLATZ transcription factor family protein; CONTAINS InterPro DOMAIN/s: Protein of unknown function DUF597 (InterPro:IPR006734); BEST Arabidopsis thaliana protein match is: PLATZ transcription factor family protein (TAIR:AT2G12646.1); Has 411 Blast hits to 411 proteins in 26 species: Archae - 0; Bacteria - 0; Metazoa - 0; Fungi - 0; Plants - 411; Viruses - 0; Other Eukaryotes - 0 (source: NCBI BLi…
At1g31050	SALK_045538C	basic helix-loop-helix (bHLH) DNA-binding superfamily protein		basic helix-loop-helix (bHLH) DNA-binding superfamily protein; FUNCTIONS IN: sequence-specific DNA binding transcription factor activity; INVOLVED IN: regulation of transcription; LOCATED IN: nucleus; EXPRESSED IN: sperm cell, hypocotyl, root; CONTAINS InterPro DOMAIN/s: Helix-loop-helix DNA-binding (InterPro:IPR011598); BEST Arabidopsis thaliana protein match is: basic helix-loop-helix (bHLH) DN…
At1g31140	SALK_061729C	GORDITA	Encodes a B-sister MADS-box protein, GORDITA which is specific to the Brassicaceae. GOA is the most closely related paralog of ABS. GOA represses fruit growth and contributes to integument development. Over-expression of GOA results in disorganized floral structure and addition of carpel-like features to sepals.	GORDITA (GOA); FUNCTIONS IN: DNA binding, sequence-specific DNA binding transcription factor activity; INVOLVED IN: integument development, fruit development, fruit morphogenesis, regulation of timing of transition from vegetative to reproductive phase; LOCATED IN: nucleus; EXPRESSED IN: rosette leaf, embryo, cauline leaf, fruit, flower; CONTAINS InterPro DOMAIN/s: Transcription factor, MADS-box …
At1g31150	SALK_133868C	Domain of unknown function (DUF1985)		FUNCTIONS IN: sequence-specific DNA binding transcription factor activity; INVOLVED IN: regulation of transcription, DNA-dependent; LOCATED IN: nucleus; EXPRESSED IN: 19 plant structures; EXPRESSED DURING: 6 growth stages; CONTAINS InterPro DOMAIN/s: Domain of unknown function DUF1985 (InterPro:IPR015410), Transcription factor, K-box (InterPro:IPR002487); BEST Arabidopsis thaliana protein match i…
At1g31170	SALK_015324C	sulfiredoxin	encodes a cysteine-sulfinic acid reductase (sulfiredoxin - EC 1.8.98.2) capable of reducing overoxidized plastidic 2-Cys-Prx involved in peroxide detoxification and response to oxidative stress	sulfiredoxin (SRX); CONTAINS InterPro DOMAIN/s: Sulfiredoxin (InterPro:IPR016692), ParB-like nuclease (InterPro:IPR003115); Has 313 Blast hits to 313 proteins in 133 species: Archae - 0; Bacteria - 130; Metazoa - 88; Fungi - 17; Plants - 42; Viruses - 2; Other Eukaryotes - 34 (source: NCBI BLink).
At1g31630	SALK_094756C	AGAMOUS-like 86		AGAMOUS-like 86 (AGL86); FUNCTIONS IN: DNA binding, sequence-specific DNA binding transcription factor activity; INVOLVED IN: regulation of transcription, DNA-dependent; LOCATED IN: nucleus; EXPRESSED IN: antipodal cell, endosperm; CONTAINS InterPro DOMAIN/s: Transcription factor, MADS-box (InterPro:IPR002100); BEST Arabidopsis thaliana protein match is: AGAMOUS-like 92 (TAIR:AT1G31640.1); Has 38…
At1g31640	SALK_030847C	AGAMOUS-like 92		AGAMOUS-like 92 (AGL92); FUNCTIONS IN: DNA binding, sequence-specific DNA binding transcription factor activity; INVOLVED IN: regulation of transcription, DNA-dependent; LOCATED IN: nucleus; CONTAINS InterPro DOMAIN/s: Transcription factor, MADS-box (InterPro:IPR002100); BEST Arabidopsis thaliana protein match is: AGAMOUS-like 86 (TAIR:AT1G31630.1); Has 2313 Blast hits to 2290 proteins in 309 spe…
At1g32030	SALK_044242C	Domain of unknown function (DUF313)		FUNCTIONS IN: DNA binding; INVOLVED IN: regulation of transcription, DNA-dependent; LOCATED IN: cellular_component unknown; CONTAINS InterPro DOMAIN/s: Protein of unknown function DUF313 (InterPro:IPR005508), Transcriptional factor B3 (InterPro:IPR003340); BEST Arabidopsis thaliana protein match is: Domain of unknown function (DUF313) (TAIR:AT5G24050.1); Has 134 Blast hits to 134 proteins in 8 sp…
At1g32150	SALK_094254C	basic region/leucine zipper transcription factor 68	Encodes a G group bZIP transcription factor family member that can bind cis elements with an ACGT core, such as G-box, Hex, C-box and As-1. The protein is localized in the nucleus and can homodimerize and can heterodimerize with other G group members.	basic region/leucine zipper transcription factor 68 (bZIP68); FUNCTIONS IN: sequence-specific DNA binding, sequence-specific DNA binding transcription factor activity; INVOLVED IN: transcription, DNA-dependent, regulation of transcription, DNA-dependent, regulation of transcription; LOCATED IN: nucleus; EXPRESSED IN: 24 plant structures; EXPRESSED DURING: 14 growth stages; CONTAINS InterPro DOMAI…
At1g32240	SALK_095643C	Homeodomain-like superfamily protein	Encodes a member of the KANADI family of putative transcription factors. Together with KAN1, this gene appears to be involved in the development of the carpel and the outer integument of the ovule.Along with KAN1 and KAN4 appears to regulate the proper localization of PIN1 in early embryogenesis.	KANADI 2 (KAN2); CONTAINS InterPro DOMAIN/s: Homeodomain-like (InterPro:IPR009057), Myb, DNA-binding (InterPro:IPR014778), Myb-like DNA-binding domain, SHAQKYF class (InterPro:IPR006447), Homeodomain-related (InterPro:IPR012287); BEST Arabidopsis thaliana protein match is: Homeodomain-like superfamily protein (TAIR:AT4G17695.1); Has 1778 Blast hits to 1772 proteins in 95 species: Archae - 0; Bact…
At1g32330	SALK_022404C	heat shock transcription factor A1D	Member of Heat Stress Transcription Factor (Hsf) family. Negatively regulated by HSP90.2.	heat shock transcription factor A1D (HSFA1D); FUNCTIONS IN: protein binding, DNA binding, sequence-specific DNA binding transcription factor activity; INVOLVED IN: response to heat; LOCATED IN: nucleus; EXPRESSED IN: 24 plant structures; EXPRESSED DURING: 15 growth stages; CONTAINS InterPro DOMAIN/s: Winged helix-turn-helix transcription repressor DNA-binding (InterPro:IPR011991), Heat shock fact…
At1g32360	SALK_011253C	Zinc finger (CCCH-type) family protein		Zinc finger (CCCH-type) family protein; CONTAINS InterPro DOMAIN/s: Zinc finger, CCCH-type (InterPro:IPR000571); BEST Arabidopsis thaliana protein match is: Zinc finger C-x8-C-x5-C-x3-H type family protein (TAIR:AT2G35430.1); Has 13421 Blast hits to 5509 proteins in 634 species: Archae - 13; Bacteria - 2784; Metazoa - 4906; Fungi - 574; Plants - 3348; Viruses - 263; Other Eukaryotes - 1533 (sourc…
At1g32640	SALK_017005C	Basic helix-loop-helix (bHLH) DNA-binding family protein	Encodes a MYC-related transcriptional activator with a typical DNA binding domain of a basic helix-loop-helix leucine zipper motif. Binds to an extended G-Box promoter motif. Its transcription is induced by dehydration stress and ABA treatment. Negative regulator of blue lightmediated photomorphogenic growth and blue and far-red-lightregulated gene expression. Positive regulator of lateral root f…	MYC2; FUNCTIONS IN: DNA binding, transcription activator activity, sequence-specific DNA binding transcription factor activity; INVOLVED IN: in 13 processes; LOCATED IN: nucleus; EXPRESSED IN: 26 plant structures; EXPRESSED DURING: 13 growth stages; CONTAINS InterPro DOMAIN/s: Helix-loop-helix DNA-binding domain (InterPro:IPR001092), Helix-loop-helix DNA-binding (InterPro:IPR011598); BEST Arabido…
At1g32750	SALK_110848C	HAC13 protein (HAC13)	This gene is predicted to encode a histone acetyltransferase. Five lines with RNAi constructs directed against HAF1 grow normally and can produce root calli, but have defects in agrobacterium-mediated transformation.	HAF01; FUNCTIONS IN: histone acetyltransferase activity, DNA binding; INVOLVED IN: DNA mediated transformation; EXPRESSED IN: 26 plant structures; EXPRESSED DURING: 15 growth stages; CONTAINS InterPro DOMAIN/s: TAFII-230 TBP-binding (InterPro:IPR009067), Ubiquitin (InterPro:IPR000626), Ubiquitin supergroup (InterPro:IPR019955), Bromodomain, conserved site (InterPro:IPR018359), Bromodomain (InterP…
At1g32770	SALK_015495C	NAC domain containing protein 12	Encodes SND1, a NAC Domain transcription factor involved in secondary wall biosynthesis in fibers. Expressed specifically in interfascicular fibers and xylary fibers in stems. Expressed in the procambium of stem inflorescences and root. May act as a negative regulator of secondary wall thickening in xylary fibers. Acts redundantly with NST1 to control development of secondary walls in siliques.	NAC domain containing protein 12 (NAC012); CONTAINS InterPro DOMAIN/s: No apical meristem (NAM) protein (InterPro:IPR003441); BEST Arabidopsis thaliana protein match is: NAC (No Apical Meristem) domain transcriptional regulator superfamily protein (TAIR:AT2G46770.1); Has 2894 Blast hits to 2888 proteins in 75 species: Archae - 0; Bacteria - 0; Metazoa - 0; Fungi - 0; Plants - 2894; Viruses - 0; O…
At1g32870	SALK_096150C	NAC domain protein 13		NAC domain protein 13 (NAC13); CONTAINS InterPro DOMAIN/s: No apical meristem (NAM) protein (InterPro:IPR003441); BEST Arabidopsis thaliana protein match is: NAC domain containing protein 16 (TAIR:AT1G34180.1); Has 2951 Blast hits to 2946 proteins in 83 species: Archae - 0; Bacteria - 0; Metazoa - 2; Fungi - 2; Plants - 2931; Viruses - 0; Other Eukaryotes - 16 (source: NCBI BLink).
At1g32930	SALK_127382C	Galactosyltransferase family protein		Galactosyltransferase family protein; FUNCTIONS IN: transferase activity, transferring hexosyl groups, transferase activity, transferring glycosyl groups; INVOLVED IN: protein amino acid glycosylation; LOCATED IN: membrane; EXPRESSED IN: 16 plant structures; EXPRESSED DURING: 6 growth stages; CONTAINS InterPro DOMAIN/s: Glycosyl transferase, family 31 (InterPro:IPR002659); BEST Arabidopsis thalia…
At1g33060	SALK_024241C	NAC 014		NAC 014 (NAC014); FUNCTIONS IN: sequence-specific DNA binding transcription factor activity; INVOLVED IN: multicellular organismal development, regulation of transcription; LOCATED IN: cellular_component unknown; EXPRESSED IN: 14 plant structures; EXPRESSED DURING: 8 growth stages; CONTAINS InterPro DOMAIN/s: No apical meristem (NAM) protein (InterPro:IPR003441); BEST Arabidopsis thaliana protein…
At1g33240	SALK_044308C	GT-2-like 1	Encodes a plant transcriptional activator that contains two separate, but similar, trihelix DNA-binding domains, similar to GT-2. Gene is expressed in all aerial parts of the plant, with higher level of expression in siliques. At-GTL2 was thought to be a duplicated copy of this gene but is likely to be a cloning artefact, the result of a chimeric clone. Regulates ploidy-dependent cell growth in t…	GT-2-like 1 (GTL1); CONTAINS InterPro DOMAIN/s: SANT, DNA-binding (InterPro:IPR001005), MYB-like (InterPro:IPR017877); BEST Arabidopsis thaliana protein match is: Duplicated homeodomain-like superfamily protein (TAIR:AT1G76890.2); Has 6156 Blast hits to 4698 proteins in 415 species: Archae - 8; Bacteria - 243; Metazoa - 2333; Fungi - 696; Plants - 1321; Viruses - 126; Other Eukaryotes - 1429 (sou…
At1g33280	SALK_151986C	NAC domain containing protein 15	NAC domain protein. SMB, BRN1, and BRN2 act to regulate root cap maturation, in a partially redundant fashion.BRN1 and BRN2, control the cell wall maturation processes that are required to detach root cap layers from the root.	NAC domain containing protein 15 (NAC015); CONTAINS InterPro DOMAIN/s: No apical meristem (NAM) protein (InterPro:IPR003441); BEST Arabidopsis thaliana protein match is: NAC domain containing protein 70 (TAIR:AT4G10350.1); Has 2985 Blast hits to 2980 proteins in 75 species: Archae - 0; Bacteria - 0; Metazoa - 0; Fungi - 0; Plants - 2985; Viruses - 0; Other Eukaryotes - 0 (source: NCBI BLink).
At1g33400	SALK_004919C	Tetratricopeptide repeat (TPR)-like superfamily protein		Tetratricopeptide repeat (TPR)-like superfamily protein; FUNCTIONS IN: binding; INVOLVED IN: biological_process unknown; LOCATED IN: cellular_component unknown; EXPRESSED IN: 23 plant structures; EXPRESSED DURING: 13 growth stages; CONTAINS InterPro DOMAIN/s: SET domain (InterPro:IPR001214), Tetratricopeptide TPR-1 (InterPro:IPR001440), Tetratricopeptide-like helical (InterPro:IPR011990), Tetratr…
At1g33420	SALK_014677C	RING/FYVE/PHD zinc finger superfamily protein		RING/FYVE/PHD zinc finger superfamily protein; FUNCTIONS IN: DNA binding, zinc ion binding; INVOLVED IN: regulation of transcription, DNA-dependent; EXPRESSED IN: 22 plant structures; EXPRESSED DURING: 13 growth stages; CONTAINS InterPro DOMAIN/s: Zinc finger, PHD-type, conserved site (InterPro:IPR019786), Zinc finger, PHD-type (InterPro:IPR001965), Zinc finger, FYVE/PHD-type (InterPro:IPR011011)…
At1g33470	SALK_124568C	RNA-binding (RRM/RBD/RNP motifs) family protein		RNA-binding (RRM/RBD/RNP motifs) family protein; FUNCTIONS IN: RNA binding, nucleotide binding, nucleic acid binding; INVOLVED IN: biological_process unknown; LOCATED IN: cellular_component unknown; CONTAINS InterPro DOMAIN/s: RNA recognition motif, RNP-1 (InterPro:IPR000504), Nucleotide-binding, alpha-beta plait (InterPro:IPR012677); BEST Arabidopsis thaliana protein match is: RNA-binding (RRM/R…
At1g33680	SALK_121893C	KH domain-containing protein		KH domain-containing protein; FUNCTIONS IN: RNA binding, nucleic acid binding; INVOLVED IN: biological_process unknown; LOCATED IN: cellular_component unknown; EXPRESSED IN: 21 plant structures; EXPRESSED DURING: 13 growth stages; CONTAINS InterPro DOMAIN/s: K Homology, type 1, subgroup (InterPro:IPR018111), K Homology (InterPro:IPR004087), K Homology, type 1 (InterPro:IPR004088); BEST Arabidopsi…
At1g33760	SALK_091690C	Integrase-type DNA-binding superfamily protein	encodes a member of the DREB subfamily A-4 of ERF/AP2 transcription factor family. The protein contains one AP2 domain. There are 17 members in this subfamily including TINY.	Integrase-type DNA-binding superfamily protein; FUNCTIONS IN: DNA binding, sequence-specific DNA binding transcription factor activity; INVOLVED IN: regulation of transcription, DNA-dependent; LOCATED IN: nucleus; EXPRESSED IN: cotyledon, leaf whorl, cauline leaf, seed, leaf; EXPRESSED DURING: LP.06 six leaves visible, LP.04 four leaves visible, LP.10 ten leaves visible, LP.08 eight leaves visibl…
At1g34140	SALK_096932C	poly(A) binding protein 1	polyadenylate-binding protein, putative / PABP, putative, non-consensus splice donor TA at exon 1; similar to polyadenylate-binding protein (poly(A)-binding protein) from (Triticum aestivum) GI:1737492, (Nicotiana tabacum) GI:7673355, {Arabidopsis thaliana} SP:P42731; contains InterPro entry IPR000504: RNA-binding region RNP-1 (RNA recognition motif) (RRM). Only member of the class IV PABP family.	poly(A) binding protein 1 (PAB1); CONTAINS InterPro DOMAIN/s: RNA recognition motif, RNP-1 (InterPro:IPR000504), Nucleotide-binding, alpha-beta plait (InterPro:IPR012677), RNA recognition, domain 1 (InterPro:IPR003954); BEST Arabidopsis thaliana protein match is: poly(A)-binding protein 5 (TAIR:AT1G71770.2); Has 11 Blast hits to 11 proteins in 5 species: Archae - 0; Bacteria - 0; Metazoa - 1; Fun…
At1g34150	SALK_041782C	Pseudouridine synthase family protein		Pseudouridine synthase family protein; FUNCTIONS IN: pseudouridine synthase activity; INVOLVED IN: pseudouridine synthesis, RNA modification; LOCATED IN: cellular_component unknown; EXPRESSED IN: 21 plant structures; EXPRESSED DURING: 14 growth stages; CONTAINS InterPro DOMAIN/s: Pseudouridine synthase, catalytic domain (InterPro:IPR020103), Pseudouridine synthase I, TruA, N-terminal (InterPro:IP…
At1g34170	SALK_121473C	AUXIN RESPONSE FACTOR 13		AUXIN RESPONSE FACTOR 13 (ARF13); FUNCTIONS IN: sequence-specific DNA binding transcription factor activity; INVOLVED IN: regulation of transcription; LOCATED IN: nucleus; CONTAINS InterPro DOMAIN/s: Transcriptional factor B3 (InterPro:IPR003340), Auxin response factor (InterPro:IPR010525); BEST Arabidopsis thaliana protein match is: auxin response factor 14 (TAIR:AT1G35540.1); Has 1152 Blast hit…
At1g34180	SALK_001597C	NAC domain containing protein 16		NAC domain containing protein 16 (NAC016); CONTAINS InterPro DOMAIN/s: No apical meristem (NAM) protein (InterPro:IPR003441); BEST Arabidopsis thaliana protein match is: NAC domain containing protein 17 (TAIR:AT1G34190.1); Has 2915 Blast hits to 2900 proteins in 75 species: Archae - 0; Bacteria - 0; Metazoa - 0; Fungi - 0; Plants - 2915; Viruses - 0; Other Eukaryotes - 0 (source: NCBI BLink).
At1g34190	SALK_022174C	NAC domain containing protein 17		NAC domain containing protein 17 (NAC017); FUNCTIONS IN: sequence-specific DNA binding transcription factor activity; INVOLVED IN: multicellular organismal development, regulation of transcription; LOCATED IN: cellular_component unknown; EXPRESSED IN: 23 plant structures; EXPRESSED DURING: 15 growth stages; CONTAINS InterPro DOMAIN/s: No apical meristem (NAM) protein (InterPro:IPR003441); BEST Ar…
At1g34360	SALK_022422C	translation initiation factor 3 (IF-3) family protein		translation initiation factor 3 (IF-3) family protein; FUNCTIONS IN: translation initiation factor activity; INVOLVED IN: translational initiation; LOCATED IN: cellular_component unknown; CONTAINS InterPro DOMAIN/s: Translation initiation factor 3, N-terminal (InterPro:IPR019814), Translation initiation factor 3, C-terminal (InterPro:IPR019815), Translation initiation factor 3 (InterPro:IPR001288…
At1g34370	SALK_100763C	C2H2 and C2HC zinc fingers superfamily protein	Encodes a putative nuclear Cys(2)His(2)-type zinc finger protein involved in H+ and Al3+ rhizotoxicity. In mutants exposed to aluminum stress, there is no induction of AtALMT1, an malate transporter known to be involved in the mediation of aluminum toxicity.	sensitive to proton rhizotoxicity 1 (STOP1); CONTAINS InterPro DOMAIN/s: Zinc finger, C2H2-like (InterPro:IPR015880), Zinc finger, C2H2-type (InterPro:IPR007087); BEST Arabidopsis thaliana protein match is: C2H2 and C2HC zinc fingers superfamily protein (TAIR:AT5G22890.1); Has 25295 Blast hits to 14002 proteins in 194 species: Archae - 0; Bacteria - 2; Metazoa - 23814; Fungi - 97; Plants - 697; V…
At1g34390	SALK_123566C	auxin response factor 22		auxin response factor 22 (ARF22); FUNCTIONS IN: sequence-specific DNA binding transcription factor activity; INVOLVED IN: regulation of transcription; LOCATED IN: nucleus; CONTAINS InterPro DOMAIN/s: Aux/IAA-ARF-dimerisation (InterPro:IPR011525), Transcriptional factor B3 (InterPro:IPR003340), AUX/IAA protein (InterPro:IPR003311), Auxin response factor (InterPro:IPR010525); BEST Arabidopsis thali…
At1g34410	SALK_020702C	auxin response factor 21		auxin response factor 21 (ARF21); FUNCTIONS IN: sequence-specific DNA binding transcription factor activity; INVOLVED IN: regulation of transcription; LOCATED IN: nucleus; CONTAINS InterPro DOMAIN/s: Aux/IAA-ARF-dimerisation (InterPro:IPR011525), Transcriptional factor B3 (InterPro:IPR003340), AUX/IAA protein (InterPro:IPR003311), Auxin response factor (InterPro:IPR010525); BEST Arabidopsis thali…
At1g34650	SALK_019635C	homeodomain GLABROUS 10	Encodes a homeobox-leucine zipper family protein belonging to the HD-ZIP IV family.	homeodomain GLABROUS 10 (HDG10); FUNCTIONS IN: DNA binding, sequence-specific DNA binding transcription factor activity; INVOLVED IN: regulation of transcription, DNA-dependent, regulation of transcription; LOCATED IN: nucleus; EXPRESSED IN: anther; CONTAINS InterPro DOMAIN/s: Homeobox (InterPro:IPR001356), Homeodomain-like (InterPro:IPR009057), Lipid-binding START (InterPro:IPR002913), Homeodoma…
At1g34790	SALK_026171C	C2H2 and C2HC zinc fingers superfamily protein	Encodes a zinc finger protein; involved in photomorphogenesis, flavonoid biosynthesis, flower and seed development.	transparent testa 1 (TT1); CONTAINS InterPro DOMAIN/s: Zinc finger, C2H2-type (InterPro:IPR007087); BEST Arabidopsis thaliana protein match is: WIP domain protein 5 (TAIR:AT1G51220.1); Has 15538 Blast hits to 10276 proteins in 169 species: Archae - 0; Bacteria - 0; Metazoa - 14379; Fungi - 110; Plants - 685; Viruses - 0; Other Eukaryotes - 364 (source: NCBI BLink).
At1g35150	SALK_102351C	General transcription factor 2-related zinc finger protein		General transcription factor 2-related zinc finger protein; BEST Arabidopsis thaliana protein match is: hAT family dimerisation domain (TAIR:AT2G06500.1); Has 572 Blast hits to 482 proteins in 32 species: Archae - 0; Bacteria - 0; Metazoa - 312; Fungi - 0; Plants - 260; Viruses - 0; Other Eukaryotes - 0 (source: NCBI BLink).
At1g35460	SALK_121760C	basic helix-loop-helix (bHLH) DNA-binding superfamily protein		basic helix-loop-helix (bHLH) DNA-binding superfamily protein; FUNCTIONS IN: DNA binding, sequence-specific DNA binding transcription factor activity; INVOLVED IN: regulation of transcription; LOCATED IN: nucleus; CONTAINS InterPro DOMAIN/s: Helix-loop-helix DNA-binding domain (InterPro:IPR001092), Helix-loop-helix DNA-binding (InterPro:IPR011598); BEST Arabidopsis thaliana protein match is: basi…
At1g35515	SALK_088230C	high response to osmotic stress 10	Encodes a nuclear localized R2R3-type MYB transcription factor that is involved in responses to abiotic stress including cold acclimation,osmotic and salt stress.Mutants are sensitive to salt, freezing and osmotic stress.	high response to osmotic stress 10 (HOS10); CONTAINS InterPro DOMAIN/s: SANT, DNA-binding (InterPro:IPR001005), Homeodomain-like (InterPro:IPR009057), Myb, DNA-binding (InterPro:IPR014778), HTH transcriptional regulator, Myb-type, DNA-binding (InterPro:IPR017930), Homeodomain-related (InterPro:IPR012287), Myb transcription factor (InterPro:IPR015495); BEST Arabidopsis thaliana protein match is: m…
At1g35520	SALK_121828C	auxin response factor 15		auxin response factor 15 (ARF15); FUNCTIONS IN: sequence-specific DNA binding transcription factor activity; INVOLVED IN: regulation of transcription; LOCATED IN: nucleus; CONTAINS InterPro DOMAIN/s: Aux/IAA-ARF-dimerisation (InterPro:IPR011525), Transcriptional factor B3 (InterPro:IPR003340), AUX/IAA protein (InterPro:IPR003311), Auxin response factor (InterPro:IPR010525); BEST Arabidopsis thali…
At1g35530	SALK_069784C	DEAD/DEAH box RNA helicase family protein		DEAD/DEAH box RNA helicase family protein ; FUNCTIONS IN: in 6 functions; LOCATED IN: cellular_component unknown; EXPRESSED IN: 17 plant structures; EXPRESSED DURING: 10 growth stages; CONTAINS InterPro DOMAIN/s: Restriction endonuclease, type I, R subunit/Type III, Res subunit (InterPro:IPR006935), DEAD-like helicase, N-terminal (InterPro:IPR014001), DNA/RNA helicase, C-terminal (InterPro:IPR001…
At1g35540	SALK_049581C	auxin response factor 14		auxin response factor 14 (ARF14); FUNCTIONS IN: sequence-specific DNA binding transcription factor activity; INVOLVED IN: regulation of transcription; LOCATED IN: nucleus; CONTAINS InterPro DOMAIN/s: Aux/IAA-ARF-dimerisation (InterPro:IPR011525), Transcriptional factor B3 (InterPro:IPR003340), AUX/IAA protein (InterPro:IPR003311), Auxin response factor (InterPro:IPR010525); BEST Arabidopsis thali…
At1g35670	SALK_007814C	calcium-dependent protein kinase 2	Encodes a Ca(2+)-dependent, calmodulin-independent protein kinase that is rapidly induced by drought and high-salt stress but not by low-temperature stress or heat stress. Positive regulator of ABA signaling. Phosphorylates ABA responsive transcription factors ABF1 and ABF4.	calcium-dependent protein kinase 2 (CDPK2); FUNCTIONS IN: calmodulin-dependent protein kinase activity, kinase activity; INVOLVED IN: response to water deprivation, response to salt stress, protein amino acid phosphorylation, positive regulation of abscisic acid mediated signaling pathway; LOCATED IN: plasma membrane; EXPRESSED IN: 24 plant structures; EXPRESSED DURING: 15 growth stages; CONTAINS…
At1g35730	SALK_028441C	pumilio 9	Encodes a member of the Arabidopsis Pumilio (APUM) proteins containing PUF domain (eight repeats of approximately 36 amino acids each). PUF proteins regulate both mRNA stability and translation through sequence-specific binding to the 3' UTR of target mRNA transcripts.	pumilio 9 (PUM9); FUNCTIONS IN: RNA binding, binding; LOCATED IN: cytoplasm; EXPRESSED IN: flower, seed; EXPRESSED DURING: petal differentiation and expansion stage, E expanded cotyledon stage; CONTAINS InterPro DOMAIN/s: Pumilio RNA-binding repeat (InterPro:IPR001313), Armadillo-like helical (InterPro:IPR011989), Armadillo-type fold (InterPro:IPR016024); BEST Arabidopsis thaliana protein match i…
At1g35750	SALK_022907C	pumilio 10	Encodes a member of the Arabidopsis Pumilio (APUM) proteins containing PUF domain (eight repeats of approximately 36 amino acids each). PUF proteins regulate both mRNA stability and translation through sequence-specific binding to the 3' UTR of target mRNA transcripts.	pumilio 10 (PUM10); FUNCTIONS IN: RNA binding, binding; INVOLVED IN: biological_process unknown; LOCATED IN: cytoplasm; CONTAINS InterPro DOMAIN/s: Pumilio RNA-binding repeat (InterPro:IPR001313), Armadillo-like helical (InterPro:IPR011989), Armadillo-type fold (InterPro:IPR016024); BEST Arabidopsis thaliana protein match is: pumilio 9 (TAIR:AT1G35730.1); Has 2529 Blast hits to 1627 proteins in 2…
At1g36060	SALK_091212C	Integrase-type DNA-binding superfamily protein	encodes a member of the DREB subfamily A-6 of ERF/AP2 transcription factor family. The protein contains one AP2 domain. There are 8 members in this subfamily including RAP2.4.	Integrase-type DNA-binding superfamily protein; FUNCTIONS IN: DNA binding, sequence-specific DNA binding transcription factor activity; INVOLVED IN: regulation of transcription, DNA-dependent; LOCATED IN: nucleus; EXPRESSED IN: root, flower; EXPRESSED DURING: petal differentiation and expansion stage; CONTAINS InterPro DOMAIN/s: DNA-binding, integrase-type (InterPro:IPR016177), Pathogenesis-relat…
At1g36730	SALK_053760C	Translation initiation factor IF2/IF5		Translation initiation factor IF2/IF5; FUNCTIONS IN: binding, translation initiation factor activity; INVOLVED IN: translational initiation, regulation of translational initiation; EXPRESSED IN: sperm cell, male gametophyte, pollen tube; EXPRESSED DURING: L mature pollen stage, M germinated pollen stage; CONTAINS InterPro DOMAIN/s: Translation initiation factor IF2/IF5, N-terminal (InterPro:IPR01…
At1g37130	SALK_088070C	nitrate reductase 2	Identified as a mutant resistant to chlorate. Encodes nitrate reductase structural gene. Involved in nitrate assimilation. Has nitrate reductase activity. Up-regulated by the fungus P. indica. Binds transcription factor At2g35940.	nitrate reductase 2 (NIA2); FUNCTIONS IN: nitrate reductase activity, nitrate reductase (NADH) activity; INVOLVED IN: nitric oxide biosynthetic process, nitrate assimilation, response to light stimulus, response to symbiotic fungus; LOCATED IN: plasma membrane, vacuole; EXPRESSED IN: 25 plant structures; EXPRESSED DURING: 13 growth stages; CONTAINS InterPro DOMAIN/s: Nitrate reductase NADH depend…
At1g37140	SALK_075516C	MEI2 C-terminal RRM only like 1	a member of mei2-like gene family; phylogenetic analysis revealed that it belongs to the fourth clade of mei2-like proteins, with conserved C-terminal RNA recognition motif (RRM) only.	MEI2 C-terminal RRM only like 1 (MCT1); CONTAINS InterPro DOMAIN/s: RNA recognition motif 2 (InterPro:IPR007201); BEST Arabidopsis thaliana protein match is: terminal EAR1-like 2 (TAIR:AT1G67770.1); Has 394 Blast hits to 394 proteins in 86 species: Archae - 0; Bacteria - 0; Metazoa - 0; Fungi - 60; Plants - 240; Viruses - 0; Other Eukaryotes - 94 (source: NCBI BLink).
At1g42990	SALK_050203C	basic region/leucine zipper motif 60	AtbZIP60 consists of a bZIP DNA binding domain followed by a putative transmembrane domain. GFP fusions containing the first 260 amino acids (AtbZIP60deltaC) are nuclear-localized. AtbZIP60 is upregulated by the addition of tunicamycin (ER stress response inductor), DTT (inhibitor of disulfide bond formation) and azetin-2-carboxylate (proline analog perturbing protein structure). Upon ER stress t…	basic region/leucine zipper motif 60 (BZIP60); CONTAINS InterPro DOMAIN/s: Basic-leucine zipper (bZIP) transcription factor (InterPro:IPR004827), Basic leucine zipper (InterPro:IPR011700); BEST Arabidopsis thaliana protein match is: Basic-leucine zipper (bZIP) transcription factor family protein (TAIR:AT2G40950.1); Has 974 Blast hits to 974 proteins in 146 species: Archae - 0; Bacteria - 28; Meta…
At1g43245	SALK_135311C	SET domain-containing protein		SET domain-containing protein; CONTAINS InterPro DOMAIN/s: SET domain (InterPro:IPR001214); Has 35333 Blast hits to 34131 proteins in 2444 species: Archae - 798; Bacteria - 22429; Metazoa - 974; Fungi - 991; Plants - 531; Viruses - 0; Other Eukaryotes - 9610 (source: NCBI BLink).
At1g43640	SALK_030876C	tubby like protein 5	Member of TLP family	tubby like protein 5 (TLP5); CONTAINS InterPro DOMAIN/s: F-box domain, cyclin-like (InterPro:IPR001810), Tubby, C-terminal, conserved site (InterPro:IPR018066), Tubby, C-terminal (InterPro:IPR000007); BEST Arabidopsis thaliana protein match is: tubby like protein 1 (TAIR:AT1G76900.2); Has 930 Blast hits to 929 proteins in 116 species: Archae - 0; Bacteria - 0; Metazoa - 348; Fungi - 19; Plants - …
At1g44110	SALK_045486C	Cyclin A1;1		Cyclin A1;1 (CYCA1;1); CONTAINS InterPro DOMAIN/s: Cyclin, C-terminal (InterPro:IPR004367), Cyclin (InterPro:IPR006670), G2/mitotic-specific cyclin A (InterPro:IPR015453), Cyclin-like (InterPro:IPR011028), Cyclin-related (InterPro:IPR013763), Cyclin, N-terminal (InterPro:IPR006671), Cyclin, A/B/D/E (InterPro:IPR014400); BEST Arabidopsis thaliana protein match is: CYCLIN A1;2 (TAIR:AT1G77390.1); H…
At1g44900	SALK_023429C	minichromosome maintenance (MCM2/3/5) family protein	Encodes MCM2 (MINICHROMOSOME MAINTENANCE 2), a protein essential to embryo development. Overexpression results in altered root meristem function.	MINICHROMOSOME MAINTENANCE 2 (MCM2); FUNCTIONS IN: DNA-dependent ATPase activity, DNA binding, ATP binding; INVOLVED IN: in 7 processes; LOCATED IN: nuclear chromatin; EXPRESSED IN: 22 plant structures; EXPRESSED DURING: 12 growth stages; CONTAINS InterPro DOMAIN/s: Nucleic acid-binding, OB-fold-like (InterPro:IPR016027), Nucleic acid-binding, OB-fold (InterPro:IPR012340), DNA-dependent ATPase MC…
At1g45249	SALK_002984C	abscisic acid responsive elements-binding factor 2	Leucine zipper transcription factor that binds to the abscisic acid (ABA)responsive element (ABRE) motif in the promoter region of ABA-inducible genes. Enhances drought tolerance in vegetative tissues. Required for normal glucose response. Localized in the nucleus. Expressed constitutively in roots, leaf vascular tissues, and hydathodes or in all tissues under stress conditions. It's phosphorylat…	abscisic acid responsive elements-binding factor 2 (ABF2); FUNCTIONS IN: protein binding, DNA binding, transcription activator activity, sequence-specific DNA binding transcription factor activity; INVOLVED IN: in 6 processes; LOCATED IN: nucleus; EXPRESSED IN: hydathode, leaf vascular system, whole plant, root, cultured cell; CONTAINS InterPro DOMAIN/s: Basic-leucine zipper (bZIP) transcription …
At1g46768	SALK_092889C	related to AP2 1	encodes a member of the DREB subfamily A-5 of ERF/AP2 transcription factor family (RAP2.1). The protein contains one AP2 domain. There are 16 members in this subfamily including RAP2.9 and RAP2.10.	related to AP2 1 (RAP2.1); CONTAINS InterPro DOMAIN/s: DNA-binding, integrase-type (InterPro:IPR016177), Pathogenesis-related transcriptional factor/ERF, DNA-binding (InterPro:IPR001471); BEST Arabidopsis thaliana protein match is: related to AP2 10 (TAIR:AT4G36900.1); Has 5681 Blast hits to 5559 proteins in 243 species: Archae - 0; Bacteria - 0; Metazoa - 0; Fungi - 0; Plants - 5675; Viruses - 0…
At1g47490	SALK_035654C	RNA-binding protein 47C		RNA-binding protein 47C (RBP47C); CONTAINS InterPro DOMAIN/s: RNA recognition motif, RNP-1 (InterPro:IPR000504), Nucleotide-binding, alpha-beta plait (InterPro:IPR012677); BEST Arabidopsis thaliana protein match is: RNA-binding protein 47C' (TAIR:AT1G47500.1); Has 33065 Blast hits to 20848 proteins in 888 species: Archae - 16; Bacteria - 2226; Metazoa - 17066; Fungi - 3800; Plants - 6752; Viruses…
At1g47655	SALK_016252C	Dof-type zinc finger DNA-binding family protein		Dof-type zinc finger DNA-binding family protein; CONTAINS InterPro DOMAIN/s: Zinc finger, Dof-type (InterPro:IPR003851); BEST Arabidopsis thaliana protein match is: Dof-type zinc finger DNA-binding family protein (TAIR:AT5G66940.1); Has 1094 Blast hits to 1089 proteins in 56 species: Archae - 0; Bacteria - 0; Metazoa - 0; Fungi - 0; Plants - 1089; Viruses - 0; Other Eukaryotes - 5 (source: NCBI B…
At1g47720	SALK_116061C	Primosome PriB/single-strand DNA-binding	Encodes an organellar single-strand DNA binding protein, located in mitochondria, controls the stoichiometry of alternative mitochondrial DNA forms generated by homologous recombination.	Organellar Single-stranded (OSB1); FUNCTIONS IN: single-stranded DNA binding; INVOLVED IN: negative regulation of DNA recombination, mitochondrial genome maintenance; LOCATED IN: mitochondrion, apoplast; EXPRESSED IN: 13 plant structures; EXPRESSED DURING: 7 growth stages; CONTAINS InterPro DOMAIN/s: Nucleic acid-binding, OB-fold-like (InterPro:IPR016027), Primosome PriB/single-strand DNA-binding…
At1g48000	SALK_017020C	myb domain protein 112	Encodes a putative transcription factor (MYB112).	myb domain protein 112 (MYB112); CONTAINS InterPro DOMAIN/s: SANT, DNA-binding (InterPro:IPR001005), Homeodomain-like (InterPro:IPR009057), Myb, DNA-binding (InterPro:IPR014778), HTH transcriptional regulator, Myb-type, DNA-binding (InterPro:IPR017930), Homeodomain-related (InterPro:IPR012287), Myb transcription factor (InterPro:IPR015495); BEST Arabidopsis thaliana protein match is: myb domain p…
At1g48050	SALK_015641C	Ku80 family protein	Ku80 and ku70 form the heterodimer complex Ku, required for proper maintenance of the telomeric C strand. Ku regulates the extension of the telomeric G strand. Interacts with WEX, and this interaction stimulates the WEX exonuclease activity. Binds double stranded DNA breaks as a heterodimer with Ku70, involved in non-homologous end joining repair. Mutants are defective in T-DNA integration. Over …	KU80; FUNCTIONS IN: double-stranded DNA binding, protein binding; INVOLVED IN: in 6 processes; LOCATED IN: nucleus; EXPRESSED IN: 22 plant structures; EXPRESSED DURING: 13 growth stages; CONTAINS InterPro DOMAIN/s: Ku70/Ku80, N-terminal alpha/beta (InterPro:IPR005161), DNA helicase, ATP-dependent, Ku type (InterPro:IPR006164), Spen Paralogue and Orthologue SPOC, C-terminal-like (InterPro:IPR01619…
At1g48610	SALK_097884C	AT hook motif-containing protein		AT hook motif-containing protein; FUNCTIONS IN: DNA binding; INVOLVED IN: biological_process unknown; LOCATED IN: cellular_component unknown; EXPRESSED IN: 14 plant structures; EXPRESSED DURING: 8 growth stages; CONTAINS InterPro DOMAIN/s: A.T hook-like (InterPro:IPR020478), AT hook, DNA-binding motif (InterPro:IPR017956); Has 1118 Blast hits to 855 proteins in 246 species: Archae - 0; Bacteria -…
At1g48650	SALK_087687C	DEA(D/H)-box RNA helicase family protein		DEA(D/H)-box RNA helicase family protein; FUNCTIONS IN: in 6 functions; LOCATED IN: intracellular; EXPRESSED IN: 23 plant structures; EXPRESSED DURING: 13 growth stages; CONTAINS InterPro DOMAIN/s: Helicase-associated domain (InterPro:IPR007502), DNA/RNA helicase, DEAD/DEAH box type, N-terminal (InterPro:IPR011545), Double-stranded RNA-binding (InterPro:IPR001159), Domain of unknown function DUF1…
At1g48900	SALK_112379C	Signal recognition particle, SRP54 subunit protein		Signal recognition particle, SRP54 subunit protein; FUNCTIONS IN: 7S RNA binding, mRNA binding, nucleoside-triphosphatase activity, GTP binding, nucleotide binding; INVOLVED IN: SRP-dependent cotranslational protein targeting to membrane, signal sequence recognition, SRP-dependent cotranslational protein targeting to membrane; LOCATED IN: signal recognition particle, signal recognition particle, …
At1g48970	SALK_066704C	NagB/RpiA/CoA transferase-like superfamily protein		NagB/RpiA/CoA transferase-like superfamily protein; FUNCTIONS IN: GTP binding, translation initiation factor activity; INVOLVED IN: translational initiation, cellular metabolic process; LOCATED IN: eukaryotic translation initiation factor 2B complex; EXPRESSED IN: 23 plant structures; EXPRESSED DURING: 13 growth stages; CONTAINS InterPro DOMAIN/s: Initiation factor 2B related (InterPro:IPR000649)…
At1g49120	SALK_014192C	Integrase-type DNA-binding superfamily protein	encodes a member of the ERF (ethylene response factor) subfamily B-6 of ERF/AP2 transcription factor family. The protein contains one AP2 domain. There are 12 members in this subfamily including RAP2.11.	Integrase-type DNA-binding superfamily protein; FUNCTIONS IN: DNA binding, sequence-specific DNA binding transcription factor activity; INVOLVED IN: regulation of transcription, DNA-dependent; LOCATED IN: nucleus; CONTAINS InterPro DOMAIN/s: DNA-binding, integrase-type (InterPro:IPR016177), Pathogenesis-related transcriptional factor/ERF, DNA-binding (InterPro:IPR001471); BEST Arabidopsis thalian…
At1g49250	SALK_041521C	ATP-dependent DNA ligase		ATP-dependent DNA ligase; FUNCTIONS IN: DNA binding, DNA ligase (ATP) activity, ATP binding; INVOLVED IN: DNA repair, DNA recombination, DNA replication; LOCATED IN: cellular_component unknown; EXPRESSED IN: sperm cell; CONTAINS InterPro DOMAIN/s: Nucleic acid-binding, OB-fold (InterPro:IPR012340), DNA ligase, N-terminal (InterPro:IPR012308), ATP dependent DNA ligase, central (InterPro:IPR012310)…
At1g49475	SALK_056539C	AP2/B3-like transcriptional factor family protein		AP2/B3-like transcriptional factor family protein; FUNCTIONS IN: DNA binding, sequence-specific DNA binding transcription factor activity; INVOLVED IN: regulation of transcription, DNA-dependent; LOCATED IN: cellular_component unknown; CONTAINS InterPro DOMAIN/s: Transcriptional factor B3 (InterPro:IPR003340); BEST Arabidopsis thaliana protein match is: AP2/B3-like transcriptional factor family p…
At1g49480	SALK_108272C	related to vernalization1 1		related to vernalization1 1 (RTV1); FUNCTIONS IN: DNA binding, sequence-specific DNA binding transcription factor activity; INVOLVED IN: regulation of transcription, DNA-dependent; LOCATED IN: cellular_component unknown; EXPRESSED IN: 22 plant structures; EXPRESSED DURING: 13 growth stages; CONTAINS InterPro DOMAIN/s: Transcriptional factor B3 (InterPro:IPR003340); BEST Arabidopsis thaliana prote…
At1g49560	SALK_095775C	Homeodomain-like superfamily protein		Homeodomain-like superfamily protein; CONTAINS InterPro DOMAIN/s: Homeodomain-like (InterPro:IPR009057), Myb, DNA-binding (InterPro:IPR014778), Myb-like DNA-binding domain, SHAQKYF class (InterPro:IPR006447), HTH transcriptional regulator, Myb-type, DNA-binding (InterPro:IPR017930), Homeodomain-related (InterPro:IPR012287); BEST Arabidopsis thaliana protein match is: myb-like transcription factor…
At1g49590	SALK_020332C	C2H2 and C2HC zinc fingers superfamily protein		C2H2 and C2HC zinc fingers superfamily protein; FUNCTIONS IN: zinc ion binding, nucleic acid binding; INVOLVED IN: biological_process unknown; LOCATED IN: nucleus; EXPRESSED IN: 23 plant structures; EXPRESSED DURING: 13 growth stages; CONTAINS InterPro DOMAIN/s: Zinc finger, U1-C type (InterPro:IPR013085), Zinc finger, C2H2-type matrin (InterPro:IPR000690); Has 448 Blast hits to 444 proteins in 1…
At1g49600	SALK_120168C	RNA-binding protein 47A		RNA-binding protein 47A (RBP47A); FUNCTIONS IN: RNA binding; EXPRESSED IN: 24 plant structures; EXPRESSED DURING: 14 growth stages; CONTAINS InterPro DOMAIN/s: RNA recognition motif, RNP-1 (InterPro:IPR000504), Nucleotide-binding, alpha-beta plait (InterPro:IPR012677); BEST Arabidopsis thaliana protein match is: RNA-binding protein 47B (TAIR:AT3G19130.1); Has 46260 Blast hits to 24920 proteins in…
At1g49720	SALK_072942C	abscisic acid responsive element-binding factor 1	Identified as a protein that binds to abscisic acid response elements. May mediate transcriptional regulation of ABA responses.	abscisic acid responsive element-binding factor 1 (ABF1); FUNCTIONS IN: protein binding, DNA binding, transcription activator activity, sequence-specific DNA binding transcription factor activity; INVOLVED IN: abscisic acid mediated signaling pathway, regulation of transcription, DNA-dependent, response to stress; LOCATED IN: nucleus; EXPRESSED IN: 23 plant structures; EXPRESSED DURING: 12 growth…
At1g49760	SALK_022160C	poly(A) binding protein 8	polyadenylate-binding protein, putative / PABP, putative, similar to poly(A)-binding protein GB:AAF66825 GI:7673359 from (Nicotiana tabacum). Highly and ubiquitously expressed. Member of the class II PABP family.	poly(A) binding protein 8 (PAB8); FUNCTIONS IN: RNA binding, translation initiation factor activity; INVOLVED IN: response to cadmium ion; EXPRESSED IN: 24 plant structures; EXPRESSED DURING: 15 growth stages; CONTAINS InterPro DOMAIN/s: Polyadenylate-binding protein/Hyperplastic disc protein (InterPro:IPR002004), RNA recognition motif, RNP-1 (InterPro:IPR000504), Polyadenylate binding protein, h…
At1g49900	SALK_100396C	C2H2 type zinc finger transcription factor family		C2H2 type zinc finger transcription factor family; FUNCTIONS IN: sequence-specific DNA binding transcription factor activity, zinc ion binding, nucleic acid binding; LOCATED IN: intracellular; CONTAINS InterPro DOMAIN/s: Zinc finger, C2H2-like (InterPro:IPR015880), Zinc finger, C2H2-type (InterPro:IPR007087); BEST Arabidopsis thaliana protein match is: zinc-finger protein 2 (TAIR:AT3G19580.2); Ha…
At1g49980	SALK_081715C	DNA/RNA polymerases superfamily protein		DNA/RNA polymerases superfamily protein; FUNCTIONS IN: damaged DNA binding, DNA-directed DNA polymerase activity; INVOLVED IN: DNA repair; LOCATED IN: membrane; EXPRESSED IN: 22 plant structures; EXPRESSED DURING: 13 growth stages; CONTAINS InterPro DOMAIN/s: DNA polymerase, Y-family, little finger domain (InterPro:IPR017961), DNA-repair protein, UmuC-like (InterPro:IPR001126), DNA-repair protein…
At1g50030	SALK_007846C	target of rapamycin	Related to TOR proteins from yeast and mammals, regulators of cell growth in response to nutrient availability. TOR proteins belong to the family of phosphatidylinositol 3-kinase and are targets of the antiproliferative drug rapamycin. AtTOR binds the yeast FKBP12 protein in the presence of Rapamycin, is involved in embryogenesis and is expressed in embryos, endosperm and meristems.	target of rapamycin (TOR); FUNCTIONS IN: protein binding, 1-phosphatidylinositol-3-kinase activity; INVOLVED IN: embryo development ending in seed dormancy; LOCATED IN: chloroplast; EXPRESSED IN: 28 plant structures; EXPRESSED DURING: 15 growth stages; CONTAINS InterPro DOMAIN/s: Phosphatidylinositol 3-/4-kinase, catalytic (InterPro:IPR000403), Armadillo-like helical (InterPro:IPR011989), FKBP12-…
At1g50410	SALK_019619C	SNF2 domain-containing protein / helicase domain-containing protein / zinc finger protein-related		SNF2 domain-containing protein / helicase domain-containing protein / zinc finger protein-related; FUNCTIONS IN: helicase activity, DNA binding, zinc ion binding, nucleic acid binding, ATP binding; EXPRESSED IN: 24 plant structures; EXPRESSED DURING: 14 growth stages; CONTAINS InterPro DOMAIN/s: Zinc finger, RING-type, conserved site (InterPro:IPR017907), Zinc finger, RING-type (InterPro:IPR00184…
At1g50420	SALK_002516C	scarecrow-like 3	Encodes a scarecrow-like protein (SCL3) Putative transcription factors interacting with the gene product of VHA-B1 (vacuolar ATPase subunit B1; as shown through yeast two-hybrid assay).	scarecrow-like 3 (SCL3); CONTAINS InterPro DOMAIN/s: Transcription factor GRAS (InterPro:IPR005202); BEST Arabidopsis thaliana protein match is: SCARECROW-like 21 (TAIR:AT2G04890.1); Has 3106 Blast hits to 2488 proteins in 309 species: Archae - 0; Bacteria - 6; Metazoa - 0; Fungi - 0; Plants - 3100; Viruses - 0; Other Eukaryotes - 0 (source: NCBI BLink).
At1g50600	SALK_012789C	scarecrow-like 5	Encodes a scarecrow-like protein (SCL5). Member of GRAS gene family.	scarecrow-like 5 (SCL5); CONTAINS InterPro DOMAIN/s: Transcription factor GRAS (InterPro:IPR005202); BEST Arabidopsis thaliana protein match is: GRAS family transcription factor (TAIR:AT5G48150.2); Has 3554 Blast hits to 3276 proteins in 342 species: Archae - 0; Bacteria - 9; Metazoa - 107; Fungi - 18; Plants - 2497; Viruses - 1; Other Eukaryotes - 922 (source: NCBI BLink).
At1g50620	SALK_094181C	RING/FYVE/PHD zinc finger superfamily protein		RING/FYVE/PHD zinc finger superfamily protein; FUNCTIONS IN: DNA binding, zinc ion binding; INVOLVED IN: regulation of transcription, DNA-dependent; EXPRESSED IN: 22 plant structures; EXPRESSED DURING: 13 growth stages; CONTAINS InterPro DOMAIN/s: Zinc finger, PHD-type, conserved site (InterPro:IPR019786), Zinc finger, PHD-type (InterPro:IPR001965), Zinc finger, FYVE/PHD-type (InterPro:IPR011011)…
At1g50680	SALK_047550C	AP2/B3 transcription factor family protein		AP2/B3 transcription factor family protein; FUNCTIONS IN: DNA binding, sequence-specific DNA binding transcription factor activity; INVOLVED IN: regulation of transcription, DNA-dependent; LOCATED IN: nucleus; CONTAINS InterPro DOMAIN/s: DNA-binding, integrase-type (InterPro:IPR016177), Transcriptional factor B3 (InterPro:IPR003340), Pathogenesis-related transcriptional factor/ERF, DNA-binding (I…
At1g51070	SALK_053219C	basic helix-loop-helix (bHLH) DNA-binding superfamily protein		basic Helix-Loop-Helix 115 (bHLH115); FUNCTIONS IN: DNA binding, sequence-specific DNA binding transcription factor activity; INVOLVED IN: regulation of transcription; LOCATED IN: nucleus; EXPRESSED IN: 22 plant structures; EXPRESSED DURING: 13 growth stages; CONTAINS InterPro DOMAIN/s: Helix-loop-helix DNA-binding domain (InterPro:IPR001092), Helix-loop-helix DNA-binding (InterPro:IPR011598); BE…
At1g51120	SALK_006025C	AP2/B3 transcription factor family protein		AP2/B3 transcription factor family protein; FUNCTIONS IN: DNA binding, sequence-specific DNA binding transcription factor activity; INVOLVED IN: regulation of transcription, DNA-dependent; LOCATED IN: nucleus; CONTAINS InterPro DOMAIN/s: DNA-binding, integrase-type (InterPro:IPR016177), Transcriptional factor B3 (InterPro:IPR003340), Pathogenesis-related transcriptional factor/ERF, DNA-binding (I…
At1g51190	SALK_089992C	Integrase-type DNA-binding superfamily protein	Encodes a member of the AINTEGUMENTA-like (AIL) subclass of the AP2/EREBP family of transcription factors and is essential for quiescent center (QC) specification and stem cell activity. It is a key effector for establishment of the stem cell niche during embryonic pattern formation. It is transcribed in response to auxin accumulation and is dependent on auxin response transcription factors.	PLETHORA 2 (PLT2); CONTAINS InterPro DOMAIN/s: DNA-binding, integrase-type (InterPro:IPR016177), Pathogenesis-related transcriptional factor/ERF, DNA-binding (InterPro:IPR001471); BEST Arabidopsis thaliana protein match is: Integrase-type DNA-binding superfamily protein (TAIR:AT3G20840.1); Has 7787 Blast hits to 5250 proteins in 253 species: Archae - 0; Bacteria - 8; Metazoa - 4; Fungi - 0; Plant…
At1g51200	SALK_008677C	A20/AN1-like zinc finger family protein		A20/AN1-like zinc finger family protein; FUNCTIONS IN: DNA binding, zinc ion binding; INVOLVED IN: biological_process unknown; LOCATED IN: cellular_component unknown; EXPRESSED IN: 24 plant structures; EXPRESSED DURING: 15 growth stages; CONTAINS InterPro DOMAIN/s: Zinc finger, AN1-type (InterPro:IPR000058), Zinc finger, A20-type (InterPro:IPR002653); BEST Arabidopsis thaliana protein match is: A…
At1g51220	SALK_114838C	WIP domain protein 5		WIP domain protein 5 (WIP5); CONTAINS InterPro DOMAIN/s: Zinc finger, C2H2-like (InterPro:IPR015880), Zinc finger, C2H2-type (InterPro:IPR007087); BEST Arabidopsis thaliana protein match is: WIP domain protein 4 (TAIR:AT3G20880.1); Has 19383 Blast hits to 11948 proteins in 214 species: Archae - 0; Bacteria - 0; Metazoa - 18075; Fungi - 148; Plants - 690; Viruses - 0; Other Eukaryotes - 470 (sourc…
At1g51950	SALK_142372C	indole-3-acetic acid inducible 18		indole-3-acetic acid inducible 18 (IAA18); FUNCTIONS IN: sequence-specific DNA binding transcription factor activity; INVOLVED IN: response to auxin stimulus; LOCATED IN: nucleus; EXPRESSED IN: 22 plant structures; EXPRESSED DURING: 13 growth stages; CONTAINS InterPro DOMAIN/s: Aux/IAA-ARF-dimerisation (InterPro:IPR011525), AUX/IAA protein (InterPro:IPR003311); BEST Arabidopsis thaliana protein m…
At1g52150	SALK_140350C	Homeobox-leucine zipper family protein / lipid-binding START domain-containing protein	Member of the class III HD-ZIP protein family. Contains homeodomain and leucine zipper domain. Critical for vascular development and negatively regulates vascular cell differentiation.	ATHB-15; CONTAINS InterPro DOMAIN/s: Homeobox (InterPro:IPR001356), Homeodomain-like (InterPro:IPR009057), Lipid-binding START (InterPro:IPR002913), MEKHLA (InterPro:IPR013978), Homeodomain-related (InterPro:IPR012287); BEST Arabidopsis thaliana protein match is: homeobox gene 8 (TAIR:AT4G32880.1); Has 3146 Blast hits to 3075 proteins in 258 species: Archae - 0; Bacteria - 18; Metazoa - 766; Fung…
At1g52310	SALK_069334C	protein kinase family protein / C-type lectin domain-containing protein		protein kinase family protein / C-type lectin domain-containing protein; FUNCTIONS IN: kinase activity; INVOLVED IN: protein amino acid phosphorylation; LOCATED IN: endomembrane system; EXPRESSED IN: 22 plant structures; EXPRESSED DURING: 13 growth stages; CONTAINS InterPro DOMAIN/s: C-type lectin (InterPro:IPR001304), Protein kinase, catalytic domain (InterPro:IPR000719), C-type lectin fold (Int…
At1g52520	SALK_019743C	FAR1-related sequence 6		FAR1-related sequence 6 (FRS6); FUNCTIONS IN: zinc ion binding; INVOLVED IN: response to red or far red light; LOCATED IN: cellular_component unknown; EXPRESSED IN: 22 plant structures; EXPRESSED DURING: 12 growth stages; CONTAINS InterPro DOMAIN/s: MULE transposase, conserved domain (InterPro:IPR018289), Zinc finger, PMZ-type (InterPro:IPR006564), Transcription factor, FAR1-related (InterPro:IPR…
At1g52890	SALK_096310C	NAC domain containing protein 19	encodes a NAC transcription factor whose expression is induced by drought, high salt, and abscisic acid. This gene binds to ERD1 promoter in vitro.	NAC domain containing protein 19 (NAC019); CONTAINS InterPro DOMAIN/s: No apical meristem (NAM) protein (InterPro:IPR003441); BEST Arabidopsis thaliana protein match is: NAC domain containing protein 3 (TAIR:AT3G15500.1); Has 3041 Blast hits to 3033 proteins in 75 species: Archae - 0; Bacteria - 0; Metazoa - 0; Fungi - 0; Plants - 3041; Viruses - 0; Other Eukaryotes - 0 (source: NCBI BLink).
At1g53120	SALK_099429C	RNA-binding S4 domain-containing protein		RNA-binding S4 domain-containing protein; FUNCTIONS IN: RNA binding; INVOLVED IN: biological_process unknown; LOCATED IN: chloroplast; EXPRESSED IN: 22 plant structures; EXPRESSED DURING: 13 growth stages; CONTAINS InterPro DOMAIN/s: RNA-binding S4 (InterPro:IPR002942), Photosystem II S4 domain protein (InterPro:IPR017506); Has 1630 Blast hits to 1630 proteins in 768 species: Archae - 0; Bacteria…
At1g53140	SALK_065118C	Dynamin related protein 5A	Encodes DRP5A, a dynamin protein involved in cytokinesis in Arabidopsis.	Dynamin related protein 5A (DRP5A); FUNCTIONS IN: GTP binding, GTPase activity; INVOLVED IN: cytokinesis; EXPRESSED IN: 18 plant structures; EXPRESSED DURING: 6 growth stages; CONTAINS InterPro DOMAIN/s: Dynamin, GTPase domain (InterPro:IPR001401); BEST Arabidopsis thaliana protein match is: P-loop containing nucleoside triphosphate hydrolases superfamily protein (TAIR:AT3G19720.1); Has 2347 Blas…
At1g53160	SALK_137581C	squamosa promoter binding protein-like 4	Encodes a member of the SPL (squamosa-promoter binding protein-like)gene family, a novel gene family encoding DNA binding proteins and putative transcription factors. Contains the SBP-box, which encodes the SBP-domain, required and sufficient for interaction with DNA. It is involved in regulation of flowering and vegetative phase change. Its temporal expression is regulated by the microRNA miR156…	squamosa promoter binding protein-like 4 (SPL4); FUNCTIONS IN: DNA binding, sequence-specific DNA binding transcription factor activity; INVOLVED IN: regulation of vegetative phase change, regulation of transcription; LOCATED IN: nucleus; EXPRESSED IN: 22 plant structures; EXPRESSED DURING: 13 growth stages; CONTAINS InterPro DOMAIN/s: Squamosa promoter-binding protein (InterPro:IPR017238), Trans…
At1g53320	SALK_092324C	tubby like protein 7	Member of TLP family	tubby like protein 7 (TLP7); CONTAINS InterPro DOMAIN/s: Tubby, C-terminal, conserved site (InterPro:IPR018066), Tubby, C-terminal (InterPro:IPR000007); BEST Arabidopsis thaliana protein match is: tubby like protein 3 (TAIR:AT2G47900.2); Has 954 Blast hits to 946 proteins in 118 species: Archae - 0; Bacteria - 0; Metazoa - 352; Fungi - 19; Plants - 468; Viruses - 0; Other Eukaryotes - 115 (source…
At1g53490	SALK_077688C	RING/U-box superfamily protein		RING/U-box superfamily protein; Has 175 Blast hits to 173 proteins in 83 species: Archae - 2; Bacteria - 14; Metazoa - 69; Fungi - 24; Plants - 38; Viruses - 0; Other Eukaryotes - 28 (source: NCBI BLink).
At1g53720	SALK_017333C	cyclophilin 59	Encodes a cyclophilin, member of a family modular proteins consisting of a peptidyl-prolyl cis trans isomerase (PPIase) domain, followed by an RNA recognition motif (RRM), and a C-terminal domain enriched in charged amino acids. Interacts with with SCL33/SR33 and with a majority of Arabidopsis SR proteins and the largest subunit of RNA polymerase II. Localizes to the nucleus, but it does not sign…	cyclophilin 59 (CYP59); FUNCTIONS IN: peptidyl-prolyl cis-trans isomerase activity, RNA binding, nucleic acid binding; INVOLVED IN: protein folding; LOCATED IN: nucleus; EXPRESSED IN: 24 plant structures; EXPRESSED DURING: 13 growth stages; CONTAINS InterPro DOMAIN/s: Cyclophilin-like (InterPro:IPR015891), Peptidyl-prolyl cis-trans isomerase, cyclophilin-type (InterPro:IPR002130), RNA recognition…
At1g53860	SALK_057463C	Remorin family protein		Remorin family protein; CONTAINS InterPro DOMAIN/s: Remorin, C-terminal (InterPro:IPR005516); BEST Arabidopsis thaliana protein match is: Remorin family protein (TAIR:AT1G30320.1); Has 458 Blast hits to 455 proteins in 58 species: Archae - 2; Bacteria - 9; Metazoa - 29; Fungi - 14; Plants - 379; Viruses - 0; Other Eukaryotes - 25 (source: NCBI BLink).
At1g53910	SALK_047306C	related to AP2 12	encodes a member of the ERF (ethylene response factor) subfamily B-2 of ERF/AP2 transcription factor family (RAP2.12). The protein contains one AP2 domain. There are 5 members in this subfamily including RAP2.2 AND RAP2.12.	related to AP2 12 (RAP2.12); FUNCTIONS IN: DNA binding, sequence-specific DNA binding transcription factor activity; INVOLVED IN: regulation of transcription, DNA-dependent; LOCATED IN: nucleus; EXPRESSED IN: 23 plant structures; EXPRESSED DURING: 14 growth stages; CONTAINS InterPro DOMAIN/s: DNA-binding, integrase-type (InterPro:IPR016177), Pathogenesis-related transcriptional factor/ERF, DNA-bi…
At1g54060	SALK_124095C	6B-interacting protein 1-like 1	Member of the trihelix DNA binding protein family. Nuclear localized. Involved in repressing seed maturation genes during seed germination and seedling development.	6B-interacting protein 1-like 1 (ASIL1); FUNCTIONS IN: sequence-specific DNA binding, sequence-specific DNA binding transcription factor activity; INVOLVED IN: response to auxin stimulus, regulation of shoot development, regulation of seed germination, regulation of transcription; LOCATED IN: nucleolus, nucleus; EXPRESSED IN: 22 plant structures; EXPRESSED DURING: 16 growth stages; BEST Arabidops…
At1g54160	SALK_006559C	nuclear factor Y, subunit A5	Encodes a member of the CCAAT-binding transcription factor (CBF-B/NF-YA) family. Expression is upregulated in response to ABA and drought. This regulation appears to be mediated by MIR169A which is downregulated in response to drought. NFYA5 is a target of MIR169A. Loss of function mutations are hypersensitive to drought.	nuclear factor Y, subunit A5 (NF-YA5); FUNCTIONS IN: sequence-specific DNA binding transcription factor activity, specific transcriptional repressor activity; INVOLVED IN: response to water deprivation, negative regulation of gene-specific transcription, regulation of transcription, DNA-dependent; LOCATED IN: CCAAT-binding factor complex, nucleus; EXPRESSED IN: 10 plant structures; EXPRESSED DURI…
At1g54270	SALK_051038C	eif4a-2	member of eIF4A - eukaryotic initiation factor 4A	eif4a-2 (EIF4A-2); FUNCTIONS IN: ATP-dependent helicase activity, translation initiation factor activity; INVOLVED IN: response to cadmium ion; LOCATED IN: cytosol, plasma membrane; EXPRESSED IN: 26 plant structures; EXPRESSED DURING: 14 growth stages; CONTAINS InterPro DOMAIN/s: RNA helicase, DEAD-box type, Q motif (InterPro:IPR014014), DNA/RNA helicase, DEAD/DEAH box type, N-terminal (InterPro:…
At1g54290	SALK_032632C	Translation initiation factor SUI1 family protein		Translation initiation factor SUI1 family protein; FUNCTIONS IN: translation initiation factor activity; INVOLVED IN: translational initiation, translation; LOCATED IN: cellular_component unknown; EXPRESSED IN: 24 plant structures; EXPRESSED DURING: 15 growth stages; CONTAINS InterPro DOMAIN/s: Translation initiation factor SUI1 (InterPro:IPR001950), Eukaryotic translation initiation factor SUI1 …
At1g54310	SALK_112809C	S-adenosyl-L-methionine-dependent methyltransferases superfamily protein		S-adenosyl-L-methionine-dependent methyltransferases superfamily protein; FUNCTIONS IN: RNA binding; LOCATED IN: plasma membrane; EXPRESSED IN: 15 plant structures; EXPRESSED DURING: 7 growth stages; CONTAINS InterPro DOMAIN/s: Pseudouridine synthase/archaeosine transglycosylase (InterPro:IPR002478); Has 2033 Blast hits to 2033 proteins in 959 species: Archae - 30; Bacteria - 1845; Metazoa - 0; F…
At1g54390	SALK_026592C	PHD finger protein-related	ING2 encodes a member of the Inhibitor of Growth family of nuclear-localized PhD domain containing homeodomain proteins. Binds to H3K4 di or trimethylated DNA.	INHIBITOR OF GROWTH 2 (ING2); BEST Arabidopsis thaliana protein match is: RING/FYVE/PHD zinc finger superfamily protein (TAIR:AT3G24010.1); Has 1029 Blast hits to 893 proteins in 166 species: Archae - 2; Bacteria - 0; Metazoa - 705; Fungi - 173; Plants - 97; Viruses - 0; Other Eukaryotes - 52 (source: NCBI BLink).
At1g54490	SALK_064078C	exoribonuclease 4	Involved in the ethylene response. XRN4 does not appear to regulate ethylene signaling via an RNA-INDUCED SILENCING COMPLEX-based RNA silencing mechanism but acts by independent means. Endogenous suppressor of posttranscriptional gene silencing.	exoribonuclease 4 (XRN4); CONTAINS InterPro DOMAIN/s: 5&apos;-3&apos; exoribonuclease 2 (InterPro:IPR017151), Zinc finger, CCHC-type (InterPro:IPR001878), Putative 5-3 exonuclease (InterPro:IPR004859); BEST Arabidopsis thaliana protein match is: 5'-3' exoribonuclease 3 (TAIR:AT1G75660.1); Has 1935 Blast hits to 1539 proteins in 314 species: Archae - 0; Bacteria - 132; Metazoa - 355; Fungi - 561; …
At1g54760	SALK_077909C	AGAMOUS-like 85		AGAMOUS-like 85 (AGL85); FUNCTIONS IN: DNA binding, sequence-specific DNA binding transcription factor activity; INVOLVED IN: regulation of transcription; LOCATED IN: nucleus; CONTAINS InterPro DOMAIN/s: Transcription factor, MADS-box (InterPro:IPR002100); BEST Arabidopsis thaliana protein match is: AGAMOUS-like 64 (TAIR:AT1G29962.1); Has 317 Blast hits to 317 proteins in 62 species: Archae - 0; …
At1g55110	SALK_017292C	indeterminate(ID)-domain 7		indeterminate(ID)-domain 7 (IDD7); FUNCTIONS IN: sequence-specific DNA binding transcription factor activity, zinc ion binding, nucleic acid binding; INVOLVED IN: regulation of transcription; LOCATED IN: intracellular; EXPRESSED IN: 22 plant structures; EXPRESSED DURING: 13 growth stages; CONTAINS InterPro DOMAIN/s: Zinc finger, C2H2-like (InterPro:IPR015880), Zinc finger, C2H2-type (InterPro:IPR…
At1g55140	SALK_073005C	Ribonuclease III family protein		Ribonuclease III family protein; FUNCTIONS IN: RNA binding, ribonuclease III activity; INVOLVED IN: RNA processing; LOCATED IN: chloroplast; CONTAINS InterPro DOMAIN/s: Ribonuclease III (InterPro:IPR000999); BEST Arabidopsis thaliana protein match is: Ribonuclease III family protein (TAIR:AT3G13740.1); Has 1541 Blast hits to 1540 proteins in 746 species: Archae - 0; Bacteria - 1385; Metazoa - 0; …
At1g55520	SALK_138052C	TATA binding protein 2	TATA-box binding protein. Required for basal transcription. Acts facilitating the recruitment of TFIID to the promoter, which together with the RNA polymerase form the preinitiation complex.	TATA binding protein 2 (TBP2); CONTAINS InterPro DOMAIN/s: TATA-box binding (InterPro:IPR000814), Beta2-adaptin/TATA-box binding, C-terminal (InterPro:IPR012295), Transcription factor TFIID, C-terminal/DNA glycosylase, N-terminal (InterPro:IPR012294); BEST Arabidopsis thaliana protein match is: TATA binding protein 1 (TAIR:AT3G13445.1); Has 2123 Blast hits to 1580 proteins in 405 species: Archae …
At1g55750	SALK_024968C	BSD domain (BTF2-like transcription factors, Synapse-associated proteins and DOS2-like proteins)		BSD domain (BTF2-like transcription factors, Synapse-associated proteins and DOS2-like proteins); CONTAINS InterPro DOMAIN/s: Kelch related (InterPro:IPR013089), BSD (InterPro:IPR005607); BEST Arabidopsis thaliana protein match is: BSD domain (BTF2-like transcription factors, Synapse-associated proteins and DOS2-like proteins) (TAIR:AT3G61420.1); Has 363 Blast hits to 357 proteins in 168 species:…
At1g56010	SALK_135734C	NAC domain containing protein 1	Encodes a transcription factor involved in shoot apical meristem formation and auxin-mediated lateral root formation. The gene is thought not to be involved in stress responses (NaCl, auxins, ethylene). NAC1 (NAC1)	NAC domain containing protein 1 (NAC1); CONTAINS InterPro DOMAIN/s: No apical meristem (NAM) protein (InterPro:IPR003441); BEST Arabidopsis thaliana protein match is: NAC (No Apical Meristem) domain transcriptional regulator superfamily protein (TAIR:AT3G12977.1); Has 2736 Blast hits to 2731 proteins in 75 species: Archae - 0; Bacteria - 0; Metazoa - 0; Fungi - 0; Plants - 2736; Viruses - 0; Othe…
At1g56030	SALK_151372C	RING/U-box superfamily protein		RING/U-box superfamily protein; FUNCTIONS IN: ubiquitin-protein ligase activity, RNA binding; INVOLVED IN: translation, protein ubiquitination; LOCATED IN: ubiquitin ligase complex; EXPRESSED IN: flower; EXPRESSED DURING: petal differentiation and expansion stage; CONTAINS InterPro DOMAIN/s: U box domain (InterPro:IPR003613); BEST Arabidopsis thaliana protein match is: HEAT/U-box domain-containin…
At1g56280	SALK_119971C	drought-induced 19	Encodes a gene whose transcript level in root and leaves increases to progressive drought stress. The increase in transcript level is independent from abscisic acid level. Sequence is not similar to any protein of known function. It appears to be a member of plant-specific gene family. It's phosphorylated by AtCPK11 in a Ca(2+)-dependent manner at Thr105 and Ser107 within the AtDi19 bipartite nuc…	drought-induced 19 (DI19); CONTAINS InterPro DOMAIN/s: Drought induced 19/ RING finger protein 114 (InterPro:IPR008598); BEST Arabidopsis thaliana protein match is: Drought-responsive family protein (TAIR:AT3G05700.1); Has 243 Blast hits to 243 proteins in 23 species: Archae - 0; Bacteria - 0; Metazoa - 5; Fungi - 0; Plants - 238; Viruses - 0; Other Eukaryotes - 0 (source: NCBI BLink).
At1g56350	SALK_002603C	Peptide chain release factor 2		Peptide chain release factor 2; FUNCTIONS IN: translation release factor activity, codon specific, translation release factor activity; INVOLVED IN: translational termination; LOCATED IN: cytoplasm; EXPRESSED IN: 22 plant structures; EXPRESSED DURING: 13 growth stages; CONTAINS InterPro DOMAIN/s: Class I peptide chain release factor (InterPro:IPR000352), Peptide chain release factor 2 (InterPro:I…
At1g57560	SALK_035416C	myb domain protein 50	Member of the R2R3 factor gene family.	myb domain protein 50 (MYB50); CONTAINS InterPro DOMAIN/s: SANT, DNA-binding (InterPro:IPR001005), Homeodomain-like (InterPro:IPR009057), Myb, DNA-binding (InterPro:IPR014778), HTH transcriptional regulator, Myb-type, DNA-binding (InterPro:IPR017930), Homeodomain-related (InterPro:IPR012287), Myb transcription factor (InterPro:IPR015495); BEST Arabidopsis thaliana protein match is: myb domain pro…
At1g57650	SALK_063340C	ATP binding		ATP binding; FUNCTIONS IN: ATP binding; INVOLVED IN: apoptosis, defense response; LOCATED IN: cellular_component unknown; EXPRESSED IN: stamen; EXPRESSED DURING: 4 anthesis; CONTAINS InterPro DOMAIN/s: NB-ARC (InterPro:IPR002182), Disease resistance protein (InterPro:IPR000767); BEST Arabidopsis thaliana protein match is: Disease resistance protein (TIR-NBS-LRR class) family (TAIR:AT2G14080.1); H…
At1g57720	SALK_020191C	Translation elongation factor EF1B, gamma chain		Translation elongation factor EF1B, gamma chain; FUNCTIONS IN: copper ion binding, translation elongation factor activity; INVOLVED IN: response to cadmium ion, response to zinc ion; LOCATED IN: cell wall, plasma membrane, vacuole, membrane; EXPRESSED IN: 6 plant structures; EXPRESSED DURING: seedling growth, seed development stages; CONTAINS InterPro DOMAIN/s: Thioredoxin fold (InterPro:IPR01233…
At1g57800	SALK_033892C	zinc finger (C3HC4-type RING finger) family protein	predicted to encode a protein with an N-terminal PHD domain and two RING domains surrounding an SRA domain. Attempts to isolate ORTH3/VIM5 cDNA through RT-PCR were unsuccessful and only one Arabidopsis EST is associated with this locus.	VARIANT IN METHYLATION 5 (VIM5); FUNCTIONS IN: zinc ion binding; LOCATED IN: cellular_component unknown; CONTAINS InterPro DOMAIN/s: SRA-YDG (InterPro:IPR003105), Zinc finger, RING-type, conserved site (InterPro:IPR017907), Zinc finger, RING-type (InterPro:IPR001841), Zinc finger, PHD-type, conserved site (InterPro:IPR019786), Zinc finger, PHD-type (InterPro:IPR001965), Zinc finger, FYVE/PHD-type…
At1g57820	SALK_050903C	Zinc finger (C3HC4-type RING finger) family protein	Encodes a 645-amino acid methylcytosine-binding protein with a PHD domain, two RING finger domains, and an SRA domain that is involved in centromere heterochromatinization. This protein functions as an E3 ubiquitin ligase in vitro. The protein has been shown to bind to methylated cytosines of CG, CNG and CNN motifs via its SRA domain but has a preference for the former. It plays a role in the est…	VARIANT IN METHYLATION 1 (VIM1); CONTAINS InterPro DOMAIN/s: Zinc finger, RING-type, conserved site (InterPro:IPR017907), Zinc finger, PHD-type, conserved site (InterPro:IPR019786), Zinc finger, RING-type (InterPro:IPR001841), Zinc finger, PHD-type (InterPro:IPR001965), SRA-YDG (InterPro:IPR003105), Zinc finger, C3HC4 RING-type (InterPro:IPR018957), Zinc finger, FYVE/PHD-type (InterPro:IPR011011)…
At1g58110	SALK_036011C	Basic-leucine zipper (bZIP) transcription factor family protein		Basic-leucine zipper (bZIP) transcription factor family protein; FUNCTIONS IN: protein dimerization activity, sequence-specific DNA binding, DNA binding, sequence-specific DNA binding transcription factor activity; INVOLVED IN: regulation of transcription, DNA-dependent; LOCATED IN: cellular_component unknown; EXPRESSED IN: 23 plant structures; EXPRESSED DURING: 13 growth stages; CONTAINS InterPr…
At1g58470	SALK_035355C	RNA-binding protein 1	encodes an RNA-binding protein	RNA-binding protein 1 (RBP1); CONTAINS InterPro DOMAIN/s: RNA recognition motif, RNP-1 (InterPro:IPR000504), Nucleotide-binding, alpha-beta plait (InterPro:IPR012677); BEST Arabidopsis thaliana protein match is: RNA-binding (RRM/RBD/RNP motifs) family protein (TAIR:AT5G55550.4); Has 25375 Blast hits to 16260 proteins in 820 species: Archae - 0; Bacteria - 1958; Metazoa - 13222; Fungi - 2417; Plan…
At1g59530	SALK_096055C	basic leucine-zipper 4		basic leucine-zipper 4 (bZIP4); FUNCTIONS IN: DNA binding, sequence-specific DNA binding transcription factor activity; INVOLVED IN: regulation of transcription, DNA-dependent; CONTAINS InterPro DOMAIN/s: Basic-leucine zipper (bZIP) transcription factor (InterPro:IPR004827), bZIP transcription factor, bZIP-1 (InterPro:IPR011616); BEST Arabidopsis thaliana protein match is: basic leucine-zipper 7 …
At1g59540	SALK_140121C	P-loop containing nucleoside triphosphate hydrolases superfamily protein	Encodes a kinesin-like protein.	ZCF125; FUNCTIONS IN: microtubule motor activity, ATP binding; INVOLVED IN: microtubule-based movement; EXPRESSED IN: 17 plant structures; EXPRESSED DURING: 9 growth stages; CONTAINS InterPro DOMAIN/s: Kinesin, motor region, conserved site (InterPro:IPR019821), Kinesin, motor domain (InterPro:IPR001752); BEST Arabidopsis thaliana protein match is: P-loop containing nucleoside triphosphate hydrola…
At1g59640	SALK_139266C	BIG PETAL P	A basic helix-loop-helix encoding gene (BIGPETAL, BPE) involved in the control of petal size. BPE is expressed via two mRNAs derived from an alternative splicing event. The BPEub (AT1G59640.1)transcript is expressed ubiquitously, whereas the BPEp (AT1G59640.2) transcript is preferentially expressed in petals. Plants that lack the petal-expressed variant BPEp have larger petals as a result of incr…	BIG PETAL UB (BPEub); FUNCTIONS IN: DNA binding, sequence-specific DNA binding transcription factor activity; INVOLVED IN: petal morphogenesis, regulation of transcription; LOCATED IN: nucleus; EXPRESSED IN: 13 plant structures; EXPRESSED DURING: 6 growth stages; CONTAINS InterPro DOMAIN/s: Helix-loop-helix DNA-binding domain (InterPro:IPR001092), Helix-loop-helix DNA-binding (InterPro:IPR011598)…
At1g59750	SALK_079046C	auxin response factor 1	Encodes a member of the auxin response factor family. ARFs bind to the cis element 5'-TGTCTC-3' ARFs mediate changes in gene expression in response to auxin. ARF's form heterodimers with IAA/AUX genes. ARF1 enhances mutant phenotypes of ARF2 and may act with ARF2 to control aspects of maturation and senescence.ARF1:LUC and 3xHA:ARF1 proteins have a half-life of ~3-4 hours and their degradation is…	auxin response factor 1 (ARF1); CONTAINS InterPro DOMAIN/s: Aux/IAA-ARF-dimerisation (InterPro:IPR011525), Transcriptional factor B3 (InterPro:IPR003340), AUX/IAA protein (InterPro:IPR003311), Auxin response factor (InterPro:IPR010525); BEST Arabidopsis thaliana protein match is: auxin response factor 11 (TAIR:AT2G46530.1); Has 2491 Blast hits to 2147 proteins in 119 species: Archae - 0; Bacteria…
At1g60040	SALK_083322C	AGAMOUS-like 49		AGAMOUS-like 49 (AGL49); FUNCTIONS IN: sequence-specific DNA binding transcription factor activity; INVOLVED IN: regulation of transcription, DNA-dependent; LOCATED IN: nucleus; EXPRESSED IN: central cell, male gametophyte, pedicel, pollen tube; EXPRESSED DURING: M germinated pollen stage; CONTAINS InterPro DOMAIN/s: Transcription factor, MADS-box (InterPro:IPR002100); BEST Arabidopsis thaliana p…
At1g60240	SALK_021395C	NAC (No Apical Meristem) domain transcriptional regulator superfamily protein		NAC (No Apical Meristem) domain transcriptional regulator superfamily protein; CONTAINS InterPro DOMAIN/s: No apical meristem (NAM) protein (InterPro:IPR003441); BEST Arabidopsis thaliana protein match is: NAC (No Apical Meristem) domain transcriptional regulator superfamily protein (TAIR:AT1G60340.1); Has 109 Blast hits to 82 proteins in 17 species: Archae - 0; Bacteria - 0; Metazoa - 0; Fungi -…
At1g60280	SALK_112962C	NAC domain containing protein 23		NAC domain containing protein 23 (NAC023); CONTAINS InterPro DOMAIN/s: No apical meristem (NAM) protein (InterPro:IPR003441); BEST Arabidopsis thaliana protein match is: NAC domain containing protein 24 (TAIR:AT1G60350.1); Has 1617 Blast hits to 1595 proteins in 68 species: Archae - 0; Bacteria - 0; Metazoa - 0; Fungi - 0; Plants - 1617; Viruses - 0; Other Eukaryotes - 0 (source: NCBI BLink).
At1g60620	SALK_104360C	RNA polymerase I subunit 43		RNA polymerase I subunit 43 (RPAC43); FUNCTIONS IN: DNA-directed RNA polymerase activity, protein dimerization activity, DNA binding; INVOLVED IN: transcription; EXPRESSED IN: 11 plant structures; EXPRESSED DURING: 4 anthesis, C globular stage, petal differentiation and expansion stage, E expanded cotyledon stage, D bilateral stage; CONTAINS InterPro DOMAIN/s: DNA-directed RNA polymerase, insert …
At1g60850	SALK_088247C	DNA-directed RNA polymerase family protein		ATRPAC42; FUNCTIONS IN: DNA-directed RNA polymerase activity, protein dimerization activity, DNA binding; INVOLVED IN: transcription; LOCATED IN: nucleolus; EXPRESSED IN: 19 plant structures; EXPRESSED DURING: 10 growth stages; CONTAINS InterPro DOMAIN/s: DNA-directed RNA polymerase, insert domain (InterPro:IPR011262), DNA-directed RNA polymerase, dimerisation (InterPro:IPR011261), DNA-directed R…
At1g60860	SALK_087177C	ARF-GAP domain 2	A member of ARF GAP domain (AGD), A thaliana has 15 members, grouped into four classes. AGD2 belongs to the class 1, together with AGD1, AGD3, and AGD4.	ARF-GAP domain 2 (AGD2); FUNCTIONS IN: ARF GTPase activator activity, zinc ion binding; INVOLVED IN: regulation of ARF GTPase activity; LOCATED IN: cytoplasm; EXPRESSED IN: 22 plant structures; EXPRESSED DURING: 15 growth stages; CONTAINS InterPro DOMAIN/s: Arf GTPase activating protein (InterPro:IPR001164), Pleckstrin homology-type (InterPro:IPR011993), Ankyrin repeat-containing domain (InterPro…
At1g60880	SALK_130114C	AGAMOUS-like-56	Root Specific	AGAMOUS-like-56 (AGL56); FUNCTIONS IN: DNA binding, sequence-specific DNA binding transcription factor activity; INVOLVED IN: N-terminal protein myristoylation, regulation of transcription, DNA-dependent; LOCATED IN: nucleus; EXPRESSED IN: female gametophyte; CONTAINS InterPro DOMAIN/s: Transcription factor, MADS-box (InterPro:IPR002100); BEST Arabidopsis thaliana protein match is: AGAMOUS-like 5…
At1g61110	SALK_151781C	NAC domain containing protein 25		NAC domain containing protein 25 (NAC025); FUNCTIONS IN: sequence-specific DNA binding transcription factor activity; INVOLVED IN: multicellular organismal development, regulation of transcription; LOCATED IN: cellular_component unknown; EXPRESSED IN: 6 plant structures; EXPRESSED DURING: 4 anthesis, petal differentiation and expansion stage; CONTAINS InterPro DOMAIN/s: No apical meristem (NAM) p…
At1g61215	SALK_140669C	bromodomain 4	Bromodomain protein with a DNA binding motif	bromodomain 4 (BRD4); CONTAINS InterPro DOMAIN/s: Bromodomain (InterPro:IPR001487); BEST Arabidopsis thaliana protein match is: DNA-binding bromodomain-containing protein (TAIR:AT2G44430.1); Has 35333 Blast hits to 34131 proteins in 2444 species: Archae - 798; Bacteria - 22429; Metazoa - 974; Fungi - 991; Plants - 531; Viruses - 0; Other Eukaryotes - 9610 (source: NCBI BLink).
At1g61410	SALK_093939C	DNA double-strand break repair and VJ recombination XRCC4		DNA double-strand break repair and VJ recombination XRCC4; FUNCTIONS IN: DNA binding; INVOLVED IN: double-strand break repair, DNA recombination; LOCATED IN: nucleus; CONTAINS InterPro DOMAIN/s: DNA double-strand break repair and VJ recombination XRCC4, C-terminal (InterPro:IPR014751), DNA double-strand break repair and VJ recombination XRCC4 (InterPro:IPR010585); BEST Arabidopsis thaliana protei…
At1g61660	SALK_033618C	basic helix-loop-helix (bHLH) DNA-binding superfamily protein		basic helix-loop-helix (bHLH) DNA-binding superfamily protein; FUNCTIONS IN: DNA binding, sequence-specific DNA binding transcription factor activity; INVOLVED IN: regulation of transcription; LOCATED IN: nucleus; EXPRESSED IN: 22 plant structures; EXPRESSED DURING: 13 growth stages; CONTAINS InterPro DOMAIN/s: Helix-loop-helix DNA-binding domain (InterPro:IPR001092), Helix-loop-helix DNA-binding…
At1g62300	SALK_012997C	WRKY family transcription factor	Encodes a transcription factor WRKY6. Regulates Phosphate1 (Pho1) expression in response to low phosphate (Pi) stress.	WRKY6; CONTAINS InterPro DOMAIN/s: DNA-binding WRKY (InterPro:IPR003657); BEST Arabidopsis thaliana protein match is: WRKY family transcription factor (TAIR:AT4G04450.1); Has 3824 Blast hits to 3363 proteins in 295 species: Archae - 0; Bacteria - 33; Metazoa - 119; Fungi - 43; Plants - 3509; Viruses - 0; Other Eukaryotes - 120 (source: NCBI BLink).
At1g62310	SALK_052790C	transcription factor jumonji (jmjC) domain-containing protein		transcription factor jumonji (jmjC) domain-containing protein; FUNCTIONS IN: sequence-specific DNA binding transcription factor activity, zinc ion binding; EXPRESSED IN: 22 plant structures; EXPRESSED DURING: 14 growth stages; CONTAINS InterPro DOMAIN/s: Transcription factor jumonji/aspartyl beta-hydroxylase (InterPro:IPR003347), Zinc finger, RING-type (InterPro:IPR001841), Transcription factor j…
At1g62410	SALK_004791C	MIF4G domain-containing protein		MIF4G domain-containing protein; FUNCTIONS IN: translation initiation factor activity; INVOLVED IN: translation, RNA metabolic process; LOCATED IN: endomembrane system; CONTAINS InterPro DOMAIN/s: Armadillo-type fold (InterPro:IPR016024), MIF4G-like, type 3 (InterPro:IPR003890), MIF4-like, type 1/2/3 (InterPro:IPR016021); BEST Arabidopsis thaliana protein match is: MIF4G domain-containing protein…
At1g62990	SALK_002098C	KNOTTED-like homeobox of Arabidopsis thaliana 7	Encodes a homeodomain transcription factor of the Knotted family. May be involved in secondary cell wall biosynthesis. Mutants have moderately irregular xylem development. Expression of this gene is upregulated by SND1 and MYB46.	KNOTTED-like homeobox of Arabidopsis thaliana 7 (KNAT7); CONTAINS InterPro DOMAIN/s: ELK (InterPro:IPR005539), KNOX1 (InterPro:IPR005540), Homeobox (InterPro:IPR001356), Homeodomain-like (InterPro:IPR009057), KNOX2 (InterPro:IPR005541), Homeodomain-related (InterPro:IPR012287); BEST Arabidopsis thaliana protein match is: KNOTTED1-like homeobox gene 3 (TAIR:AT5G25220.1); Has 5187 Blast hits to 518…
At1g63020	SALK_143437C	nuclear RNA polymerase D1A	Encodes one of two alternative largest subunits of a putative plant-specific RNA polymerase IV (aka RNA polymerase D). Required for posttranscriptional gene silencing.	nuclear RNA polymerase D1A (NRPD1A); FUNCTIONS IN: DNA-directed RNA polymerase activity, DNA binding; INVOLVED IN: in 7 processes; LOCATED IN: nucleus, DNA-directed RNA polymerase IV complex; EXPRESSED IN: 9 plant structures; EXPRESSED DURING: 6 growth stages; CONTAINS InterPro DOMAIN/s: RNA polymerase, N-terminal (InterPro:IPR006592), RNA polymerase, alpha subunit (InterPro:IPR000722), RNA polym…
At1g63160	SALK_127244C	replication factor C 2		replication factor C 2 (RFC2); FUNCTIONS IN: in 6 functions; INVOLVED IN: DNA replication; LOCATED IN: DNA replication factor C complex; EXPRESSED IN: 20 plant structures; EXPRESSED DURING: 15 growth stages; CONTAINS InterPro DOMAIN/s: ATPase, AAA+ type, core (InterPro:IPR003593), ATPase, AAA-type, core (InterPro:IPR003959), Replication factor C (InterPro:IPR013748), DNA polymerase III, clamp loa…
At1g63470	SALK_123590C	AT hook motif DNA-binding family protein		AT hook motif DNA-binding family protein; FUNCTIONS IN: DNA binding; INVOLVED IN: biological_process unknown; LOCATED IN: cellular_component unknown; EXPRESSED IN: 22 plant structures; EXPRESSED DURING: 13 growth stages; CONTAINS InterPro DOMAIN/s: Protein of unknown function DUF296 (InterPro:IPR005175), AT hook, DNA-binding motif (InterPro:IPR017956); BEST Arabidopsis thaliana protein match is: …
At1g63490	SALK_014109C	transcription factor jumonji (jmjC) domain-containing protein		transcription factor jumonji (jmjC) domain-containing protein; FUNCTIONS IN: sequence-specific DNA binding transcription factor activity; LOCATED IN: nucleus; EXPRESSED IN: 21 plant structures; EXPRESSED DURING: 14 growth stages; CONTAINS InterPro DOMAIN/s: Transcription factor jumonji/aspartyl beta-hydroxylase (InterPro:IPR003347), PLU-1-like (InterPro:IPR013637), Zinc finger, PHD-type, conserve…
At1g63650	SALK_019114C	basic helix-loop-helix (bHLH) DNA-binding superfamily protein	Mutant has reduced trichomes, anthocyanin, and seed coat mucilage and abnormally patterned stomates. Encodes a bHLH Transcription Factor 1. The protein is functionally redundant with GL3 and TT8 and interacts with TTG1, the myb proteins GL1, PAP1 and 2, CPC and TRY, and it will form heterodimers with GL3. Expression in N (non-hair cell forming) cell layers is negatively regulated by WER. Expressi…	ENHANCER OF GLABRA 3 (EGL3); FUNCTIONS IN: DNA binding, sequence-specific DNA binding transcription factor activity; INVOLVED IN: epidermal cell fate specification, regulation of transcription; LOCATED IN: nucleus; EXPRESSED IN: 14 plant structures; EXPRESSED DURING: 7 growth stages; CONTAINS InterPro DOMAIN/s: Helix-loop-helix DNA-binding domain (InterPro:IPR001092), Helix-loop-helix DNA-binding…
At1g64100	SALK_022264C	pentatricopeptide (PPR) repeat-containing protein		pentatricopeptide (PPR) repeat-containing protein; CONTAINS InterPro DOMAIN/s: Pentatricopeptide repeat (InterPro:IPR002885); BEST Arabidopsis thaliana protein match is: Tetratricopeptide repeat (TPR)-like superfamily protein (TAIR:AT1G12300.1); Has 60338 Blast hits to 14770 proteins in 304 species: Archae - 4; Bacteria - 64; Metazoa - 875; Fungi - 1011; Plants - 56325; Viruses - 0; Other Eukaryo…
At1g64105	SALK_131553C	NAC domain containing protein 27		NAC domain containing protein 27 (NAC027); FUNCTIONS IN: sequence-specific DNA binding transcription factor activity; INVOLVED IN: multicellular organismal development, regulation of transcription; LOCATED IN: cellular_component unknown; CONTAINS InterPro DOMAIN/s: No apical meristem (NAM) protein (InterPro:IPR003441); BEST Arabidopsis thaliana protein match is: pentatricopeptide (PPR) repeat-con…
At1g64530	SALK_018362C	Plant regulator RWP-RK family protein		Plant regulator RWP-RK family protein; CONTAINS InterPro DOMAIN/s: Octicosapeptide/Phox/Bem1p (InterPro:IPR000270), Plant regulator RWP-RK (InterPro:IPR003035); BEST Arabidopsis thaliana protein match is: NIN like protein 7 (TAIR:AT4G24020.1); Has 703 Blast hits to 646 proteins in 50 species: Archae - 0; Bacteria - 2; Metazoa - 50; Fungi - 0; Plants - 585; Viruses - 0; Other Eukaryotes - 66 (sour…
At1g64625	SALK_055379C	Serine/threonine-protein kinase WNK (With No Lysine)-related		Serine/threonine-protein kinase WNK (With No Lysine)-related; BEST Arabidopsis thaliana protein match is: transcription factor-related (TAIR:AT2G27230.2); Has 35333 Blast hits to 34131 proteins in 2444 species: Archae - 798; Bacteria - 22429; Metazoa - 974; Fungi - 991; Plants - 531; Viruses - 0; Other Eukaryotes - 9610 (source: NCBI BLink).
At1g64630	SALK_071328C	with no lysine (K) kinase 10		with no lysine (K) kinase 10 (WNK10); FUNCTIONS IN: kinase activity, sequence-specific DNA binding transcription factor activity; INVOLVED IN: protein amino acid phosphorylation; LOCATED IN: cellular_component unknown; EXPRESSED IN: sperm cell, male gametophyte, pollen tube; EXPRESSED DURING: L mature pollen stage, M germinated pollen stage; CONTAINS InterPro DOMAIN/s: Protein kinase, catalytic d…
At1g64810	SALK_123074C	Arabidopsis thaliana protein of unknown function (DUF794)	chloroplast APO1	ACCUMULATION OF PHOTOSYSTEM ONE 1 (APO1); CONTAINS InterPro DOMAIN/s: Protein of unknown function DUF794, plant (InterPro:IPR008512); BEST Arabidopsis thaliana protein match is: Arabidopsis thaliana protein of unknown function (DUF794) (TAIR:AT5G57930.2); Has 142 Blast hits to 119 proteins in 12 species: Archae - 0; Bacteria - 0; Metazoa - 0; Fungi - 0; Plants - 142; Viruses - 0; Other Eukaryotes…
At1g64860	SALK_147985C	sigma factor A	Subunit of chloroplast RNA polymerase, confers the ability to recognize promoter sequences on the core enzyme	sigma factor A (SIGA); CONTAINS InterPro DOMAIN/s: RNA polymerase sigma factor, region 2 (InterPro:IPR013325), Winged helix-turn-helix transcription repressor DNA-binding (InterPro:IPR011991), RNA polymerase sigma-70 region 3 (InterPro:IPR007624), RNA polymerase sigma-70 (InterPro:IPR014284), RNA polymerase sigma factor, region 3/4 (InterPro:IPR013324), RNA polymerase sigma-70 factor (InterPro:IP…
At1g65220	SALK_136546C	ARM repeat superfamily protein		ARM repeat superfamily protein; FUNCTIONS IN: binding, translation initiation factor activity; INVOLVED IN: regulation of translational initiation; EXPRESSED IN: 24 plant structures; EXPRESSED DURING: 15 growth stages; CONTAINS InterPro DOMAIN/s: eIF4-gamma/eIF5/eIF2-epsilon (InterPro:IPR003307), Armadillo-type fold (InterPro:IPR016024); BEST Arabidopsis thaliana protein match is: ARM repeat supe…
At1g65300	SALK_095299C	AGAMOUS-like 38		AGAMOUS-like 38 (AGL38); FUNCTIONS IN: DNA binding, sequence-specific DNA binding transcription factor activity; INVOLVED IN: regulation of transcription, DNA-dependent; LOCATED IN: nucleus; EXPRESSED IN: endosperm; CONTAINS InterPro DOMAIN/s: Transcription factor, MADS-box (InterPro:IPR002100); BEST Arabidopsis thaliana protein match is: MADS-box transcription factor family protein (TAIR:AT1G653…
At1g65470	SALK_009476C	chromatin assembly factor-1 (FASCIATA1) (FAS1)	Chromatin Assembly Factor-1 (CAF-1) p150 subunit. Mutants have reduced heterochromatin content. In Arabidopsis, the three CAF-1 subunits are encoded by FAS1, FAS2 and, most likely, MSI1, respectively. Mutations in FAS1 or FAS2 lead to increased frequency of homologous recombination and T-DNA integration in Arabidopsis.	FASCIATA 1 (FAS1); CONTAINS InterPro DOMAIN/s: Chromatin assembly factor 1 subunit A (InterPro:IPR022043); Has 59418 Blast hits to 36461 proteins in 1994 species: Archae - 284; Bacteria - 7518; Metazoa - 24571; Fungi - 4236; Plants - 1982; Viruses - 348; Other Eukaryotes - 20479 (source: NCBI BLink).
At1g65660	SALK_134047C	Pre-mRNA splicing Prp18-interacting factor	Encodes a CCHC zinc finger protein that may function as a step II splicing factor. In an epigenetic allele of SMP1 (in which SMP1 and SMP2 mRNA is reduced) organs are smaller and contain fewer cells.	SWELLMAP 1 (SMP1); CONTAINS InterPro DOMAIN/s: Zinc finger, CCHC-type (InterPro:IPR001878), Pre-mRNA splicing Prp18-interacting factor (InterPro:IPR021715); BEST Arabidopsis thaliana protein match is: Pre-mRNA splicing Prp18-interacting factor (TAIR:AT4G37120.1); Has 30201 Blast hits to 17322 proteins in 780 species: Archae - 12; Bacteria - 1396; Metazoa - 17338; Fungi - 3422; Plants - 5037; Viru…
At1g66140	SALK_038923C	zinc finger protein 4	Encodes a zinc finger protein containing only a single zinc finger.	zinc finger protein 4 (ZFP4); FUNCTIONS IN: sequence-specific DNA binding transcription factor activity, zinc ion binding, nucleic acid binding; INVOLVED IN: regulation of transcription; LOCATED IN: intracellular; EXPRESSED IN: 14 plant structures; EXPRESSED DURING: 8 growth stages; CONTAINS InterPro DOMAIN/s: Zinc finger, C2H2-type (InterPro:IPR007087); BEST Arabidopsis thaliana protein match is…
At1g66170	SALK_027545C	RING/FYVE/PHD zinc finger superfamily protein	encodes a PHD-domain containing protein required for male meiosis. Gene is expressed in developing male meiocytes and protein is localized to the nucleus.	MALE MEIOCYTE DEATH 1 (MMD1); FUNCTIONS IN: DNA binding, zinc ion binding; INVOLVED IN: microsporogenesis, regulation of transcription, DNA-dependent, male meiosis; LOCATED IN: nucleus; EXPRESSED IN: sperm cell, flower; EXPRESSED DURING: petal differentiation and expansion stage; CONTAINS InterPro DOMAIN/s: Zinc finger, PHD-type, conserved site (InterPro:IPR019786), Zinc finger, PHD-type (InterPr…
At1g66350	SALK_041897C	RGA-like 1	Negative regulator of GA responses, member of GRAS family of transcription factors. Also belongs to the DELLA proteins that restrain the cell proliferation and expansion that drives plant growth. RGL1 may be involved in reducing ROS accumulation in response to stress by up-regulating the transcription of superoxide dismutases. Rapidly degraded in response to GA. Involved in flower and fruit devel…	RGA-like 1 (RGL1); CONTAINS InterPro DOMAIN/s: Transcriptional factor DELLA, N-terminal (InterPro:IPR021914), Transcription factor GRAS (InterPro:IPR005202); BEST Arabidopsis thaliana protein match is: RGA-like 2 (TAIR:AT3G03450.1); Has 2708 Blast hits to 2634 proteins in 311 species: Archae - 0; Bacteria - 4; Metazoa - 0; Fungi - 0; Plants - 2704; Viruses - 0; Other Eukaryotes - 0 (source: NCBI …
At1g66370	SALK_036272C	myb domain protein 113	Encodes a member of the MYB family of transcription factors. Involved in regulation of anthocyanin biosynthesis. Affects the expression of enzymes involved in later steps of anthocyanin biosynthesis.	myb domain protein 113 (MYB113); CONTAINS InterPro DOMAIN/s: SANT, DNA-binding (InterPro:IPR001005), Homeodomain-like (InterPro:IPR009057), Myb, DNA-binding (InterPro:IPR014778), HTH transcriptional regulator, Myb-type, DNA-binding (InterPro:IPR017930), Homeodomain-related (InterPro:IPR012287), Myb transcription factor (InterPro:IPR015495); BEST Arabidopsis thaliana protein match is: production o…
At1g66390	SALK_093731C	myb domain protein 90	production of anthocyanin pigment 2 protein (PAP2)	myb domain protein 90 (MYB90); CONTAINS InterPro DOMAIN/s: SANT, DNA-binding (InterPro:IPR001005), Homeodomain-like (InterPro:IPR009057), Myb, DNA-binding (InterPro:IPR014778), HTH transcriptional regulator, Myb-type, DNA-binding (InterPro:IPR017930), Homeodomain-related (InterPro:IPR012287), Myb transcription factor (InterPro:IPR015495); BEST Arabidopsis thaliana protein match is: production of …
At1g66550	SALK_027849C	WRKY DNA-binding protein 67	member of WRKY Transcription Factor; Group III	WRKY DNA-binding protein 67 (WRKY67); FUNCTIONS IN: sequence-specific DNA binding transcription factor activity; INVOLVED IN: regulation of transcription, DNA-dependent, regulation of transcription; CONTAINS InterPro DOMAIN/s: DNA-binding WRKY (InterPro:IPR003657); BEST Arabidopsis thaliana protein match is: WRKY DNA-binding protein 64 (TAIR:AT1G66560.1); Has 3216 Blast hits to 2787 proteins in 1…
At1g66600	SALK_068280C	ABA overly sensitive mutant 3	A member of WRKY Transcription Factor; Group III. Involved in the regulation of plant responses to ABA and drought stress.	ABA overly sensitive mutant 3 (ABO3); CONTAINS InterPro DOMAIN/s: DNA-binding WRKY (InterPro:IPR003657); BEST Arabidopsis thaliana protein match is: WRKY DNA-binding protein 64 (TAIR:AT1G66560.1); Has 3139 Blast hits to 2726 proteins in 156 species: Archae - 0; Bacteria - 0; Metazoa - 0; Fungi - 0; Plants - 3128; Viruses - 0; Other Eukaryotes - 11 (source: NCBI BLink).
At1g66730	SALK_065307C	DNA LIGASE 6	Encodes a novel plant specific DNA ligase that is involved in seed germination and DNA repair.	DNA LIGASE 6 (LIG6); FUNCTIONS IN: DNA binding, DNA ligase (ATP) activity, ATP binding; INVOLVED IN: DNA repair, seed germination, DNA recombination, DNA replication; LOCATED IN: chloroplast; EXPRESSED IN: 16 plant structures; EXPRESSED DURING: 9 growth stages; CONTAINS InterPro DOMAIN/s: Nucleic acid-binding, OB-fold (InterPro:IPR012340), DNA ligase, N-terminal (InterPro:IPR012308), DNA repair m…
At1g66740	SALK_123420C	ASF1 like histone chaperone	Located on the SSL2 region of Arabidopsis thaliana, which is homeologous to the Brassica S locus for self incompatibility. Expressed in both vegetative and reproductive organs suggesting AtSP7 might not be involved in self incompatibility.	SGA2; FUNCTIONS IN: molecular_function unknown; INVOLVED IN: chromatin assembly or disassembly, nucleobase, nucleoside, nucleotide and nucleic acid metabolic process; LOCATED IN: endomembrane system, nucleus; EXPRESSED IN: 24 plant structures; EXPRESSED DURING: 15 growth stages; CONTAINS InterPro DOMAIN/s: Histone chaperone, ASF1-like (InterPro:IPR006818); BEST Arabidopsis thaliana protein match …
At1g67220	SALK_068098C	histone acetyltransferase of the CBP family 2		histone acetyltransferase of the CBP family 2 (HAC2); FUNCTIONS IN: histone acetyltransferase activity, transcription cofactor activity, DNA binding; INVOLVED IN: regulation of transcription, DNA-dependent; LOCATED IN: nucleus; EXPRESSED IN: shoot apical meristem, root, flower, leaf; CONTAINS InterPro DOMAIN/s: Histone H3-K56 acetyltransferase, RTT109 (InterPro:IPR013178), Zinc finger, TAZ-type (…
At1g67310	SALK_087870C	Calmodulin-binding transcription activator protein with CG-1 and Ankyrin domains		Calmodulin-binding transcription activator protein with CG-1 and Ankyrin domains; FUNCTIONS IN: calmodulin binding, transcription regulator activity; INVOLVED IN: regulation of transcription; LOCATED IN: cytosol; EXPRESSED IN: 23 plant structures; EXPRESSED DURING: 13 growth stages; CONTAINS InterPro DOMAIN/s: Immunoglobulin E-set (InterPro:IPR014756), Ankyrin repeat-containing domain (InterPro:I…
At1g67370	SALK_012439C	DNA-binding HORMA family protein	meiotic asynaptic mutant 1 (ASY1). ASY1 protein is initially distributed as numerous foci throughout the chromatin. During early G2, the foci are juxtaposed to the nascent chromosome axes to form a continuous axis associated signal.	ASYNAPTIC 1 (ASY1); CONTAINS InterPro DOMAIN/s: SWIRM (InterPro:IPR007526), DNA-binding HORMA (InterPro:IPR003511); BEST Arabidopsis thaliana protein match is: DNA-binding HORMA family protein (TAIR:AT4G32200.1); Has 527 Blast hits to 490 proteins in 159 species: Archae - 0; Bacteria - 18; Metazoa - 158; Fungi - 114; Plants - 58; Viruses - 21; Other Eukaryotes - 158 (source: NCBI BLink).
At1g67500	SALK_106085C	recovery protein 3	Encodes the catalytic subunit of DNA polymerase zeta.Mutants are sensitive to UV-B radiation. Gene is involved in damage-tolerance mechanisms through translesion synthesis(TLS).	recovery protein 3 (REV3); CONTAINS InterPro DOMAIN/s: DNA polymerase, family B (InterPro:IPR022762), DNA-directed DNA polymerase, family B, exonuclease domain (InterPro:IPR006133), Polynucleotidyl transferase, ribonuclease H fold (InterPro:IPR012337), DNA-directed DNA polymerase, family B, conserved site (InterPro:IPR017964), DNA-directed DNA polymerase, family B (InterPro:IPR006172), DNA-direct…
At1g67570	SALK_045837C	Protein of unknown function (DUF3537)		Protein of unknown function (DUF3537); CONTAINS InterPro DOMAIN/s: Protein of unknown function DUF3537 (InterPro:IPR021924); BEST Arabidopsis thaliana protein match is: Protein of unknown function (DUF3537) (TAIR:AT3G20300.1); Has 140 Blast hits to 140 proteins in 15 species: Archae - 0; Bacteria - 0; Metazoa - 0; Fungi - 0; Plants - 138; Viruses - 0; Other Eukaryotes - 2 (source: NCBI BLink).
At1g67590	SALK_041347C	Remorin family protein		Remorin family protein; FUNCTIONS IN: DNA binding; INVOLVED IN: biological_process unknown; LOCATED IN: nucleus; EXPRESSED IN: 23 plant structures; EXPRESSED DURING: 12 growth stages; CONTAINS InterPro DOMAIN/s: Remorin, C-terminal (InterPro:IPR005516); BEST Arabidopsis thaliana protein match is: Remorin family protein (TAIR:AT2G02170.2); Has 1722 Blast hits to 1339 proteins in 252 species: Archa…
At1g67630	SALK_064094C	DNA polymerase alpha 2		DNA polymerase alpha 2 (POLA2); FUNCTIONS IN: DNA binding, DNA-directed DNA polymerase activity; INVOLVED IN: DNA replication; LOCATED IN: mitochondrion; EXPRESSED IN: 21 plant structures; EXPRESSED DURING: 13 growth stages; CONTAINS InterPro DOMAIN/s: DNA polymerase alpha, subunit B N-terminal (InterPro:IPR013627), DNA polymerase alpha, subunit B (InterPro:IPR016722), DNA polymerase alpha/epsilo…
At1g67650	SALK_120363C	SRP72 RNA-binding domain		SRP72 RNA-binding domain; FUNCTIONS IN: 7S RNA binding; INVOLVED IN: SRP-dependent cotranslational protein targeting to membrane; LOCATED IN: signal recognition particle; CONTAINS InterPro DOMAIN/s: Signal recognition particle, SRP72 subunit, RNA-binding (InterPro:IPR013699); BEST Arabidopsis thaliana protein match is: SRP72 RNA-binding domain (TAIR:AT1G67680.1); Has 433 Blast hits to 428 protein…
At1g67710	SALK_013832C	response regulator 11	Encodes an Arabidopsis response regulator (ARR) protein that acts in concert with other type-B ARRs in the cytokinin signaling pathway.	response regulator 11 (ARR11); CONTAINS InterPro DOMAIN/s: Response regulator, plant B-type (InterPro:IPR017053), Myb-like DNA-binding domain, SHAQKYF class (InterPro:IPR006447), CheY-like (InterPro:IPR011006), Myb, DNA-binding (InterPro:IPR014778), Homeodomain-like (InterPro:IPR009057), Signal transduction response regulator, receiver domain (InterPro:IPR001789), Homeodomain-related (InterPro:IP…
At1g67970	SALK_038360C	heat shock transcription factor A8	member of Heat Stress Transcription Factor (Hsf) family	heat shock transcription factor A8 (HSFA8); FUNCTIONS IN: DNA binding, sequence-specific DNA binding transcription factor activity; INVOLVED IN: regulation of transcription, DNA-dependent; LOCATED IN: nucleus; EXPRESSED IN: 24 plant structures; EXPRESSED DURING: 14 growth stages; CONTAINS InterPro DOMAIN/s: Winged helix-turn-helix transcription repressor DNA-binding (InterPro:IPR011991), Heat sho…
At1g68010	SALK_067724C	hydroxypyruvate reductase	Encodes hydroxypyruvate reductase.	hydroxypyruvate reductase (HPR); FUNCTIONS IN: glycerate dehydrogenase activity, poly(U) RNA binding; INVOLVED IN: photorespiration; LOCATED IN: apoplast, chloroplast, peroxisome; EXPRESSED IN: 23 plant structures; EXPRESSED DURING: 15 growth stages; CONTAINS InterPro DOMAIN/s: D-isomer specific 2-hydroxyacid dehydrogenase, catalytic domain (InterPro:IPR006139), D-isomer specific 2-hydroxyacid de…
At1g68050	SALK_059480C	flavin-binding, kelch repeat, f box 1	Encodes FKF1, a flavin-binding kelch repeat F box protein, is clock-controlled, regulates transition to flowering. Forms a complex with GI on the CO promoter to regulate CO expression.	flavin-binding, kelch repeat, f box 1 (FKF1); FUNCTIONS IN: ubiquitin-protein ligase activity, signal transducer activity; INVOLVED IN: response to blue light, positive regulation of flower development, circadian rhythm, ubiquitin-dependent protein catabolic process, regulation of transcription; LOCATED IN: cellular_component unknown; EXPRESSED IN: whole plant, root tip, male gametophyte, leaf, p…
At1g68120	SALK_045064C	basic pentacysteine 3		basic pentacysteine 3 (BPC3); CONTAINS InterPro DOMAIN/s: GAGA binding-like (InterPro:IPR010409); BEST Arabidopsis thaliana protein match is: basic pentacysteine1 (TAIR:AT2G01930.2); Has 216 Blast hits to 216 proteins in 22 species: Archae - 0; Bacteria - 0; Metazoa - 0; Fungi - 0; Plants - 216; Viruses - 0; Other Eukaryotes - 0 (source: NCBI BLink).
At1g68150	SALK_067122C	WRKY DNA-binding protein 9	member of WRKY Transcription Factor; Group II-b	WRKY DNA-binding protein 9 (WRKY9); CONTAINS InterPro DOMAIN/s: DNA-binding WRKY (InterPro:IPR003657); BEST Arabidopsis thaliana protein match is: WRKY DNA-binding protein 72 (TAIR:AT5G15130.1); Has 6485 Blast hits to 5077 proteins in 398 species: Archae - 3; Bacteria - 121; Metazoa - 1108; Fungi - 186; Plants - 3539; Viruses - 39; Other Eukaryotes - 1489 (source: NCBI BLink).
At1g68190	SALK_014763C	B-box zinc finger family protein		B-box zinc finger family protein; FUNCTIONS IN: sequence-specific DNA binding transcription factor activity, zinc ion binding; INVOLVED IN: regulation of transcription; LOCATED IN: endomembrane system, intracellular; EXPRESSED IN: 14 plant structures; EXPRESSED DURING: 8 growth stages; CONTAINS InterPro DOMAIN/s: Zinc finger, B-box (InterPro:IPR000315); BEST Arabidopsis thaliana protein match is:…
At1g68200	SALK_045897C	Zinc finger C-x8-C-x5-C-x3-H type family protein		Zinc finger C-x8-C-x5-C-x3-H type family protein; CONTAINS InterPro DOMAIN/s: Zinc finger, CCCH-type (InterPro:IPR000571); BEST Arabidopsis thaliana protein match is: Zinc finger C-x8-C-x5-C-x3-H type family protein (TAIR:AT1G66810.1); Has 1124 Blast hits to 1011 proteins in 226 species: Archae - 0; Bacteria - 0; Metazoa - 463; Fungi - 91; Plants - 303; Viruses - 0; Other Eukaryotes - 267 (source…
At1g68550	SALK_084716C	Integrase-type DNA-binding superfamily protein	encodes a member of the ERF (ethylene response factor) subfamily B-6 of ERF/AP2 transcription factor family. The protein contains one AP2 domain. There are 12 members in this subfamily including RAP2.11.	Integrase-type DNA-binding superfamily protein; FUNCTIONS IN: DNA binding, sequence-specific DNA binding transcription factor activity; INVOLVED IN: regulation of transcription, DNA-dependent; LOCATED IN: nucleus; EXPRESSED IN: sperm cell; CONTAINS InterPro DOMAIN/s: DNA-binding, integrase-type (InterPro:IPR016177), Pathogenesis-related transcriptional factor/ERF, DNA-binding (InterPro:IPR001471)…
At1g68640	SALK_031830C	bZIP transcription factor family protein	Encodes bZIP-transcription factor. Mutant plants have extra floral organs. PAN is essential for AG activation in early flowers of short-day-grown plants.	PERIANTHIA (PAN); CONTAINS InterPro DOMAIN/s: Basic-leucine zipper (bZIP) transcription factor (InterPro:IPR004827), bZIP transcription factor, bZIP-1 (InterPro:IPR011616); BEST Arabidopsis thaliana protein match is: TGACG motif-binding factor 6 (TAIR:AT3G12250.2); Has 796 Blast hits to 796 proteins in 79 species: Archae - 0; Bacteria - 0; Metazoa - 4; Fungi - 33; Plants - 710; Viruses - 0; Other…
At1g68670	SALK_044835C	myb-like transcription factor family protein		myb-like transcription factor family protein; CONTAINS InterPro DOMAIN/s: Homeodomain-like (InterPro:IPR009057), Myb, DNA-binding (InterPro:IPR014778), HTH transcriptional regulator, Myb-type, DNA-binding (InterPro:IPR017930), Myb-like DNA-binding domain, SHAQKYF class (InterPro:IPR006447), Homeodomain-related (InterPro:IPR012287); BEST Arabidopsis thaliana protein match is: myb-like transcriptio…
At1g68800	SALK_023116C	TCP domain protein 12	Encodes a TCP transcription factor, closely related to teosinte branched1, arrests axillary bud development and prevents axillary bud outgrowth. Transcription level and mutant phenotype are weaker than its homolog BRC1 (At3G18550).	TCP domain protein 12 (TCP12); CONTAINS InterPro DOMAIN/s: Transcription factor, TCP (InterPro:IPR005333), CYC/TB1, R domain (InterPro:IPR017888), Transcription factor TCP subgroup (InterPro:IPR017887); BEST Arabidopsis thaliana protein match is: TCP family transcription factor (TAIR:AT1G67260.1); Has 30201 Blast hits to 17322 proteins in 780 species: Archae - 12; Bacteria - 1396; Metazoa - 17338…
At1g68810	SALK_046700C	basic helix-loop-helix (bHLH) DNA-binding superfamily protein		basic helix-loop-helix (bHLH) DNA-binding superfamily protein; FUNCTIONS IN: DNA binding, sequence-specific DNA binding transcription factor activity; INVOLVED IN: regulation of transcription; LOCATED IN: nucleus; EXPRESSED IN: 20 plant structures; EXPRESSED DURING: 12 growth stages; CONTAINS InterPro DOMAIN/s: Helix-loop-helix DNA-binding domain (InterPro:IPR001092), Helix-loop-helix DNA-binding…
At1g68840	SALK_070847C	related to ABI3/VP1 2	Rav2 is part of a complex that has been named `regulator of the (H+)-ATPase of the vacuolar and endosomal membranes' (RAVE)	related to ABI3/VP1 2 (RAV2); FUNCTIONS IN: transcription repressor activity, DNA binding, sequence-specific DNA binding transcription factor activity; INVOLVED IN: regulation of transcription, DNA-dependent; LOCATED IN: chloroplast; EXPRESSED IN: 12 plant structures; EXPRESSED DURING: 8 growth stages; CONTAINS InterPro DOMAIN/s: DNA-binding, integrase-type (InterPro:IPR016177), Transcriptional f…
At1g68920	SALK_135188C	basic helix-loop-helix (bHLH) DNA-binding superfamily protein		basic helix-loop-helix (bHLH) DNA-binding superfamily protein; FUNCTIONS IN: sequence-specific DNA binding transcription factor activity; INVOLVED IN: regulation of transcription; LOCATED IN: nucleus; EXPRESSED IN: 22 plant structures; EXPRESSED DURING: 13 growth stages; CONTAINS InterPro DOMAIN/s: Helix-loop-helix DNA-binding domain (InterPro:IPR001092), Helix-loop-helix DNA-binding (InterPro:IP…
At1g69010	SALK_074689C	BES1-interacting Myc-like protein 2		BES1-interacting Myc-like protein 2 (BIM2); FUNCTIONS IN: DNA binding, sequence-specific DNA binding transcription factor activity; INVOLVED IN: dTDP-rhamnose biosynthetic process, regulation of transcription; LOCATED IN: nucleus; EXPRESSED IN: 22 plant structures; EXPRESSED DURING: 13 growth stages; CONTAINS InterPro DOMAIN/s: Helix-loop-helix DNA-binding domain (InterPro:IPR001092), Helix-loop-…
At1g69120	SALK_151561C	K-box region and MADS-box transcription factor family protein	Floral homeotic gene encoding a MADS domain protein homologous to SRF transcription factors. Specifies floral meristem and sepal identity. Required for the transcriptional activation of AGAMOUS. Interacts with LEAFY.Binds to promoter and regulates the expression of flowering time genes SVP, SOC1 and AGL24.	APETALA1 (AP1); CONTAINS InterPro DOMAIN/s: Transcription factor, MADS-box (InterPro:IPR002100), Transcription factor, K-box (InterPro:IPR002487); BEST Arabidopsis thaliana protein match is: K-box region and MADS-box transcription factor family protein (TAIR:AT1G26310.1); Has 8031 Blast hits to 8015 proteins in 981 species: Archae - 10; Bacteria - 56; Metazoa - 785; Fungi - 329; Plants - 6623; Vi…
At1g69180	SALK_007052C	Plant-specific transcription factor YABBY family protein	Putative transcription factor with zinc finger and helix-loop-helix domains, the later similar to HMG boxes. Involved in specifying abaxial cell fate in the carpel. Four putative LFY binding sites (CCANTG) and two potential binding sites for MADS box proteins known as CArG boxes (CC(A/T)6GG) were found in the region spanning 3.8 Kb upstream of the CRC coding region.	CRABS CLAW (CRC); CONTAINS InterPro DOMAIN/s: High mobility group, superfamily (InterPro:IPR009071), YABBY protein (InterPro:IPR006780); BEST Arabidopsis thaliana protein match is: Plant-specific transcription factor YABBY family protein (TAIR:AT1G08465.1); Has 451 Blast hits to 449 proteins in 129 species: Archae - 0; Bacteria - 0; Metazoa - 0; Fungi - 8; Plants - 437; Viruses - 0; Other Eukaryo…
At1g69250	SALK_038222C	Nuclear transport factor 2 (NTF2) family protein with RNA binding (RRM-RBD-RNP motifs) domain		Nuclear transport factor 2 (NTF2) family protein with RNA binding (RRM-RBD-RNP motifs) domain; FUNCTIONS IN: RNA binding, nucleotide binding, nucleic acid binding; INVOLVED IN: transport, nucleocytoplasmic transport; LOCATED IN: intracellular; EXPRESSED IN: 23 plant structures; EXPRESSED DURING: 13 growth stages; CONTAINS InterPro DOMAIN/s: Nuclear transport factor 2 (InterPro:IPR002075), RNA rec…
At1g69310	SALK_006260C	WRKY DNA-binding protein 57	member of WRKY Transcription Factor; Group II-c	WRKY DNA-binding protein 57 (WRKY57); CONTAINS InterPro DOMAIN/s: DNA-binding WRKY (InterPro:IPR003657); BEST Arabidopsis thaliana protein match is: WRKY DNA-binding protein 48 (TAIR:AT5G49520.1); Has 3531 Blast hits to 3086 proteins in 203 species: Archae - 2; Bacteria - 2; Metazoa - 6; Fungi - 13; Plants - 3487; Viruses - 0; Other Eukaryotes - 21 (source: NCBI BLink).
At1g69325	SALK_056082C	Remorin family protein		Remorin family protein; CONTAINS InterPro DOMAIN/s: Remorin, C-terminal (InterPro:IPR005516); BEST Arabidopsis thaliana protein match is: Remorin family protein (TAIR:AT1G13920.1); Has 335 Blast hits to 331 proteins in 23 species: Archae - 0; Bacteria - 0; Metazoa - 0; Fungi - 7; Plants - 318; Viruses - 0; Other Eukaryotes - 10 (source: NCBI BLink).
At1g69490	SALK_019747C	NAC-like, activated by AP3/PI	Encodes a member of the NAC transcription factor gene family. It is expressed in floral primordia and upregulated by AP3 and PI. Its expression is associated with leaf senescence.	NAC-like, activated by AP3/PI (NAP); CONTAINS InterPro DOMAIN/s: No apical meristem (NAM) protein (InterPro:IPR003441); BEST Arabidopsis thaliana protein match is: NAC domain containing protein 25 (TAIR:AT1G61110.1); Has 3046 Blast hits to 3040 proteins in 76 species: Archae - 0; Bacteria - 0; Metazoa - 0; Fungi - 0; Plants - 3046; Viruses - 0; Other Eukaryotes - 0 (source: NCBI BLink).
At1g69540	SALK_016078C	AGAMOUS-like 94	Encodes a member of the MIKC (MADS box, Keratin binding domain, and C terminal domain containing )family of transcriptional regulators.	AGAMOUS-like 94 (AGL94); FUNCTIONS IN: DNA binding, sequence-specific DNA binding transcription factor activity; INVOLVED IN: regulation of transcription, DNA-dependent; LOCATED IN: nucleus; CONTAINS InterPro DOMAIN/s: Transcription factor, MADS-box (InterPro:IPR002100); BEST Arabidopsis thaliana protein match is: AGAMOUS-like 30 (TAIR:AT2G03060.2); Has 5894 Blast hits to 5894 proteins in 737 spe…
At1g69560	SALK_107900C	myb domain protein 105	Encodes LOF2 (LATERAL ORGAN FUSION2), a MYB-domain transcription factor expressed in organ boundaries. Functions in boundary specification, meristem initiation and maintenance, and organ patterning. Also see LOF1 (At1g26780).	myb domain protein 105 (MYB105); CONTAINS InterPro DOMAIN/s: SANT, DNA-binding (InterPro:IPR001005), Homeodomain-like (InterPro:IPR009057), Myb, DNA-binding (InterPro:IPR014778), HTH transcriptional regulator, Myb-type, DNA-binding (InterPro:IPR017930), Homeodomain-related (InterPro:IPR012287), Myb transcription factor (InterPro:IPR015495); BEST Arabidopsis thaliana protein match is: myb domain p…
At1g69570	SALK_014605C	Dof-type zinc finger DNA-binding family protein		Dof-type zinc finger DNA-binding family protein; CONTAINS InterPro DOMAIN/s: Zinc finger, Dof-type (InterPro:IPR003851); BEST Arabidopsis thaliana protein match is: Dof-type zinc finger DNA-binding family protein (TAIR:AT1G26790.1); Has 1305 Blast hits to 1151 proteins in 75 species: Archae - 0; Bacteria - 6; Metazoa - 16; Fungi - 10; Plants - 1107; Viruses - 0; Other Eukaryotes - 166 (source: NC…
At1g69690	SALK_011491C	TCP family transcription factor		TCP family transcription factor ; FUNCTIONS IN: sequence-specific DNA binding transcription factor activity; INVOLVED IN: regulation of transcription; LOCATED IN: chloroplast; EXPRESSED IN: 22 plant structures; EXPRESSED DURING: 13 growth stages; CONTAINS InterPro DOMAIN/s: Transcription factor, TCP (InterPro:IPR005333), Transcription factor TCP subgroup (InterPro:IPR017887); BEST Arabidopsis tha…
At1g69770	SALK_148381C	chromomethylase 3	Encodes a chromomethylase involved in methylating cytosine residues at non-CG sites. Involved in preferentially methylating transposon-related sequences, reducing their mobility. CMT3 interacts with an Arabidopsis homologue of HP1 (heterochromatin protein 1), which in turn interacts with methylated histones. Involved in gene silencing.	chromomethylase 3 (CMT3); FUNCTIONS IN: DNA (cytosine-5-)-methyltransferase activity; INVOLVED IN: in 6 processes; LOCATED IN: chromatin, nucleus; EXPRESSED IN: 21 plant structures; EXPRESSED DURING: 13 growth stages; CONTAINS InterPro DOMAIN/s: DNA methylase, C-5 cytosine-specific (InterPro:IPR001525), Chromo domain-like (InterPro:IPR016197), Bromo adjacent homology (BAH) domain (InterPro:IPR001…
At1g70000	SALK_025577C	myb-like transcription factor family protein		myb-like transcription factor family protein; CONTAINS InterPro DOMAIN/s: SANT, DNA-binding (InterPro:IPR001005), Homeodomain-like (InterPro:IPR009057), Myb, DNA-binding (InterPro:IPR014778), Zinc finger, CCHC-type (InterPro:IPR001878), HTH transcriptional regulator, Myb-type, DNA-binding (InterPro:IPR017930), Myb-like DNA-binding domain, SHAQKYF class (InterPro:IPR006447); BEST Arabidopsis thali…
At1g70510	SALK_004073C	KNOTTED-like from Arabidopsis thaliana 2	A member of class I knotted1-like homeobox gene family (together with KNAT1). Similar to the knotted1 (kn1) homeobox gene of maize. KNAT2 acts synergistically with cytokinins and antagonistically with ethylene based on ectopic expression studies in different mutant backgrounds and hormone treatments. In addition, KNAT2 is negatively regulated by AS and YABBY genes. KNAT2 is strongly expressed in …	KNOTTED-like from Arabidopsis thaliana 2 (KNAT2); FUNCTIONS IN: sequence-specific DNA binding transcription factor activity; INVOLVED IN: response to ethylene stimulus, cytokinin mediated signaling pathway, specification of carpel identity; LOCATED IN: nucleus; EXPRESSED IN: 16 plant structures; EXPRESSED DURING: 6 growth stages; CONTAINS InterPro DOMAIN/s: KNOX2 (InterPro:IPR005541), ELK (InterP…
At1g71030	SALK_092920C	MYB-like 2	Encodes a putative myb family transcription factor. In contrast to most other myb-like proteins its myb domain consists of a single repeat. A proline-rich region potentially involved in transactivation is found in the C-terminal part of the protein. Its transcript accumulates mainly in leaves.	MYB-like 2 (MYBL2); CONTAINS InterPro DOMAIN/s: SANT, DNA-binding (InterPro:IPR001005), Homeodomain-like (InterPro:IPR009057), Myb, DNA-binding (InterPro:IPR014778), HTH transcriptional regulator, Myb-type, DNA-binding (InterPro:IPR017930), Homeodomain-related (InterPro:IPR012287), Myb transcription factor (InterPro:IPR015495); BEST Arabidopsis thaliana protein match is: myb domain protein 3 (TAI…
At1g71200	SALK_073160C	basic helix-loop-helix (bHLH) DNA-binding superfamily protein		basic helix-loop-helix (bHLH) DNA-binding superfamily protein; FUNCTIONS IN: DNA binding, sequence-specific DNA binding transcription factor activity; INVOLVED IN: regulation of transcription; LOCATED IN: nucleus; CONTAINS InterPro DOMAIN/s: Helix-loop-helix DNA-binding domain (InterPro:IPR001092), Helix-loop-helix DNA-binding (InterPro:IPR011598); BEST Arabidopsis thaliana protein match is: basi…
At1g71260	SALK_118900C	WHIRLY 2	Encodes WHY2, a homolog of the potato p24 protein. It shares the conserved KGKAAL domain, a putative DNA-binding domain, with potato p24 and is localized to mitochondria and not the nucleus. WHY2 is a member of the Whirly family proteins present mainly in the plant kingdom performing various activities related to DNA metabolism. Crystal structure of Solanum tuberosum WHY2, a close homolog of Arab…	WHIRLY 2 (ATWHY2); CONTAINS InterPro DOMAIN/s: ssDNA-binding transcriptional regulator (InterPro:IPR009044), Plant transcription factor (InterPro:IPR013742); BEST Arabidopsis thaliana protein match is: ssDNA-binding transcriptional regulator (TAIR:AT1G14410.1); Has 105 Blast hits to 105 proteins in 29 species: Archae - 0; Bacteria - 0; Metazoa - 0; Fungi - 0; Plants - 90; Viruses - 0; Other Eukar…
At1g71310	SALK_089362C	cobalt ion binding		cobalt ion binding; BEST Arabidopsis thaliana protein match is: unknown protein (TAIR:AT5G47870.1); Has 94 Blast hits to 94 proteins in 17 species: Archae - 0; Bacteria - 10; Metazoa - 0; Fungi - 0; Plants - 72; Viruses - 0; Other Eukaryotes - 12 (source: NCBI BLink).
At1g71350	SALK_050732C	eukaryotic translation initiation factor SUI1 family protein		eukaryotic translation initiation factor SUI1 family protein; FUNCTIONS IN: RNA binding, translation initiation factor activity; INVOLVED IN: translational initiation; EXPRESSED IN: 24 plant structures; EXPRESSED DURING: 15 growth stages; CONTAINS InterPro DOMAIN/s: Pseudouridine synthase/archaeosine transglycosylase-like (InterPro:IPR015947), Translation initiation factor SUI1 (InterPro:IPR00195…
At1g71450	SALK_136922C	Integrase-type DNA-binding superfamily protein	encodes a member of the DREB subfamily A-4 of ERF/AP2 transcription factor family. The protein contains one AP2 domain. There are 17 members in this subfamily including TINY.	Integrase-type DNA-binding superfamily protein; FUNCTIONS IN: DNA binding, sequence-specific DNA binding transcription factor activity; INVOLVED IN: regulation of transcription, DNA-dependent; LOCATED IN: nucleus; EXPRESSED IN: root; CONTAINS InterPro DOMAIN/s: DNA-binding, integrase-type (InterPro:IPR016177), Pathogenesis-related transcriptional factor/ERF, DNA-binding (InterPro:IPR001471); BEST…
At1g71520	SALK_064373C	Integrase-type DNA-binding superfamily protein	encodes a member of the DREB subfamily A-5 of ERF/AP2 transcription factor family. The protein contains one AP2 domain. There are 16 members in this subfamily including RAP2.1, RAP2.9 and RAP2.10.	Integrase-type DNA-binding superfamily protein; CONTAINS InterPro DOMAIN/s: DNA-binding, integrase-type (InterPro:IPR016177), Pathogenesis-related transcriptional factor/ERF, DNA-binding (InterPro:IPR001471); BEST Arabidopsis thaliana protein match is: Integrase-type DNA-binding superfamily protein (TAIR:AT1G22810.1); Has 4894 Blast hits to 4892 proteins in 218 species: Archae - 0; Bacteria - 0; …
At1g71692	SALK_051118C	AGAMOUS-like 12	Encodes a member of the MADS box family of transcription factors. Involved in root cell differentiation and flowering time. Loss of function mutations have abnormal cellular differentiation in the roots and are late flowering. AGL12 along with AGL14, and AGL17 is preferentially expressed in root tissues and represent the only characterized MADS box genes expressed in roots.	AGAMOUS-like 12 (AGL12); FUNCTIONS IN: sequence-specific DNA binding transcription factor activity; INVOLVED IN: vegetative to reproductive phase transition of meristem, root development; LOCATED IN: nucleus; EXPRESSED IN: 11 plant structures; EXPRESSED DURING: 4 anthesis, C globular stage, D bilateral stage, E expanded cotyledon stage; CONTAINS InterPro DOMAIN/s: Transcription factor, MADS-box (…
At1g71770	SALK_023301C	poly(A)-binding protein 5	Encodes a Class I polyA-binding protein. Expressed in floral organs. Binds polyA sepharose in vitro.	poly(A)-binding protein 5 (PAB5); FUNCTIONS IN: RNA binding, poly(A) RNA binding, translation initiation factor activity; INVOLVED IN: translational initiation, nuclear-transcribed mRNA poly(A) tail shortening; LOCATED IN: cytosol, nucleus; EXPRESSED IN: 26 plant structures; EXPRESSED DURING: 12 growth stages; CONTAINS InterPro DOMAIN/s: Polyadenylate-binding protein/Hyperplastic disc protein (In…
At1g71800	SALK_038645C	cleavage stimulating factor 64	RNA 3&#8242;-endprocessing factor of antisense FLC transcript. Mediates silencing of the floral repressor gene FLC.	cleavage stimulating factor 64 (CSTF64); CONTAINS InterPro DOMAIN/s: RNA recognition motif, RNP-1 (InterPro:IPR000504), Nucleotide-binding, alpha-beta plait (InterPro:IPR012677); BEST Arabidopsis thaliana protein match is: RNA-binding (RRM/RBD/RNP motifs) family protein (TAIR:AT4G00830.3); Has 21430 Blast hits to 18533 proteins in 865 species: Archae - 10; Bacteria - 1688; Metazoa - 9678; Fungi -…
At1g71930	SALK_115812C	vascular related NAC-domain protein 7	Encodes a NAC-domain transcription factor with transcriptional activation activity that is involved in xylem formation. Induces transdifferentiation of various cells into protoxylem vessel elements. Located in the nucleus. Expression induced in the presence of auxin, cytokinin and brassinosteroids.	vascular related NAC-domain protein 7 (VND7); CONTAINS InterPro DOMAIN/s: No apical meristem (NAM) protein (InterPro:IPR003441); BEST Arabidopsis thaliana protein match is: vascular related NAC-domain protein 1 (TAIR:AT2G18060.1); Has 3020 Blast hits to 3015 proteins in 84 species: Archae - 0; Bacteria - 0; Metazoa - 2; Fungi - 0; Plants - 3006; Viruses - 0; Other Eukaryotes - 12 (source: NCBI BL…
At1g72010	SALK_045755C	TCP family transcription factor		TCP family transcription factor ; FUNCTIONS IN: sequence-specific DNA binding transcription factor activity; INVOLVED IN: regulation of transcription; LOCATED IN: chloroplast; CONTAINS InterPro DOMAIN/s: Transcription factor, TCP (InterPro:IPR005333), Transcription factor TCP subgroup (InterPro:IPR017887); BEST Arabidopsis thaliana protein match is: TCP family transcription factor (TAIR:AT1G35560…
At1g72210	SALK_135381C	basic helix-loop-helix (bHLH) DNA-binding superfamily protein		basic helix-loop-helix (bHLH) DNA-binding superfamily protein; FUNCTIONS IN: DNA binding, sequence-specific DNA binding transcription factor activity; INVOLVED IN: regulation of transcription; LOCATED IN: nucleus; CONTAINS InterPro DOMAIN/s: Helix-loop-helix DNA-binding domain (InterPro:IPR001092), Helix-loop-helix DNA-binding (InterPro:IPR011598); BEST Arabidopsis thaliana protein match is: basi…
At1g72250	SALK_062285C	Di-glucose binding protein with Kinesin motor domain		Di-glucose binding protein with Kinesin motor domain; FUNCTIONS IN: microtubule motor activity, ATP binding; INVOLVED IN: microtubule-based movement; EXPRESSED IN: 18 plant structures; EXPRESSED DURING: 7 growth stages; CONTAINS InterPro DOMAIN/s: Kinesin, motor region, conserved site (InterPro:IPR019821), Malectin/receptor-like protein kinase (InterPro:IPR021720), Kinesin, motor domain (InterPro…
At1g72320	SALK_079843C	pumilio 23	Encodes a member of the Arabidopsis Pumilio (APUM) proteins containing PUF domain (eight repeats of approximately 36 amino acids each). PUF proteins regulate both mRNA stability and translation through sequence-specific binding to the 3' UTR of target mRNA transcripts.	pumilio 23 (PUM23); FUNCTIONS IN: RNA binding, binding; INVOLVED IN: biological_process unknown; LOCATED IN: nucleolus; EXPRESSED IN: 22 plant structures; EXPRESSED DURING: 15 growth stages; CONTAINS InterPro DOMAIN/s: Pumilio RNA-binding repeat (InterPro:IPR001313), Armadillo-like helical (InterPro:IPR011989), Armadillo-type fold (InterPro:IPR016024); Has 376 Blast hits to 376 proteins in 171 sp…
At1g72340	SALK_069573C	NagB/RpiA/CoA transferase-like superfamily protein		NagB/RpiA/CoA transferase-like superfamily protein; FUNCTIONS IN: GTP binding, translation initiation factor activity; INVOLVED IN: translational initiation, cellular metabolic process; LOCATED IN: eukaryotic translation initiation factor 2B complex; EXPRESSED IN: 24 plant structures; EXPRESSED DURING: 15 growth stages; CONTAINS InterPro DOMAIN/s: Initiation factor 2B related (InterPro:IPR000649)…
At1g72350	SALK_125466C	MADS-box transcription factor family protein		MADS-box transcription factor family protein; FUNCTIONS IN: DNA binding, sequence-specific DNA binding transcription factor activity; INVOLVED IN: regulation of transcription, DNA-dependent; LOCATED IN: nucleus; CONTAINS InterPro DOMAIN/s: Transcription factor, MADS-box (InterPro:IPR002100); BEST Arabidopsis thaliana protein match is: MADS-box transcription factor family protein (TAIR:AT1G17310.1…
At1g72360	SALK_039484C	Integrase-type DNA-binding superfamily protein	encodes a member of the ERF (ethylene response factor) subfamily B-2 of ERF/AP2 transcription factor family. The protein contains one AP2 domain. There are 5 members in this subfamily including RAP2.2 AND RAP2.12.	HYPOXIA RESPONSIVE ERF (ETHYLENE RESPONSE FACTOR) 1 (HRE1); CONTAINS InterPro DOMAIN/s: DNA-binding, integrase-type (InterPro:IPR016177), Pathogenesis-related transcriptional factor/ERF, DNA-binding (InterPro:IPR001471); BEST Arabidopsis thaliana protein match is: Integrase-type DNA-binding superfamily protein (TAIR:AT2G47520.1); Has 6115 Blast hits to 5780 proteins in 251 species: Archae - 0; Ba…
At1g72560	SALK_033728C	ARM repeat superfamily protein	Encodes a karyopherin, specifically the Arabidopsis ortholog of LOS1/XPOT, a protein that mediates nuclear export of tRNAs in yeast and mammals. PSD is capable of rescuing the tRNA export defect of los1 in S. cerevisiae. psd mutants display disrupted initiation of the shoot apical meristem and delay leaf initiation after germination; they also display delayed transition from vegetative to reprodu…	PAUSED (PSD); CONTAINS InterPro DOMAIN/s: Exportin-1/Importin-beta-like (InterPro:IPR013598), Armadillo-type fold (InterPro:IPR016024); Has 688 Blast hits to 667 proteins in 200 species: Archae - 0; Bacteria - 0; Metazoa - 237; Fungi - 267; Plants - 76; Viruses - 0; Other Eukaryotes - 108 (source: NCBI BLink).
At1g72650	SALK_059916C	TRF-like 6	Arabidopsis thaliana myb family transcription factor (At1g72650)	TRF-like 6 (TRFL6); FUNCTIONS IN: DNA binding, sequence-specific DNA binding transcription factor activity; INVOLVED IN: response to cadmium ion, response to salt stress; EXPRESSED IN: 23 plant structures; EXPRESSED DURING: 13 growth stages; CONTAINS InterPro DOMAIN/s: SANT, DNA-binding (InterPro:IPR001005), Homeodomain-like (InterPro:IPR009057), Myb, DNA-binding (InterPro:IPR014778), HTH transcr…
At1g72830	SALK_001163C	nuclear factor Y, subunit A3	Encodes a subunit of CCAAT-binding complex, binds to CCAAT box motif present in some plant promoter sequences. One of three members of this class (HAP2A, HAP2B, HAP2C), it is expressed in vegetative and reproductive tissues.	nuclear factor Y, subunit A3 (NF-YA3); FUNCTIONS IN: sequence-specific DNA binding transcription factor activity; INVOLVED IN: regulation of transcription, DNA-dependent; LOCATED IN: CCAAT-binding factor complex; EXPRESSED IN: 16 plant structures; EXPRESSED DURING: 8 growth stages; CONTAINS InterPro DOMAIN/s: CCAAT-binding transcription factor, subunit B (InterPro:IPR001289), CCAAT-binding factor…
At1g73230	SALK_043673C	Nascent polypeptide-associated complex NAC		Nascent polypeptide-associated complex NAC; FUNCTIONS IN: molecular_function unknown; INVOLVED IN: response to salt stress; LOCATED IN: cellular_component unknown; EXPRESSED IN: 24 plant structures; EXPRESSED DURING: 15 growth stages; CONTAINS InterPro DOMAIN/s: Nascent polypeptide-associated complex NAC (InterPro:IPR002715); BEST Arabidopsis thaliana protein match is: basic transcription factor …
At1g73360	SALK_091100C	homeodomain GLABROUS 11	Encodes a homeobox-leucine zipper family protein belonging to the HD-ZIP IV family. It is involved in trichome branching.	homeodomain GLABROUS 11 (HDG11); CONTAINS InterPro DOMAIN/s: Homeobox, conserved site (InterPro:IPR017970), Homeobox (InterPro:IPR001356), Homeodomain-like (InterPro:IPR009057), Lipid-binding START (InterPro:IPR002913), Homeodomain-related (InterPro:IPR012287); BEST Arabidopsis thaliana protein match is: homeodomain GLABROUS 12 (TAIR:AT1G17920.1); Has 12070 Blast hits to 11936 proteins in 534 spe…
At1g73410	SALK_043499C	myb domain protein 54	Encodes a putative transcription factor that is a member of the R2R3-MYB family.	myb domain protein 54 (MYB54); CONTAINS InterPro DOMAIN/s: SANT, DNA-binding (InterPro:IPR001005), Homeodomain-like (InterPro:IPR009057), Myb, DNA-binding (InterPro:IPR014778), HTH transcriptional regulator, Myb-type, DNA-binding (InterPro:IPR017930), Homeodomain-related (InterPro:IPR012287), Myb transcription factor (InterPro:IPR015495); BEST Arabidopsis thaliana protein match is: myb domain pro…
At1g73490	SALK_013461C	RNA-binding (RRM/RBD/RNP motifs) family protein		RNA-binding (RRM/RBD/RNP motifs) family protein; FUNCTIONS IN: RNA binding, nucleotide binding, nucleic acid binding; INVOLVED IN: biological_process unknown; LOCATED IN: cellular_component unknown; EXPRESSED IN: 22 plant structures; EXPRESSED DURING: 13 growth stages; CONTAINS InterPro DOMAIN/s: RNA recognition motif, RNP-1 (InterPro:IPR000504), Nucleotide-binding, alpha-beta plait (InterPro:IPR…
At1g73730	SALK_089129C	ETHYLENE-INSENSITIVE3-like 3	Encodes a putative transcription factor involved in ethylene signalling. Isolated DNA binding domain has been shown to bind DNA in vitro.	ETHYLENE-INSENSITIVE3-like 3 (EIL3); FUNCTIONS IN: DNA binding, sequence-specific DNA binding transcription factor activity; INVOLVED IN: ethylene mediated signaling pathway, cellular response to sulfate starvation, regulation of sulfur metabolic process, regulation of transcription; LOCATED IN: nucleus; EXPRESSED IN: 23 plant structures; EXPRESSED DURING: 15 growth stages; CONTAINS InterPro DOMA…
At1g73805	SALK_138476C	Calmodulin binding protein-like		Calmodulin binding protein-like; CONTAINS InterPro DOMAIN/s: Calmodulin binding protein-like (InterPro:IPR012416); BEST Arabidopsis thaliana protein match is: Calmodulin-binding protein (TAIR:AT5G57580.1); Has 30201 Blast hits to 17322 proteins in 780 species: Archae - 12; Bacteria - 1396; Metazoa - 17338; Fungi - 3422; Plants - 5037; Viruses - 0; Other Eukaryotes - 2996 (source: NCBI BLink).
At1g73870	SALK_117808C	B-box type zinc finger protein with CCT domain		B-box type zinc finger protein with CCT domain; FUNCTIONS IN: sequence-specific DNA binding transcription factor activity, zinc ion binding; INVOLVED IN: regulation of transcription; LOCATED IN: intracellular; EXPRESSED IN: 14 plant structures; EXPRESSED DURING: 9 growth stages; CONTAINS InterPro DOMAIN/s: CCT domain (InterPro:IPR010402), Zinc finger, B-box (InterPro:IPR000315); BEST Arabidopsis …
At1g74080	SALK_065725C	myb domain protein 122	Encodes a putative transcription factor, member of the R2R3 factor gene family (MYB122).	myb domain protein 122 (MYB122); CONTAINS InterPro DOMAIN/s: SANT, DNA-binding (InterPro:IPR001005), Homeodomain-like (InterPro:IPR009057), Myb, DNA-binding (InterPro:IPR014778), HTH transcriptional regulator, Myb-type, DNA-binding (InterPro:IPR017930), Homeodomain-related (InterPro:IPR012287), Myb transcription factor (InterPro:IPR015495); BEST Arabidopsis thaliana protein match is: myb domain p…
At1g74230	SALK_023061C	glycine-rich RNA-binding protein 5	encodes a glycine-rich RNA binding protein.	glycine-rich RNA-binding protein 5 (GR-RBP5); FUNCTIONS IN: RNA binding, copper ion binding, ATP binding; INVOLVED IN: biological_process unknown; LOCATED IN: mitochondrion; EXPRESSED IN: 23 plant structures; EXPRESSED DURING: 14 growth stages; CONTAINS InterPro DOMAIN/s: RNA recognition motif, glycine rich protein (InterPro:IPR015465), RNA recognition motif, RNP-1 (InterPro:IPR000504), Nucleotid…
At1g74430	SALK_059575C	myb domain protein 95	Encodes a putative transcription factor (MYB95).	myb domain protein 95 (MYB95); CONTAINS InterPro DOMAIN/s: SANT, DNA-binding (InterPro:IPR001005), Homeodomain-like (InterPro:IPR009057), Myb, DNA-binding (InterPro:IPR014778), HTH transcriptional regulator, Myb-type, DNA-binding (InterPro:IPR017930), Homeodomain-related (InterPro:IPR012287), Myb transcription factor (InterPro:IPR015495); BEST Arabidopsis thaliana protein match is: myb domain pro…
At1g74480	SALK_012391C	RWP-RK domain-containing protein		RWP-RK domain-containing protein; CONTAINS InterPro DOMAIN/s: Plant regulator RWP-RK (InterPro:IPR003035); BEST Arabidopsis thaliana protein match is: RWP-RK domain-containing protein (TAIR:AT1G18790.1); Has 474 Blast hits to 470 proteins in 45 species: Archae - 0; Bacteria - 0; Metazoa - 3; Fungi - 7; Plants - 395; Viruses - 0; Other Eukaryotes - 69 (source: NCBI BLink).
At1g74650	SALK_110941C	myb domain protein 31	Member of the R2R3 factor gene family.	myb domain protein 31 (MYB31); CONTAINS InterPro DOMAIN/s: SANT, DNA-binding (InterPro:IPR001005), Homeodomain-like (InterPro:IPR009057), Myb, DNA-binding (InterPro:IPR014778), HTH transcriptional regulator, Myb-type, DNA-binding (InterPro:IPR017930), Homeodomain-related (InterPro:IPR012287), Myb transcription factor (InterPro:IPR015495); BEST Arabidopsis thaliana protein match is: myb domain pro…
At1g74870	SALK_032593C	RING/U-box superfamily protein		RING/U-box superfamily protein; FUNCTIONS IN: zinc ion binding; EXPRESSED IN: sperm cell, sepal, flower; EXPRESSED DURING: 4 anthesis, petal differentiation and expansion stage; CONTAINS InterPro DOMAIN/s: Zinc finger, RING-type (InterPro:IPR001841); BEST Arabidopsis thaliana protein match is: RING/U-box superfamily protein (TAIR:AT3G48070.1); Has 508 Blast hits to 508 proteins in 180 species: Ar…
At1g74930	SALK_109440C	Integrase-type DNA-binding superfamily protein	encodes a member of the DREB subfamily A-5 of ERF/AP2 transcription factor family. The protein contains one AP2 domain. There are 15 members in this subfamily including RAP2.1, RAP2.9 and RAP2.10.	ORA47; CONTAINS InterPro DOMAIN/s: DNA-binding, integrase-type (InterPro:IPR016177), Pathogenesis-related transcriptional factor/ERF, DNA-binding (InterPro:IPR001471); BEST Arabidopsis thaliana protein match is: Integrase-type DNA-binding superfamily protein (TAIR:AT1G19210.1); Has 5510 Blast hits to 5399 proteins in 239 species: Archae - 0; Bacteria - 0; Metazoa - 0; Fungi - 0; Plants - 5503; Vi…
At1g75090	SALK_009315C	DNA glycosylase superfamily protein		DNA glycosylase superfamily protein; FUNCTIONS IN: DNA-3-methyladenine glycosylase I activity, catalytic activity; INVOLVED IN: DNA repair, base-excision repair; EXPRESSED IN: 22 plant structures; EXPRESSED DURING: 9 growth stages; CONTAINS InterPro DOMAIN/s: DNA glycosylase (InterPro:IPR011257), Methyladenine glycosylase (InterPro:IPR005019); BEST Arabidopsis thaliana protein match is: DNA glyco…
At1g75150	SALK_009175C			unknown protein; Has 38228 Blast hits to 24529 proteins in 1168 species: Archae - 169; Bacteria - 4103; Metazoa - 14594; Fungi - 5866; Plants - 1861; Viruses - 317; Other Eukaryotes - 11318 (source: NCBI BLink).
At1g75240	SALK_067560C	homeobox protein 33		homeobox protein 33 (HB33); FUNCTIONS IN: DNA binding, sequence-specific DNA binding transcription factor activity; INVOLVED IN: regulation of transcription; LOCATED IN: cellular_component unknown; EXPRESSED IN: 16 plant structures; EXPRESSED DURING: 9 growth stages; CONTAINS InterPro DOMAIN/s: Homeobox domain, ZF-HD class (InterPro:IPR006455), ZF-HD homeobox protein, Cys/His-rich dimerisation do…
At1g75250	SALK_070140C	RAD-like 6		RAD-like 6 (RL6); CONTAINS InterPro DOMAIN/s: SANT, DNA-binding (InterPro:IPR001005), Molecular chaperone, heat shock protein, Hsp40, DnaJ (InterPro:IPR015609), Homeodomain-like (InterPro:IPR009057); BEST Arabidopsis thaliana protein match is: RAD-like 5 (TAIR:AT1G19510.1); Has 590 Blast hits to 589 proteins in 66 species: Archae - 0; Bacteria - 0; Metazoa - 121; Fungi - 0; Plants - 466; Viruses …
At1g75380	SALK_060161C	bifunctional nuclease in basal defense response 1	Encodes a nucleases AtBBD1 involved in ABA-mediated callose deposition.	bifunctional nuclease in basal defense response 1 (BBD1); CONTAINS InterPro DOMAIN/s: Protein of unknown function DUF151 (InterPro:IPR003729), UvrB/UvrC protein (InterPro:IPR001943); BEST Arabidopsis thaliana protein match is: Wound-responsive family protein (TAIR:AT1G19660.2); Has 843 Blast hits to 843 proteins in 291 species: Archae - 44; Bacteria - 501; Metazoa - 0; Fungi - 0; Plants - 105; Vi…
At1g75430	SALK_030336C	BEL1-like homeodomain 11		BEL1-like homeodomain 11 (BLH11); FUNCTIONS IN: sequence-specific DNA binding transcription factor activity; INVOLVED IN: regulation of transcription, DNA-dependent, regulation of transcription; EXPRESSED IN: ovule, pedicel; EXPRESSED DURING: 4 anthesis; CONTAINS InterPro DOMAIN/s: Homeobox (InterPro:IPR001356), Homeodomain-like (InterPro:IPR009057), POX (InterPro:IPR006563), Homeodomain-related …
At1g75660	SALK_116909C	5'-3' exoribonuclease 3	Encodes a protein with similarity to yeast 5'-3'exonucleases and can functionally complement the yeast mutations. In Arabidopsis XRN3 acts as a suppressor of posttranscriptional gene silencing. Mutants accumulate excised miRNA products suggesting that XRN3 is involved in degradation of these products.	5'-3' exoribonuclease 3 (XRN3); CONTAINS InterPro DOMAIN/s: 5'-3' exoribonuclease 2 (InterPro:IPR017151), Zinc finger, CCHC-type (InterPro:IPR001878), Putative 5-3 exonuclease (InterPro:IPR004859); BEST Arabidopsis thaliana protein match is: exoribonuclease 2 (TAIR:AT5G42540.1); Has 4264 Blast hits to 3505 proteins in 442 species: Archae - 2; Bacteria - 295; Metazoa - 1361; Fungi - 725; Plants - …
At1g75710	SALK_046220C	C2H2-like zinc finger protein		C2H2-like zinc finger protein; FUNCTIONS IN: sequence-specific DNA binding transcription factor activity, zinc ion binding, nucleic acid binding; LOCATED IN: intracellular; EXPRESSED IN: 22 plant structures; EXPRESSED DURING: 13 growth stages; CONTAINS InterPro DOMAIN/s: Zinc finger, C2H2-like (InterPro:IPR015880), Zinc finger, C2H2-type (InterPro:IPR007087); BEST Arabidopsis thaliana protein mat…
At1g76110	SALK_076225C	HMG (high mobility group) box protein with ARID/BRIGHT DNA-binding domain		HMG (high mobility group) box protein with ARID/BRIGHT DNA-binding domain; FUNCTIONS IN: sequence-specific DNA binding transcription factor activity; INVOLVED IN: regulation of transcription; LOCATED IN: intracellular, nucleus; EXPRESSED IN: 21 plant structures; EXPRESSED DURING: 14 growth stages; CONTAINS InterPro DOMAIN/s: High mobility group, superfamily (InterPro:IPR009071), High mobility gro…
At1g76120	SALK_097560C	Pseudouridine synthase family protein		Pseudouridine synthase family protein; FUNCTIONS IN: pseudouridine synthase activity; INVOLVED IN: pseudouridine synthesis, RNA modification; LOCATED IN: cellular_component unknown; EXPRESSED IN: 22 plant structures; EXPRESSED DURING: 13 growth stages; CONTAINS InterPro DOMAIN/s: Pseudouridine synthase, catalytic domain (InterPro:IPR020103), Pseudouridine synthase I, TruA, N-terminal (InterPro:IP…
At1g76170	SALK_015910C	2-thiocytidine tRNA biosynthesis protein, TtcA		2-thiocytidine tRNA biosynthesis protein, TtcA; FUNCTIONS IN: ATP binding; INVOLVED IN: tRNA processing; LOCATED IN: cellular_component unknown; EXPRESSED IN: 20 plant structures; EXPRESSED DURING: 13 growth stages; CONTAINS InterPro DOMAIN/s: Rossmann-like alpha/beta/alpha sandwich fold (InterPro:IPR014729), Uncharacterised protein family UPF0021, C-terminal (InterPro:IPR000541), PP-loop (InterP…
At1g76310	SALK_073438C	CYCLIN B2;4	core cell cycle genes	CYCLIN B2;4 (CYCB2;4); FUNCTIONS IN: cyclin-dependent protein kinase regulator activity; INVOLVED IN: regulation of cell cycle; LOCATED IN: nucleus; EXPRESSED IN: 18 plant structures; EXPRESSED DURING: 11 growth stages; CONTAINS InterPro DOMAIN/s: Cyclin, C-terminal (InterPro:IPR004367), Cyclin-like (InterPro:IPR011028), Cyclin-related (InterPro:IPR013763), Cyclin, N-terminal (InterPro:IPR006671)…
At1g76320	SALK_045754C	FAR1-related sequence 4		FAR1-related sequence 4 (FRS4); FUNCTIONS IN: zinc ion binding; INVOLVED IN: response to red or far red light; LOCATED IN: cellular_component unknown; EXPRESSED IN: 22 plant structures; EXPRESSED DURING: 13 growth stages; CONTAINS InterPro DOMAIN/s: Zinc finger, PMZ-type (InterPro:IPR006564), Zinc finger, SWIM-type (InterPro:IPR007527), MULE transposase, conserved domain (InterPro:IPR018289), Tra…
At1g76380	SALK_025965C	DNA-binding bromodomain-containing protein		DNA-binding bromodomain-containing protein; FUNCTIONS IN: DNA binding; INVOLVED IN: biological_process unknown; LOCATED IN: cellular_component unknown; EXPRESSED IN: 21 plant structures; EXPRESSED DURING: 13 growth stages; CONTAINS InterPro DOMAIN/s: Bromodomain, conserved site (InterPro:IPR018359), Bromodomain (InterPro:IPR001487); BEST Arabidopsis thaliana protein match is: DNA-binding bromodom…
At1g76500	SALK_085216C	Predicted AT-hook DNA-binding family protein	Encodes an AT hook domain containing protein. Identified in a screen of activation tagged lines that suppress the long-hypocotyl phenotype of a weak phyB allele. Affects cell elongation in the hypocotyl and leaves.Acts redundantly with ESC to modulate hypocotyl growth inhibition in response to light	SUPPRESSOR OF PHYB-4#3 (SOB3); FUNCTIONS IN: DNA binding; INVOLVED IN: photomorphogenesis; LOCATED IN: cellular_component unknown; EXPRESSED IN: 10 plant structures; EXPRESSED DURING: 6 growth stages; CONTAINS InterPro DOMAIN/s: Protein of unknown function DUF296 (InterPro:IPR005175), AT hook, DNA-binding motif (InterPro:IPR017956), Predicted AT-hook DNA-binding (InterPro:IPR014476); BEST Arabido…
At1g76510	SALK_007400C	ARID/BRIGHT DNA-binding domain-containing protein		ARID/BRIGHT DNA-binding domain-containing protein; FUNCTIONS IN: sequence-specific DNA binding transcription factor activity; INVOLVED IN: regulation of transcription; LOCATED IN: intracellular; EXPRESSED IN: 25 plant structures; EXPRESSED DURING: 14 growth stages; CONTAINS InterPro DOMAIN/s: Heat shock protein Hsp20 (InterPro:IPR002068), HSP20-like chaperone (InterPro:IPR008978), ARID/BRIGHT DNA…
At1g76590	SALK_016183C	PLATZ transcription factor family protein		PLATZ transcription factor family protein; CONTAINS InterPro DOMAIN/s: Protein of unknown function DUF597 (InterPro:IPR006734); BEST Arabidopsis thaliana protein match is: PLATZ transcription factor family protein (TAIR:AT1G21000.1); Has 404 Blast hits to 404 proteins in 27 species: Archae - 0; Bacteria - 0; Metazoa - 2; Fungi - 0; Plants - 402; Viruses - 0; Other Eukaryotes - 0 (source: NCBI BLi…
At1g76870	SALK_073285C			BEST Arabidopsis thaliana protein match is: sequence-specific DNA binding transcription factors (TAIR:AT1G21200.1); Has 406 Blast hits to 351 proteins in 76 species: Archae - 0; Bacteria - 2; Metazoa - 137; Fungi - 14; Plants - 127; Viruses - 0; Other Eukaryotes - 126 (source: NCBI BLink).
At1g76880	SALK_106258C	Duplicated homeodomain-like superfamily protein		Duplicated homeodomain-like superfamily protein; CONTAINS InterPro DOMAIN/s: SANT, DNA-binding (InterPro:IPR001005), MYB-like (InterPro:IPR017877); BEST Arabidopsis thaliana protein match is: Duplicated homeodomain-like superfamily protein (TAIR:AT1G76890.2); Has 4096 Blast hits to 3293 proteins in 319 species: Archae - 0; Bacteria - 232; Metazoa - 1014; Fungi - 378; Plants - 799; Viruses - 55; O…
At1g76900	SALK_026655C	tubby like protein 1	Member of TLP family	tubby like protein 1 (TLP1); CONTAINS InterPro DOMAIN/s: F-box domain, cyclin-like (InterPro:IPR001810), Tubby, C-terminal, conserved site (InterPro:IPR018066), Tubby, C-terminal (InterPro:IPR000007); BEST Arabidopsis thaliana protein match is: tubby like protein 10 (TAIR:AT1G25280.1); Has 1519 Blast hits to 1116 proteins in 153 species: Archae - 0; Bacteria - 107; Metazoa - 432; Fungi - 111; Pla…
At1g77030	SALK_112020C	hydrolases, acting on acid anhydrides, in phosphorus-containing anhydrides;ATP-dependent helicases;nucleic acid binding;ATP binding;RNA binding;helicases		hydrolases, acting on acid anhydrides, in phosphorus-containing anhydrides;ATP-dependent helicases;nucleic acid binding;ATP binding;RNA binding;helicases; FUNCTIONS IN: in 6 functions; INVOLVED IN: biological_process unknown; LOCATED IN: nucleus; CONTAINS InterPro DOMAIN/s: RNA helicase, DEAD-box type, Q motif (InterPro:IPR014014), DNA/RNA helicase, DEAD/DEAH box type, N-terminal (InterPro:IPR011…
At1g77080	SALK_141971C	K-box region and MADS-box transcription factor family protein	MADS domain protein - flowering regulator that is closely related to FLC. Deletion of this locus in Nd ecotype is correlated with earlier flowering in short days suggesting function as a negative regulator of flowering.	MADS AFFECTING FLOWERING 1 (MAF1); FUNCTIONS IN: sequence-specific DNA binding transcription factor activity; INVOLVED IN: photoperiodism, flowering, negative regulation of flower development, regulation of transcription, DNA-dependent, regulation of flower development; LOCATED IN: nucleus; EXPRESSED IN: 24 plant structures; EXPRESSED DURING: 13 growth stages; CONTAINS InterPro DOMAIN/s: Transcri…
At1g77200	SALK_079811C	Integrase-type DNA-binding superfamily protein	encodes a member of the DREB subfamily A-4 of ERF/AP2 transcription factor family. The protein contains one AP2 domain. There are 17 members in this subfamily including TINY.	Integrase-type DNA-binding superfamily protein; FUNCTIONS IN: DNA binding, sequence-specific DNA binding transcription factor activity; INVOLVED IN: regulation of transcription, DNA-dependent; LOCATED IN: nucleus; CONTAINS InterPro DOMAIN/s: DNA-binding, integrase-type (InterPro:IPR016177), Pathogenesis-related transcriptional factor/ERF, DNA-binding (InterPro:IPR001471); BEST Arabidopsis thalian…
At1g77300	SALK_065480C	histone methyltransferases(H3-K4 specific);histone methyltransferases(H3-K36 specific)	Encodes a protein with histone lysine N-methyltransferase activity required specifically for the trimethylation of H3-K4 in FLC chromatin (and not in H3-K36 dimethylation). Acts as an inhibitor of flowering specifically involved in the autonomous promotion pathway. EFS also regulates the expression of genes involved in carotenoid biosynthesis.Modification of histone methylation at the CRTISO locu…	EARLY FLOWERING IN SHORT DAYS (EFS); FUNCTIONS IN: histone methyltransferase activity (H3-K4 specific); INVOLVED IN: in 10 processes; LOCATED IN: nucleus; EXPRESSED IN: 23 plant structures; EXPRESSED DURING: 13 growth stages; CONTAINS InterPro DOMAIN/s: SET domain (InterPro:IPR001214), Post-SET domain (InterPro:IPR003616), AWS (InterPro:IPR006560), Zinc finger, CW-type (InterPro:IPR011124); BEST …
At1g77310	SALK_064833C			BEST Arabidopsis thaliana protein match is: wound-responsive family protein (TAIR:AT1G21610.1); Has 493 Blast hits to 482 proteins in 163 species: Archae - 0; Bacteria - 100; Metazoa - 172; Fungi - 66; Plants - 65; Viruses - 7; Other Eukaryotes - 83 (source: NCBI BLink).
At1g77450	SALK_087702C	NAC domain containing protein 32		NAC domain containing protein 32 (NAC032); FUNCTIONS IN: sequence-specific DNA binding transcription factor activity; INVOLVED IN: multicellular organismal development, regulation of transcription; LOCATED IN: cellular_component unknown; EXPRESSED IN: 16 plant structures; EXPRESSED DURING: LP.06 six leaves visible, LP.04 four leaves visible, 4 anthesis, petal differentiation and expansion stage, …
At1g77550	SALK_108909C	tubulin-tyrosine ligases;tubulin-tyrosine ligases		tubulin-tyrosine ligases;tubulin-tyrosine ligases; FUNCTIONS IN: tubulin-tyrosine ligase activity; INVOLVED IN: protein modification process; LOCATED IN: chloroplast; EXPRESSED IN: 18 plant structures; EXPRESSED DURING: 8 growth stages; CONTAINS InterPro DOMAIN/s: Tubulin-tyrosine ligase (InterPro:IPR004344); Has 1977 Blast hits to 1869 proteins in 143 species: Archae - 0; Bacteria - 8; Metazoa -…
At1g77570	SALK_141481C	Winged helix-turn-helix transcription repressor DNA-binding		Winged helix-turn-helix transcription repressor DNA-binding; FUNCTIONS IN: DNA binding, sequence-specific DNA binding transcription factor activity; INVOLVED IN: regulation of transcription, DNA-dependent; LOCATED IN: endomembrane system, nucleus; EXPRESSED IN: 13 plant structures; EXPRESSED DURING: 6 growth stages; CONTAINS InterPro DOMAIN/s: Winged helix-turn-helix transcription repressor DNA-b…
At1g77680	SALK_010765C	Ribonuclease II/R family protein		Ribonuclease II/R family protein; FUNCTIONS IN: ribonuclease activity, RNA binding; LOCATED IN: chloroplast; EXPRESSED IN: 22 plant structures; EXPRESSED DURING: 13 growth stages; CONTAINS InterPro DOMAIN/s: Ribonuclease II/R (InterPro:IPR001900); BEST Arabidopsis thaliana protein match is: ribonuclease II family protein (TAIR:AT2G17510.1); Has 8235 Blast hits to 8065 proteins in 2328 species: Ar…
At1g77720	SALK_021555C	putative protein kinase 1	Encodes a predicted protein kinase based on sequence similarity.	putative protein kinase 1 (PPK1); FUNCTIONS IN: protein serine/threonine kinase activity, protein kinase activity, kinase activity, ATP binding; INVOLVED IN: protein amino acid phosphorylation; LOCATED IN: chloroplast; EXPRESSED IN: 15 plant structures; EXPRESSED DURING: 7 growth stages; CONTAINS InterPro DOMAIN/s: Protein kinase, ATP binding site (InterPro:IPR017441), Protein kinase, catalytic d…
At1g77850	SALK_062511C	auxin response factor 17	Posttranscriptionally regulated by miR160 and is essential for proper development.Regulates early auxin response genes.	auxin response factor 17 (ARF17); FUNCTIONS IN: sequence-specific DNA binding transcription factor activity; INVOLVED IN: anatomical structure morphogenesis, auxin mediated signaling pathway, adventitious root development, regulation of transcription; LOCATED IN: nucleus; EXPRESSED IN: 23 plant structures; EXPRESSED DURING: 13 growth stages; CONTAINS InterPro DOMAIN/s: Transcriptional factor B3 (…
At1g77950	SALK_055989C	AGAMOUS-like 67		AGAMOUS-like 67 (AGL67); FUNCTIONS IN: sequence-specific DNA binding transcription factor activity; INVOLVED IN: regulation of transcription, DNA-dependent; LOCATED IN: nucleus; CONTAINS InterPro DOMAIN/s: Transcription factor, MADS-box (InterPro:IPR002100), Transcription factor, K-box (InterPro:IPR002487); BEST Arabidopsis thaliana protein match is: AGAMOUS-like 66 (TAIR:AT1G77980.1); Has 5849 B…
At1g77980	SALK_045236C	AGAMOUS-like 66	Encodes a member of the MIKC (MADS box, Keratin binding domain, and C terminal domain containing )family of transcriptional regulators. AGL66 is expressed in pollen.It forms heterodimers with other MICK family members (AGL104). Involved in late stages of pollen development and pollen tube growth.	AGAMOUS-like 66 (AGL66); FUNCTIONS IN: sequence-specific DNA binding transcription factor activity; INVOLVED IN: regulation of transcription, pollen development; LOCATED IN: nucleus; EXPRESSED IN: petal, leaf whorl, male gametophyte, flower, pollen tube; EXPRESSED DURING: L mature pollen stage, M germinated pollen stage, 4 anthesis, petal differentiation and expansion stage; CONTAINS InterPro DOM…
At1g78080	SALK_020767C	related to AP2 4	Encodes a member of the DREB subfamily A-6 of ERF/AP2 transcription factor family (RAP2.4). The protein contains one AP2 domain. Role in mediating light and ethylene signaling.	related to AP2 4 (RAP2.4); CONTAINS InterPro DOMAIN/s: DNA-binding, integrase-type (InterPro:IPR016177), Pathogenesis-related transcriptional factor/ERF, DNA-binding (InterPro:IPR001471); BEST Arabidopsis thaliana protein match is: Integrase-type DNA-binding superfamily protein (TAIR:AT1G22190.1); Has 5853 Blast hits to 5721 proteins in 258 species: Archae - 0; Bacteria - 10; Metazoa - 0; Fungi -…
At1g78280	SALK_000651C	transferases, transferring glycosyl groups		transferases, transferring glycosyl groups; CONTAINS InterPro DOMAIN/s: Transcription factor jumonji/aspartyl beta-hydroxylase (InterPro:IPR003347), F-box domain, cyclin-like (InterPro:IPR001810), F-box domain, Skp2-like (InterPro:IPR022364), Transcription factor jumonji (InterPro:IPR013129), Aminoglycoside phosphotransferase (InterPro:IPR002575), Protein kinase-like domain (InterPro:IPR011009); …
At1g78400	SALK_124287C	Pectin lyase-like superfamily protein		Pectin lyase-like superfamily protein; FUNCTIONS IN: polygalacturonase activity; INVOLVED IN: carbohydrate metabolic process; LOCATED IN: endomembrane system; CONTAINS InterPro DOMAIN/s: Pectin lyase fold/virulence factor (InterPro:IPR011050), Glycoside hydrolase, family 28 (InterPro:IPR000743), Pectin lyase fold (InterPro:IPR012334); BEST Arabidopsis thaliana protein match is: glycoside hydrolas…
At1g78600	SALK_021776C	light-regulated zinc finger protein 1		light-regulated zinc finger protein 1 (LZF1); CONTAINS InterPro DOMAIN/s: Zinc finger, B-box (InterPro:IPR000315); BEST Arabidopsis thaliana protein match is: B-box zinc finger family protein (TAIR:AT1G06040.1); Has 1826 Blast hits to 1364 proteins in 120 species: Archae - 0; Bacteria - 0; Metazoa - 16; Fungi - 0; Plants - 1701; Viruses - 0; Other Eukaryotes - 109 (source: NCBI BLink).
At1g78650	SALK_034245C	DNA-directed DNA polymerases	Similar to DNA polymerase delta (POLD3), which in other organism was shown to be involved in the elongation of DNA replication.	POLD3; FUNCTIONS IN: DNA-directed DNA polymerase activity; INVOLVED IN: DNA strand elongation involved in DNA replication; LOCATED IN: cellular_component unknown; EXPRESSED IN: 25 plant structures; EXPRESSED DURING: 15 growth stages; CONTAINS InterPro DOMAIN/s: DNA polymerase subunit Cdc27 (InterPro:IPR019038); Has 2595 Blast hits to 2034 proteins in 330 species: Archae - 0; Bacteria - 228; Metaz…
At1g78770	SALK_103738C	anaphase promoting complex 6		anaphase promoting complex 6 (APC6); FUNCTIONS IN: binding; INVOLVED IN: regulation of DNA endoreduplication, phloem or xylem histogenesis, cell cycle; LOCATED IN: cellular_component unknown; EXPRESSED IN: 19 plant structures; EXPRESSED DURING: 12 growth stages; CONTAINS InterPro DOMAIN/s: Tetratricopeptide TPR-3 (InterPro:IPR011716), Tetratricopeptide TPR-1 (InterPro:IPR001440), Tetratricopeptid…
At1g79050	SALK_057982C	recA DNA recombination family protein		recA DNA recombination family protein; FUNCTIONS IN: in 6 functions; INVOLVED IN: DNA repair, SOS response, DNA recombination, DNA metabolic process; LOCATED IN: chloroplast; EXPRESSED IN: 22 plant structures; EXPRESSED DURING: 13 growth stages; CONTAINS InterPro DOMAIN/s: DNA recombination/repair protein RecA/RadB, ATP-binding domain (InterPro:IPR020588), ATPase, AAA+ type, core (InterPro:IPR003…
At1g79150	SALK_015136C	binding		binding; FUNCTIONS IN: binding; INVOLVED IN: biological_process unknown; LOCATED IN: cellular_component unknown; EXPRESSED IN: 23 plant structures; EXPRESSED DURING: 13 growth stages; CONTAINS InterPro DOMAIN/s: CCAAT-binding factor (InterPro:IPR005612), Armadillo-type fold (InterPro:IPR016024), Nucleolar complex-associated (InterPro:IPR011501); Has 3184 Blast hits to 2630 proteins in 361 species…
At1g79350	SALK_004087C	RING/FYVE/PHD zinc finger superfamily protein		embryo defective 1135 (EMB1135); FUNCTIONS IN: DNA binding, zinc ion binding; INVOLVED IN: regulation of transcription, DNA-dependent, embryo development ending in seed dormancy; LOCATED IN: chloroplast; EXPRESSED IN: 25 plant structures; EXPRESSED DURING: 15 growth stages; CONTAINS InterPro DOMAIN/s: Zinc finger, PHD-type, conserved site (InterPro:IPR019786), Zinc finger, PHD-type (InterPro:IPR0…
At1g79430	SALK_014183C	Homeodomain-like superfamily protein	Encodes gene product that is required for several aspects of phloem development in the root: (1) the specific divisions organizing the phloem pole, (2) sieve element differentiation and (3) the expression of a companion-specific gene. Mutant has a defect in the organization of phloem poles in the root. apl seedlings have a short, determinate root with only occasional lateral branches.	ALTERED PHLOEM DEVELOPMENT (APL); BEST Arabidopsis thaliana protein match is: Homeodomain-like superfamily protein (TAIR:AT3G12730.1); Has 30201 Blast hits to 17322 proteins in 780 species: Archae - 12; Bacteria - 1396; Metazoa - 17338; Fungi - 3422; Plants - 5037; Viruses - 0; Other Eukaryotes - 2996 (source: NCBI BLink).
At1g79580	SALK_143526C	NAC (No Apical Meristem) domain transcriptional regulator superfamily protein	NAC-domain protein. Involved in root cap development. Involved in a regulatory feedback loop with FEZ. FEZ activates SMB in hte root cap daughter cells soon after division, and SMB in turn represses FEZ expression in these cells, thereby preventing further stem cell divisions.	SOMBRERO (SMB); CONTAINS InterPro DOMAIN/s: No apical meristem (NAM) protein (InterPro:IPR003441); BEST Arabidopsis thaliana protein match is: NAC domain containing protein 70 (TAIR:AT4G10350.1); Has 5042 Blast hits to 4339 proteins in 312 species: Archae - 0; Bacteria - 299; Metazoa - 1017; Fungi - 76; Plants - 3059; Viruses - 0; Other Eukaryotes - 591 (source: NCBI BLink).
At1g79650	SALK_103707C	Rad23 UV excision repair protein family	Encodes a member of the RADIATION SENSITIVE23 (RAD23) family: AT1G16190(RAD23A), AT1G79650(RAD23B), AT3G02540(RAD23C), AT5G38470(RAD23D). RAD23 proteins play an essential role in the cell cycle, morphology, and fertility of plants through their delivery of UPS (ubiquitin/26S proteasome system) substrates to the 26S proteasome.	RADIATION SENSITIVE23B (RAD23B); FUNCTIONS IN: damaged DNA binding, ubiquitin binding, proteasome binding; INVOLVED IN: proteasomal ubiquitin-dependent protein catabolic process, base-excision repair, nucleotide-excision repair; LOCATED IN: nucleus; EXPRESSED IN: 22 plant structures; EXPRESSED DURING: 13 growth stages; CONTAINS InterPro DOMAIN/s: Heat shock chaperonin-binding (InterPro:IPR006636)…
At1g79700	SALK_046920C	Integrase-type DNA-binding superfamily protein		Integrase-type DNA-binding superfamily protein; CONTAINS InterPro DOMAIN/s: DNA-binding, integrase-type (InterPro:IPR016177), Pathogenesis-related transcriptional factor/ERF, DNA-binding (InterPro:IPR001471); BEST Arabidopsis thaliana protein match is: ARIA-interacting double AP2 domain protein (TAIR:AT1G16060.1); Has 4359 Blast hits to 3628 proteins in 197 species: Archae - 0; Bacteria - 7; Meta…
At1g79740	SALK_092789C	hAT transposon superfamily		hAT transposon superfamily; FUNCTIONS IN: protein dimerization activity, DNA binding; INVOLVED IN: biological_process unknown; LOCATED IN: cellular_component unknown; CONTAINS InterPro DOMAIN/s: HAT dimerisation (InterPro:IPR008906), Zinc finger, BED-type predicted (InterPro:IPR003656), Protein of unknown function DUF659 (InterPro:IPR007021); BEST Arabidopsis thaliana protein match is: hAT transp…
At1g79830	SALK_135736C	golgin candidate 5	This gene is predicted to encode a protein that functions as a Golgi apparatus structural component known as a golgin in mammals and yeast. A fluorescently-tagged version of GC5 co-localizes with Golgi markers, and this localization appears to be replicated using the C-terminal (139 aa) portion of the protein. The C-terminal portion of the protein can also specifically interact with two members o…	golgin candidate 5 (GC5); FUNCTIONS IN: protein binding; INVOLVED IN: biological_process unknown; LOCATED IN: Golgi apparatus, nucleus, cytoplasm; EXPRESSED IN: 25 plant structures; EXPRESSED DURING: 15 growth stages; CONTAINS InterPro DOMAIN/s: TATA element modulatory factor 1 DNA binding (InterPro:IPR022092), TATA element modulatory factor 1 TATA binding (InterPro:IPR022091); Has 167116 Blast h…
At1g79840	SALK_039825C	HD-ZIP IV family of homeobox-leucine zipper protein with lipid-binding START domain	Glabra 2, a homeodomain protein affects epidermal cell identity including trichomes, root hairs, and seed coat. It also down-regulates seed oil content. Expressed in atrichoblasts and required to suppress root hair development. Also expressed abundantly during early seed development. Directly regulated by WER.	GLABRA 2 (GL2); CONTAINS InterPro DOMAIN/s: Homeobox, conserved site (InterPro:IPR017970), Homeobox (InterPro:IPR001356), Homeodomain-like (InterPro:IPR009057), Lipid-binding START (InterPro:IPR002913), Homeodomain-related (InterPro:IPR012287); BEST Arabidopsis thaliana protein match is: Homeobox-leucine zipper family protein / lipid-binding START domain-containing protein (TAIR:AT4G21750.2); Has…
At1g79880	SALK_005926C	RNA recognition motif (RRM)-containing protein		RNA recognition motif (RRM)-containing protein; FUNCTIONS IN: RNA binding, nucleotide binding, nucleic acid binding; INVOLVED IN: RNA processing; LOCATED IN: ribonucleoprotein complex, nucleus; EXPRESSED IN: 22 plant structures; EXPRESSED DURING: 13 growth stages; CONTAINS InterPro DOMAIN/s: Winged helix-turn-helix transcription repressor DNA-binding (InterPro:IPR011991), RNA-binding protein Lupu…
At1g79950	SALK_113285C	RAD3-like DNA-binding helicase protein		RAD3-like DNA-binding helicase protein; FUNCTIONS IN: in 6 functions; INVOLVED IN: regulation of transcription, DNA-dependent, nucleobase, nucleoside, nucleotide and nucleic acid metabolic process; LOCATED IN: mitochondrion; EXPRESSED IN: 25 plant structures; EXPRESSED DURING: 15 growth stages; CONTAINS InterPro DOMAIN/s: DEAD2 (InterPro:IPR010614), DEAD-like helicase, N-terminal (InterPro:IPR014…
At1g80010	SALK_077996C	FAR1-related sequence 8		FAR1-related sequence 8 (FRS8); FUNCTIONS IN: zinc ion binding; INVOLVED IN: response to red or far red light; LOCATED IN: cellular_component unknown; EXPRESSED IN: 11 plant structures; EXPRESSED DURING: 4 anthesis, F mature embryo stage, petal differentiation and expansion stage, E expanded cotyledon stage, D bilateral stage; CONTAINS InterPro DOMAIN/s: MULE transposase, conserved domain (InterP…
At1g80390	SALK_150265C	indole-3-acetic acid inducible 15	Member of a multigene family of Auxin responsive genes.	indole-3-acetic acid inducible 15 (IAA15); FUNCTIONS IN: sequence-specific DNA binding transcription factor activity; INVOLVED IN: response to auxin stimulus, regulation of transcription; LOCATED IN: nucleus; CONTAINS InterPro DOMAIN/s: Aux/IAA-ARF-dimerisation (InterPro:IPR011525), AUX/IAA protein (InterPro:IPR003311); BEST Arabidopsis thaliana protein match is: indole-3-acetic acid inducible 14…
At1g80420	SALK_056275C	BRCT domain-containing DNA repair protein		ATXRCC1; FUNCTIONS IN: transcription coactivator activity; INVOLVED IN: DNA repair; LOCATED IN: intracellular; EXPRESSED IN: 23 plant structures; EXPRESSED DURING: 13 growth stages; CONTAINS InterPro DOMAIN/s: BRCT (InterPro:IPR001357); Has 261 Blast hits to 261 proteins in 81 species: Archae - 0; Bacteria - 0; Metazoa - 156; Fungi - 25; Plants - 49; Viruses - 0; Other Eukaryotes - 31 (source: NC…
At1g80580	SALK_149386C	Integrase-type DNA-binding superfamily protein	encodes a member of the ERF (ethylene response factor) subfamily B-1 of ERF/AP2 transcription factor family. The protein contains one AP2 domain. There are 15 members in this subfamily including ATERF-3, ATERF-4, ATERF-7, and leafy petiole.	Integrase-type DNA-binding superfamily protein; CONTAINS InterPro DOMAIN/s: DNA-binding, integrase-type (InterPro:IPR016177), Pathogenesis-related transcriptional factor/ERF, DNA-binding (InterPro:IPR001471); BEST Arabidopsis thaliana protein match is: Integrase-type DNA-binding superfamily protein (TAIR:AT5G18560.1); Has 5731 Blast hits to 5495 proteins in 249 species: Archae - 0; Bacteria - 0; …
At1g80590	SALK_055084C	WRKY DNA-binding protein 66	member of WRKY Transcription Factor; Group III	WRKY DNA-binding protein 66 (WRKY66); FUNCTIONS IN: sequence-specific DNA binding transcription factor activity; INVOLVED IN: regulation of transcription, DNA-dependent, regulation of transcription; EXPRESSED IN: 9 plant structures; EXPRESSED DURING: 4 anthesis, LP.02 two leaves visible, petal differentiation and expansion stage; CONTAINS InterPro DOMAIN/s: DNA-binding WRKY (InterPro:IPR003657); …
At1g80710	SALK_025715C	DROUGHT SENSITIVE 1	Encodes a WD40 repeat family protein containing a DWD (DDB1 binding WD40) motif. Mutant analysis demonstrates that DRS1 promotes tolerance to drought stress, possibly mediated by ABA, and suggests involvement of DDB1 Cul4mediated protein degradation in drought response.	DROUGHT SENSITIVE 1 (DRS1); CONTAINS InterPro DOMAIN/s: WD40 repeat 2 (InterPro:IPR019782), WD40 repeat-like-containing domain (InterPro:IPR011046), WD40 repeat, conserved site (InterPro:IPR019775), WD40-repeat-containing domain (InterPro:IPR017986), WD40/YVTN repeat-like-containing domain (InterPro:IPR015943), WD40 repeat (InterPro:IPR001680), WD40 repeat, subgroup (InterPro:IPR019781); BEST Ara…
At1g80730	SALK_015578C	zinc-finger protein 1	Encodes a zinc finger protein and is expressed at high levels in the shoot apex, including the apical meristem, developing leaves and the developing vascular system. expression induced three days post germination. T-DNA insertion mutant has a dominant phenotype in leaf initiation.	zinc-finger protein 1 (ZFP1); FUNCTIONS IN: sequence-specific DNA binding transcription factor activity, zinc ion binding, nucleic acid binding; INVOLVED IN: photomorphogenesis; LOCATED IN: intracellular; EXPRESSED IN: inflorescence meristem, petal, flower; EXPRESSED DURING: 4 anthesis, petal differentiation and expansion stage; CONTAINS InterPro DOMAIN/s: Zinc finger, C2H2-type (InterPro:IPR0070…
At1g80740	SALK_030404C	chromomethylase 1	ecotype Kl-0 chromomethylase (CMT1). A plant line expressing an RNAi construct directed against DMT4 has reduced agrobacterium-mediated tumor formation.	chromomethylase 1 (CMT1); FUNCTIONS IN: chromatin binding, DNA binding; INVOLVED IN: DNA mediated transformation, DNA methylation; LOCATED IN: chromatin, nucleus; CONTAINS InterPro DOMAIN/s: Chromo domain subgroup (InterPro:IPR017984), DNA methylase, C-5 cytosine-specific (InterPro:IPR001525), Chromo domain-like (InterPro:IPR016197), Bromo adjacent homology (BAH) domain (InterPro:IPR001025), Chro…
At1g80790	SALK_126388C	XH/XS domain-containing protein		XH/XS domain-containing protein; CONTAINS InterPro DOMAIN/s: Domain of unknown function XS (InterPro:IPR005380), Domain of unknown function XH (InterPro:IPR005379), Domain of unknown function, putative Zinc finger, XS/XH (InterPro:IPR005381); BEST Arabidopsis thaliana protein match is: XH/XS domain-containing protein (TAIR:AT1G15910.1); Has 81745 Blast hits to 47168 proteins in 2099 species: Arch…
At1g80810	SALK_133849C
At1g80850	SALK_119877C	DNA glycosylase superfamily protein		DNA glycosylase superfamily protein; FUNCTIONS IN: DNA-3-methyladenine glycosylase I activity, catalytic activity; INVOLVED IN: DNA repair, base-excision repair; LOCATED IN: cellular_component unknown; EXPRESSED IN: 22 plant structures; EXPRESSED DURING: 13 growth stages; CONTAINS InterPro DOMAIN/s: DNA glycosylase (InterPro:IPR011257), Methyladenine glycosylase (InterPro:IPR005019); BEST Arabido…
At1g80930	SALK_012262C	MIF4G domain-containing protein / MA3 domain-containing protein		MIF4G domain-containing protein / MA3 domain-containing protein; FUNCTIONS IN: RNA binding, binding; INVOLVED IN: translation, RNA metabolic process; LOCATED IN: cytosol, nucleus; EXPRESSED IN: 25 plant structures; EXPRESSED DURING: 13 growth stages; CONTAINS InterPro DOMAIN/s: Initiation factor eIF-4 gamma, MA3 (InterPro:IPR003891), Armadillo-type fold (InterPro:IPR016024), MIF4G-like, type 3 (I…
At2g01130	SALK_148591C	DEA(D/H)-box RNA helicase family protein		DEA(D/H)-box RNA helicase family protein; FUNCTIONS IN: in 6 functions; INVOLVED IN: biological_process unknown; LOCATED IN: intracellular; EXPRESSED IN: 19 plant structures; EXPRESSED DURING: 12 growth stages; CONTAINS InterPro DOMAIN/s: Helicase-associated domain (InterPro:IPR007502), DNA/RNA helicase, DEAD/DEAH box type, N-terminal (InterPro:IPR011545), Domain of unknown function DUF1605 (Inte…
At2g01210	SALK_021338C	Leucine-rich repeat protein kinase family protein		Leucine-rich repeat protein kinase family protein; FUNCTIONS IN: protein serine/threonine kinase activity, kinase activity, ATP binding; INVOLVED IN: transmembrane receptor protein tyrosine kinase signaling pathway, protein amino acid phosphorylation; LOCATED IN: chloroplast stroma, chloroplast, plasma membrane, plant-type cell wall; EXPRESSED IN: 11 plant structures; EXPRESSED DURING: 6 growth s…
At2g01280	SALK_011937C	Cyclin/Brf1-like TBP-binding protein		maternal effect embryo arrest 65 (MEE65); FUNCTIONS IN: RNA polymerase II transcription factor activity, cation:chloride symporter activity; INVOLVED IN: embryo development ending in seed dormancy; LOCATED IN: nucleus; CONTAINS InterPro DOMAIN/s: Transcription factor TFIIB related (InterPro:IPR000812), Transcription factor TFIIB, cyclin-related (InterPro:IPR013150), Cyclin-like (InterPro:IPR01102…
At2g01430	SALK_134535C	homeobox-leucine zipper protein 17		homeobox-leucine zipper protein 17 (HB17); FUNCTIONS IN: sequence-specific DNA binding transcription factor activity; INVOLVED IN: regulation of transcription, DNA-dependent, regulation of transcription; LOCATED IN: nucleus; CONTAINS InterPro DOMAIN/s: Homeobox, conserved site (InterPro:IPR017970), Homeobox (InterPro:IPR001356), Homeodomain-like (InterPro:IPR009057), Leucine zipper, homeobox-asso…
At2g01500	SALK_033323C	Homeodomain-like superfamily protein	PFS2 encodes a homeodomain gene that is a member of the WUS clade of transcription factors. It delays differentiation and maturation of primordia and regulates ovule patterning. The pfs2 mutant exhibits developmental defects in the maternal integuments and gametophyte, specifically, the boundary between the chalaza and the nucellus shifted towards the distal end of pfs2 ovule primordia. In additi…	PRETTY FEW SEEDS 2 (PFS2); FUNCTIONS IN: sequence-specific DNA binding transcription factor activity; INVOLVED IN: in 9 processes; LOCATED IN: primary endosperm nucleus, nucleus; EXPRESSED IN: 12 plant structures; CONTAINS InterPro DOMAIN/s: Homeobox (InterPro:IPR001356), Homeodomain-like (InterPro:IPR009057); BEST Arabidopsis thaliana protein match is: WUSCHEL related homeobox 1 (TAIR:AT3G18010.…
At2g01570	SALK_137951C	GRAS family transcription factor family protein	Member of the VHIID/DELLA regulatory family. Contains homopolymeric serine and threonine residues, a putative nuclear localization signal, leucine heptad repeats, and an LXXLL motif. Putative transcriptional regulator repressing the gibberellin response and integration of phytohormone signalling. DELLAs repress cell proliferation and expansion that drives plant growth. The protein undergoes degra…	REPRESSOR OF GA1-3 1 (RGA1); CONTAINS InterPro DOMAIN/s: Transcriptional factor DELLA, N-terminal (InterPro:IPR021914), Transcription factor GRAS (InterPro:IPR005202); BEST Arabidopsis thaliana protein match is: GRAS family transcription factor family protein (TAIR:AT1G14920.1); Has 2724 Blast hits to 2666 proteins in 317 species: Archae - 0; Bacteria - 6; Metazoa - 0; Fungi - 4; Plants - 2709; V…
At2g01630	SALK_046127C	O-Glycosyl hydrolases family 17 protein		O-Glycosyl hydrolases family 17 protein; FUNCTIONS IN: cation binding, hydrolase activity, hydrolyzing O-glycosyl compounds, catalytic activity; INVOLVED IN: carbohydrate metabolic process; LOCATED IN: anchored to plasma membrane, plasma membrane, anchored to membrane; EXPRESSED IN: 23 plant structures; EXPRESSED DURING: 13 growth stages; CONTAINS InterPro DOMAIN/s: X8 (InterPro:IPR012946), Glyco…
At2g01810	SALK_147417C	RING/FYVE/PHD zinc finger superfamily protein		RING/FYVE/PHD zinc finger superfamily protein; FUNCTIONS IN: DNA binding, zinc ion binding; INVOLVED IN: regulation of transcription, DNA-dependent; LOCATED IN: cellular_component unknown; EXPRESSED IN: sperm cell, male gametophyte, flower, pollen tube; EXPRESSED DURING: M germinated pollen stage, 4 anthesis, petal differentiation and expansion stage; CONTAINS InterPro DOMAIN/s: Zinc finger, PHD-…
At2g01818	SALK_078253C	PLATZ transcription factor family protein		PLATZ transcription factor family protein; FUNCTIONS IN: zinc ion binding; INVOLVED IN: biological_process unknown; LOCATED IN: intracellular; CONTAINS InterPro DOMAIN/s: Protein of unknown function DUF597 (InterPro:IPR006734), Zinc finger, B-box (InterPro:IPR000315); BEST Arabidopsis thaliana protein match is: PLATZ transcription factor family protein (TAIR:AT3G60670.1); Has 397 Blast hits to 39…
At2g01930	SALK_072966C	basic pentacysteine1	BASIC PENTACYSTEINE1 (BPC1) is a regulator of the homeotic Arabidopsis thaliana gene SEEDSTICK (STK), which controls ovule identity. BPC1 induces conformational changes by cooperative binding to purine-rich elements present in the STK regulatory sequence. STK is upregulated in bpc1 mutant.	basic pentacysteine1 (BPC1); FUNCTIONS IN: DNA binding, sequence-specific DNA binding transcription factor activity, specific transcriptional repressor activity; INVOLVED IN: regulation of transcription, DNA-dependent; LOCATED IN: nucleus; EXPRESSED IN: 24 plant structures; EXPRESSED DURING: 15 growth stages; CONTAINS InterPro DOMAIN/s: GAGA binding-like (InterPro:IPR010409); BEST Arabidopsis tha…
At2g01940	SALK_087765C	C2H2-like zinc finger protein	May be involved in an early event in shoot gravitropism such as gravity perception and/or a signaling process subsequent to amyloplast sedimentation as a putative transcription factor in gravity-perceptive cells.	SHOOT GRAVITROPISM 5 (SGR5); CONTAINS InterPro DOMAIN/s: Zinc finger, C2H2-like (InterPro:IPR015880), Zinc finger, C2H2-type (InterPro:IPR007087); BEST Arabidopsis thaliana protein match is: indeterminate(ID)-domain 14 (TAIR:AT1G68130.1); Has 34856 Blast hits to 17366 proteins in 321 species: Archae - 1; Bacteria - 0; Metazoa - 32828; Fungi - 237; Plants - 754; Viruses - 1; Other Eukaryotes - 103…
At2g02060	SALK_099488C	Homeodomain-like superfamily protein		Homeodomain-like superfamily protein; CONTAINS InterPro DOMAIN/s: Homeodomain-like (InterPro:IPR009057), Myb, DNA-binding (InterPro:IPR014778), HTH transcriptional regulator, Myb-type, DNA-binding (InterPro:IPR017930), Myb-like DNA-binding domain, SHAQKYF class (InterPro:IPR006447), Homeodomain-related (InterPro:IPR012287); BEST Arabidopsis thaliana protein match is: Homeodomain-like superfamily …
At2g02070	SALK_150053C	indeterminate(ID)-domain 5		indeterminate(ID)-domain 5 (IDD5); FUNCTIONS IN: sequence-specific DNA binding transcription factor activity, zinc ion binding, nucleic acid binding; INVOLVED IN: regulation of transcription; LOCATED IN: intracellular, chloroplast; EXPRESSED IN: 22 plant structures; EXPRESSED DURING: 13 growth stages; CONTAINS InterPro DOMAIN/s: Zinc finger, C2H2-like (InterPro:IPR015880), Zinc finger, C2H2-type …
At2g02080	SALK_148352C	indeterminate(ID)-domain 4		indeterminate(ID)-domain 4 (IDD4); FUNCTIONS IN: sequence-specific DNA binding transcription factor activity; LOCATED IN: intracellular, chloroplast; EXPRESSED IN: 20 plant structures; EXPRESSED DURING: 13 growth stages; CONTAINS InterPro DOMAIN/s: Zinc finger, C2H2-like (InterPro:IPR015880), Zinc finger, C2H2-type (InterPro:IPR007087), Zinc finger, double-stranded RNA binding (InterPro:IPR022755…
At2g02090	SALK_054130C	SNF2 domain-containing protein / helicase domain-containing protein		ETL1; FUNCTIONS IN: helicase activity, DNA binding, ATP binding, nucleic acid binding; LOCATED IN: chloroplast; EXPRESSED IN: 24 plant structures; EXPRESSED DURING: 15 growth stages; CONTAINS InterPro DOMAIN/s: DEAD-like helicase, N-terminal (InterPro:IPR014001), DNA/RNA helicase, C-terminal (InterPro:IPR001650), Helicase, superfamily 1/2, ATP-binding domain (InterPro:IPR014021), SNF2-related (In…
At2g02170	SALK_075753C	Remorin family protein		Remorin family protein; FUNCTIONS IN: DNA binding; INVOLVED IN: biological_process unknown; LOCATED IN: plasma membrane; EXPRESSED IN: 22 plant structures; EXPRESSED DURING: 13 growth stages; CONTAINS InterPro DOMAIN/s: Remorin, C-terminal (InterPro:IPR005516); BEST Arabidopsis thaliana protein match is: Remorin family protein (TAIR:AT1G30320.1); Has 3690 Blast hits to 2594 proteins in 496 specie…
At2g02570	SALK_081292C	RNA binding, cytoplasm, glucuronoxylan metabolic process, mRNA processing, nucleus, xylan biosynthetic process
At2g02570	SALK_052016C	nucleic acid binding;RNA binding		nucleic acid binding;RNA binding; FUNCTIONS IN: RNA binding, nucleic acid binding; INVOLVED IN: mRNA processing; LOCATED IN: nucleus, cytoplasm; EXPRESSED IN: 24 plant structures; EXPRESSED DURING: 14 growth stages; CONTAINS InterPro DOMAIN/s: Tudor subgroup (InterPro:IPR018351), Tudor domain (InterPro:IPR002999), Survival motor neuron (InterPro:IPR010304); Has 339 Blast hits to 339 proteins in 1…
At2g02740	SALK_005345C	ssDNA-binding transcriptional regulator	Encodes a homolog of the potato p24 protein. It shares the conserved KGKAAL domain, a putative DNA-binding domain, with potato p24 and is localized to the plastid and not the nucleus.	WHIRLY 3 (WHY3); FUNCTIONS IN: DNA binding; INVOLVED IN: defense response; LOCATED IN: plastid chromosome, chloroplast, nucleoid; EXPRESSED IN: 20 plant structures; EXPRESSED DURING: 13 growth stages; CONTAINS InterPro DOMAIN/s: ssDNA-binding transcriptional regulator (InterPro:IPR009044), Plant transcription factor (InterPro:IPR013742); BEST Arabidopsis thaliana protein match is: ssDNA-binding t…
At2g02820	SALK_000380C	myb domain protein 88	Encodes a putative transcription factor (MYB88), involved in stomata development, double loss of MYB88 and FLP (MYB124) activity results in a failure of guard mother cells (GMCs) to adopt the guard cell fate, thus they continue to divide resulting in abnormal stomata consisting of clusters of numerous guard cell-like cells. This phenotype is enhanced in double mutants over the single mutant flp p…	myb domain protein 88 (MYB88); CONTAINS InterPro DOMAIN/s: SANT, DNA-binding (InterPro:IPR001005), Myb, DNA-binding (InterPro:IPR014778), Homeodomain-like (InterPro:IPR009057), Homeodomain-related (InterPro:IPR012287), HTH transcriptional regulator, Myb-type, DNA-binding (InterPro:IPR017930), Myb transcription factor (InterPro:IPR015495); BEST Arabidopsis thaliana protein match is: Duplicated hom…
At2g02990	SALK_087165C	ribonuclease 1	member of the ribonuclease T2 family, responds to inorganic phosphate starvation, and inhibits production of anthocyanin. Also involved in wound-induced signaling independent of jasmonic acid.	ribonuclease 1 (RNS1); FUNCTIONS IN: ribonuclease activity, endoribonuclease activity; INVOLVED IN: cellular response to phosphate starvation, aging, response to wounding, anthocyanin biosynthetic process; LOCATED IN: extracellular region, cell wall, plasma membrane; EXPRESSED IN: 9 plant structures; EXPRESSED DURING: 4 anthesis, C globular stage, petal differentiation and expansion stage; CONTAI…
At2g03070	SALK_092406C	mediator subunit 8	Encodes a subunit of the Mediator complex. Regulates plant defense and flowering.	mediator subunit 8 (MED8); Has 21670 Blast hits to 11104 proteins in 489 species: Archae - 4; Bacteria - 472; Metazoa - 8306; Fungi - 2813; Plants - 2364; Viruses - 51; Other Eukaryotes - 7660 (source: NCBI BLink).
At2g03270	SALK_085827C	DNA-binding protein, putative		DNA-binding protein, putative; FUNCTIONS IN: hydrolase activity, nucleoside-triphosphatase activity, DNA binding, nucleotide binding, ATP binding; LOCATED IN: cellular_component unknown; EXPRESSED IN: 24 plant structures; EXPRESSED DURING: 15 growth stages; CONTAINS InterPro DOMAIN/s: ATPase, AAA+ type, core (InterPro:IPR003593), Restriction endonuclease, type I, R subunit/Type III, Res subunit (…
At2g03340	SALK_059705C	WRKY DNA-binding protein 3	Encodes WRKY DNA-binding protein 3 (WRKY3).	WRKY DNA-binding protein 3 (WRKY3); CONTAINS InterPro DOMAIN/s: DNA-binding WRKY (InterPro:IPR003657); BEST Arabidopsis thaliana protein match is: WRKY DNA-binding protein 4 (TAIR:AT1G13960.1); Has 6486 Blast hits to 3819 proteins in 292 species: Archae - 2; Bacteria - 20; Metazoa - 337; Fungi - 90; Plants - 5675; Viruses - 3; Other Eukaryotes - 359 (source: NCBI BLink).
At2g03390	SALK_014112C	uvrB/uvrC motif-containing protein		uvrB/uvrC motif-containing protein; FUNCTIONS IN: DNA binding, nuclease activity; INVOLVED IN: nucleotide-excision repair; LOCATED IN: chloroplast; EXPRESSED IN: 25 plant structures; EXPRESSED DURING: 15 growth stages; CONTAINS InterPro DOMAIN/s: Hemimethylated DNA-binding domain (InterPro:IPR011722), UvrB/UvrC protein (InterPro:IPR001943); Has 35333 Blast hits to 34131 proteins in 2444 species: …
At2g03640	SALK_042146C	Nuclear transport factor 2 (NTF2) family protein with RNA binding (RRM-RBD-RNP motifs) domain		Nuclear transport factor 2 (NTF2) family protein with RNA binding (RRM-RBD-RNP motifs) domain; FUNCTIONS IN: RNA binding, nucleotide binding, nucleic acid binding; INVOLVED IN: transport, nucleocytoplasmic transport; LOCATED IN: intracellular; CONTAINS InterPro DOMAIN/s: Nuclear transport factor 2 (InterPro:IPR002075), RNA recognition motif, RNP-1 (InterPro:IPR000504), Nuclear transport factor 2,…
At2g03710	SALK_006229C	K-box region and MADS-box transcription factor family protein	This gene belongs to the family of SEP genes. It is involved in the development of sepals, petals, stamens and carpels. Additionally, it plays a central role in the determination of flower meristem and organ identity.	SEPALLATA 4 (SEP4); FUNCTIONS IN: DNA binding, sequence-specific DNA binding transcription factor activity; INVOLVED IN: in 6 processes; LOCATED IN: nucleus; EXPRESSED IN: 18 plant structures; EXPRESSED DURING: 13 growth stages; CONTAINS InterPro DOMAIN/s: Transcription factor, MADS-box (InterPro:IPR002100), Transcription factor, K-box (InterPro:IPR002487); BEST Arabidopsis thaliana protein match…
At2g04050	SALK_142350C	MATE efflux family protein		MATE efflux family protein; FUNCTIONS IN: antiporter activity, drug transmembrane transporter activity, transporter activity; INVOLVED IN: drug transmembrane transport, transmembrane transport; LOCATED IN: membrane; EXPRESSED IN: stem, leaf whorl, stamen; EXPRESSED DURING: 4 anthesis, petal differentiation and expansion stage; CONTAINS InterPro DOMAIN/s: MATE family transporter related protein (I…
At2g04270	SALK_093546C	RNAse E/G-like	Similar to E.coli endoribonuclease E. Functions as a ribonuclease, is located in the chloroplast, and is involved in chloroplast development. Loss of function mutants are white and arrest at the cotyledon stage. The phenotype is rescued by providing sucrose.	RNAse E/G-like (RNEE/G); FUNCTIONS IN: endoribonuclease activity; INVOLVED IN: chloroplast organization; LOCATED IN: chloroplast; EXPRESSED IN: 21 plant structures; EXPRESSED DURING: 14 growth stages; CONTAINS InterPro DOMAIN/s: Nucleic acid-binding, OB-fold (InterPro:IPR012340), Carbohydrate-binding-like fold (InterPro:IPR013784), Ribonuclease E/G (InterPro:IPR004659), Glycoside hydrolase, carbo…
At2g04395	SALK_005669C	Nucleic acid-binding, OB-fold-like protein		Nucleic acid-binding, OB-fold-like protein; FUNCTIONS IN: DNA binding; INVOLVED IN: telomere maintenance; LOCATED IN: nuclear chromosome, telomeric region; CONTAINS InterPro DOMAIN/s: Nucleic acid-binding, OB-fold-like (InterPro:IPR016027), Nucleic acid-binding, OB-fold (InterPro:IPR012340), Telomere end binding protein (InterPro:IPR011564); BEST Arabidopsis thaliana protein match is: Nucleic aci…
At2g04520	SALK_093097C	Nucleic acid-binding, OB-fold-like protein		Nucleic acid-binding, OB-fold-like protein; FUNCTIONS IN: RNA binding, translation initiation factor activity; INVOLVED IN: translational initiation; LOCATED IN: cellular_component unknown; EXPRESSED IN: 24 plant structures; EXPRESSED DURING: 15 growth stages; CONTAINS InterPro DOMAIN/s: Nucleic acid-binding, OB-fold-like (InterPro:IPR016027), Nucleic acid-binding, OB-fold (InterPro:IPR012340), S…
At2g04630	SALK_064868C	RNA polymerase Rpb6	One of two highly similar proteins that can serve as a non-catalytic subunit of nuclear DNA-dependent RNA polymerases II and V; homologous to budding yeast RPB6 and the E. coli RNA polymerase omega subunit. Probably redundant with At5g51940.	NRPB6B; FUNCTIONS IN: DNA-directed RNA polymerase activity, DNA binding; INVOLVED IN: transcription, DNA-dependent; LOCATED IN: DNA-directed RNA polymerase II, core complex; EXPRESSED IN: 24 plant structures; EXPRESSED DURING: 15 growth stages; CONTAINS InterPro DOMAIN/s: DNA-directed RNA polymerase, 14-18kDa subunit, conserved site (InterPro:IPR020708), RNA polymerase subunit, RPB6/omega (InterP…
At2g04880	SALK_070989C	zinc-dependent activator protein-1	Encodes WRKY1, a member of the WRKY transcription factors in plants involved in disease resistance, abiotic stress, senescence as well as in some developmental processes. WRKY1 is involved in the salicylic acid signaling pathway. The crystal structure of the WRKY1 C-terminal domain revealed a zinc-binding site and identified the DNA-binding residues of WRKY1.	zinc-dependent activator protein-1 (ZAP1); CONTAINS InterPro DOMAIN/s: DNA-binding WRKY (InterPro:IPR003657); BEST Arabidopsis thaliana protein match is: WRKY family transcription factor family protein (TAIR:AT4G26640.2); Has 5944 Blast hits to 3097 proteins in 197 species: Archae - 0; Bacteria - 0; Metazoa - 9; Fungi - 0; Plants - 5898; Viruses - 0; Other Eukaryotes - 37 (source: NCBI BLink).
At2g04890	SALK_146085C	SCARECROW-like 21	Encodes a scarecrow-like protein (SCL21). Member of GRAS gene family.	SCARECROW-like 21 (SCL21); CONTAINS InterPro DOMAIN/s: Transcription factor GRAS (InterPro:IPR005202); BEST Arabidopsis thaliana protein match is: GRAS family transcription factor (TAIR:AT5G48150.2); Has 2478 Blast hits to 2441 proteins in 302 species: Archae - 0; Bacteria - 4; Metazoa - 0; Fungi - 0; Plants - 2474; Viruses - 0; Other Eukaryotes - 0 (source: NCBI BLink).
At2g05160	SALK_128806C	CCCH-type zinc fingerfamily protein with RNA-binding domain		CCCH-type zinc fingerfamily protein with RNA-binding domain; FUNCTIONS IN: RNA binding, nucleotide binding, zinc ion binding, nucleic acid binding; INVOLVED IN: biological_process unknown; LOCATED IN: cellular_component unknown; EXPRESSED IN: 6 plant structures; EXPRESSED DURING: 4 anthesis, petal differentiation and expansion stage; CONTAINS InterPro DOMAIN/s: Zinc finger, CCCH-type (InterPro:IP…
At2g06020	SALK_118188C	Homeodomain-like superfamily protein		Homeodomain-like superfamily protein; CONTAINS InterPro DOMAIN/s: Homeodomain-like (InterPro:IPR009057), Myb, DNA-binding (InterPro:IPR014778), Myb-like DNA-binding domain, SHAQKYF class (InterPro:IPR006447), Homeodomain-related (InterPro:IPR012287); BEST Arabidopsis thaliana protein match is: Homeodomain-like superfamily protein (TAIR:AT4G13640.2); Has 1600 Blast hits to 1597 proteins in 57 spec…
At2g06500	SALK_094006C	hAT family dimerisation domain		hAT family dimerisation domain; FUNCTIONS IN: protein dimerization activity; INVOLVED IN: biological_process unknown; LOCATED IN: cellular_component unknown; CONTAINS InterPro DOMAIN/s: HAT dimerisation (InterPro:IPR008906); BEST Arabidopsis thaliana protein match is: General transcription factor 2-related zinc finger protein (TAIR:AT1G35150.1); Has 1024 Blast hits to 763 proteins in 58 species: …
At2g06510	SALK_066577C	replication protein A 1A	Encodes a homolog of Replication Protein A that is involved in meiosis I in pollen mother cells. rpa1a mutants have a reduced number of class I crossovers. The protein is located in chromatin-associated foci in early leptotene and can be detected in these foci until late pachytene of meiosis I.	replication protein A 1A (RPA1A); FUNCTIONS IN: DNA binding, nucleic acid binding; INVOLVED IN: in 6 processes; LOCATED IN: nuclear chromatin; EXPRESSED IN: 23 plant structures; EXPRESSED DURING: 13 growth stages; CONTAINS InterPro DOMAIN/s: Replication factor-a protein 1 Rpa1 (InterPro:IPR004591), Nucleic acid-binding, OB-fold-like (InterPro:IPR016027), Nucleic acid-binding, OB-fold (InterPro:IP…
At2g07170	SALK_012678C	ARM repeat superfamily protein		ARM repeat superfamily protein; FUNCTIONS IN: binding; INVOLVED IN: intracellular protein transport, vesicle-mediated transport; LOCATED IN: membrane coat; EXPRESSED IN: 13 plant structures; EXPRESSED DURING: 7 growth stages; CONTAINS InterPro DOMAIN/s: Armadillo-type fold (InterPro:IPR016024), Clathrin/coatomer adaptor, adaptin-like, N-terminal (InterPro:IPR002553); BEST Arabidopsis thaliana pro…
At2g07690	SALK_063443C	Minichromosome maintenance (MCM2/3/5) family protein	Member of the minichromosome maintenance complex, involved in DNA replication initiation. Abundant in proliferating and endocycling tissues. Localized in the nucleus during G1, S and G2 phases of the cell cycle, and are released into the cytoplasmic compartment during mitosis. Binds chromatin.	MINICHROMOSOME MAINTENANCE 5 (MCM5); FUNCTIONS IN: DNA-dependent ATPase activity, DNA binding, ATP binding; INVOLVED IN: cell proliferation, DNA-dependent DNA replication initiation, DNA unwinding involved in replication; LOCATED IN: nuclear chromatin, nucleus, cytoplasm; EXPRESSED IN: 20 plant structures; EXPRESSED DURING: 14 growth stages; CONTAINS InterPro DOMAIN/s: Nucleic acid-binding, OB-fo…
At2g12646	SALK_081503C	PLATZ transcription factor family protein		PLATZ transcription factor family protein; CONTAINS InterPro DOMAIN/s: Protein of unknown function DUF597 (InterPro:IPR006734); BEST Arabidopsis thaliana protein match is: PLATZ transcription factor family protein (TAIR:AT3G60670.1); Has 35333 Blast hits to 34131 proteins in 2444 species: Archae - 798; Bacteria - 22429; Metazoa - 974; Fungi - 991; Plants - 531; Viruses - 0; Other Eukaryotes - 961…
At2g13370	SALK_020296C	chromatin remodeling 5		chromatin remodeling 5 (CHR5); FUNCTIONS IN: chromatin binding, helicase activity, DNA binding, nucleic acid binding, ATP binding; INVOLVED IN: chromatin assembly or disassembly; LOCATED IN: chromatin, nucleus; EXPRESSED IN: 26 plant structures; EXPRESSED DURING: 15 growth stages; CONTAINS InterPro DOMAIN/s: Chromo domain (InterPro:IPR000953), SNF2-related (InterPro:IPR000330), Homeodomain-like (…
At2g13540	SALK_024285C	ARM repeat superfamily protein	Encodes a nuclear cap-binding protein that forms a heterodimeric complex with CBP20 and is involved in ABA signaling and flowering. Mutants are early flowering and exhibit hypersensitive response to ABA in germination inhibition.Loss of ABH1 function results in abnormal processing of mRNAs for several important floral regulators (FLC, CO, FLM). Analysis of loss of function mutations suggests a ro…	ABA HYPERSENSITIVE 1 (ABH1); CONTAINS InterPro DOMAIN/s: MIF4G-like, type 2 (InterPro:IPR015174), MIF4G-like, type 1 (InterPro:IPR015172), Armadillo-type fold (InterPro:IPR016024), MIF4G-like, type 3 (InterPro:IPR003890), MIF4-like, type 1/2/3 (InterPro:IPR016021); Has 514 Blast hits to 510 proteins in 229 species: Archae - 0; Bacteria - 96; Metazoa - 188; Fungi - 131; Plants - 55; Viruses - 0; O…
At2g13640	SALK_048800C	Transcription factor IIS family protein		Transcription factor IIS family protein; INVOLVED IN: transcription; LOCATED IN: nucleus; CONTAINS InterPro DOMAIN/s: Transcription factor IIS, N-terminal (InterPro:IPR017923), Transcription elongation factor, TFIIS/CRSP70, N-terminal, sub-type (InterPro:IPR003617); BEST Arabidopsis thaliana protein match is: Transcription factor IIS family protein (TAIR:AT5G27310.1); Has 1456 Blast hits to 1088 …
At2g13960	SALK_037647C	Homeodomain-like superfamily protein		Homeodomain-like superfamily protein; FUNCTIONS IN: DNA binding, sequence-specific DNA binding transcription factor activity; INVOLVED IN: regulation of transcription, DNA-dependent, regulation of transcription; LOCATED IN: chloroplast; EXPRESSED IN: male gametophyte, pollen tube; EXPRESSED DURING: M germinated pollen stage; CONTAINS InterPro DOMAIN/s: SANT, DNA-binding (InterPro:IPR001005), Home…
At2g14160	SALK_004664C	RNA-binding (RRM/RBD/RNP motifs) family protein		RNA-binding (RRM/RBD/RNP motifs) family protein; FUNCTIONS IN: nucleotide binding, nucleic acid binding; INVOLVED IN: biological_process unknown; LOCATED IN: cellular_component unknown; EXPRESSED IN: root, synergid; CONTAINS InterPro DOMAIN/s: RNA recognition motif, RNP-1 (InterPro:IPR000504), Nucleotide-binding, alpha-beta plait (InterPro:IPR012677); BEST Arabidopsis thaliana protein match is: c…
At2g14210	SALK_015348C	AGAMOUS-like 44	MADS box gene, transcription factor	AGAMOUS-like 44 (AGL44); FUNCTIONS IN: DNA binding, sequence-specific DNA binding transcription factor activity; INVOLVED IN: response to nutrient, lateral root development; LOCATED IN: nucleus; EXPRESSED IN: 7 plant structures; EXPRESSED DURING: F mature embryo stage, petal differentiation and expansion stage, E expanded cotyledon stage, D bilateral stage; CONTAINS InterPro DOMAIN/s: Transcripti…
At2g14760	SALK_041681C	basic helix-loop-helix (bHLH) DNA-binding superfamily protein		basic helix-loop-helix (bHLH) DNA-binding superfamily protein; FUNCTIONS IN: sequence-specific DNA binding transcription factor activity; INVOLVED IN: regulation of transcription; LOCATED IN: nucleus; CONTAINS InterPro DOMAIN/s: Helix-loop-helix DNA-binding domain (InterPro:IPR001092), Helix-loop-helix DNA-binding (InterPro:IPR011598); BEST Arabidopsis thaliana protein match is: ROOT HAIR DEFECTI…
At2g15400	SALK_077981C	DNA-directed RNA polymerase family protein	Non-catalytic subunit of Nuclear DNA-dependent RNA polymerase V; homologous to budding yeast RPB3 and the E. coli RNA polymerase alpha subunit. A closely related paralog, At2g15430 can substitute for At2g15400 in the context of Pol V and encodes the equivalent subunit of Pol II and Pol IV.	NRPE3B; FUNCTIONS IN: DNA-directed RNA polymerase activity, protein dimerization activity, DNA binding; INVOLVED IN: transcription; LOCATED IN: DNA-directed RNA polymerase V complex, DNA-directed RNA polymerase II, core complex; CONTAINS InterPro DOMAIN/s: DNA-directed RNA polymerase, insert domain (InterPro:IPR011262), DNA-directed RNA polymerase, dimerisation (InterPro:IPR011261), DNA-directed …
At2g15660	SALK_086472C	AGAMOUS-like 95		AGAMOUS-like 95 (AGL95); FUNCTIONS IN: sequence-specific DNA binding transcription factor activity; INVOLVED IN: regulation of transcription, DNA-dependent; LOCATED IN: nucleus; CONTAINS InterPro DOMAIN/s: Transcription factor, MADS-box (InterPro:IPR002100); BEST Arabidopsis thaliana protein match is: AGAMOUS-like 48 (TAIR:AT2G40210.1); Has 310 Blast hits to 309 proteins in 13 species: Archae - 0…
At2g15740	SALK_012323C	C2H2-like zinc finger protein		C2H2-like zinc finger protein; FUNCTIONS IN: sequence-specific DNA binding transcription factor activity, zinc ion binding, nucleic acid binding; INVOLVED IN: regulation of transcription; LOCATED IN: intracellular; EXPRESSED IN: leaf; EXPRESSED DURING: LP.12 twelve leaves visible; CONTAINS InterPro DOMAIN/s: Zinc finger, C2H2-like (InterPro:IPR015880), Zinc finger, C2H2-type (InterPro:IPR007087);…
At2g16210	SALK_012566C	Transcriptional factor B3 family protein		Transcriptional factor B3 family protein; FUNCTIONS IN: DNA binding, sequence-specific DNA binding transcription factor activity; INVOLVED IN: regulation of transcription, DNA-dependent; LOCATED IN: cellular_component unknown; EXPRESSED IN: 9 plant structures; EXPRESSED DURING: 6 growth stages; CONTAINS InterPro DOMAIN/s: Transcriptional factor B3 (InterPro:IPR003340); BEST Arabidopsis thaliana p…
At2g16390	SALK_132061C	SNF2 domain-containing protein / helicase domain-containing protein	Putative chromatin remodeling protein, member of a plant-specific subfamily of SWI2/SNF2-like proteins. Mutations nearly eliminate non-CpG methylation at a target promoter but do not affect rDNA or centromere methylation. Cooperates with PolIVb to facilitate RNA-directed de novo methylation and silencing of homologous DNA. Endogenous targets include intergenic regions near retrotransposon LTRs or…	DEFECTIVE IN RNA-DIRECTED DNA METHYLATION 1 (DRD1); FUNCTIONS IN: helicase activity, DNA binding, ATP binding, nucleic acid binding; INVOLVED IN: DNA methylation, production of siRNA involved in RNA interference; LOCATED IN: cellular_component unknown; EXPRESSED IN: 9 plant structures; EXPRESSED DURING: 6 growth stages; CONTAINS InterPro DOMAIN/s: DEAD-like helicase, N-terminal (InterPro:IPR01400…
At2g16400	SALK_145182C	BEL1-like homeodomain 7		BEL1-like homeodomain 7 (BLH7); FUNCTIONS IN: DNA binding, sequence-specific DNA binding transcription factor activity; INVOLVED IN: regulation of transcription, DNA-dependent, regulation of transcription; EXPRESSED IN: 22 plant structures; EXPRESSED DURING: 13 growth stages; CONTAINS InterPro DOMAIN/s: Homeobox (InterPro:IPR001356), Homeodomain-like (InterPro:IPR009057), POX (InterPro:IPR006563)…
At2g16440	SALK_099676C	Minichromosome maintenance (MCM2/3/5) family protein		MINICHROMOSOME MAINTENANCE 4 (MCM4); FUNCTIONS IN: nucleoside-triphosphatase activity, DNA-dependent ATPase activity, DNA binding, nucleotide binding, ATP binding; INVOLVED IN: cell proliferation, DNA-dependent DNA replication initiation, DNA unwinding involved in replication; LOCATED IN: nuclear chromatin; EXPRESSED IN: 24 plant structures; EXPRESSED DURING: 16 growth stages; CONTAINS InterPro D…
At2g16720	SALK_020256C	myb domain protein 7	Encodes a member of MYB3R- and R2R3- type MYB- encoding genes	myb domain protein 7 (MYB7); CONTAINS InterPro DOMAIN/s: SANT, DNA-binding (InterPro:IPR001005), Homeodomain-like (InterPro:IPR009057), Myb, DNA-binding (InterPro:IPR014778), HTH transcriptional regulator, Myb-type, DNA-binding (InterPro:IPR017930), Homeodomain-related (InterPro:IPR012287), Myb transcription factor (InterPro:IPR015495); BEST Arabidopsis thaliana protein match is: myb domain prote…
At2g16770	SALK_018248C	Basic-leucine zipper (bZIP) transcription factor family protein	Basic-region leucine zipper (bZIP23) transcription factor involved in the adaptation to zinc deficiency. Binds ZDRE motifs.	bZIP23; FUNCTIONS IN: protein binding, DNA binding, sequence-specific DNA binding transcription factor activity; INVOLVED IN: cellular response to zinc ion, response to zinc ion; LOCATED IN: nucleus; CONTAINS InterPro DOMAIN/s: Basic-leucine zipper (bZIP) transcription factor (InterPro:IPR004827), Basic leucine zipper (InterPro:IPR011700); BEST Arabidopsis thaliana protein match is: Basic-leucine…
At2g16940	SALK_104252C	Splicing factor, CC1-like		Splicing factor, CC1-like; FUNCTIONS IN: RNA binding, nucleotide binding, nucleic acid binding; INVOLVED IN: mRNA processing; LOCATED IN: nucleus; EXPRESSED IN: 24 plant structures; EXPRESSED DURING: 13 growth stages; CONTAINS InterPro DOMAIN/s: RNA recognition motif, RNP-1 (InterPro:IPR000504), Splicing factor, CC1-like (InterPro:IPR006509), Nucleotide-binding, alpha-beta plait (InterPro:IPR0126…
At2g17180	SALK_101697C	C2H2-like zinc finger protein		C2H2-like zinc finger protein; FUNCTIONS IN: sequence-specific DNA binding transcription factor activity, zinc ion binding, nucleic acid binding; INVOLVED IN: regulation of transcription; LOCATED IN: intracellular, chloroplast; EXPRESSED IN: sperm cell, flower; EXPRESSED DURING: 4 anthesis; CONTAINS InterPro DOMAIN/s: Zinc finger, C2H2-like (InterPro:IPR015880), Zinc finger, C2H2-type (InterPro:I…
At2g17410	SALK_026835C	ARID/BRIGHT DNA-binding domain-containing protein		ARID/BRIGHT DNA-binding domain-containing protein; FUNCTIONS IN: sequence-specific DNA binding transcription factor activity; INVOLVED IN: regulation of transcription; LOCATED IN: intracellular; EXPRESSED IN: 25 plant structures; EXPRESSED DURING: 13 growth stages; CONTAINS InterPro DOMAIN/s: Heat shock protein Hsp20 (InterPro:IPR002068), HSP20-like chaperone (InterPro:IPR008978), ARID/BRIGHT DNA…
At2g17510	SALK_037533C	ribonuclease II family protein		EMBRYO DEFECTIVE 2763 (EMB2763); FUNCTIONS IN: ribonuclease activity, RNA binding; EXPRESSED IN: 22 plant structures; EXPRESSED DURING: 13 growth stages; CONTAINS InterPro DOMAIN/s: Nucleotide binding protein, PINc (InterPro:IPR006596), Ribonuclease II/R (InterPro:IPR001900); BEST Arabidopsis thaliana protein match is: Ribonuclease II/R family protein (TAIR:AT1G77680.1); Has 8124 Blast hits to 80…
At2g17560	SALK_133100C	high mobility group B4	Encodes a protein belonging to the subgroup of HMGB (high mobility group B) proteins that have a distinctive DNA-binding motif, the HMG-box domain. The motif confers non-sequence specific interaction with linear DNA and structure-specific binding to distorted DNA sites. The HMGB proteins are involved in the assembly of nucleoprotein complexes. Can be phosphorylated by CK2alpha.	high mobility group B4 (HMGB4); FUNCTIONS IN: chromatin binding, structural constituent of chromatin, DNA binding, sequence-specific DNA binding transcription factor activity; INVOLVED IN: chromatin assembly or disassembly; LOCATED IN: chromatin; EXPRESSED IN: 24 plant structures; EXPRESSED DURING: 13 growth stages; CONTAINS InterPro DOMAIN/s: High mobility group, superfamily (InterPro:IPR009071)…
At2g17620	SALK_019772C	Cyclin B2;1		Cyclin B2;1 (CYCB2;1); FUNCTIONS IN: cyclin-dependent protein kinase regulator activity; INVOLVED IN: regulation of cell cycle; LOCATED IN: nucleus; EXPRESSED IN: 12 plant structures; EXPRESSED DURING: 6 growth stages; CONTAINS InterPro DOMAIN/s: Cyclin, C-terminal (InterPro:IPR004367), Cyclin-like (InterPro:IPR011028), Cyclin, N-terminal (InterPro:IPR006671), Cyclin, A/B/D/E (InterPro:IPR014400)…
At2g17870	SALK_144972C	cold shock domain protein 3	Encodes COLD SHOCK DOMAIN PROTEIN 3 (CSP3), involved in the acquisition of freezing tolerance.	cold shock domain protein 3 (CSP3); FUNCTIONS IN: DNA binding, zinc ion binding, nucleic acid binding; INVOLVED IN: response to cold, DNA duplex unwinding; LOCATED IN: nucleus, cytoplasm; EXPRESSED IN: 26 plant structures; EXPRESSED DURING: 14 growth stages; CONTAINS InterPro DOMAIN/s: Nucleic acid-binding, OB-fold (InterPro:IPR012340), Cold-shock conserved site (InterPro:IPR019844), Zinc finger,…
At2g17900	SALK_127952C	SET domain group 37	Homology Subgroup S-ET - Protein containing an interrupted SET domain.	SET domain group 37 (SDG37); FUNCTIONS IN: zinc ion binding; INVOLVED IN: biological_process unknown; EXPRESSED IN: 11 plant structures; EXPRESSED DURING: 6 growth stages; CONTAINS InterPro DOMAIN/s: Zinc finger, MYND-type (InterPro:IPR002893), SET domain (InterPro:IPR001214); BEST Arabidopsis thaliana protein match is: histone-lysine N-methyltransferase ATXR2 (TAIR:AT3G21820.1); Has 2797 Blast h…
At2g17930	SALK_087015C	Phosphatidylinositol 3- and 4-kinase family protein with FAT domain		Phosphatidylinositol 3- and 4-kinase family protein with FAT domain; FUNCTIONS IN: inositol or phosphatidylinositol kinase activity, binding, phosphotransferase activity, alcohol group as acceptor; EXPRESSED IN: 24 plant structures; EXPRESSED DURING: 13 growth stages; CONTAINS InterPro DOMAIN/s: Phosphatidylinositol 3-/4-kinase, catalytic (InterPro:IPR000403), PIK-related kinase, FAT (InterPro:IP…
At2g18060	SALK_022534C	vascular related NAC-domain protein 1	Encodes a NAC-domain transcription factor. Expressed in the vascular tissue.	vascular related NAC-domain protein 1 (VND1); CONTAINS InterPro DOMAIN/s: No apical meristem (NAM) protein (InterPro:IPR003441); BEST Arabidopsis thaliana protein match is: NAC domain containing protein 76 (TAIR:AT4G36160.1); Has 3025 Blast hits to 3020 proteins in 75 species: Archae - 0; Bacteria - 0; Metazoa - 0; Fungi - 0; Plants - 3025; Viruses - 0; Other Eukaryotes - 0 (source: NCBI BLink).
At2g18090	SALK_090665C	PHD finger family protein / SWIB complex BAF60b domain-containing protein / GYF domain-containing protein		PHD finger family protein / SWIB complex BAF60b domain-containing protein / GYF domain-containing protein; FUNCTIONS IN: DNA binding, zinc ion binding; INVOLVED IN: regulation of transcription, DNA-dependent; EXPRESSED IN: 22 plant structures; EXPRESSED DURING: 13 growth stages; CONTAINS InterPro DOMAIN/s: Zinc finger, PHD-type, conserved site (InterPro:IPR019786), SWIB/MDM2 domain (InterPro:IPR0…
At2g18280	SALK_058100C	tubby like protein 2	Member of TLP family	tubby like protein 2 (TLP2); CONTAINS InterPro DOMAIN/s: F-box domain, cyclin-like (InterPro:IPR001810), Tubby, C-terminal, conserved site (InterPro:IPR018066), Tubby, C-terminal (InterPro:IPR000007); BEST Arabidopsis thaliana protein match is: tubby like protein 3 (TAIR:AT2G47900.3); Has 957 Blast hits to 948 proteins in 117 species: Archae - 0; Bacteria - 0; Metazoa - 352; Fungi - 19; Plants - …
At2g18300	SALK_090958C	basic helix-loop-helix (bHLH) DNA-binding superfamily protein		basic helix-loop-helix (bHLH) DNA-binding superfamily protein; FUNCTIONS IN: sequence-specific DNA binding transcription factor activity; INVOLVED IN: response to cytokinin stimulus, regulation of transcription; LOCATED IN: nucleus; EXPRESSED IN: 13 plant structures; EXPRESSED DURING: 8 growth stages; CONTAINS InterPro DOMAIN/s: Helix-loop-helix DNA-binding domain (InterPro:IPR001092), Helix-loop…
At2g18380	SALK_030374C	GATA transcription factor 20	Encodes a member of the GATA factor family of zinc finger transcription factors.	GATA transcription factor 20 (GATA20); FUNCTIONS IN: sequence-specific DNA binding transcription factor activity; INVOLVED IN: regulation of transcription, DNA-dependent; EXPRESSED IN: 14 plant structures; EXPRESSED DURING: 6 growth stages; CONTAINS InterPro DOMAIN/s: Zinc finger, NHR/GATA-type (InterPro:IPR013088), Zinc finger, GATA-type (InterPro:IPR000679); BEST Arabidopsis thaliana protein ma…
At2g18510	SALK_008993C	RNA-binding (RRM/RBD/RNP motifs) family protein		embryo defective 2444 (emb2444); FUNCTIONS IN: RNA binding, nucleotide binding, nucleic acid binding; INVOLVED IN: embryo development ending in seed dormancy; LOCATED IN: nucleolus; EXPRESSED IN: 23 plant structures; EXPRESSED DURING: 14 growth stages; CONTAINS InterPro DOMAIN/s: RNA recognition motif, RNP-1 (InterPro:IPR000504), Nucleotide-binding, alpha-beta plait (InterPro:IPR012677); BEST Ara…
At2g18760	SALK_000799C	chromatin remodeling 8		chromatin remodeling 8 (CHR8); FUNCTIONS IN: helicase activity, DNA binding, ATP binding, nucleic acid binding; INVOLVED IN: DNA repair, response to gamma radiation; EXPRESSED IN: 15 plant structures; EXPRESSED DURING: 6 growth stages; CONTAINS InterPro DOMAIN/s: DEAD-like helicase, N-terminal (InterPro:IPR014001), DNA/RNA helicase, C-terminal (InterPro:IPR001650), Helicase, superfamily 1/2, ATP-…
At2g18915	SALK_035385C	LOV KELCH protein 2	encodes a member of F-box proteins that includes two other proteins in Arabidopsis (ZTL and FKF1). These proteins contain a unique structure containing a PAS domain at their N-terminus, an F-box motif, and 6 kelch repeats at their C-terminus. Overexpression results in arrhythmic phenotypes for a number of circadian clock outputs in both constant light and constant darkness, long hypocotyls under …	LOV KELCH protein 2 (LKP2); CONTAINS InterPro DOMAIN/s: F-box domain, cyclin-like (InterPro:IPR001810), PAC motif (InterPro:IPR001610), Galactose oxidase/kelch, beta-propeller (InterPro:IPR011043), Kelch repeat type 1 (InterPro:IPR006652), PAS fold (InterPro:IPR013767), PAS (InterPro:IPR000014), Kelch repeat type 2 (InterPro:IPR011498), Kelch-type beta propeller (InterPro:IPR015915); BEST Arabido…
At2g19490	SALK_036142C	recA DNA recombination family protein		recA DNA recombination family protein; FUNCTIONS IN: in 6 functions; INVOLVED IN: DNA repair, SOS response, DNA recombination, DNA metabolic process; CONTAINS InterPro DOMAIN/s: DNA recombination/repair protein RecA/RadB, ATP-binding domain (InterPro:IPR020588), ATPase, AAA+ type, core (InterPro:IPR003593), DNA recombination/repair protein RecA, conserved site (InterPro:IPR020584), DNA recombinat…
At2g19810	SALK_151571C	CCCH-type zinc finger family protein		CCCH-type zinc finger family protein; CONTAINS InterPro DOMAIN/s: Zinc finger, CCCH-type (InterPro:IPR000571); BEST Arabidopsis thaliana protein match is: Zinc finger C-x8-C-x5-C-x3-H type family protein (TAIR:AT4G29190.1); Has 721 Blast hits to 690 proteins in 126 species: Archae - 0; Bacteria - 0; Metazoa - 152; Fungi - 6; Plants - 412; Viruses - 0; Other Eukaryotes - 151 (source: NCBI BLink).
At2g20180	SALK_131872C	phytochrome interacting factor 3-like 5	Encodes a novel Myc-related bHLH transcription factor that has transcriptional activation activity in the dark. It is a key negative regulator of phytochrome-mediated seed germination and acts by inhibiting chlorophyll biosynthesis, light-mediated suppression of hypocotyl elongation and far-red light-mediated suppression of seed germination, and promoting negative gravitropism in hypocotyls. Ligh…	phytochrome interacting factor 3-like 5 (PIL5); CONTAINS InterPro DOMAIN/s: Helix-loop-helix DNA-binding domain (InterPro:IPR001092), Helix-loop-helix DNA-binding (InterPro:IPR011598); BEST Arabidopsis thaliana protein match is: basic helix-loop-helix (bHLH) DNA-binding superfamily protein (TAIR:AT4G28800.1); Has 4635 Blast hits to 4615 proteins in 348 species: Archae - 0; Bacteria - 26; Metazoa …
At2g20400	SALK_107734C	myb-like HTH transcriptional regulator family protein		myb-like HTH transcriptional regulator family protein; CONTAINS InterPro DOMAIN/s: Homeodomain-like (InterPro:IPR009057), Myb, DNA-binding (InterPro:IPR014778), Myb-like DNA-binding domain, SHAQKYF class (InterPro:IPR006447), HTH transcriptional regulator, Myb-type, DNA-binding (InterPro:IPR017930), Homeodomain-related (InterPro:IPR012287); BEST Arabidopsis thaliana protein match is: phosphate st…
At2g20880	SALK_144857C	Integrase-type DNA-binding superfamily protein		Integrase-type DNA-binding superfamily protein; FUNCTIONS IN: DNA binding, sequence-specific DNA binding transcription factor activity; INVOLVED IN: regulation of transcription, DNA-dependent; LOCATED IN: nucleus, cytoplasm; EXPRESSED IN: stamen; EXPRESSED DURING: 4 anthesis, petal differentiation and expansion stage; CONTAINS InterPro DOMAIN/s: DNA-binding, integrase-type (InterPro:IPR016177), P…
At2g21060	SALK_039643C	glycine-rich protein 2B	glycine-rich protein (AtGRP2b)	glycine-rich protein 2B (GRP2B); FUNCTIONS IN: DNA binding, zinc ion binding, nucleic acid binding; INVOLVED IN: regulation of transcription, DNA-dependent; LOCATED IN: cellular_component unknown; EXPRESSED IN: 22 plant structures; EXPRESSED DURING: 13 growth stages; CONTAINS InterPro DOMAIN/s: Nucleic acid-binding, OB-fold (InterPro:IPR012340), Cold-shock conserved site (InterPro:IPR019844), Zin…
At2g21230	SALK_045675C	Basic-leucine zipper (bZIP) transcription factor family protein		Basic-leucine zipper (bZIP) transcription factor family protein; FUNCTIONS IN: DNA binding, sequence-specific DNA binding transcription factor activity; INVOLVED IN: regulation of transcription, DNA-dependent; LOCATED IN: chloroplast; EXPRESSED IN: 23 plant structures; EXPRESSED DURING: 13 growth stages; CONTAINS InterPro DOMAIN/s: Basic-leucine zipper (bZIP) transcription factor (InterPro:IPR004…
At2g21235	SALK_042624C	Basic-leucine zipper (bZIP) transcription factor family protein		Basic-leucine zipper (bZIP) transcription factor family protein; FUNCTIONS IN: sequence-specific DNA binding transcription factor activity; INVOLVED IN: regulation of transcription, DNA-dependent; CONTAINS InterPro DOMAIN/s: Basic-leucine zipper (bZIP) transcription factor (InterPro:IPR004827); BEST Arabidopsis thaliana protein match is: Basic-leucine zipper (bZIP) transcription factor family pro…
At2g21240	SALK_022661C	basic pentacysteine 4		basic pentacysteine 4 (BPC4); CONTAINS InterPro DOMAIN/s: GAGA binding-like (InterPro:IPR010409); BEST Arabidopsis thaliana protein match is: basic pentacysteine 5 (TAIR:AT4G38910.2); Has 263 Blast hits to 247 proteins in 33 species: Archae - 0; Bacteria - 2; Metazoa - 40; Fungi - 0; Plants - 219; Viruses - 0; Other Eukaryotes - 2 (source: NCBI BLink).
At2g21350	SALK_135983C	RNA-binding CRS1 / YhbY (CRM) domain protein		RNA-binding CRS1 / YhbY (CRM) domain protein; FUNCTIONS IN: RNA binding; INVOLVED IN: biological_process unknown; LOCATED IN: chloroplast; CONTAINS InterPro DOMAIN/s: RNA-binding, CRM domain (InterPro:IPR001890); BEST Arabidopsis thaliana protein match is: RNA-binding CRS1 / YhbY (CRM) domain protein (TAIR:AT4G39040.2); Has 1900 Blast hits to 1900 proteins in 975 species: Archae - 2; Bacteria - 1…
At2g21450	SALK_059100C	chromatin remodeling 34		chromatin remodeling 34 (CHR34); FUNCTIONS IN: helicase activity, DNA binding, nucleic acid binding, ATP binding; EXPRESSED IN: 8 plant structures; EXPRESSED DURING: 4 anthesis, C globular stage, petal differentiation and expansion stage, E expanded cotyledon stage, D bilateral stage; CONTAINS InterPro DOMAIN/s: DEAD-like helicase, N-terminal (InterPro:IPR014001), DNA/RNA helicase, C-terminal (In…
At2g21660	SALK_113110C	cold, circadian rhythm, and rna binding 2	Encodes a small glycine-rich RNA binding protein that is part of a negative-feedback loop through which AtGRP7 regulates the circadian oscillations of its own transcript. Gene expression is induced by cold. GRP7 appears to promote stomatal opening and reduce tolerance under salt and dehydration stress conditions, but, promotes stomatal closing and thereby increases stress tolerance under conditio…	cold, circadian rhythm, and rna binding 2 (CCR2); FUNCTIONS IN: double-stranded DNA binding, RNA binding, single-stranded DNA binding; INVOLVED IN: in 12 processes; LOCATED IN: nucleus, chloroplast, peroxisome, cytoplasm; EXPRESSED IN: 27 plant structures; EXPRESSED DURING: 15 growth stages; CONTAINS InterPro DOMAIN/s: RNA recognition motif, glycine rich protein (InterPro:IPR015465), RNA recognit…
At2g21900	SALK_039436C	WRKY DNA-binding protein 59	member of WRKY Transcription Factor; Group II-c	WRKY DNA-binding protein 59 (WRKY59); CONTAINS InterPro DOMAIN/s: DNA-binding WRKY (InterPro:IPR003657); BEST Arabidopsis thaliana protein match is: WRKY DNA-binding protein 51 (TAIR:AT5G64810.1); Has 3349 Blast hits to 2895 proteins in 189 species: Archae - 0; Bacteria - 0; Metazoa - 0; Fungi - 0; Plants - 3334; Viruses - 0; Other Eukaryotes - 15 (source: NCBI BLink).
At2g21910	SALK_019733C	cytochrome P450, family 96, subfamily A, polypeptide 5	member of CYP96A	cytochrome P450, family 96, subfamily A, polypeptide 5 (CYP96A5); FUNCTIONS IN: electron carrier activity, monooxygenase activity, iron ion binding, oxygen binding, heme binding; INVOLVED IN: oxidation reduction; LOCATED IN: endomembrane system; CONTAINS InterPro DOMAIN/s: Cytochrome P450 (InterPro:IPR001128), Cytochrome P450, E-class, group I (InterPro:IPR002401), Cytochrome P450, conserved site…
At2g22090	SALK_001364C	RNA-binding (RRM/RBD/RNP motifs) family protein	encodes a nuclear protein that binds to RNA with a specificity for oligouridylates in vitro. As with UBP1, transient overexpression of UBA1a in protoplasts increases the steady-state levels of reporter mRNAs in a promoter-dependent manner. Along with UBP1 and UBA2a, it may act as a component of a complex recognizing U-rich sequences in plant 3'-UTRs and contributing to the stabilization of mRNAs …	UBA1A; CONTAINS InterPro DOMAIN/s: RNA recognition motif, RNP-1 (InterPro:IPR000504), Nucleotide-binding, alpha-beta plait (InterPro:IPR012677); BEST Arabidopsis thaliana protein match is: RNA recognition motif (RRM)-containing protein (TAIR:AT2G19380.1); Has 13884 Blast hits to 11620 proteins in 712 species: Archae - 0; Bacteria - 872; Metazoa - 7516; Fungi - 1398; Plants - 2946; Viruses - 0; Ot…
At2g22100	SALK_003165C	RNA-binding (RRM/RBD/RNP motifs) family protein		RNA-binding (RRM/RBD/RNP motifs) family protein; FUNCTIONS IN: RNA binding, nucleotide binding, nucleic acid binding; INVOLVED IN: biological_process unknown; LOCATED IN: cellular_component unknown; EXPRESSED IN: 21 plant structures; EXPRESSED DURING: 12 growth stages; CONTAINS InterPro DOMAIN/s: RNA recognition motif, RNP-1 (InterPro:IPR000504), Nucleotide-binding, alpha-beta plait (InterPro:IPR…
At2g22140	SALK_089672C	essential meiotic endonuclease 1B	Forms a complex with MUS81 that functions as endonuclease in DNA recombination and repair processes.	essential meiotic endonuclease 1B (EME1B); CONTAINS InterPro DOMAIN/s: ERCC4 domain (InterPro:IPR006166); BEST Arabidopsis thaliana protein match is: essential meiotic endonuclease 1A (TAIR:AT2G21800.1); Has 542 Blast hits to 486 proteins in 142 species: Archae - 0; Bacteria - 42; Metazoa - 170; Fungi - 104; Plants - 48; Viruses - 0; Other Eukaryotes - 178 (source: NCBI BLink).
At2g22200	SALK_139786C	Integrase-type DNA-binding superfamily protein	encodes a member of the DREB subfamily A-6 of ERF/AP2 transcription factor family. The protein contains one AP2 domain. There are 8 members in this subfamily including RAP2.4.	Integrase-type DNA-binding superfamily protein; FUNCTIONS IN: DNA binding, sequence-specific DNA binding transcription factor activity; INVOLVED IN: regulation of transcription, DNA-dependent; LOCATED IN: nucleus; CONTAINS InterPro DOMAIN/s: DNA-binding, integrase-type (InterPro:IPR016177), Pathogenesis-related transcriptional factor/ERF, DNA-binding (InterPro:IPR001471); BEST Arabidopsis thalian…
At2g22400	SALK_014194C	S-adenosyl-L-methionine-dependent methyltransferases superfamily protein		S-adenosyl-L-methionine-dependent methyltransferases superfamily protein; FUNCTIONS IN: methyltransferase activity, RNA binding; LOCATED IN: cellular_component unknown; EXPRESSED IN: 23 plant structures; EXPRESSED DURING: 13 growth stages; CONTAINS InterPro DOMAIN/s: Bacterial Fmu (Sun)/eukaryotic nucleolar NOL1/Nop2p (InterPro:IPR001678), Bacterial Fmu (Sun)/eukaryotic nucleolar NOL1/Nop2p, cons…
At2g22430	SALK_055797C	homeobox protein 6	Encodes a homeodomain leucine zipper class I (HD-Zip I) protein that is a target of the protein phosphatase ABI1 and regulates hormone responses in Arabidopsis.	homeobox protein 6 (HB6); FUNCTIONS IN: protein binding, sequence-specific DNA binding, DNA binding, transcription activator activity, sequence-specific DNA binding transcription factor activity; INVOLVED IN: response to water deprivation, positive regulation of transcription, abscisic acid mediated signaling pathway, negative regulation of abscisic acid mediated signaling pathway, regulation of …
At2g22600	SALK_048634C	RNA-binding KH domain-containing protein		RNA-binding KH domain-containing protein; FUNCTIONS IN: RNA binding, nucleic acid binding; INVOLVED IN: biological_process unknown; EXPRESSED IN: 10 plant structures; EXPRESSED DURING: 8 growth stages; CONTAINS InterPro DOMAIN/s: K Homology (InterPro:IPR004087), K Homology, type 1, subgroup (InterPro:IPR018111), K Homology, type 1 (InterPro:IPR004088); BEST Arabidopsis thaliana protein match is: …
At2g22610	SALK_049342C	Di-glucose binding protein with Kinesin motor domain		Di-glucose binding protein with Kinesin motor domain; FUNCTIONS IN: microtubule motor activity, ATP binding; INVOLVED IN: microtubule-based movement; EXPRESSED IN: 20 plant structures; EXPRESSED DURING: 10 growth stages; CONTAINS InterPro DOMAIN/s: Kinesin, motor region, conserved site (InterPro:IPR019821), Malectin/receptor-like protein kinase (InterPro:IPR021720), Kinesin, motor domain (InterPr…
At2g22630	SALK_024428C	AGAMOUS-like 17	Encodes a MADs domain containing protein involved in promoting flowering. Loss of function mutations show delayed flowering in long days and reduced levels of LFY and AP1 expression.	AGAMOUS-like 17 (AGL17); FUNCTIONS IN: sequence-specific DNA binding transcription factor activity; INVOLVED IN: positive regulation of long-day photoperiodism, flowering; LOCATED IN: nucleus; EXPRESSED IN: 7 plant structures; EXPRESSED DURING: L mature pollen stage; CONTAINS InterPro DOMAIN/s: Transcription factor, MADS-box (InterPro:IPR002100), Transcription factor, K-box (InterPro:IPR002487); …
At2g22740	SALK_071138C	SU(VAR)3-9 homolog 6	Encodes a SU(VAR)3-9 homolog, a methyltransferase involved in histone methylation. The protein was shown to bind to methylated cytosines of CG, CNG and CNN motifs but has a preference for the latter two. This is a member of a subfamily of SET proteins that shares a conserved SRA domain.	SU(VAR)3-9 homolog 6 (SUVH6); FUNCTIONS IN: methyl-CpNpG binding, methyltransferase activity, methyl-CpG binding, methyl-CpNpN binding; INVOLVED IN: histone methylation; LOCATED IN: nucleus; EXPRESSED IN: 24 plant structures; EXPRESSED DURING: 15 growth stages; CONTAINS InterPro DOMAIN/s: SET domain (InterPro:IPR001214), SRA-YDG (InterPro:IPR003105), Pre-SET zinc-binding sub-group (InterPro:IPR00…
At2g22850	SALK_093523C	basic leucine-zipper 6		basic leucine-zipper 6 (bZIP6); FUNCTIONS IN: DNA binding, sequence-specific DNA binding transcription factor activity; INVOLVED IN: regulation of transcription, DNA-dependent; LOCATED IN: nucleus; EXPRESSED IN: 24 plant structures; EXPRESSED DURING: 12 growth stages; CONTAINS InterPro DOMAIN/s: Basic-leucine zipper (bZIP) transcription factor (InterPro:IPR004827), bZIP transcription factor, bZIP…
At2g23350	SALK_113383C	poly(A) binding protein 4	polyadenylate-binding protein, putative / PABP, putative.Member of the Class II family of PABP proteins. Highly and ubiquitously expressed.	poly(A) binding protein 4 (PAB4); FUNCTIONS IN: RNA binding, translation initiation factor activity; INVOLVED IN: response to cadmium ion; EXPRESSED IN: 24 plant structures; EXPRESSED DURING: 14 growth stages; CONTAINS InterPro DOMAIN/s: Polyadenylate-binding protein/Hyperplastic disc protein (InterPro:IPR002004), RNA recognition motif, RNP-1 (InterPro:IPR000504), Polyadenylate binding protein, h…
At2g23360	SALK_045879C	Plant protein of unknown function (DUF869)		Plant protein of unknown function (DUF869); CONTAINS InterPro DOMAIN/s: Protein of unknown function DUF869, plant (InterPro:IPR008587); BEST Arabidopsis thaliana protein match is: Plant protein of unknown function (DUF869) (TAIR:AT1G19835.2); Has 38218 Blast hits to 24021 proteins in 1620 species: Archae - 547; Bacteria - 4231; Metazoa - 19834; Fungi - 3463; Plants - 2306; Viruses - 121; Other Eu…
At2g23380	SALK_088542C	SET domain-containing protein	Similar to the product of the Polycomb-group gene Enhancer of zeste. Required for stable repression of AG and AP3. Putative role in cell fate determination. Involved in the control of leaf morphogenesis. mutants exhibit curled, involute leaves. AGAMOUS and APETALA3 are ectopically expressed in the mutant.	CURLY LEAF (CLF); FUNCTIONS IN: protein binding, sequence-specific DNA binding transcription factor activity; INVOLVED IN: in 7 processes; LOCATED IN: chloroplast; EXPRESSED IN: 15 plant structures; EXPRESSED DURING: 7 growth stages; CONTAINS InterPro DOMAIN/s: SET domain (InterPro:IPR001214); BEST Arabidopsis thaliana protein match is: SET domain-containing protein (TAIR:AT4G02020.1); Has 5951 B…
At2g23740	SALK_026224C	nucleic acid binding;sequence-specific DNA binding transcription factors;zinc ion binding		nucleic acid binding;sequence-specific DNA binding transcription factors;zinc ion binding; FUNCTIONS IN: sequence-specific DNA binding transcription factor activity, zinc ion binding, nucleic acid binding; INVOLVED IN: chromatin modification; LOCATED IN: nucleus, intracellular; EXPRESSED IN: 22 plant structures; EXPRESSED DURING: 13 growth stages; CONTAINS InterPro DOMAIN/s: Zinc finger, C2H2-lik…
At2g23760	SALK_149402C	BEL1-like homeodomain 4	Encodes a member of the BEL family of homeodomain proteins. Plants doubly mutant for saw1/saw2 (blh2/blh4) have serrated leaves. BP is expressed in the serrated leaves, therefore saw2 and saw1 may act redundantly to repress BP in leaves.	BEL1-like homeodomain 4 (BLH4); FUNCTIONS IN: DNA binding, sequence-specific DNA binding transcription factor activity; INVOLVED IN: N-terminal protein myristoylation, leaf morphogenesis; LOCATED IN: nucleus; EXPRESSED IN: 24 plant structures; EXPRESSED DURING: 12 growth stages; CONTAINS InterPro DOMAIN/s: Homeobox (InterPro:IPR001356), Homeodomain-like (InterPro:IPR009057), Homeobox KN domain (I…
At2g24050	SALK_076633C	MIF4G domain-containing protein / MA3 domain-containing protein	Encodes a putative eukaryotic translation initiation factor.	eukaryotic translation Initiation Factor isoform 4G2 (eIFiso4G2); FUNCTIONS IN: RNA binding, binding; INVOLVED IN: translation, RNA metabolic process; EXPRESSED IN: 22 plant structures; EXPRESSED DURING: 13 growth stages; CONTAINS InterPro DOMAIN/s: Initiation factor eIF-4 gamma, MA3 (InterPro:IPR003891), Armadillo-type fold (InterPro:IPR016024), MIF4G-like, type 3 (InterPro:IPR003890), MIF4-like…
At2g24120	SALK_085732C	DNA/RNA polymerases superfamily protein		SCABRA 3 (SCA3); FUNCTIONS IN: DNA-directed RNA polymerase activity, protein binding, DNA binding; INVOLVED IN: transcription; LOCATED IN: mitochondrion; EXPRESSED IN: 21 plant structures; EXPRESSED DURING: 13 growth stages; CONTAINS InterPro DOMAIN/s: DNA-directed RNA polymerase, bacteriophage type (InterPro:IPR002092); BEST Arabidopsis thaliana protein match is: male gametophyte defective 3 (TA…
At2g24260	SALK_080724C	LJRHL1-like 1	Encodes a basic helix-loop-helix (bHLH) protein that regulates root hair development. One of the three Arabidopsis homologs of the Lotus japonicus ROOTHAIRLESS1 (LjRHL1) gene: At2g24260 (AtLRL1), At4g30980 (AtLRL2), and At5g58010 (AtLRL3).	LJRHL1-like 1 (LRL1); FUNCTIONS IN: DNA binding, sequence-specific DNA binding transcription factor activity; INVOLVED IN: root hair cell development, regulation of transcription; LOCATED IN: nucleus; EXPRESSED IN: 8 plant structures; EXPRESSED DURING: 4 anthesis, petal differentiation and expansion stage; CONTAINS InterPro DOMAIN/s: Helix-loop-helix DNA-binding domain (InterPro:IPR001092), Helix…
At2g24340	SALK_022184C	sequence-specific DNA binding transcription factors		sequence-specific DNA binding transcription factors; BEST Arabidopsis thaliana protein match is: Basic-leucine zipper (bZIP) transcription factor family protein (TAIR:AT2G21230.1); Has 75 Blast hits to 75 proteins in 15 species: Archae - 0; Bacteria - 0; Metazoa - 0; Fungi - 0; Plants - 73; Viruses - 2; Other Eukaryotes - 0 (source: NCBI BLink).
At2g24350	SALK_000404C	RNA binding (RRM/RBD/RNP motifs) family protein		RNA binding (RRM/RBD/RNP motifs) family protein; FUNCTIONS IN: RNA binding, nucleotide binding, nucleic acid binding; INVOLVED IN: biological_process unknown; LOCATED IN: cellular_component unknown; CONTAINS InterPro DOMAIN/s: RNA recognition motif, RNP-1 (InterPro:IPR000504), Nucleotide-binding, alpha-beta plait (InterPro:IPR012677); BEST Arabidopsis thaliana protein match is: RNA binding (RRM/R…
At2g24430	SALK_103716C	NAC domain containing protein 38		NAC domain containing protein 38 (NAC038); FUNCTIONS IN: sequence-specific DNA binding transcription factor activity; INVOLVED IN: multicellular organismal development, regulation of transcription; LOCATED IN: cellular_component unknown; EXPRESSED IN: stem, hypocotyl, root, leaf; EXPRESSED DURING: LP.04 four leaves visible, LP.02 two leaves visible; CONTAINS InterPro DOMAIN/s: No apical meristem …
At2g24490	SALK_129173C
At2g24490	SALK_006944C	replicon protein A2	Encodes a component of Replication Protein A. Component of transcriptional gene silencing which does not affect endogenous small RNA accumulation nor DNA methylation. Localized in the nucleus. Involved in DNA repair. Interacts physically with ROS1.	replicon protein A2 (RPA2); CONTAINS InterPro DOMAIN/s: Winged helix-turn-helix transcription repressor DNA-binding (InterPro:IPR011991), Nucleic acid-binding, OB-fold-like (InterPro:IPR016027), Nucleic acid-binding, OB-fold (InterPro:IPR012340), Replication protein A, subunit RPA32 (InterPro:IPR014646), Replication protein A, C-terminal (InterPro:IPR014892), Nucleic acid binding, OB-fold, tRNA/h…
At2g24500	SALK_008119C	Zinc finger protein 622	Encodes a C2H2 zinc finger protein FZF.	FZF; FUNCTIONS IN: sequence-specific DNA binding transcription factor activity; INVOLVED IN: regulation of transcription; LOCATED IN: intracellular; EXPRESSED IN: 23 plant structures; EXPRESSED DURING: 13 growth stages; CONTAINS InterPro DOMAIN/s: Zinc finger, C2H2-like (InterPro:IPR015880), Zinc finger, C2H2-type (InterPro:IPR007087), Zinc finger, double-stranded RNA binding (InterPro:IPR022755)…
At2g24570	SALK_076337C	WRKY DNA-binding protein 17	member of WRKY Transcription Factor; Group II-d; negative regulator of basal resistance to Pseudomonas syringae.	WRKY DNA-binding protein 17 (WRKY17); CONTAINS InterPro DOMAIN/s: DNA-binding WRKY (InterPro:IPR003657), Transcription factor, WRKY, Zn-cluster (InterPro:IPR018872); BEST Arabidopsis thaliana protein match is: WRKY DNA-binding protein 11 (TAIR:AT4G31550.1); Has 3398 Blast hits to 2942 proteins in 193 species: Archae - 0; Bacteria - 0; Metazoa - 2; Fungi - 4; Plants - 3369; Viruses - 0; Other Euka…
At2g24650	SALK_109533C	DNA binding;DNA binding;sequence-specific DNA binding transcription factors		DNA binding;DNA binding;sequence-specific DNA binding transcription factors; FUNCTIONS IN: DNA binding, sequence-specific DNA binding transcription factor activity; INVOLVED IN: regulation of transcription, DNA-dependent; CONTAINS InterPro DOMAIN/s: Transcriptional factor B3 (InterPro:IPR003340); BEST Arabidopsis thaliana protein match is: transcriptional factor B3 family protein (TAIR:AT2G24680.…
At2g24680	SALK_086313C	transcriptional factor B3 family protein		transcriptional factor B3 family protein; FUNCTIONS IN: DNA binding, sequence-specific DNA binding transcription factor activity; INVOLVED IN: regulation of transcription, DNA-dependent; LOCATED IN: cellular_component unknown; CONTAINS InterPro DOMAIN/s: Transcriptional factor B3 (InterPro:IPR003340); BEST Arabidopsis thaliana protein match is: DNA binding;DNA binding;sequence-specific DNA bindin…
At2g24690	SALK_062467C	Transcriptional factor B3 family protein		Transcriptional factor B3 family protein; FUNCTIONS IN: DNA binding, sequence-specific DNA binding transcription factor activity; INVOLVED IN: regulation of transcription, DNA-dependent; LOCATED IN: cellular_component unknown; CONTAINS InterPro DOMAIN/s: Transcriptional factor B3 (InterPro:IPR003340); BEST Arabidopsis thaliana protein match is: DNA binding;DNA binding;sequence-specific DNA bindin…
At2g24696	SALK_001209C	transcriptional factor B3 family protein		transcriptional factor B3 family protein; FUNCTIONS IN: DNA binding; INVOLVED IN: regulation of transcription, DNA-dependent; LOCATED IN: cellular_component unknown; CONTAINS InterPro DOMAIN/s: Transcriptional factor B3 (InterPro:IPR003340); BEST Arabidopsis thaliana protein match is: transcriptional factor B3 family protein (TAIR:AT2G24680.1); Has 351 Blast hits to 123 proteins in 5 species: Arc…
At2g24700	SALK_085173C	Transcriptional factor B3 family protein		Transcriptional factor B3 family protein; FUNCTIONS IN: DNA binding, sequence-specific DNA binding transcription factor activity; INVOLVED IN: regulation of transcription, DNA-dependent; LOCATED IN: cellular_component unknown; CONTAINS InterPro DOMAIN/s: Transcriptional factor B3 (InterPro:IPR003340); BEST Arabidopsis thaliana protein match is: Transcriptional factor B3 family protein (TAIR:AT4G0…
At2g24740	SALK_123140C	SET domain group 21	Encodes a SU(VAR)3-9 homolog, a SET domain protein (Homology Subgroup V; Orthology Group 1). Known SET domain proteins are involved in epigenetic control of gene expression. There are 10 SUVH genes in Arabidopsis and members of this subfamily of the SET proteins have an additional conserved SRA domain. This protein is a putative histone methyltransferase (predicted to methylate H3K9/20) related t…	SET domain group 21 (SDG21); FUNCTIONS IN: histone methyltransferase activity; INVOLVED IN: regulation of gene expression, epigenetic; LOCATED IN: nucleus; CONTAINS InterPro DOMAIN/s: SET domain (InterPro:IPR001214), AT hook, DNA-binding motif (InterPro:IPR017956), SRA-YDG (InterPro:IPR003105), Pre-SET zinc-binding sub-group (InterPro:IPR003606), Pre-SET domain (InterPro:IPR007728), Post-SET doma…
At2g24790	SALK_040211C	CONSTANS-like 3	Positive regulator of photomorphogenesis that acts downstream of COP1 but can promote lateral root development independently of COP1 and also function as a daylength-sensitive regulator of shoot branching.	CONSTANS-like 3 (COL3); CONTAINS InterPro DOMAIN/s: CCT domain (InterPro:IPR010402), Zinc finger, B-box (InterPro:IPR000315); BEST Arabidopsis thaliana protein match is: CONSTANS-like 4 (TAIR:AT5G24930.1); Has 3343 Blast hits to 2491 proteins in 138 species: Archae - 0; Bacteria - 0; Metazoa - 2; Fungi - 1; Plants - 3148; Viruses - 0; Other Eukaryotes - 192 (source: NCBI BLink).
At2g25000	SALK_131766C	WRKY DNA-binding protein 60	Pathogen-induced transcription factor. Forms protein complexes with itself and with WRKY40. Coexpression with WRKY18 or WRKY40 made plants more susceptible to both P. syringae and B. cinerea. WRKY18, WRKY40, and WRKY60 have partially redundant roles in response to the hemibiotrophic bacterial pathogen Pseudomonas syringae and the necrotrophic fungal pathogen Botrytis cinerea, with WRKY18 playing …	WRKY DNA-binding protein 60 (WRKY60); CONTAINS InterPro DOMAIN/s: DNA-binding WRKY (InterPro:IPR003657); BEST Arabidopsis thaliana protein match is: WRKY DNA-binding protein 18 (TAIR:AT4G31800.1); Has 3263 Blast hits to 2826 proteins in 197 species: Archae - 14; Bacteria - 0; Metazoa - 0; Fungi - 0; Plants - 3232; Viruses - 0; Other Eukaryotes - 17 (source: NCBI BLink).
At2g25170	SALK_010693C	chromatin remodeling factor CHD3 (PICKLE)	Encodes a SWI/SWF nuclear-localized chromatin remodeling factor of the CHD3 group. Involved in post-germination repression of embryonic development. Acts with GA to establish repression of embryonic genes upon germination. Protein preferentially accumulates in differentiating tissues. Loss of function alleles are associated with expression of embryonic traits in adult plants and derepression of e…	PICKLE (PKL); CONTAINS InterPro DOMAIN/s: Protein of unknown function DUF1087 (InterPro:IPR009463), Zinc finger, RING-type (InterPro:IPR001841), Zinc finger, PHD-type, conserved site (InterPro:IPR019786), Zinc finger, PHD-type (InterPro:IPR001965), Protein of unknown function DUF1086 (InterPro:IPR009462), Chromo domain (InterPro:IPR000953), SNF2-related (InterPro:IPR000330), DEAD-like helicase, N…
At2g25180	SALK_121983C	response regulator 12	Encodes an Arabidopsis response regulator (ARR) protein that acts in concert with other type-B ARRs in the cytokinin signaling pathway.	response regulator 12 (RR12); CONTAINS InterPro DOMAIN/s: Response regulator, plant B-type (InterPro:IPR017053), Myb-like DNA-binding domain, SHAQKYF class (InterPro:IPR006447), CheY-like (InterPro:IPR011006), Myb, DNA-binding (InterPro:IPR014778), Homeodomain-like (InterPro:IPR009057), Signal transduction response regulator, receiver domain (InterPro:IPR001789), HTH transcriptional regulator, My…
At2g25230	SALK_089785C	myb domain protein 100	Encodes a putative transcription factor (MYB100).	myb domain protein 100 (MYB100); CONTAINS InterPro DOMAIN/s: SANT, DNA-binding (InterPro:IPR001005), Homeodomain-like (InterPro:IPR009057), Myb, DNA-binding (InterPro:IPR014778), HTH transcriptional regulator, Myb-type, DNA-binding (InterPro:IPR017930), Homeodomain-related (InterPro:IPR012287), Myb transcription factor (InterPro:IPR015495); BEST Arabidopsis thaliana protein match is: myb domain p…
At2g25420	SALK_068825C	transducin family protein / WD-40 repeat family protein		transducin family protein / WD-40 repeat family protein; CONTAINS InterPro DOMAIN/s: WD40 repeat 2 (InterPro:IPR019782), WD40 repeat (InterPro:IPR001680), CTLH, C-terminal LisH motif (InterPro:IPR006595), WD40 repeat-like-containing domain (InterPro:IPR011046), WD40-repeat-containing domain (InterPro:IPR017986), WD40/YVTN repeat-like-containing domain (InterPro:IPR015943), LisH dimerisation motif…
At2g25590	SALK_023697C	Plant Tudor-like protein		Plant Tudor-like protein; FUNCTIONS IN: RNA binding; INVOLVED IN: biological_process unknown; EXPRESSED IN: 24 plant structures; EXPRESSED DURING: 14 growth stages; CONTAINS InterPro DOMAIN/s: Tudor-like, plant (InterPro:IPR014002), Agenet (InterPro:IPR008395); BEST Arabidopsis thaliana protein match is: Plant Tudor-like RNA-binding protein (TAIR:AT4G32440.3); Has 129 Blast hits to 122 proteins i…
At2g25850	SALK_118475C	poly(A) polymerase 2	Encodes a poly(A) polymerase. Located in the nucleus.	poly(A) polymerase 2 (PAPS2); CONTAINS InterPro DOMAIN/s: Poly(A) polymerase (InterPro:IPR014492), Nucleotidyltransferase, class I, C-terminal-like (InterPro:IPR011068), Poly(A) polymerase, central domain (InterPro:IPR007012), Nucleotidyl transferase domain (InterPro:IPR002934), Poly(A) polymerase, RNA-binding domain (InterPro:IPR007010); BEST Arabidopsis thaliana protein match is: nuclear poly(a…
At2g25900	SALK_143721C	Zinc finger C-x8-C-x5-C-x3-H type family protein	putative Cys3His zinc finger protein (ATCTH) mRNA, complete	ATCTH; CONTAINS InterPro DOMAIN/s: Zinc finger, CCCH-type (InterPro:IPR000571); BEST Arabidopsis thaliana protein match is: CCCH-type zinc finger family protein (TAIR:AT2G19810.1); Has 796 Blast hits to 771 proteins in 136 species: Archae - 0; Bacteria - 0; Metazoa - 198; Fungi - 6; Plants - 407; Viruses - 0; Other Eukaryotes - 185 (source: NCBI BLink).
At2g25910	SALK_080472C	3'-5' exonuclease domain-containing protein / K homology domain-containing protein / KH domain-containing protein		3'-5' exonuclease domain-containing protein / K homology domain-containing protein / KH domain-containing protein; FUNCTIONS IN: 3'-5' exonuclease activity, RNA binding, nucleic acid binding; INVOLVED IN: nucleobase, nucleoside, nucleotide and nucleic acid metabolic process; LOCATED IN: intracellular; EXPRESSED IN: 23 plant structures; EXPRESSED DURING: 15 growth stages; CONTAINS InterPro DOMAIN/…
At2g26150	SALK_008978C	heat shock transcription factor A2	member of Heat Stress Transcription Factor (Hsf) family. Involved in response to misfolded protein accumulation in the cytosol. Regulated by alternative splicing and non-sense-mediated decay.	heat shock transcription factor A2 (HSFA2); FUNCTIONS IN: DNA binding, transcription activator activity, sequence-specific DNA binding transcription factor activity; INVOLVED IN: in 7 processes; LOCATED IN: nucleus; EXPRESSED IN: 8 plant structures; EXPRESSED DURING: 4 anthesis, C globular stage, petal differentiation and expansion stage; CONTAINS InterPro DOMAIN/s: Winged helix-turn-helix transc…
At2g26580	SALK_041504C	plant-specific transcription factor YABBY family protein		YABBY5 (YAB5); CONTAINS InterPro DOMAIN/s: High mobility group, superfamily (InterPro:IPR009071), YABBY protein (InterPro:IPR006780); BEST Arabidopsis thaliana protein match is: Plant-specific transcription factor YABBY family protein (TAIR:AT1G08465.1); Has 458 Blast hits to 449 proteins in 126 species: Archae - 0; Bacteria - 0; Metazoa - 0; Fungi - 4; Plants - 444; Viruses - 0; Other Eukaryotes…
At2g26880	SALK_150116C	AGAMOUS-like 41		AGAMOUS-like 41 (AGL41); BEST Arabidopsis thaliana protein match is: AGAMOUS-like 48 (TAIR:AT2G40210.1); Has 35333 Blast hits to 34131 proteins in 2444 species: Archae - 798; Bacteria - 22429; Metazoa - 974; Fungi - 991; Plants - 531; Viruses - 0; Other Eukaryotes - 9610 (source: NCBI BLink).
At2g26940	SALK_112806C	C2H2-type zinc finger family protein		C2H2-type zinc finger family protein; FUNCTIONS IN: sequence-specific DNA binding transcription factor activity, zinc ion binding, nucleic acid binding; INVOLVED IN: regulation of transcription; LOCATED IN: intracellular; EXPRESSED IN: leaf whorl, sepal, flower, leaf; EXPRESSED DURING: LP.04 four leaves visible, petal differentiation and expansion stage; CONTAINS InterPro DOMAIN/s: Zinc finger, C…
At2g26950	SALK_036756C	myb domain protein 104	Member of the R2R3 factor gene family.	myb domain protein 104 (MYB104); CONTAINS InterPro DOMAIN/s: SANT, DNA-binding (InterPro:IPR001005), Homeodomain-like (InterPro:IPR009057), Myb, DNA-binding (InterPro:IPR014778), Myb transcription factor (InterPro:IPR015495), Homeodomain-related (InterPro:IPR012287), HTH transcriptional regulator, Myb-type, DNA-binding (InterPro:IPR017930); BEST Arabidopsis thaliana protein match is: myb domain p…
At2g27040	SALK_027933C	Argonaute family protein	AGO4 is a member of a class of PAZ/PIWI domain containing proteins involved in siRNA mediated gene silencing.Loss of function mutations have reduced site specific CpNpG and CpHpH methylation and increased susceptibility to bacterial pathogens.	ARGONAUTE 4 (AGO4); FUNCTIONS IN: siRNA binding; INVOLVED IN: in 6 processes; LOCATED IN: nuclear euchromatin, nucleolus, Cajal body; EXPRESSED IN: 24 plant structures; EXPRESSED DURING: 13 growth stages; CONTAINS InterPro DOMAIN/s: Domain of unknown function DUF1785 (InterPro:IPR014811), Stem cell self-renewal protein Piwi (InterPro:IPR003165), Argonaute/Dicer protein, PAZ (InterPro:IPR003100), …
At2g27050	SALK_042113C	ETHYLENE-INSENSITIVE3-like 1	ethylene-insensitive3-like1 (EIL1)	ETHYLENE-INSENSITIVE3-like 1 (EIL1); FUNCTIONS IN: transcription regulator activity, sequence-specific DNA binding transcription factor activity; INVOLVED IN: ethylene mediated signaling pathway, response to ethylene stimulus, defense response to bacterium; LOCATED IN: nucleus; EXPRESSED IN: 24 plant structures; EXPRESSED DURING: 15 growth stages; CONTAINS InterPro DOMAIN/s: Ethylene insensitive …
At2g27070	SALK_042719C	response regulator 13	member of Response Regulator: B- Type	response regulator 13 (RR13); CONTAINS InterPro DOMAIN/s: Response regulator, plant B-type (InterPro:IPR017053), CheY-like (InterPro:IPR011006), Homeodomain-like (InterPro:IPR009057), Signal transduction response regulator, receiver domain (InterPro:IPR001789), Homeodomain-related (InterPro:IPR012287), Myb-like DNA-binding domain, SHAQKYF class (InterPro:IPR006447); BEST Arabidopsis thaliana prot…
At2g27100	SALK_059424C	C2H2 zinc-finger protein SERRATE (SE)	Identified as a leaf form mutant by Redei having serrated leaves. Further analysis of the single loss of function allele indicated pleiotropic effects extending to many aspects of shoot development such as taller meristems, alterations in phase transition, phyllotaxy and branching. Encodes a single zinc finger containing protein that is expressed in meristems and organ primordia.	SERRATE (SE); FUNCTIONS IN: DNA binding, sequence-specific DNA binding transcription factor activity; INVOLVED IN: in 7 processes; LOCATED IN: cytosol, nuclear speck, nucleolus, nucleus, chloroplast; EXPRESSED IN: 27 plant structures; EXPRESSED DURING: 13 growth stages; CONTAINS InterPro DOMAIN/s: Zinc finger, C2H2-like (InterPro:IPR015880), Arsenite-resistance protein 2 (InterPro:IPR007042), Pro…
At2g27120	SALK_025607C	DNA polymerase epsilon catalytic subunit	Encodes a protein with similarity to DNA polymerase epsilon catalytic subunit. Based on yeast two hybrid analysis, not predicted to be a subunit of the DNA polymerase epsilon complex. No phenotype observed in homozygous mutant embryos or plants but in combination with TIL1-1/til1-1 heterozygotes arrest earlier than til1 homozygotes suggesting TIL2 functions redundantly with TIL1.	TILTED 2 (TIL2); FUNCTIONS IN: DNA-directed DNA polymerase activity, DNA binding, nucleotide binding, zinc ion binding, nucleic acid binding; INVOLVED IN: DNA replication; EXPRESSED IN: leaf whorl, sperm cell, male gametophyte, flower, pollen tube; EXPRESSED DURING: M germinated pollen stage, 4 anthesis; CONTAINS InterPro DOMAIN/s: DNA polymerase, family B (InterPro:IPR022762), DNA-directed DNA p…
At2g27220	SALK_129863C	BEL1-like homeodomain 5		BEL1-like homeodomain 5 (BLH5); FUNCTIONS IN: DNA binding, sequence-specific DNA binding transcription factor activity; INVOLVED IN: regulation of transcription, DNA-dependent, regulation of transcription; LOCATED IN: nucleus; EXPRESSED IN: embryo, leaf whorl, flower; EXPRESSED DURING: petal differentiation and expansion stage, D bilateral stage; CONTAINS InterPro DOMAIN/s: Homeobox, conserved si…
At2g27230	SALK_079402C	transcription factor-related	Encodes a nuclear-localized transcriptional activator with weak sequence similarity to basic helix-loop-helix(bHLH)-domain proteins. It promotes the production of stele cells in root meristems and is required to establish and maintain the normal vascular cell number and pattern in primary and lateral roots.	LONESOME HIGHWAY (LHW); CONTAINS InterPro DOMAIN/s: Helix-loop-helix DNA-binding domain (InterPro:IPR001092); BEST Arabidopsis thaliana protein match is: Serine/threonine-protein kinase WNK (With No Lysine)-related (TAIR:AT1G64625.3); Has 448 Blast hits to 377 proteins in 66 species: Archae - 0; Bacteria - 0; Metazoa - 0; Fungi - 0; Plants - 446; Viruses - 0; Other Eukaryotes - 2 (source: NCBI BL…
At2g27330	SALK_108781C	RNA-binding (RRM/RBD/RNP motifs) family protein		RNA-binding (RRM/RBD/RNP motifs) family protein; FUNCTIONS IN: nucleotide binding, nucleic acid binding; INVOLVED IN: biological_process unknown; EXPRESSED IN: 22 plant structures; EXPRESSED DURING: 13 growth stages; CONTAINS InterPro DOMAIN/s: RNA recognition motif, RNP-1 (InterPro:IPR000504), Nucleotide-binding, alpha-beta plait (InterPro:IPR012677); BEST Arabidopsis thaliana protein match is: …
At2g27700	SALK_109541C	eukaryotic translation initiation factor 2 family protein / eIF-2 family protein		eukaryotic translation initiation factor 2 family protein / eIF-2 family protein; FUNCTIONS IN: translation factor activity, nucleic acid binding, GTP binding, GTPase activity; CONTAINS InterPro DOMAIN/s: Small GTP-binding protein (InterPro:IPR005225), Translation elongation factor EFTu/EF1A, domain 2 (InterPro:IPR004161), Translation initiation factor 2 related (InterPro:IPR015760), Protein synt…
At2g27980	SALK_010667C	Acyl-CoA N-acyltransferase with RING/FYVE/PHD-type zinc finger domain		Acyl-CoA N-acyltransferase with RING/FYVE/PHD-type zinc finger domain; FUNCTIONS IN: zinc ion binding; INVOLVED IN: biological_process unknown; LOCATED IN: cellular_component unknown; EXPRESSED IN: 22 plant structures; EXPRESSED DURING: 13 growth stages; CONTAINS InterPro DOMAIN/s: Zinc finger, PHD-type, conserved site (InterPro:IPR019786), Zinc finger, PHD-type (InterPro:IPR001965), Zinc finger,…
At2g27990	SALK_096116C	BEL1-like homeodomain 8	Encodes a BEL1-like homeobox gene that functions together with PNY in meristem maintenance by regulating the allocation process during vegetative and reproductive development. Both gene products are required for the competence of the SAM to respond properly to floral inductive signals.	BEL1-like homeodomain 8 (BLH8); CONTAINS InterPro DOMAIN/s: Homeobox (InterPro:IPR001356), Homeodomain-like (InterPro:IPR009057), POX (InterPro:IPR006563), Homeodomain-related (InterPro:IPR012287); BEST Arabidopsis thaliana protein match is: POX (plant homeobox) family protein (TAIR:AT5G02030.1); Has 5076 Blast hits to 5073 proteins in 336 species: Archae - 0; Bacteria - 0; Metazoa - 2093; Fungi …
At2g28200	SALK_137213C	C2H2-type zinc finger family protein		C2H2-type zinc finger family protein; FUNCTIONS IN: sequence-specific DNA binding transcription factor activity, zinc ion binding, nucleic acid binding; INVOLVED IN: regulation of transcription; LOCATED IN: intracellular; EXPRESSED IN: 20 plant structures; EXPRESSED DURING: 11 growth stages; CONTAINS InterPro DOMAIN/s: Zinc finger, C2H2-like (InterPro:IPR015880), Zinc finger, C2H2-type (InterPro:…
At2g28290	SALK_110320C	P-loop containing nucleoside triphosphate hydrolases superfamily protein	Encodes a SWI2/SNF2-like protein in the SNF2 subclass. Homozygous plants with null mutations exhibit premature termination of the meristem and carpelloid structures from the inflorescence meristem. Co-activator of floral homeotic gene expression. Acts with LFY to regulate shoot apical meristem identity. Required for meristem maintenance. Regulates flowering under a non-inductive photoperiod. It p…	SPLAYED (SYD); CONTAINS InterPro DOMAIN/s: DEAD-like helicase, N-terminal (InterPro:IPR014001), DNA/RNA helicase, C-terminal (InterPro:IPR001650), Helicase/SANT-associated, DNA binding (InterPro:IPR014012), Helicase, superfamily 1/2, ATP-binding domain (InterPro:IPR014021), SNF2-related (InterPro:IPR000330); BEST Arabidopsis thaliana protein match is: Homeotic gene regulator (TAIR:AT3G06010.1); H…
At2g28340	SALK_058502C	GATA transcription factor 13	Encodes a member of the GATA factor family of zinc finger transcription factors.	GATA transcription factor 13 (GATA13); FUNCTIONS IN: sequence-specific DNA binding transcription factor activity; INVOLVED IN: regulation of transcription, DNA-dependent; CONTAINS InterPro DOMAIN/s: Zinc finger, NHR/GATA-type (InterPro:IPR013088), Zinc finger, GATA-type (InterPro:IPR000679); BEST Arabidopsis thaliana protein match is: GATA transcription factor 11 (TAIR:AT1G08010.2); Has 1491 Blas…
At2g28350	SALK_087247C	auxin response factor 10	Involved in root cap cell differentiation.	auxin response factor 10 (ARF10); FUNCTIONS IN: sequence-specific DNA binding transcription factor activity, miRNA binding; INVOLVED IN: in 13 processes; LOCATED IN: nucleus; EXPRESSED IN: 25 plant structures; EXPRESSED DURING: 15 growth stages; CONTAINS InterPro DOMAIN/s: Aux/IAA-ARF-dimerisation (InterPro:IPR011525), Transcriptional factor B3 (InterPro:IPR003340), AUX/IAA protein (InterPro:IPR0…
At2g28480	SALK_017788C	RNA-binding CRS1 / YhbY (CRM) domain protein		RNA-binding CRS1 / YhbY (CRM) domain protein; FUNCTIONS IN: RNA binding; INVOLVED IN: biological_process unknown; LOCATED IN: cellular_component unknown; CONTAINS InterPro DOMAIN/s: RNA-binding, CRM domain (InterPro:IPR001890); BEST Arabidopsis thaliana protein match is: RNA-binding CRS1 / YhbY (CRM) domain protein (TAIR:AT4G13070.1); Has 308 Blast hits to 279 proteins in 29 species: Archae - 0; …
At2g28540	SALK_152456C	RNA binding (RRM/RBD/RNP motifs) family protein		RNA binding (RRM/RBD/RNP motifs) family protein; FUNCTIONS IN: nucleotide binding, zinc ion binding, nucleic acid binding; EXPRESSED IN: 24 plant structures; EXPRESSED DURING: 15 growth stages; CONTAINS InterPro DOMAIN/s: RNA recognition motif, RNP-1 (InterPro:IPR000504), Zinc finger, RING-type (InterPro:IPR001841), Nucleotide-binding, alpha-beta plait (InterPro:IPR012677), RNA recognition, domai…
At2g28550	SALK_058441C	related to AP2.7		related to AP2.7 (RAP2.7); CONTAINS InterPro DOMAIN/s: DNA-binding, integrase-type (InterPro:IPR016177), Pathogenesis-related transcriptional factor/ERF, DNA-binding (InterPro:IPR001471); BEST Arabidopsis thaliana protein match is: target of early activation tagged (EAT) 2 (TAIR:AT5G60120.1); Has 4895 Blast hits to 4529 proteins in 234 species: Archae - 0; Bacteria - 28; Metazoa - 0; Fungi - 0; P…
At2g28560	SALK_002874C	DNA repair (Rad51) family protein	Encodes a protein of the RAD51B family involved in double stranded DNA repair. Homozygous mutant plants show increased sensitivity to mitomycin which induces DS breaks.	RAD51B; CONTAINS InterPro DOMAIN/s: DNA recombination/repair protein RecA/RadB, ATP-binding domain (InterPro:IPR020588), ATPase, AAA+ type, core (InterPro:IPR003593), DNA recombination and repair protein, RecA-like (InterPro:IPR016467), DNA recombination and repair protein Rad51, C-terminal (InterPro:IPR013632); BEST Arabidopsis thaliana protein match is: RAS associated with diabetes protein 51C …
At2g28610	SALK_108644C	Homeodomain-like superfamily protein	Encodes a homeodomain containing protein that regulates lateral axis-dependent development of Arabidopsis flowers and is required for cell proliferation. It is expressed in a restricted number of L1 cells at the lateral regions of flower primordia, floral organ primordia, and young leaf primordia.	PRESSED FLOWER (PRS); CONTAINS InterPro DOMAIN/s: Homeobox (InterPro:IPR001356), Homeodomain-like (InterPro:IPR009057); BEST Arabidopsis thaliana protein match is: WUSCHEL related homeobox 1 (TAIR:AT3G18010.1); Has 1413 Blast hits to 1080 proteins in 151 species: Archae - 0; Bacteria - 53; Metazoa - 299; Fungi - 18; Plants - 657; Viruses - 6; Other Eukaryotes - 380 (source: NCBI BLink).
At2g28620	SALK_118756C	P-loop containing nucleoside triphosphate hydrolases superfamily protein		P-loop containing nucleoside triphosphate hydrolases superfamily protein; FUNCTIONS IN: microtubule motor activity, ATP binding; INVOLVED IN: microtubule-based movement; LOCATED IN: chloroplast; EXPRESSED IN: 18 plant structures; EXPRESSED DURING: 9 growth stages; CONTAINS InterPro DOMAIN/s: Kinesin, motor region, conserved site (InterPro:IPR019821), Kinesin, motor domain (InterPro:IPR001752); BE…
At2g28700	SALK_011982C	AGAMOUS-like 46		AGAMOUS-like 46 (AGL46); FUNCTIONS IN: DNA binding, sequence-specific DNA binding transcription factor activity; INVOLVED IN: regulation of transcription, DNA-dependent; LOCATED IN: nucleus; EXPRESSED IN: endosperm; CONTAINS InterPro DOMAIN/s: Transcription factor, MADS-box (InterPro:IPR002100); BEST Arabidopsis thaliana protein match is: MADS-box transcription factor family protein (TAIR:AT3G058…
At2g28810	SALK_056801C	Dof-type zinc finger DNA-binding family protein		Dof-type zinc finger DNA-binding family protein; CONTAINS InterPro DOMAIN/s: Zinc finger, Dof-type (InterPro:IPR003851); BEST Arabidopsis thaliana protein match is: Dof-type zinc finger DNA-binding family protein (TAIR:AT1G07640.3); Has 1337 Blast hits to 1306 proteins in 87 species: Archae - 0; Bacteria - 4; Metazoa - 19; Fungi - 22; Plants - 1088; Viruses - 0; Other Eukaryotes - 204 (source: NC…
At2g29140	SALK_076082C	pumilio 3	Encodes a member of the Arabidopsis Pumilio (APUM) proteins containing PUF domain (eight repeats of approximately 36 amino acids each). PUF proteins regulate both mRNA stability and translation through sequence-specific binding to the 3' UTR of target mRNA transcripts.	pumilio 3 (PUM3); FUNCTIONS IN: RNA binding, binding; LOCATED IN: plasma membrane; EXPRESSED IN: cultured cell; CONTAINS InterPro DOMAIN/s: Nucleic acid binding NABP (InterPro:IPR012940), Pumilio RNA-binding repeat (InterPro:IPR001313), Armadillo-like helical (InterPro:IPR011989), Armadillo-type fold (InterPro:IPR016024); BEST Arabidopsis thaliana protein match is: pumilio 1 (TAIR:AT2G29200.1); H…
At2g29190	SALK_085205C	pumilio 2	Encodes a member of the Arabidopsis Pumilio (APUM) proteins containing PUF domain (eight repeats of approximately 36 amino acids each). PUF proteins regulate both mRNA stability and translation through sequence-specific binding to the 3' UTR of target mRNA transcripts.	pumilio 2 (PUM2); FUNCTIONS IN: mRNA binding, RNA binding; INVOLVED IN: biological_process unknown; LOCATED IN: cellular_component unknown; EXPRESSED IN: 22 plant structures; EXPRESSED DURING: 11 growth stages; CONTAINS InterPro DOMAIN/s: Nucleic acid binding NABP (InterPro:IPR012940), Pumilio RNA-binding repeat (InterPro:IPR001313), Armadillo-like helical (InterPro:IPR011989), Armadillo-type fol…
At2g29200	SALK_100910C	pumilio 1	Encodes a member of the Arabidopsis Pumilio (APUM) proteins containing PUF domain (eight repeats of approximately 36 amino acids each). PUF proteins regulate both mRNA stability and translation through sequence-specific binding to the 3' UTR of target mRNA transcripts.	pumilio 1 (PUM1); FUNCTIONS IN: RNA binding, binding; LOCATED IN: cellular_component unknown; EXPRESSED IN: cultured cell; CONTAINS InterPro DOMAIN/s: Nucleic acid binding NABP (InterPro:IPR012940), Pumilio RNA-binding repeat (InterPro:IPR001313), Armadillo-like helical (InterPro:IPR011989), Armadillo-type fold (InterPro:IPR016024); BEST Arabidopsis thaliana protein match is: pumilio 3 (TAIR:AT2G…
At2g29570	SALK_148062C	proliferating cell nuclear antigen 2	Functionally interacts with POLH to repair DNA damaged by UVB damage.	proliferating cell nuclear antigen 2 (PCNA2); FUNCTIONS IN: DNA binding, DNA polymerase processivity factor activity; INVOLVED IN: regulation of DNA replication, error-prone translesion synthesis; LOCATED IN: PCNA complex, nucleus; EXPRESSED IN: 23 plant structures; EXPRESSED DURING: 13 growth stages; CONTAINS InterPro DOMAIN/s: Proliferating cell nuclear antigen, PCNA (InterPro:IPR000730), Proli…
At2g29580	SALK_123504C	CCCH-type zinc fingerfamily protein with RNA-binding domain		CCCH-type zinc fingerfamily protein with RNA-binding domain; FUNCTIONS IN: RNA binding, zinc ion binding, nucleotide binding, nucleic acid binding; EXPRESSED IN: 9 plant structures; EXPRESSED DURING: C globular stage, F mature embryo stage, petal differentiation and expansion stage, E expanded cotyledon stage, D bilateral stage; CONTAINS InterPro DOMAIN/s: Zinc finger, CCCH-type (InterPro:IPR0005…
At2g29660	SALK_037220C	zinc finger (C2H2 type) family protein		zinc finger (C2H2 type) family protein; CONTAINS InterPro DOMAIN/s: Zinc finger, C2H2-like (InterPro:IPR015880), Zinc finger, C2H2-type (InterPro:IPR007087); BEST Arabidopsis thaliana protein match is: zinc finger protein-related (TAIR:AT5G54630.1); Has 407 Blast hits to 407 proteins in 27 species: Archae - 0; Bacteria - 0; Metazoa - 0; Fungi - 28; Plants - 376; Viruses - 0; Other Eukaryotes - 3 …
At2g29890	SALK_133579C	villin-like 1	Encodes a ubiquitously expressed villin-like protein, whose mRNA may be alternatively processed. Villin belongs to a superfamily of actin binding proteins called the villin/gelsolin family. Animal villins are involved in actin binding. VLN1 protein co-localizes with actin filaments in several assays. VLN1 binds and bundles F-actin in a calcium-independent manner. It does not nucleate, cap or seve…	villin-like 1 (VLN1); CONTAINS InterPro DOMAIN/s: Gelsolin (InterPro:IPR007122), Villin headpiece (InterPro:IPR003128), Gelsolin domain (InterPro:IPR007123); BEST Arabidopsis thaliana protein match is: villin 4 (TAIR:AT4G30160.1); Has 3095 Blast hits to 1746 proteins in 186 species: Archae - 0; Bacteria - 6; Metazoa - 2441; Fungi - 102; Plants - 219; Viruses - 0; Other Eukaryotes - 327 (source: N…
At2g30250	SALK_136966C	WRKY DNA-binding protein 25	member of WRKY Transcription Factor; Group I. Located in nucleus. Involved in response to various abiotic stresses - especially salt stress.	WRKY DNA-binding protein 25 (WRKY25); CONTAINS InterPro DOMAIN/s: DNA-binding WRKY (InterPro:IPR003657); BEST Arabidopsis thaliana protein match is: WRKY DNA-binding protein 26 (TAIR:AT5G07100.1); Has 5787 Blast hits to 3061 proteins in 192 species: Archae - 0; Bacteria - 0; Metazoa - 0; Fungi - 0; Plants - 5747; Viruses - 0; Other Eukaryotes - 40 (source: NCBI BLink).
At2g30260	SALK_107553C	U2 small nuclear ribonucleoprotein B	encodes U2B", which is a component of the U2 snRNP complex. Its precise role in pre-mRNA splicing is still unknown. It has been suggested that U2B0 may not be required for the splicing reaction itself but may have a role in U2 snRNP biogenesis. Deletion analysis of the U2B0 gene fusion has identified the N-terminal RNP-80 motif as sufficient for localization to the coiled body and the nucleus.	U2 small nuclear ribonucleoprotein B (U2B''); FUNCTIONS IN: RNA binding, nucleotide binding, nucleic acid binding; INVOLVED IN: cis assembly of pre-catalytic spliceosome; LOCATED IN: nucleoplasm, Cajal body, cytoplasm; EXPRESSED IN: 22 plant structures; EXPRESSED DURING: 13 growth stages; CONTAINS InterPro DOMAIN/s: RNA recognition motif, RNP-1 (InterPro:IPR000504), Nucleotide-binding, alpha-beta…
At2g30320	SALK_104778C	Pseudouridine synthase family protein		Pseudouridine synthase family protein; FUNCTIONS IN: pseudouridine synthase activity; INVOLVED IN: pseudouridine synthesis, RNA modification; EXPRESSED IN: 24 plant structures; EXPRESSED DURING: 14 growth stages; CONTAINS InterPro DOMAIN/s: Pseudouridine synthase, catalytic domain (InterPro:IPR020103), Pseudouridine synthase I, TruA, N-terminal (InterPro:IPR020094), Pseudouridine synthase I, TruA…
At2g30420	SALK_040390C	Homeodomain-like superfamily protein	In a tandem repeat with AT2G30424 and AT2G30432	ENHANCER OF TRY AND CPC 2 (ETC2); FUNCTIONS IN: DNA binding, sequence-specific DNA binding transcription factor activity; INVOLVED IN: trichome patterning, regulation of transcription; LOCATED IN: mitochondrion; CONTAINS InterPro DOMAIN/s: SANT, DNA-binding (InterPro:IPR001005), Myb, DNA-binding (InterPro:IPR014778), Homeodomain-related (InterPro:IPR012287), Myb transcription factor (InterPro:IPR…
At2g30424	SALK_087797C	Homeodomain-like superfamily protein	In a tandem repeat with AT2g30432 (TCL1) and AT2g30420 (ETC2)	TRICHOMELESS 2 (TCL2); FUNCTIONS IN: DNA binding; INVOLVED IN: regulation of transcription; LOCATED IN: cellular_component unknown; CONTAINS InterPro DOMAIN/s: SANT, DNA-binding (InterPro:IPR001005), Myb, DNA-binding (InterPro:IPR014778), Homeodomain-related (InterPro:IPR012287), Myb transcription factor (InterPro:IPR015495); BEST Arabidopsis thaliana protein match is: Homeodomain-like superfamil…
At2g30432	SALK_055460C	Homeodomain-like superfamily protein	Encodes TRICHOMELESS1 (TCL1), a single-repeat MYB-type transcription factor that negatively regulates trichome formation by suppressing GL1 (GLABRA1). In a tandem repeat with AT2g30424 and AT2g30420.	TRICHOMELESS1 (TCL1); FUNCTIONS IN: DNA binding; INVOLVED IN: regulation of trichome morphogenesis; CONTAINS InterPro DOMAIN/s: SANT, DNA-binding (InterPro:IPR001005), Myb, DNA-binding (InterPro:IPR014778), Homeodomain-related (InterPro:IPR012287), MYB-like (InterPro:IPR017877), Myb transcription factor (InterPro:IPR015495); BEST Arabidopsis thaliana protein match is: Homeodomain-like superfamily…
At2g30470	SALK_088606C	high-level expression of sugar-inducible gene 2	HSI2 is a member of a novel family of B3 domain proteins with a sequence similar to the ERF-associated amphiphilic repression (EAR) motif. It functions as an active repressor of the Spo minimal promoter (derived from a gene for sweet potato sporamin A1) through the EAR motif. It contains a plant-specific B3 DNA-binding domain. The Arabidopsis genome contains 42 genes with B3 domains which could b…	high-level expression of sugar-inducible gene 2 (HSI2); CONTAINS InterPro DOMAIN/s: Transcriptional factor B3 (InterPro:IPR003340), Zinc finger, CW-type (InterPro:IPR011124); BEST Arabidopsis thaliana protein match is: HSI2-like 1 (TAIR:AT4G32010.1); Has 1263 Blast hits to 1242 proteins in 97 species: Archae - 0; Bacteria - 5; Metazoa - 31; Fungi - 0; Plants - 1168; Viruses - 0; Other Eukaryotes …
At2g31070	SALK_137205C	TCP domain protein 10	TCP family protein involved in heterchronic regulation of leaf differentiation.	TCP domain protein 10 (TCP10); CONTAINS InterPro DOMAIN/s: Transcription factor, TCP (InterPro:IPR005333), Transcription factor TCP subgroup (InterPro:IPR017887); BEST Arabidopsis thaliana protein match is: TCP family transcription factor 4 (TAIR:AT3G15030.3); Has 1897 Blast hits to 1802 proteins in 357 species: Archae - 0; Bacteria - 4; Metazoa - 259; Fungi - 36; Plants - 1423; Viruses - 0; Othe…
At2g31180	SALK_018565C	myb domain protein 14	Member of the R2R3 factor gene family.	myb domain protein 14 (MYB14); CONTAINS InterPro DOMAIN/s: SANT, DNA-binding (InterPro:IPR001005), Homeodomain-like (InterPro:IPR009057), Myb, DNA-binding (InterPro:IPR014778), HTH transcriptional regulator, Myb-type, DNA-binding (InterPro:IPR017930), Homeodomain-related (InterPro:IPR012287), Myb transcription factor (InterPro:IPR015495); BEST Arabidopsis thaliana protein match is: myb domain pro…
At2g31220	SALK_010929C	basic helix-loop-helix (bHLH) DNA-binding superfamily protein		basic helix-loop-helix (bHLH) DNA-binding superfamily protein; FUNCTIONS IN: DNA binding, sequence-specific DNA binding transcription factor activity; INVOLVED IN: regulation of transcription; LOCATED IN: nucleus; CONTAINS InterPro DOMAIN/s: Helix-loop-helix DNA-binding domain (InterPro:IPR001092), Helix-loop-helix DNA-binding (InterPro:IPR011598); BEST Arabidopsis thaliana protein match is: basi…
At2g31270	SALK_148861C	homolog of yeast CDT1 A	Encodes a cyclin-dependent protein kinase. Involved in nuclear DNA replication and plastid division. Located in nucleus and chloroplast.	homolog of yeast CDT1 A (CDT1A); FUNCTIONS IN: protein binding, cyclin-dependent protein kinase activity; INVOLVED IN: chloroplast organization, DNA replication; LOCATED IN: chloroplast, nucleus; EXPRESSED IN: 25 plant structures; EXPRESSED DURING: 15 growth stages; CONTAINS InterPro DOMAIN/s: DNA replication factor CDT1-like (InterPro:IPR014939); BEST Arabidopsis thaliana protein match is: homol…
At2g31320	SALK_145153C	poly(ADP-ribose) polymerase 2	Abiotic Stress-inducible gene.	poly(ADP-ribose) polymerase 2 (PARP2); FUNCTIONS IN: NAD+ ADP-ribosyltransferase activity, NAD or NADH binding, DNA binding, zinc ion binding; INVOLVED IN: DNA repair, response to oxidative stress, response to abscisic acid stimulus, protein amino acid ADP-ribosylation, response to abiotic stimulus; LOCATED IN: intracellular, nucleus; EXPRESSED IN: 20 plant structures; EXPRESSED DURING: 12 growth…
At2g31400	SALK_096816C	genomes uncoupled 1	Encodes a a chloroplast-localized pentatricopeptide-repeat protein involved in regulation of nuclear gene expression.	genomes uncoupled 1 (GUN1); CONTAINS InterPro DOMAIN/s: Pentatricopeptide repeat (InterPro:IPR002885), Smr protein/MutS2 C-terminal (InterPro:IPR002625); BEST Arabidopsis thaliana protein match is: plastid transcriptionally active 2 (TAIR:AT1G74850.1); Has 66090 Blast hits to 15992 proteins in 322 species: Archae - 5; Bacteria - 98; Metazoa - 1298; Fungi - 977; Plants - 60012; Viruses - 1; Other …
At2g31450	SALK_054181C	DNA glycosylase superfamily protein		ATNTH1; CONTAINS InterPro DOMAIN/s: Helix-hairpin-helix motif (InterPro:IPR000445), Helix-hairpin-helix DNA-binding motif, class 1 (InterPro:IPR003583), Endonuclease III, iron-sulphur binding site (InterPro:IPR004035), DNA glycosylase (InterPro:IPR011257), Endonuclease III-like, iron-sulphur cluster loop motif (InterPro:IPR003651), Endonuclease III, conserved site-2 (InterPro:IPR004036), HhH-GPD …
At2g31650	SALK_119016C	homologue of trithorax	Encodes a homolog of trithorax, a histone-lysine N-methyltransferase. Involved in trimethylating histone H3-lysine 4. Involved in the formation, placement, and identity of flower organs. Role in regulation of homeotic genes. Functions as a receptor of phosphatidylinositol 5-phosphate. Localizes to cytoplasm, plasma membrane and nuclei, shifting to nuclei in the presence of PI5P.	homologue of trithorax (ATX1); CONTAINS InterPro DOMAIN/s: SET domain (InterPro:IPR001214), Zinc finger, PHD-type, conserved site (InterPro:IPR019786), Zinc finger, PHD-type (InterPro:IPR001965), FY-rich, C-terminal (InterPro:IPR003889), Post-SET domain (InterPro:IPR003616), FY-rich, N-terminal (InterPro:IPR003888), Protein kinase C-like, phorbol ester/diacylglycerol binding (InterPro:IPR002219),…
At2g31890	SALK_035413C	RAP	Protein contains putative RNA binding domain. Expressed in response to Pseudomonas syringae infection. Resistance requires silencing of AtRAP suggesting it functions as a negative regulator of plant disease resistance.	RAP; CONTAINS InterPro DOMAIN/s: RAP domain (InterPro:IPR013584); Has 766 Blast hits to 576 proteins in 113 species: Archae - 0; Bacteria - 46; Metazoa - 118; Fungi - 18; Plants - 194; Viruses - 0; Other Eukaryotes - 390 (source: NCBI BLink).
At2g32000	SALK_116377C	DNA topoisomerase, type IA, core		DNA topoisomerase, type IA, core; FUNCTIONS IN: DNA topoisomerase activity, DNA topoisomerase type I activity, DNA binding, nucleic acid binding; INVOLVED IN: DNA topological change, DNA unwinding involved in replication, DNA metabolic process; LOCATED IN: endomembrane system, chromosome; EXPRESSED IN: 22 plant structures; EXPRESSED DURING: 13 growth stages; CONTAINS InterPro DOMAIN/s: DNA topois…
At2g32250	SALK_044679C	FAR1-related sequence 2		FAR1-related sequence 2 (FRS2); FUNCTIONS IN: zinc ion binding; INVOLVED IN: response to red or far red light; LOCATED IN: cellular_component unknown; EXPRESSED IN: 22 plant structures; EXPRESSED DURING: 13 growth stages; CONTAINS InterPro DOMAIN/s: Zinc finger, SWIM-type (InterPro:IPR007527), MULE transposase, conserved domain (InterPro:IPR018289), Transcription factor, FAR1-related (InterPro:IP…
At2g32370	SALK_033462C	homeodomain GLABROUS 3	Encodes a homeobox-leucine zipper family protein belonging to the HD-ZIP IV family. Together with ATML1 and PDF2, it is involved in cotyledon development.	homeodomain GLABROUS 3 (HDG3); FUNCTIONS IN: DNA binding, sequence-specific DNA binding transcription factor activity; INVOLVED IN: regulation of transcription, DNA-dependent, cotyledon development; LOCATED IN: nucleus; EXPRESSED IN: fruit; EXPRESSED DURING: seedling growth; CONTAINS InterPro DOMAIN/s: Homeobox, conserved site (InterPro:IPR017970), Homeobox (InterPro:IPR001356), Homeodomain-like …
[truncated: 1,368 more rows]
