# Supplementary material for: The cytosolic Fe-S cluster assembly component MET18 is required for the full enzymatic activity of ROS1 in active DNA demethylation
Source: Sci Rep. 2016 May 19;6:26443. doi: 10.1038/srep26443 (PMC4872223; doi:10.1038/srep26443)
Supplement: Supplementary Table 2 [file srep26443-s3.xls]

## Sheet: met18-2
Supplementary Table 2. List of hyper-DMRs in met18-2, ros1-4 and rdd.
Position	type	hyper_DMP	hypo_DMP	overlap-gene	Strand	Gene_type	GeneAnnot	overlap-TE	TEFamily	Intergenic	overlap-rdd	overlap-ros1-4
Chr1:1150-1449	hyper	10	0	NONE	NONE	NONE	NONE	NONE	NONE	NONE	overlap	overlap
Chr1:42150-42499	hyper	10	0	NONE	NONE	NONE	NONE	NONE	NONE	AT1G01070-AT1G01073	overlap	overlap
Chr1:432750-432999	hyper	7	0	NONE	NONE	NONE	NONE	AT1TE01405	LINE/L1	NONE	NONE	NONE
Chr1:447000-447499	hyper	36	0	NONE	NONE	NONE	NONE	NONE	NONE	AT1G02270-AT1G02280	overlap	overlap
Chr1:1344300-1344549	hyper	8	0	NONE	NONE	NONE	NONE	NONE	NONE	AT1G04780-AT1G04790	NONE	overlap
Chr1:1592250-1592699	hyper	20	0	NONE	NONE	NONE	NONE	AT1TE05225	RC/Helitron	NONE	overlap	overlap
Chr1:1694900-1695199	hyper	7	0	AT1G05660	-	protein_coding_gene	Symbols: | Pectin lyase-like superfamily protein | chr1:1694286-1696058 REVERSE LENGTH=394	NONE	NONE	NONE	NONE	NONE
Chr1:1738850-1739249	hyper	21	0	NONE	NONE	NONE	NONE	AT1TE05700	LINE/L1	NONE	overlap	overlap
Chr1:1883950-1884449	hyper	20	0	NONE	NONE	NONE	NONE	NONE	NONE	AT1G06160-AT1G06170	overlap	overlap
Chr1:2189350-2189549	hyper	8	0	NONE	NONE	NONE	NONE	NONE	NONE	AT1G07130-AT1G07135	NONE	NONE
Chr1:2526900-2527299	hyper	17	0	AT1G08100	-	protein_coding_gene	Symbols: ATNRT2.2, ACH2, NRT2;2AT, NRT2.2 | nitrate transporter 2.2 | chr1:2527268-2529078 REVERSE LENGTH=522	NONE	NONE	NONE	overlap	overlap
Chr1:2673300-2673499	hyper	7	0	AT1G08460	+	protein_coding_gene	Symbols: HDA08, HDA8, ATHDA8 | histone deacetylase 8 | chr1:2672527-2674469 FORWARD LENGTH=377	NONE	NONE	NONE	overlap	NONE
Chr1:2788100-2788449	hyper	9	0	AT1G08730	+	protein_coding_gene	Symbols: XIC, ATXIC | Myosin family protein with Dil domain | chr1:2779963-2788325 FORWARD LENGTH=1538	AT1TE09080	DNA/MuDR	NONE	NONE	NONE
Chr1:2986900-2987099	hyper	7	0	AT1G09245	-	protein_coding_gene	Symbols: | Plant self-incompatibility protein S1 family | chr1:2986948-2987367 REVERSE LENGTH=139	AT1TE09700|AT1TE09705	RC/Helitron;DNA/MuDR	NONE	overlap	overlap
Chr1:3132100-3132349	hyper	7	0	NONE	NONE	NONE	NONE	NONE	NONE	AT1G09660-AT1G09665	overlap	overlap
Chr1:3487200-3487699	hyper	29	0	AT1G10570	+	protein_coding_gene	Symbols: OTS2, ULP1C | Cysteine proteinases superfamily protein | chr1:3487639-3491102 FORWARD LENGTH=571	NONE	NONE	NONE	overlap	NONE
Chr1:3683500-3683849	hyper	11	0	AT1G11050	+	protein_coding_gene	Symbols: | Protein kinase superfamily protein | chr1:3681892-3683769 FORWARD LENGTH=625	NONE	NONE	NONE	NONE	NONE
Chr1:3774950-3775299	hyper	9	0	NONE	NONE	NONE	NONE	AT1TE12285	DNA/MuDR	NONE	NONE	NONE
Chr1:3944500-3944899	hyper	16	0	NONE	NONE	NONE	NONE	AT1TE12830	DNA/MuDR	NONE	overlap	overlap
Chr1:3980750-3981149	hyper	22	0	AT1G11785	-	protein_coding_gene	Symbols: | unknown protein; FUNCTIONS IN: molecular_function unknown; INVOLVED IN: biological_process unknown; LOCATED IN: cellular_component unknown; Has 2 Blast hits to 2 proteins in 1 species: Archae - 0; Bacteria - 0; Metazoa - 0; Fungi - 0; Plants - 2; Viruses - 0; Other Eukaryotes - 0 (source: NCBI BLink). | chr1:3980148-3980902 REVERSE LENGTH=46	NONE	NONE	NONE	overlap	overlap
Chr1:3988000-3988299	hyper	11	0	AT1G11803	-	pseudogene	pseudogene	NONE	NONE	NONE	NONE	overlap
Chr1:4271000-4271449	hyper	29	0	NONE	NONE	NONE	NONE	NONE	NONE	AT1G12530-AT1G12540	NONE	NONE
Chr1:4294000-4294349	hyper	15	0	NONE	NONE	NONE	NONE	AT1TE13965|AT1TE13970	RC/Helitron;RC/Helitron	NONE	overlap	overlap
Chr1:4439800-4440149	hyper	13	0	NONE	NONE	NONE	NONE	NONE	NONE	AT1G13000-AT1G13010	NONE	NONE
Chr1:4493300-4493599	hyper	11	0	NONE	NONE	NONE	NONE	AT1TE14600	RC/Helitron	NONE	overlap	overlap
Chr1:4505750-4506149	hyper	14	0	NONE	NONE	NONE	NONE	NONE	NONE	AT1G13195-AT1G13200	overlap	overlap
Chr1:4582400-4582749	hyper	9	0	NONE	NONE	NONE	NONE	AT1TE14865	RC/Helitron	NONE	overlap	overlap
Chr1:4595600-4595849	hyper	8	0	NONE	NONE	NONE	NONE	AT1TE14910	RC/Helitron	NONE	NONE	overlap
Chr1:4966350-4966599	hyper	9	0	NONE	NONE	NONE	NONE	AT1TE16080	RC/Helitron	NONE	overlap	overlap
Chr1:5091700-5092049	hyper	24	0	AT1G14780	+	protein_coding_gene	Symbols: | MAC/Perforin domain-containing protein | chr1:5091020-5093873 FORWARD LENGTH=627	NONE	NONE	NONE	NONE	overlap
Chr1:5806200-5806499	hyper	9	0	NONE	NONE	NONE	NONE	NONE	NONE	AT1G16970-AT1G16980	NONE	NONE
Chr1:5867100-5867299	hyper	8	0	AT1G17150	+	protein_coding_gene	Symbols: | Pectin lyase-like superfamily protein | chr1:5865707-5867495 FORWARD LENGTH=402	NONE	NONE	NONE	overlap	overlap
Chr1:6123200-6123549	hyper	12	0	NONE	NONE	NONE	NONE	AT1TE19795|AT1TE19800	DNA;RC/Helitron	NONE	overlap	NONE
Chr1:6127650-6127899	hyper	9	0	NONE	NONE	NONE	NONE	AT1TE19810|AT1TE19815	LINE/L1;LINE/L1	NONE	overlap	overlap
Chr1:6173400-6173749	hyper	19	0	NONE	NONE	NONE	NONE	NONE	NONE	AT1G17940-AT1G17950	overlap	overlap
Chr1:6718550-6718899	hyper	9	0	NONE	NONE	NONE	NONE	NONE	NONE	AT1G19410-AT1G19415	overlap	overlap
Chr1:6722100-6722499	hyper	21	0	AT1G19420	+	pseudogene	pseudogene	NONE	NONE	NONE	overlap	overlap
Chr1:6777950-6778249	hyper	8	0	NONE	NONE	NONE	NONE	NONE	NONE	AT1G19580-AT1G19600	overlap	overlap
Chr1:6911900-6912199	hyper	8	0	NONE	NONE	NONE	NONE	NONE	NONE	AT1G19900-AT1G19910	NONE	NONE
Chr1:7149350-7149649	hyper	9	0	AT1G20630	+	protein_coding_gene	Symbols: CAT1 | catalase 1 | chr1:7146812-7149609 FORWARD LENGTH=492	NONE	NONE	NONE	NONE	NONE
Chr1:7521900-7522149	hyper	9	0	NONE	NONE	NONE	NONE	NONE	NONE	AT1G21470-AT1G21475	overlap	overlap
Chr1:7604500-7604849	hyper	13	0	NONE	NONE	NONE	NONE	NONE	NONE	AT1G21651-AT1G21660	overlap	NONE
Chr1:7665850-7666199	hyper	14	0	AT1G21835	+	protein_coding_gene	Symbols: | Plant thionin family protein | chr1:7665664-7665936 FORWARD LENGTH=90	NONE	NONE	NONE	overlap	overlap
Chr1:7724650-7725149	hyper	23	0	NONE	NONE	NONE	NONE	NONE	NONE	AT1G21950-AT1G21960	overlap	overlap
Chr1:7816000-7816199	hyper	8	0	NONE	NONE	NONE	NONE	NONE	NONE	AT1G22140-AT1G22150	NONE	overlap
Chr1:7851950-7852149	hyper	7	0	NONE	NONE	NONE	NONE	NONE	NONE	AT1G22230-AT1G22240	overlap	NONE
Chr1:7935850-7936199	hyper	9	0	NONE	NONE	NONE	NONE	NONE	NONE	AT1G22480-AT1G22490	overlap	overlap
Chr1:7959400-7959949	hyper	30	0	NONE	NONE	NONE	NONE	AT1TE25610	DNA/MuDR	NONE	NONE	overlap
Chr1:8044150-8044749	hyper	31	0	AT1G22720	-	protein_coding_gene	Symbols: | Protein kinase superfamily protein | chr1:8044232-8045665 REVERSE LENGTH=219	AT1TE25880|AT1TE25885	LTR/Gypsy;LTR/Gypsy	NONE	overlap	overlap
Chr1:8252400-8252749	hyper	12	0	AT1G23240	-	protein_coding_gene	Symbols: | Caleosin-related family protein | chr1:8252894-8254494 REVERSE LENGTH=210	NONE	NONE	NONE	overlap	NONE
Chr1:8267450-8267949	hyper	24	0	NONE	NONE	NONE	NONE	AT1TE26625|AT1TE26630	DNA/HAT;RC/Helitron	NONE	overlap	overlap
Chr1:8283250-8283499	hyper	9	0	NONE	NONE	NONE	NONE	NONE	NONE	AT1G23330-AT1G23340	overlap	overlap
Chr1:8291800-8292149	hyper	8	0	NONE	NONE	NONE	NONE	AT1TE26735|AT1TE26740	RC/Helitron;RC/Helitron	NONE	overlap	overlap
Chr1:8452150-8452649	hyper	23	0	NONE	NONE	NONE	NONE	NONE	NONE	AT1G23910-AT1G23920	overlap	overlap
Chr1:8494950-8495249	hyper	10	0	NONE	NONE	NONE	NONE	NONE	NONE	AT1G23990-AT1G24000	overlap	overlap
Chr1:8497200-8497649	hyper	18	0	NONE	NONE	NONE	NONE	NONE	NONE	AT1G24000-AT1G24010	overlap	overlap
Chr1:8540400-8540649	hyper	7	0	NONE	NONE	NONE	NONE	NONE	NONE	AT1G24140-AT1G24145	overlap	overlap
Chr1:8546800-8547099	hyper	7	0	NONE	NONE	NONE	NONE	NONE	NONE	AT1G24148-AT1G24150	NONE	overlap
Chr1:8623700-8623899	hyper	8	0	NONE	NONE	NONE	NONE	AT1TE27810	RC/Helitron	NONE	NONE	NONE
Chr1:8740500-8740749	hyper	7	0	AT1G24686	-	pseudogene	pseudogene	NONE	NONE	NONE	overlap	overlap
Chr1:8764600-8764999	hyper	22	0	NONE	NONE	NONE	NONE	NONE	NONE	AT1G24764-AT1G24792	overlap	overlap
Chr1:8846950-8847299	hyper	12	0	NONE	NONE	NONE	NONE	NONE	NONE	AT1G25240-AT1G25250	overlap	overlap
Chr1:8870900-8871199	hyper	8	0	NONE	NONE	NONE	NONE	AT1TE28635	RC/Helitron	NONE	NONE	overlap
Chr1:9081550-9081799	hyper	7	0	NONE	NONE	NONE	NONE	NONE	NONE	AT1G26240-AT1G26250	overlap	overlap
Chr1:9088900-9089249	hyper	9	0	AT1G26260	+	protein_coding_gene	Symbols: CIB5 | cryptochrome-interacting basic-helix-loop-helix 5 | chr1:9087214-9089035 FORWARD LENGTH=390	NONE	NONE	NONE	overlap	overlap
Chr1:9106300-9106499	hyper	7	0	AT1G26320	+	protein_coding_gene	Symbols: | Zinc-binding dehydrogenase family protein | chr1:9105240-9107029 FORWARD LENGTH=351	NONE	NONE	NONE	overlap	overlap
Chr1:9127100-9127449	hyper	15	0	AT1G26380	-	protein_coding_gene	Symbols: | FAD-binding Berberine family protein | chr1:9126901-9128508 REVERSE LENGTH=535	NONE	NONE	NONE	overlap	overlap
Chr1:9130200-9130549	hyper	12	0	AT1G26390	-	protein_coding_gene	Symbols: | FAD-binding Berberine family protein | chr1:9130164-9131756 REVERSE LENGTH=530	NONE	NONE	NONE	overlap	overlap
Chr1:9244350-9244599	hyper	8	2	AT1G26730	+	protein_coding_gene	Symbols: | EXS (ERD1/XPR1/SYG1) family protein | chr1:9241435-9244650 FORWARD LENGTH=750	NONE	NONE	NONE	NONE	NONE
Chr1:9253900-9254149	hyper	10	0	AT1G26762	+	protein_coding_gene	Symbols: | unknown protein; FUNCTIONS IN: molecular_function unknown; INVOLVED IN: biological_process unknown; LOCATED IN: endomembrane system; Has 15 Blast hits to 15 proteins in 2 species: Archae - 0; Bacteria - 0; Metazoa - 0; Fungi - 0; Plants - 15; Viruses - 0; Other Eukaryotes - 0 (source: NCBI BLink). | chr1:9253729-9254142 FORWARD LENGTH=137	NONE	NONE	NONE	overlap	NONE
Chr1:9310250-9310599	hyper	14	0	NONE	NONE	NONE	NONE	NONE	NONE	AT1G26860-AT1G26870	NONE	overlap
Chr1:9565250-9565599	hyper	15	0	NONE	NONE	NONE	NONE	AT1TE30820	RC/Helitron	NONE	overlap	overlap
Chr1:9837600-9837899	hyper	10	0	NONE	NONE	NONE	NONE	AT1TE31660|AT1TE31665	RC/Helitron;RC/Helitron	NONE	overlap	overlap
Chr1:9879600-9879949	hyper	15	0	NONE	NONE	NONE	NONE	NONE	NONE	AT1G28260-AT1G28270	NONE	NONE
Chr1:9925200-9925449	hyper	7	0	NONE	NONE	NONE	NONE	NONE	NONE	AT1G28320-AT1G28323	overlap	overlap
Chr1:9955300-9955549	hyper	7	0	NONE	NONE	NONE	NONE	AT1TE32095	RC/Helitron	NONE	NONE	NONE
Chr1:10006350-10006549	hyper	7	0	AT1G28460	+	protein_coding_gene	Symbols: AGL59 | AGAMOUS-like 59 | chr1:10006230-10006778 FORWARD LENGTH=182	NONE	NONE	NONE	NONE	NONE
Chr1:10007200-10007499	hyper	9	0	NONE	NONE	NONE	NONE	NONE	NONE	AT1G28460-AT1G28465	NONE	NONE
Chr1:10013300-10013649	hyper	16	0	AT1G28480	-	protein_coding_gene	Symbols: GRX480, roxy19 | Thioredoxin superfamily protein | chr1:10013634-10014047 REVERSE LENGTH=137	NONE	NONE	NONE	overlap	overlap
Chr1:10063300-10063649	hyper	13	0	AT1G28630	-	protein_coding_gene	Symbols: | unknown protein; Has 647 Blast hits to 524 proteins in 85 species: Archae - 0; Bacteria - 6; Metazoa - 100; Fungi - 44; Plants - 83; Viruses - 0; Other Eukaryotes - 414 (source: NCBI BLink). | chr1:10061223-10063452 REVERSE LENGTH=359	NONE	NONE	NONE	NONE	NONE
Chr1:10144400-10145149	hyper	38	0	NONE	NONE	NONE	NONE	AT1TE32715|AT1TE32720	DNA/MuDR;DNA/MuDR	NONE	overlap	overlap
Chr1:10160700-10160949	hyper	11	0	NONE	NONE	NONE	NONE	AT1TE32790	RC/Helitron	NONE	overlap	overlap
Chr1:10173400-10173949	hyper	18	0	NONE	NONE	NONE	NONE	NONE	NONE	AT1G29110-AT1G29120	overlap	overlap
Chr1:10199750-10200099	hyper	9	0	AT1G29179|AT1G29180	+|+	protein_coding_gene|protein_coding_gene	Symbols: | BEST Arabidopsis thaliana protein match is: Cysteine/Histidine-rich C1 domain family protein (TAIR:AT1G44030.1); Has 35333 Blast hits to 34131 proteins in 2444 species: Archae - 798; Bacteria - 22429; Metazoa - 974; Fungi - 991; Plants - 531; Viruses - 0; Other Eukaryotes - 9610 (source: NCBI BLink). | chr1:10198862-10199578 FORWARD LENGTH=238;Symbols: | Cysteine/Histidine-rich C1 doma…	NONE	NONE	NONE	overlap	NONE
Chr1:10205750-10206049	hyper	7	0	NONE	NONE	NONE	NONE	AT1TE32935|AT1TE32940	RC/Helitron;RC/Helitron	NONE	overlap	NONE
Chr1:10228150-10228499	hyper	10	0	NONE	NONE	NONE	NONE	NONE	NONE	AT1G29265-AT1G29270	NONE	NONE
Chr1:10232250-10232549	hyper	7	0	NONE	NONE	NONE	NONE	AT1TE33035	DNA/MuDR	NONE	NONE	NONE
Chr1:10529700-10529899	hyper	8	0	NONE	NONE	NONE	NONE	AT1TE34020|AT1TE34025	RC/Helitron;RC/Helitron	NONE	overlap	overlap
Chr1:10545000-10545199	hyper	7	0	AT1G30060	-	protein_coding_gene	Symbols: | COP1-interacting protein-related | chr1:10545087-10545906 REVERSE LENGTH=176	NONE	NONE	NONE	NONE	NONE
Chr1:10597450-10597699	hyper	9	0	NONE	NONE	NONE	NONE	AT1TE34295|AT1TE34300	RC/Helitron;RC/Helitron	NONE	overlap	overlap
Chr1:11066700-11067149	hyper	23	0	AT1G31030	-	transposable_element_gene		AT1TE35720|AT1TE35725	LINE/L1;RC/Helitron	NONE	overlap	overlap
Chr1:11109650-11109949	hyper	8	0	NONE	NONE	NONE	NONE	NONE	NONE	AT1G31120-AT1G31130	NONE	overlap
Chr1:11139750-11140349	hyper	34	0	NONE	NONE	NONE	NONE	NONE	NONE	AT1G31173-AT1G31175	overlap	overlap
Chr1:11154950-11155349	hyper	15	0	NONE	NONE	NONE	NONE	AT1TE36060	RC/Helitron	NONE	overlap	overlap
Chr1:11170700-11171049	hyper	15	0	NONE	NONE	NONE	NONE	AT1TE36105	DNA/Harbinger	NONE	overlap	overlap
Chr1:11310300-11310599	hyper	11	1	NONE	NONE	NONE	NONE	AT1TE36570	DNA/En-Spm	NONE	overlap	overlap
Chr1:11357300-11357599	hyper	7	0	NONE	NONE	NONE	NONE	NONE	NONE	AT1G31720-AT1G31730	overlap	overlap
Chr1:11421100-11421449	hyper	15	0	NONE	NONE	NONE	NONE	NONE	NONE	AT1G31830-AT1G31835	overlap	overlap
Chr1:11489000-11489249	hyper	9	0	AT1G31990	+	protein_coding_gene	Symbols: | unknown protein; Has 35333 Blast hits to 34131 proteins in 2444 species: Archae - 798; Bacteria - 22429; Metazoa - 974; Fungi - 991; Plants - 531; Viruses - 0; Other Eukaryotes - 9610 (source: NCBI BLink). | chr1:11488205-11489182 FORWARD LENGTH=325	NONE	NONE	NONE	overlap	overlap
Chr1:11512600-11512949	hyper	14	0	AT1G32020	-	protein_coding_gene	Symbols: | F-box family protein | chr1:11512552-11513067 REVERSE LENGTH=171	NONE	NONE	NONE	overlap	overlap
Chr1:11592550-11592949	hyper	24	0	NONE	NONE	NONE	NONE	NONE	NONE	AT1G32180-AT1G32190	overlap	overlap
Chr1:11619350-11619649	hyper	11	0	NONE	NONE	NONE	NONE	NONE	NONE	AT1G32230-AT1G32240	overlap	overlap
Chr1:11695200-11695549	hyper	7	0	AT1G32410	+	protein_coding_gene	Symbols: | Vacuolar protein sorting 55 (VPS55) family protein | chr1:11694398-11695297 FORWARD LENGTH=140	NONE	NONE	NONE	NONE	NONE
Chr1:11804950-11805149	hyper	7	0	NONE	NONE	NONE	NONE	NONE	NONE	AT1G32640-AT1G32650	overlap	overlap
Chr1:11972950-11973149	hyper	7	0	NONE	NONE	NONE	NONE	AT1TE38740	RC/Helitron	NONE	overlap	overlap
Chr1:12020150-12020449	hyper	11	0	NONE	NONE	NONE	NONE	AT1TE38940|AT1TE38945	DNA/En-Spm;RC/Helitron	NONE	overlap	overlap
Chr1:12083850-12084099	hyper	9	0	NONE	NONE	NONE	NONE	AT1TE39160	RC/Helitron	NONE	overlap	overlap
Chr1:12089450-12089649	hyper	7	0	AT1G33350	-	protein_coding_gene	Symbols: | Pentatricopeptide repeat (PPR) superfamily protein | chr1:12090071-12091687 REVERSE LENGTH=538	NONE	NONE	NONE	NONE	NONE
Chr1:12143250-12143749	hyper	18	0	NONE	NONE	NONE	NONE	AT1TE39405	RC/Helitron	NONE	overlap	overlap
Chr1:12166200-12166399	hyper	8	0	AT1G33550	-	transposable_element_gene		AT1TE39490	LINE/L1	NONE	overlap	overlap
Chr1:12167100-12167399	hyper	11	0	NONE	NONE	NONE	NONE	AT1TE39500	DNA/En-Spm	NONE	overlap	overlap
Chr1:12214950-12215199	hyper	8	0	NONE	NONE	NONE	NONE	NONE	NONE	AT1G33700-AT1G33709	overlap	NONE
Chr1:12228600-12228849	hyper	11	0	NONE	NONE	NONE	NONE	AT1TE39700|AT1TE39705|AT1TE39710	RC/Helitron;RC/Helitron;RC/Helitron	NONE	overlap	overlap
Chr1:12262700-12263049	hyper	11	0	AT1G33800	+	protein_coding_gene	Symbols: | Protein of unknown function (DUF579) | chr1:12261480-12262456 FORWARD LENGTH=297	AT1TE39830	DNA/Harbinger	NONE	overlap	overlap
Chr1:12286350-12286649	hyper	7	0	NONE	NONE	NONE	NONE	AT1TE39915	DNA/MuDR	NONE	overlap	overlap
Chr1:12310450-12310749	hyper	8	0	NONE	NONE	NONE	NONE	AT1TE40030	DNA/MuDR	NONE	NONE	NONE
Chr1:12339000-12339199	hyper	7	0	AT1G33950	-	protein_coding_gene	Symbols: | Avirulence induced gene (AIG1) family protein | chr1:12333046-12339182 REVERSE LENGTH=311	AT1TE40135	RC/Helitron	NONE	NONE	NONE
Chr1:12361400-12361849	hyper	24	0	NONE	NONE	NONE	NONE	NONE	NONE	AT1G34010-AT1G34020	overlap	overlap
Chr1:12387400-12387649	hyper	9	0	NONE	NONE	NONE	NONE	NONE	NONE	AT1G34044-AT1G34046	NONE	NONE
Chr1:12447800-12448099	hyper	8	0	NONE	NONE	NONE	NONE	NONE	NONE	AT1G34170-AT1G34180	overlap	NONE
Chr1:12472550-12472749	hyper	8	0	NONE	NONE	NONE	NONE	NONE	NONE	AT1G34240-AT1G34245	overlap	overlap
Chr1:12542400-12542749	hyper	14	0	NONE	NONE	NONE	NONE	AT1TE40850	RathE2_cons	NONE	overlap	overlap
Chr1:12734550-12734749	hyper	7	0	NONE	NONE	NONE	NONE	AT1TE41505	DNA/MuDR	NONE	NONE	NONE
Chr1:12851050-12851249	hyper	7	0	NONE	NONE	NONE	NONE	AT1TE41825	DNA/HAT	NONE	overlap	NONE
Chr1:12896500-12896749	hyper	12	0	AT1G35210	-	protein_coding_gene	Symbols: | unknown protein; FUNCTIONS IN: molecular_function unknown; INVOLVED IN: biological_process unknown; LOCATED IN: chloroplast; EXPRESSED IN: 14 plant structures; EXPRESSED DURING: 9 growth stages; CONTAINS InterPro DOMAIN/s: Protein of unknown function DUF740 (InterPro:IPR008004); BEST Arabidopsis thaliana protein match is: unknown protein (TAIR:AT1G22470.1); Has 83 Blast hits to 83 prot…	AT1TE41995	DNA/MuDR	NONE	overlap	overlap
Chr1:12898500-12898799	hyper	10	0	NONE	NONE	NONE	NONE	AT1TE42010	RC/Helitron	NONE	overlap	overlap
Chr1:12908400-12908649	hyper	7	0	NONE	NONE	NONE	NONE	NONE	NONE	AT1G35210-AT1G35220	overlap	overlap
Chr1:13063750-13063999	hyper	8	0	NONE	NONE	NONE	NONE	AT1TE42655|AT1TE42660	RC/Helitron;RC/Helitron	NONE	overlap	NONE
Chr1:13104700-13105049	hyper	14	0	NONE	NONE	NONE	NONE	NONE	NONE	AT1G35535-AT1G35537	overlap	overlap
Chr1:13114300-13114549	hyper	10	0	NONE	NONE	NONE	NONE	AT1TE42835	DNA/MuDR	NONE	overlap	overlap
Chr1:13121200-13121499	hyper	7	0	NONE	NONE	NONE	NONE	AT1TE42855|AT1TE42860	LTR/Copia;LINE/L1	NONE	overlap	overlap
Chr1:13130350-13130649	hyper	9	0	NONE	NONE	NONE	NONE	NONE	NONE	AT1G35580-AT1G35590	overlap	overlap
Chr1:13147500-13147799	hyper	10	0	NONE	NONE	NONE	NONE	NONE	NONE	AT1G35612-AT1G35614	overlap	overlap
Chr1:13230300-13230549	hyper	7	0	NONE	NONE	NONE	NONE	NONE	NONE	AT1G35730-AT1G35735	overlap	NONE
Chr1:13258950-13259449	hyper	35	0	NONE	NONE	NONE	NONE	AT1TE43335	DNA/MuDR	NONE	overlap	overlap
Chr1:13282050-13282299	hyper	7	0	NONE	NONE	NONE	NONE	NONE	NONE	AT1G35780-AT1G35790	overlap	overlap
Chr1:13350500-13350949	hyper	18	0	NONE	NONE	NONE	NONE	NONE	NONE	AT1G35900-AT1G35910	overlap	overlap
Chr1:13352600-13352849	hyper	7	0	NONE	NONE	NONE	NONE	AT1TE43660	DNA/Mariner	NONE	overlap	overlap
Chr1:13417200-13417499	hyper	10	0	NONE	NONE	NONE	NONE	NONE	NONE	AT1G35990-AT1G35995	overlap	overlap
Chr1:13545700-13545899	hyper	7	0	NONE	NONE	NONE	NONE	AT1TE44335	DNA/MuDR	NONE	overlap	overlap
Chr1:13590700-13591049	hyper	14	0	NONE	NONE	NONE	NONE	NONE	NONE	AT1G36200-AT1G36210	overlap	overlap
Chr1:13675800-13676299	hyper	14	0	NONE	NONE	NONE	NONE	NONE	NONE	AT1G36320-AT1G36330	overlap	overlap
Chr1:13699150-13699449	hyper	7	0	NONE	NONE	NONE	NONE	NONE	NONE	AT1G36370-AT1G36380	NONE	NONE
Chr1:13811700-13812049	hyper	9	0	NONE	NONE	NONE	NONE	AT1TE45275|AT1TE45280	RC/Helitron;RC/Helitron	NONE	overlap	overlap
Chr1:14003050-14003249	hyper	7	0	NONE	NONE	NONE	NONE	NONE	NONE	AT1G36936-AT1G36940	overlap	overlap
Chr1:14157600-14157799	hyper	8	0	NONE	NONE	NONE	NONE	AT1TE46500	RC/Helitron	NONE	NONE	overlap
Chr1:14726700-14727049	hyper	9	0	NONE	NONE	NONE	NONE	NONE	NONE	AT1G39513-AT1G39515	NONE	NONE
Chr1:15649900-15650149	hyper	9	0	NONE	NONE	NONE	NONE	NONE	NONE	AT1G41870-AT1G41875	overlap	overlap
Chr1:15890950-15891349	hyper	18	0	NONE	NONE	NONE	NONE	AT1TE52310	DNA/HAT	NONE	overlap	overlap
Chr1:15925100-15925349	hyper	7	0	NONE	NONE	NONE	NONE	NONE	NONE	AT1G42460-AT1G42470	overlap	overlap
Chr1:16125350-16125649	hyper	7	0	NONE	NONE	NONE	NONE	NONE	NONE	AT1G42924-AT1G42960	overlap	overlap
Chr1:16398200-16398549	hyper	10	0	AT1G43560	-	protein_coding_gene	Symbols: Aty2, ty2 | thioredoxin Y2 | chr1:16398359-16399828 REVERSE LENGTH=167	NONE	NONE	NONE	NONE	NONE
Chr1:16448750-16449099	hyper	14	0	NONE	NONE	NONE	NONE	AT1TE54230	LINE/L1	NONE	overlap	overlap
Chr1:16536500-16536749	hyper	8	0	NONE	NONE	NONE	NONE	NONE	NONE	AT1G43763-AT1G43765	overlap	overlap
Chr1:16559300-16559649	hyper	12	0	NONE	NONE	NONE	NONE	NONE	NONE	AT1G43777-AT1G43780	overlap	overlap
Chr1:16658200-16658499	hyper	13	0	NONE	NONE	NONE	NONE	AT1TE54915	LINE/L1	NONE	NONE	NONE
Chr1:16756300-16756649	hyper	10	0	NONE	NONE	NONE	NONE	AT1TE55365|AT1TE55370	RC/Helitron;RC/Helitron	NONE	overlap	overlap
Chr1:16769600-16769899	hyper	7	0	NONE	NONE	NONE	NONE	AT1TE55415	DNA/HAT	NONE	overlap	overlap
Chr1:16773800-16774149	hyper	14	0	NONE	NONE	NONE	NONE	NONE	NONE	AT1G44100-AT1G44110	overlap	overlap
Chr1:16779400-16779699	hyper	8	0	NONE	NONE	NONE	NONE	AT1TE55455|AT1TE55460	DNA/MuDR;RC/Helitron	NONE	NONE	NONE
Chr1:16801800-16802149	hyper	12	0	NONE	NONE	NONE	NONE	AT1TE55560|AT1TE55565	RC/Helitron;RC/Helitron	NONE	overlap	overlap
Chr1:16830650-16830949	hyper	12	0	NONE	NONE	NONE	NONE	NONE	NONE	AT1G44286-AT1G44318	overlap	overlap
Chr1:16840550-16840899	hyper	13	0	NONE	NONE	NONE	NONE	AT1TE55725|AT1TE55730	RC/Helitron;DNA/MuDR	NONE	overlap	overlap
Chr1:16863100-16863349	hyper	10	0	NONE	NONE	NONE	NONE	NONE	NONE	AT1G44510-AT1G44542	overlap	overlap
Chr1:16914200-16914549	hyper	7	0	AT1G44800	-	protein_coding_gene	Symbols: | nodulin MtN21 /EamA-like transporter family protein | chr1:16914342-16916858 REVERSE LENGTH=370	NONE	NONE	NONE	NONE	NONE
Chr1:16925350-16925549	hyper	7	0	NONE	NONE	NONE	NONE	NONE	NONE	AT1G44810-AT1G44820	overlap	overlap
Chr1:16939400-16939649	hyper	11	0	NONE	NONE	NONE	NONE	AT1TE56120	RathE1_cons	NONE	overlap	overlap
Chr1:17058300-17058499	hyper	7	0	AT1G45120	+	transposable_element_gene		AT1TE56445	LTR/Copia	NONE	NONE	NONE
Chr1:17092350-17092699	hyper	17	2	NONE	NONE	NONE	NONE	NONE	NONE	AT1G45165-AT1G45170	overlap	overlap
Chr1:17111650-17112049	hyper	16	0	NONE	NONE	NONE	NONE	NONE	NONE	AT1G45190-AT1G45191	overlap	NONE
Chr1:17247300-17247699	hyper	21	0	NONE	NONE	NONE	NONE	AT1TE57195	LTR/Copia	NONE	NONE	NONE
Chr1:17342650-17342899	hyper	8	0	NONE	NONE	NONE	NONE	NONE	NONE	AT1G47300-AT1G47310	overlap	overlap
Chr1:17416050-17416299	hyper	7	0	NONE	NONE	NONE	NONE	AT1TE57710	DNA/HAT	NONE	overlap	NONE
Chr1:17485150-17485399	hyper	9	0	AT1G47578	+	protein_coding_gene	Symbols: | Biotin/lipoate A/B protein ligase family | chr1:17484365-17485470 FORWARD LENGTH=280	NONE	NONE	NONE	overlap	NONE
Chr1:17511300-17511599	hyper	8	0	AT1G47625	-	pseudogene	pseudogene	AT1TE58030	RC/Helitron	NONE	NONE	NONE
Chr1:17564200-17564399	hyper	8	0	AT1G47730	-	protein_coding_gene	Symbols: | F-box and associated interaction domains-containing protein | chr1:17563931-17565106 REVERSE LENGTH=391	NONE	NONE	NONE	NONE	NONE
Chr1:17566050-17566349	hyper	12	0	NONE	NONE	NONE	NONE	AT1TE58310	DNA/MuDR	NONE	overlap	overlap
Chr1:17576750-17577099	hyper	11	0	NONE	NONE	NONE	NONE	AT1TE58345	RC/Helitron	NONE	overlap	overlap
Chr1:17624300-17624599	hyper	11	0	AT1G47860	-	transposable_element_gene		AT1TE58500	LTR/Copia	NONE	overlap	overlap
Chr1:17641550-17641949	hyper	25	0	NONE	NONE	NONE	NONE	NONE	NONE	AT1G47880-AT1G47885	overlap	overlap
Chr1:17666350-17666649	hyper	8	0	NONE	NONE	NONE	NONE	AT1TE58655	DNA/MuDR	NONE	overlap	overlap
Chr1:17667700-17667899	hyper	7	0	NONE	NONE	NONE	NONE	NONE	NONE	AT1G47930-AT1G47940	overlap	overlap
Chr1:17710600-17710899	hyper	9	0	NONE	NONE	NONE	NONE	AT1TE58820	RC/Helitron	NONE	overlap	NONE
Chr1:17818500-17818849	hyper	9	0	NONE	NONE	NONE	NONE	NONE	NONE	AT1G48260-AT1G48267	NONE	NONE
Chr1:17821200-17821499	hyper	10	0	NONE	NONE	NONE	NONE	AT1TE59155	DNA/MuDR	NONE	overlap	overlap
Chr1:17899300-17899599	hyper	11	0	AT1G48422	-	pseudogene	pseudogene	AT1TE59405	DNA/MuDR	NONE	overlap	overlap
Chr1:17929350-17929649	hyper	8	0	NONE	NONE	NONE	NONE	AT1TE59510	RC/Helitron	NONE	overlap	NONE
Chr1:17997700-17997949	hyper	7	0	AT1G48660	-	protein_coding_gene	Symbols: | Auxin-responsive GH3 family protein | chr1:17995948-17997972 REVERSE LENGTH=573	NONE	NONE	NONE	overlap	NONE
Chr1:18019100-18019449	hyper	12	0	NONE	NONE	NONE	NONE	NONE	NONE	AT1G48720-AT1G48730	overlap	overlap
Chr1:18047800-18048149	hyper	12	1	NONE	NONE	NONE	NONE	NONE	NONE	AT1G48790-AT1G48800	overlap	overlap
Chr1:18132200-18132449	hyper	8	0	NONE	NONE	NONE	NONE	NONE	NONE	AT1G49005-AT1G49010	overlap	overlap
Chr1:18154200-18154499	hyper	13	0	AT1G49060	+	pseudogene	pseudogene	NONE	NONE	NONE	overlap	overlap
Chr1:18224800-18224999	hyper	7	0	NONE	NONE	NONE	NONE	NONE	NONE	AT1G49250-AT1G49260	NONE	overlap
Chr1:18282550-18282899	hyper	13	0	NONE	NONE	NONE	NONE	NONE	NONE	AT1G49390-AT1G49400	overlap	overlap
Chr1:18428500-18428849	hyper	11	0	NONE	NONE	NONE	NONE	NONE	NONE	AT1G49770-AT1G49780	overlap	overlap
Chr1:18444450-18444699	hyper	9	0	AT1G49820	+	protein_coding_gene	Symbols: ATMTK, MTK | S-methyl-5-thioribose kinase | chr1:18443005-18444907 FORWARD LENGTH=420	NONE	NONE	NONE	overlap	NONE
Chr1:18457550-18457799	hyper	8	0	NONE	NONE	NONE	NONE	NONE	NONE	AT1G49850-AT1G49860	overlap	overlap
Chr1:18458000-18458399	hyper	17	0	NONE	NONE	NONE	NONE	AT1TE61180	DNA	NONE	overlap	overlap
Chr1:18647750-18648099	hyper	12	0	AT1G50340	-	protein_coding_gene	Symbols: | Plant invertase/pectin methylesterase inhibitor superfamily protein | chr1:18647376-18647849 REVERSE LENGTH=157	AT1TE61805	RC/Helitron	NONE	overlap	overlap
Chr1:18671200-18671399	hyper	8	0	NONE	NONE	NONE	NONE	AT1TE61870	RC/Helitron	NONE	overlap	overlap
Chr1:18747550-18747849	hyper	7	0	NONE	NONE	NONE	NONE	NONE	NONE	AT1G50610-AT1G50620	overlap	overlap
Chr1:18931150-18931449	hyper	16	0	NONE	NONE	NONE	NONE	AT1TE62705|AT1TE62710	DNA;LINE/L1	NONE	overlap	overlap
Chr1:18937100-18937399	hyper	9	0	AT1G51110	+	protein_coding_gene	Symbols: | Plastid-lipid associated protein PAP / fibrillin family protein | chr1:18935380-18937484 FORWARD LENGTH=409	NONE	NONE	NONE	overlap	overlap
Chr1:18955850-18956249	hyper	19	0	NONE	NONE	NONE	NONE	NONE	NONE	AT1G51170-AT1G51172	overlap	overlap
Chr1:18973900-18974299	hyper	19	0	NONE	NONE	NONE	NONE	NONE	NONE	AT1G51175-AT1G51190	overlap	overlap
Chr1:19006050-19006249	hyper	7	0	NONE	NONE	NONE	NONE	NONE	NONE	AT1G51260-AT1G51270	overlap	overlap
Chr1:19072800-19073149	hyper	17	0	NONE	NONE	NONE	NONE	AT1TE63190	LTR/Copia	NONE	overlap	overlap
Chr1:19171550-19171949	hyper	18	0	NONE	NONE	NONE	NONE	AT1TE63520	DNA/MuDR	NONE	NONE	NONE
Chr1:19197650-19197899	hyper	7	1	NONE	NONE	NONE	NONE	NONE	NONE	AT1G51750-AT1G51760	overlap	overlap
Chr1:19316100-19316299	hyper	7	0	NONE	NONE	NONE	NONE	AT1TE64010	RC/Helitron	NONE	overlap	overlap
Chr1:19388400-19388699	hyper	7	0	AT1G52110	-	protein_coding_gene	Symbols: | Mannose-binding lectin superfamily protein | chr1:19386789-19389740 REVERSE LENGTH=615	NONE	NONE	NONE	NONE	overlap
Chr1:19476700-19476949	hyper	8	0	NONE	NONE	NONE	NONE	NONE	NONE	AT1G52300-AT1G52310	overlap	overlap
Chr1:19512950-19513299	hyper	16	0	NONE	NONE	NONE	NONE	NONE	NONE	AT1G52390-AT1G52400	NONE	overlap
Chr1:19636350-19636649	hyper	11	0	NONE	NONE	NONE	NONE	NONE	NONE	AT1G52700-AT1G52710	NONE	NONE
Chr1:19721650-19721999	hyper	9	0	AT1G52940	+	protein_coding_gene	Symbols: PAP5, ATPAP5 | purple acid phosphatase 5 | chr1:19716402-19723716 FORWARD LENGTH=396	NONE	NONE	NONE	overlap	overlap
Chr1:19861250-19861699	hyper	22	0	AT1G53265	-	protein_coding_gene	Symbols: | unknown protein; Has 4 Blast hits to 4 proteins in 1 species: Archae - 0; Bacteria - 0; Metazoa - 0; Fungi - 0; Plants - 4; Viruses - 0; Other Eukaryotes - 0 (source: NCBI BLink). | chr1:19861098-19861475 REVERSE LENGTH=125	NONE	NONE	NONE	overlap	overlap
Chr1:19874900-19875249	hyper	10	0	NONE	NONE	NONE	NONE	AT1TE65700	DNA/HAT	NONE	NONE	NONE
Chr1:19986750-19986999	hyper	8	0	NONE	NONE	NONE	NONE	AT1TE66060	DNA/Pogo	NONE	overlap	overlap
Chr1:19995700-19995899	hyper	7	0	NONE	NONE	NONE	NONE	AT1TE66090|AT1TE66095	RC/Helitron;RC/Helitron	NONE	overlap	overlap
Chr1:20032300-20032899	hyper	29	0	NONE	NONE	NONE	NONE	NONE	NONE	AT1G53650-AT1G53660	overlap	overlap
Chr1:20187950-20188199	hyper	9	0	NONE	NONE	NONE	NONE	AT1TE66715	DNA/MuDR	NONE	NONE	NONE
Chr1:20207750-20207949	hyper	7	0	NONE	NONE	NONE	NONE	NONE	NONE	AT1G54120-AT1G54130	overlap	overlap
Chr1:20397650-20397999	hyper	12	0	NONE	NONE	NONE	NONE	AT1TE67365	RC/Helitron	NONE	overlap	overlap
Chr1:20816150-20816449	hyper	9	0	NONE	NONE	NONE	NONE	NONE	NONE	AT1G55690-AT1G55700	overlap	overlap
Chr1:20840350-20840649	hyper	9	0	AT1G55750	-	protein_coding_gene	Symbols: | BSD domain (BTF2-like transcription factors, Synapse-associated proteins and DOS2-like proteins) | chr1:20840449-20845135 REVERSE LENGTH=591	NONE	NONE	NONE	NONE	NONE
Chr1:21067550-21067899	hyper	13	0	NONE	NONE	NONE	NONE	AT1TE69565|AT1TE69570	RC/Helitron;RC/Helitron	NONE	overlap	overlap
Chr1:21068700-21068999	hyper	9	0	NONE	NONE	NONE	NONE	NONE	NONE	AT1G56260-AT1G56270	NONE	overlap
Chr1:21071200-21071399	hyper	7	1	AT1G56270	-	protein_coding_gene	Symbols: | unknown protein; Has 38 Blast hits to 38 proteins in 3 species: Archae - 0; Bacteria - 0; Metazoa - 0; Fungi - 0; Plants - 38; Viruses - 0; Other Eukaryotes - 0 (source: NCBI BLink). | chr1:21071148-21071636 REVERSE LENGTH=162	NONE	NONE	NONE	overlap	overlap
Chr1:21131900-21132249	hyper	11	0	NONE	NONE	NONE	NONE	AT1TE69855|AT1TE69860	RC/Helitron;DNA/MuDR	NONE	NONE	NONE
Chr1:21209600-21209899	hyper	12	0	NONE	NONE	NONE	NONE	AT1TE70100	RC/Helitron	NONE	overlap	overlap
Chr1:21225850-21226199	hyper	15	0	AT1G56630	-	protein_coding_gene	Symbols: | alpha/beta-Hydrolases superfamily protein | chr1:21223593-21226943 REVERSE LENGTH=485	NONE	NONE	NONE	NONE	NONE
Chr1:21392950-21393199	hyper	8	0	NONE	NONE	NONE	NONE	AT1TE70630	DNA/MuDR	NONE	overlap	overlap
Chr1:21514700-21514899	hyper	7	0	NONE	NONE	NONE	NONE	AT1TE71005	DNA/HAT	NONE	overlap	overlap
Chr1:21583000-21583199	hyper	7	0	NONE	NONE	NONE	NONE	AT1TE71215	LTR/Copia	NONE	NONE	NONE
Chr1:21603600-21603999	hyper	22	0	NONE	NONE	NONE	NONE	AT1TE71285	RC/Helitron	NONE	NONE	NONE
Chr1:21662400-21662649	hyper	7	0	NONE	NONE	NONE	NONE	AT1TE71490	RC/Helitron	NONE	NONE	overlap
Chr1:21674900-21675399	hyper	23	0	NONE	NONE	NONE	NONE	NONE	NONE	AT1G58350-AT1G58360	overlap	overlap
Chr1:21710450-21710649	hyper	8	0	NONE	NONE	NONE	NONE	AT1TE71640	DNA	NONE	overlap	overlap
Chr1:21725050-21725349	hyper	10	0	NONE	NONE	NONE	NONE	AT1TE71680	RC/Helitron	NONE	overlap	NONE
Chr1:21850450-21850799	hyper	9	0	AT1G59453	-	protein_coding_gene	Symbols: | B-block binding subunit of TFIIIC | chr1:21846902-21853384 REVERSE LENGTH=1729	NONE	NONE	NONE	NONE	NONE
Chr1:21880850-21881199	hyper	12	1	NONE	NONE	NONE	NONE	NONE	NONE	AT1G59550-AT1G59560	overlap	overlap
Chr1:21999700-22000049	hyper	13	0	NONE	NONE	NONE	NONE	NONE	NONE	AT1G59780-AT1G59790	overlap	overlap
Chr1:22088400-22088749	hyper	19	0	NONE	NONE	NONE	NONE	NONE	NONE	AT1G59980-AT1G59990	overlap	NONE
Chr1:22117400-22117699	hyper	9	0	NONE	NONE	NONE	NONE	NONE	NONE	AT1G60030-AT1G60040	overlap	overlap
Chr1:22261450-22261749	hyper	12	0	NONE	NONE	NONE	NONE	NONE	NONE	AT1G60410-AT1G60420	overlap	NONE
Chr1:22322100-22322499	hyper	15	0	NONE	NONE	NONE	NONE	AT1TE73690	DNA/MuDR	NONE	overlap	overlap
Chr1:22324000-22324349	hyper	12	0	NONE	NONE	NONE	NONE	NONE	NONE	AT1G60590-AT1G60600	NONE	NONE
Chr1:22330500-22330999	hyper	26	0	NONE	NONE	NONE	NONE	NONE	NONE	AT1G60610-AT1G60620	NONE	overlap
Chr1:22443750-22444049	hyper	10	4	NONE	NONE	NONE	NONE	NONE	NONE	AT1G60940-AT1G60950	overlap	overlap
Chr1:22745350-22745649	hyper	8	0	AT1G61630	+	protein_coding_gene	Symbols: ATENT7, ENT7 | equilibrative nucleoside transporter 7 | chr1:22744207-22746111 FORWARD LENGTH=417	NONE	NONE	NONE	NONE	overlap
Chr1:23002500-23002749	hyper	7	0	NONE	NONE	NONE	NONE	NONE	NONE	AT1G62262-AT1G62270	overlap	overlap
Chr1:23032200-23032449	hyper	12	0	NONE	NONE	NONE	NONE	NONE	NONE	AT1G62305-AT1G62310	NONE	NONE
Chr1:23044150-23044499	hyper	7	0	AT1G62320	-	protein_coding_gene	Symbols: | ERD (early-responsive to dehydration stress) family protein | chr1:23041668-23044855 REVERSE LENGTH=769	NONE	NONE	NONE	overlap	overlap
Chr1:23141050-23141299	hyper	10	0	NONE	NONE	NONE	NONE	AT1TE76285	DNA/MuDR	NONE	NONE	NONE
Chr1:23174200-23174399	hyper	7	0	AT1G62580	+	protein_coding_gene	Symbols: | Flavin-binding monooxygenase family protein | chr1:23173333-23176931 FORWARD LENGTH=497	AT1TE76395	RC/Helitron	NONE	NONE	NONE
Chr1:23211700-23211899	hyper	8	0	AT1G62695	+	transposable_element_gene		AT1TE76520	LINE/L1	NONE	overlap	overlap
Chr1:23237400-23237849	hyper	32	0	AT1G62760	-	protein_coding_gene	Symbols: | Plant invertase/pectin methylesterase inhibitor superfamily protein | chr1:23237574-23238512 REVERSE LENGTH=312	NONE	NONE	NONE	overlap	overlap
Chr1:23238650-23238949	hyper	11	0	NONE	NONE	NONE	NONE	AT1TE76615	RC/Helitron	NONE	overlap	overlap
Chr1:23509650-23509949	hyper	8	1	NONE	NONE	NONE	NONE	AT1TE77410	DNA/MuDR	NONE	overlap	overlap
Chr1:23519350-23519749	hyper	24	0	NONE	NONE	NONE	NONE	AT1TE77440	RC/Helitron	NONE	NONE	overlap
Chr1:23736700-23737049	hyper	10	0	NONE	NONE	NONE	NONE	NONE	NONE	AT1G63950-AT1G63960	overlap	overlap
Chr1:23755150-23755699	hyper	26	0	AT1G64035	-	pseudogene	pseudogene	AT1TE78195	RC/Helitron	NONE	overlap	overlap
Chr1:23916750-23917099	hyper	7	0	AT1G64400	-	protein_coding_gene	Symbols: LACS3 | AMP-dependent synthetase and ligase family protein | chr1:23915802-23919681 REVERSE LENGTH=665	NONE	NONE	NONE	NONE	NONE
Chr1:23939900-23940149	hyper	8	0	NONE	NONE	NONE	NONE	AT1TE78760|AT1TE78765	RC/Helitron;DNA/Harbinger	NONE	NONE	NONE
Chr1:24126250-24126449	hyper	7	0	NONE	NONE	NONE	NONE	AT1TE79345	RC/Helitron	NONE	overlap	overlap
Chr1:24146250-24146549	hyper	9	1	NONE	NONE	NONE	NONE	NONE	NONE	AT1G64990-AT1G65000	overlap	overlap
Chr1:24223100-24223299	hyper	7	0	NONE	NONE	NONE	NONE	AT1TE79660	DNA/HAT	NONE	overlap	NONE
Chr1:24226700-24227049	hyper	7	0	AT1G65220	+	protein_coding_gene	Symbols: | ARM repeat superfamily protein | chr1:24226204-24228799 FORWARD LENGTH=411	NONE	NONE	NONE	NONE	NONE
Chr1:24270400-24270649	hyper	8	0	NONE	NONE	NONE	NONE	AT1TE79800	LINE/L1	NONE	overlap	overlap
Chr1:24294800-24294999	hyper	7	0	NONE	NONE	NONE	NONE	AT1TE79870	DNA/HAT	NONE	overlap	NONE
Chr1:24354000-24354249	hyper	9	0	NONE	NONE	NONE	NONE	NONE	NONE	AT1G65486-AT1G65490	NONE	NONE
Chr1:24368750-24369399	hyper	28	0	AT1G65550	-	protein_coding_gene	Symbols: | Xanthine/uracil permease family protein | chr1:24367694-24370800 REVERSE LENGTH=541	NONE	NONE	NONE	NONE	overlap
Chr1:24371600-24371799	hyper	8	0	AT1G65560	-	protein_coding_gene	Symbols: | Zinc-binding dehydrogenase family protein | chr1:24371608-24373673 REVERSE LENGTH=350	NONE	NONE	NONE	NONE	NONE
Chr1:24426500-24426699	hyper	7	0	NONE	NONE	NONE	NONE	NONE	NONE	AT1G65670-AT1G65680	overlap	overlap
Chr1:24483350-24483949	hyper	16	0	NONE	NONE	NONE	NONE	AT1TE80400|AT1TE80405	DNA/Harbinger;RC/Helitron	NONE	overlap	overlap
Chr1:24587300-24587649	hyper	13	0	NONE	NONE	NONE	NONE	AT1TE80755	RC/Helitron	NONE	NONE	overlap
Chr1:24675700-24675999	hyper	8	0	NONE	NONE	NONE	NONE	AT1TE81045	LINE/L1	NONE	overlap	NONE
Chr1:24728550-24728749	hyper	7	0	AT1G66320	-	protein_coding_gene	Symbols: | F-box/RNI-like superfamily protein | chr1:24727041-24728614 REVERSE LENGTH=457	AT1TE81230	DNA/MuDR	NONE	NONE	overlap
Chr1:24733250-24733649	hyper	18	0	NONE	NONE	NONE	NONE	AT1TE81245	DNA/Pogo	NONE	overlap	overlap
Chr1:24826600-24826799	hyper	8	1	AT1G66540	+	protein_coding_gene	Symbols: | Cytochrome P450 superfamily protein | chr1:24824837-24826502 FORWARD LENGTH=386	NONE	NONE	NONE	overlap	overlap
Chr1:24865900-24866149	hyper	7	0	AT1G66680	-	protein_coding_gene	Symbols: AR401 | S-adenosyl-L-methionine-dependent methyltransferases superfamily protein | chr1:24866352-24868888 REVERSE LENGTH=358	NONE	NONE	NONE	NONE	NONE
Chr1:24897750-24898049	hyper	11	0	NONE	NONE	NONE	NONE	NONE	NONE	AT1G66750-AT1G66760	overlap	overlap
Chr1:24901000-24901199	hyper	8	0	NONE	NONE	NONE	NONE	AT1TE81810	RC/Helitron	NONE	overlap	overlap
Chr1:24940750-24941099	hyper	11	0	NONE	NONE	NONE	NONE	NONE	NONE	AT1G66855-AT1G66860	overlap	overlap
Chr1:25150800-25151149	hyper	12	0	NONE	NONE	NONE	NONE	NONE	NONE	AT1G67220-AT1G67230	overlap	overlap
Chr1:25215900-25216149	hyper	11	0	NONE	NONE	NONE	NONE	NONE	NONE	AT1G67330-AT1G67340	overlap	overlap
Chr1:25260950-25261249	hyper	10	0	NONE	NONE	NONE	NONE	NONE	NONE	AT1G67420-AT1G67430	overlap	overlap
Chr1:25343050-25343349	hyper	7	0	AT1G67623	+	protein_coding_gene	Symbols: | F-box family protein | chr1:25342111-25343243 FORWARD LENGTH=296	AT1TE83170|AT1TE83175	DNA/HAT;LINE/L1	NONE	NONE	NONE
Chr1:25357550-25357849	hyper	12	0	NONE	NONE	NONE	NONE	AT1TE83215|AT1TE83220	RC/Helitron;RC/Helitron	NONE	overlap	overlap
Chr1:25381350-25381699	hyper	10	0	NONE	NONE	NONE	NONE	NONE	NONE	AT1G67710-AT1G67720	NONE	NONE
Chr1:25454000-25454249	hyper	9	0	AT1G67880	-	protein_coding_gene	Symbols: | beta-1,4-N-acetylglucosaminyltransferase family protein | chr1:25454081-25455453 REVERSE LENGTH=390	NONE	NONE	NONE	NONE	overlap
Chr1:25495950-25496349	hyper	16	0	AT1G68010	+	protein_coding_gene	Symbols: HPR, ATHPR1 | hydroxypyruvate reductase | chr1:25493418-25495720 FORWARD LENGTH=386	AT1TE83640	RC/Helitron	NONE	NONE	overlap
Chr1:25595650-25595849	hyper	7	0	NONE	NONE	NONE	NONE	NONE	NONE	AT1G68285-AT1G68290	overlap	overlap
Chr1:25660250-25660649	hyper	17	0	NONE	NONE	NONE	NONE	NONE	NONE	AT1G68440-AT1G68450	NONE	NONE
Chr1:25704900-25705249	hyper	14	0	NONE	NONE	NONE	NONE	AT1TE84265|AT1TE84270	RC/Helitron;RathE2_cons	NONE	overlap	overlap
Chr1:25750650-25751049	hyper	15	0	NONE	NONE	NONE	NONE	NONE	NONE	AT1G68570-AT1G68580	overlap	overlap
Chr1:25985250-25985449	hyper	7	0	AT1G69120	-	protein_coding_gene	Symbols: AP1, AGL7 | K-box region and MADS-box transcription factor family protein | chr1:25982576-25986102 REVERSE LENGTH=256	NONE	NONE	NONE	NONE	NONE
Chr1:26111250-26111499	hyper	7	0	NONE	NONE	NONE	NONE	NONE	NONE	AT1G69450-AT1G69460	overlap	overlap
Chr1:26185700-26185999	hyper	15	0	NONE	NONE	NONE	NONE	NONE	NONE	AT1G69600-AT1G69610	NONE	NONE
Chr1:26411350-26411549	hyper	7	0	AT1G70130	-	protein_coding_gene	Symbols: | Concanavalin A-like lectin protein kinase family protein | chr1:26409743-26411801 REVERSE LENGTH=656	NONE	NONE	NONE	NONE	NONE
Chr1:26598950-26599349	hyper	14	0	AT1G70550	+	protein_coding_gene	Symbols: | Protein of Unknown Function (DUF239) | chr1:26597510-26599888 FORWARD LENGTH=465	NONE	NONE	NONE	NONE	NONE
Chr1:26714200-26714549	hyper	13	0	NONE	NONE	NONE	NONE	NONE	NONE	AT1G70840-AT1G70850	overlap	overlap
Chr1:26771300-26771549	hyper	7	0	NONE	NONE	NONE	NONE	AT1TE87610	DNA/HAT	NONE	NONE	overlap
Chr1:26953000-26953249	hyper	7	0	AT1G71692	-	protein_coding_gene	Symbols: AGL12, XAL1 | AGAMOUS-like 12 | chr1:26952903-26954939 REVERSE LENGTH=211	NONE	NONE	NONE	overlap	overlap
Chr1:26977850-26978199	hyper	14	0	AT1G71710	-	protein_coding_gene	Symbols: | DNAse I-like superfamily protein | chr1:26973796-26976774 REVERSE LENGTH=664	NONE	NONE	NONE	NONE	NONE
Chr1:27008600-27008799	hyper	8	0	NONE	NONE	NONE	NONE	NONE	NONE	AT1G71810-AT1G71820	overlap	overlap
Chr1:27037250-27037599	hyper	11	0	NONE	NONE	NONE	NONE	NONE	NONE	AT1G71870-AT1G71880	overlap	overlap
Chr1:27120950-27121249	hyper	10	0	AT1G72080	-	protein_coding_gene	Symbols: | unknown protein; FUNCTIONS IN: molecular_function unknown; INVOLVED IN: biological_process unknown; LOCATED IN: chloroplast; Has 30201 Blast hits to 17322 proteins in 780 species: Archae - 12; Bacteria - 1396; Metazoa - 17338; Fungi - 3422; Plants - 5037; Viruses - 0; Other Eukaryotes - 2996 (source: NCBI BLink). | chr1:27120304-27122761 REVERSE LENGTH=244	NONE	NONE	NONE	overlap	overlap
Chr1:27121400-27121999	hyper	31	0	AT1G72080	-	protein_coding_gene	Symbols: | unknown protein; FUNCTIONS IN: molecular_function unknown; INVOLVED IN: biological_process unknown; LOCATED IN: chloroplast; Has 30201 Blast hits to 17322 proteins in 780 species: Archae - 12; Bacteria - 1396; Metazoa - 17338; Fungi - 3422; Plants - 5037; Viruses - 0; Other Eukaryotes - 2996 (source: NCBI BLink). | chr1:27120304-27122761 REVERSE LENGTH=244	NONE	NONE	NONE	overlap	overlap
Chr1:27136500-27136949	hyper	36	0	NONE	NONE	NONE	NONE	NONE	NONE	AT1G72125-AT1G72130	overlap	overlap
Chr1:27556150-27556349	hyper	7	0	NONE	NONE	NONE	NONE	AT1TE90170	LINE/L1	NONE	overlap	overlap
Chr1:27932350-27932599	hyper	9	0	AT1G74290	+	protein_coding_gene	Symbols: | alpha/beta-Hydrolases superfamily protein | chr1:27931836-27934268 FORWARD LENGTH=371	NONE	NONE	NONE	NONE	NONE
Chr1:28340450-28340699	hyper	7	0	NONE	NONE	NONE	NONE	NONE	NONE	AT1G75500-AT1G75510	overlap	NONE
Chr1:28449200-28449799	hyper	18	0	NONE	NONE	NONE	NONE	NONE	NONE	AT1G75760-AT1G75770	overlap	overlap
Chr1:28892950-28893199	hyper	7	0	AT1G76920	+	protein_coding_gene	Symbols: | F-box family protein | chr1:28892295-28893419 FORWARD LENGTH=374	NONE	NONE	NONE	overlap	NONE
Chr1:29249900-29250449	hyper	41	0	NONE	NONE	NONE	NONE	NONE	NONE	AT1G77780-AT1G77790	overlap	overlap
Chr1:29312350-29312649	hyper	8	0	AT1G77960	-	protein_coding_gene	Symbols: | unknown protein; BEST Arabidopsis thaliana protein match is: unknown protein (TAIR:AT1G28630.4); Has 13187 Blast hits to 6837 proteins in 407 species: Archae - 0; Bacteria - 447; Metazoa - 4509; Fungi - 1333; Plants - 399; Viruses - 45; Other Eukaryotes - 6454 (source: NCBI BLink). | chr1:29310465-29312973 REVERSE LENGTH=420	NONE	NONE	NONE	overlap	overlap
Chr1:29316050-29316349	hyper	9	0	AT1G77980	-	protein_coding_gene	Symbols: AGL66 | AGAMOUS-like 66 | chr1:29315212-29317067 REVERSE LENGTH=332	NONE	NONE	NONE	overlap	NONE
Chr1:29337200-29337399	hyper	7	0	NONE	NONE	NONE	NONE	NONE	NONE	AT1G78010-AT1G78020	overlap	NONE
Chr1:29775100-29775449	hyper	25	0	AT1G79150	-	protein_coding_gene	Symbols: | binding | chr1:29772716-29777874 REVERSE LENGTH=830	AT1TE97390|AT1TE97395	RC/Helitron;DNA/En-Spm	NONE	overlap	overlap
Chr1:30068550-30068899	hyper	12	0	NONE	NONE	NONE	NONE	AT1TE98340	RC/Helitron	NONE	overlap	overlap
Chr2:114350-114649	hyper	8	0	NONE	NONE	NONE	NONE	AT2TE00355	RC/Helitron	NONE	overlap	overlap
Chr2:147900-148099	hyper	8	0	AT2G01280	+	protein_coding_gene	Symbols: MEE65 | Cyclin/Brf1-like TBP-binding protein | chr2:145676-148784 FORWARD LENGTH=548	NONE	NONE	NONE	overlap	NONE
Chr2:184550-184799	hyper	8	1	AT2G01422	+	other_RNA	other_RNA	NONE	NONE	NONE	NONE	NONE
Chr2:215100-215449	hyper	15	0	NONE	NONE	NONE	NONE	NONE	NONE	AT2G01470-AT2G01480	overlap	overlap
Chr2:267450-267749	hyper	10	0	AT2G01590	+	protein_coding_gene	Symbols: CRR3 | chlororespiratory reduction 3 | chr2:266675-267379 FORWARD LENGTH=174	AT2TE01080	LINE/L1	NONE	overlap	overlap
Chr2:288050-288399	hyper	13	0	NONE	NONE	NONE	NONE	NONE	NONE	AT2G01650-AT2G01660	overlap	overlap
Chr2:303400-303649	hyper	9	0	NONE	NONE	NONE	NONE	AT2TE01265	LINE/L1	NONE	overlap	overlap
Chr2:337050-337249	hyper	7	0	NONE	NONE	NONE	NONE	NONE	NONE	AT2G01770-AT2G01780	NONE	NONE
Chr2:448050-448249	hyper	9	0	NONE	NONE	NONE	NONE	NONE	NONE	AT2G01950-AT2G01960	overlap	overlap
Chr2:455000-455399	hyper	17	0	NONE	NONE	NONE	NONE	NONE	NONE	AT2G01970-AT2G01973	overlap	overlap
Chr2:456150-456399	hyper	8	0	NONE	NONE	NONE	NONE	NONE	NONE	AT2G01973-AT2G01980	overlap	overlap
Chr2:584250-584549	hyper	13	0	AT2G02220	-	protein_coding_gene	Symbols: ATPSKR1, PSKR1 | phytosulfokin receptor 1 | chr2:584098-587124 REVERSE LENGTH=1008	NONE	NONE	NONE	NONE	NONE
Chr2:625150-625399	hyper	7	0	NONE	NONE	NONE	NONE	AT2TE02655	RC/Helitron	NONE	NONE	overlap
Chr2:752100-752499	hyper	17	1	NONE	NONE	NONE	NONE	NONE	NONE	AT2G02690-AT2G02700	overlap	overlap
Chr2:754050-754399	hyper	14	0	NONE	NONE	NONE	NONE	AT2TE03290	LINE/L1	NONE	overlap	overlap
Chr2:791500-791799	hyper	7	0	NONE	NONE	NONE	NONE	AT2TE03485	RC/Helitron	NONE	NONE	NONE
Chr2:817350-817699	hyper	11	0	NONE	NONE	NONE	NONE	NONE	NONE	AT2G02830-AT2G02835	NONE	NONE
Chr2:857050-857399	hyper	10	0	NONE	NONE	NONE	NONE	NONE	NONE	AT2G02950-AT2G02955	overlap	overlap
Chr2:859000-859349	hyper	11	0	NONE	NONE	NONE	NONE	AT2TE03810|AT2TE03815	DNA/MuDR;DNA/MuDR	NONE	overlap	overlap
Chr2:963250-963549	hyper	9	0	NONE	NONE	NONE	NONE	AT2TE04305	DNA/HAT	NONE	NONE	NONE
Chr2:998950-999299	hyper	10	0	NONE	NONE	NONE	NONE	AT2TE04470|AT2TE04475	DNA/HAT;RC/Helitron	NONE	overlap	overlap
Chr2:1010150-1010399	hyper	10	0	AT2G03330	+	protein_coding_gene	Symbols: | unknown protein; BEST Arabidopsis thaliana protein match is: unknown protein (TAIR:AT3G11810.1); Has 370 Blast hits to 370 proteins in 33 species: Archae - 0; Bacteria - 0; Metazoa - 0; Fungi - 0; Plants - 368; Viruses - 0; Other Eukaryotes - 2 (source: NCBI BLink). | chr2:1008460-1014122 FORWARD LENGTH=385	AT2TE04515	RC/Helitron	NONE	overlap	overlap
Chr2:1034250-1034449	hyper	7	0	AT2G03410	+	protein_coding_gene	Symbols: | Mo25 family protein | chr2:1033907-1034953 FORWARD LENGTH=348	NONE	NONE	NONE	overlap	NONE
Chr2:1075400-1075599	hyper	7	0	NONE	NONE	NONE	NONE	AT2TE04815|AT2TE04820	RC/Helitron;RC/Helitron	NONE	NONE	NONE
Chr2:1118200-1118449	hyper	7	0	AT2G03670	+	protein_coding_gene	Symbols: CDC48B | cell division cycle 48B | chr2:1117595-1120361 FORWARD LENGTH=603	NONE	NONE	NONE	NONE	NONE
Chr2:1147750-1147949	hyper	7	0	AT2G03750	-	protein_coding_gene	Symbols: | P-loop containing nucleoside triphosphate hydrolases superfamily protein | chr2:1147968-1149023 REVERSE LENGTH=351	AT2TE05200	LINE/L1	NONE	overlap	NONE
Chr2:1168650-1168949	hyper	8	0	NONE	NONE	NONE	NONE	NONE	NONE	AT2G03822-AT2G03830	overlap	overlap
Chr2:1179350-1179599	hyper	11	0	NONE	NONE	NONE	NONE	NONE	NONE	AT2G03860-AT2G03870	overlap	overlap
Chr2:1246550-1246899	hyper	11	0	AT2G03960	-	pseudogene	pseudogene	NONE	NONE	NONE	overlap	overlap
Chr2:1318900-1319149	hyper	9	0	NONE	NONE	NONE	NONE	AT2TE06010	RC/Helitron	NONE	overlap	NONE
Chr2:1361250-1361449	hyper	9	0	NONE	NONE	NONE	NONE	NONE	NONE	AT2G04080-AT2G04090	NONE	NONE
Chr2:1472550-1472749	hyper	7	0	NONE	NONE	NONE	NONE	NONE	NONE	AT2G04260-AT2G04270	NONE	NONE
Chr2:1474350-1474599	hyper	7	0	NONE	NONE	NONE	NONE	NONE	NONE	AT2G04260-AT2G04270	overlap	overlap
Chr2:1519200-1519549	hyper	7	0	AT2G04350|AT2G04360	+|-	protein_coding_gene|protein_coding_gene	Symbols: LACS8 | AMP-dependent synthetase and ligase family protein | chr2:1516086-1519178 FORWARD LENGTH=720;Symbols: | unknown protein; FUNCTIONS IN: molecular_function unknown; LOCATED IN: chloroplast; EXPRESSED IN: 22 plant structures; EXPRESSED DURING: 13 growth stages; Has 35333 Blast hits to 34131 proteins in 2444 species: Archae - 798; Bacteria - 22429; Metazoa - 974; Fungi - 991; Plants …	NONE	NONE	NONE	overlap	overlap
Chr2:1521000-1521299	hyper	8	0	AT2G04360	-	protein_coding_gene	Symbols: | unknown protein; FUNCTIONS IN: molecular_function unknown; LOCATED IN: chloroplast; EXPRESSED IN: 22 plant structures; EXPRESSED DURING: 13 growth stages; Has 35333 Blast hits to 34131 proteins in 2444 species: Archae - 798; Bacteria - 22429; Metazoa - 974; Fungi - 991; Plants - 531; Viruses - 0; Other Eukaryotes - 9610 (source: NCBI BLink). | chr2:1519645-1521030 REVERSE LENGTH=320	AT2TE06990	RC/Helitron	NONE	overlap	overlap
Chr2:1530650-1530999	hyper	18	0	NONE	NONE	NONE	NONE	AT2TE07055	RC/Helitron	NONE	overlap	overlap
Chr2:1537000-1537249	hyper	9	0	AT2G04425	-	protein_coding_gene	Symbols: LCR82 | low-molecular-weight cysteine-rich 82 | chr2:1536975-1537504 REVERSE LENGTH=101	NONE	NONE	NONE	NONE	overlap
Chr2:1599250-1599649	hyper	17	0	NONE	NONE	NONE	NONE	AT2TE07375|AT2TE07380	LINE/L1;LINE/L1	NONE	overlap	overlap
Chr2:1727400-1727649	hyper	9	0	NONE	NONE	NONE	NONE	AT2TE08030	LINE/L1	NONE	overlap	overlap
Chr2:1736350-1736549	hyper	7	0	AT2G04940	-	protein_coding_gene	Symbols: | scramblase-related | chr2:1736671-1740254 REVERSE LENGTH=392	NONE	NONE	NONE	NONE	overlap
Chr2:1897200-1897499	hyper	7	0	NONE	NONE	NONE	NONE	AT2TE08735	RC/Helitron	NONE	overlap	overlap
Chr2:1954900-1955249	hyper	14	0	NONE	NONE	NONE	NONE	AT2TE09010	DNA/MuDR	NONE	NONE	NONE
Chr2:1968150-1968399	hyper	19	0	NONE	NONE	NONE	NONE	AT2TE09085	DNA/HAT	NONE	NONE	NONE
Chr2:1989800-1989999	hyper	7	0	AT2G05435	+	transposable_element_gene		AT2TE09180	LINE/L1	NONE	NONE	NONE
Chr2:2013500-2013699	hyper	8	0	NONE	NONE	NONE	NONE	AT2TE09235	LTR/Copia	NONE	NONE	overlap
Chr2:2019100-2019449	hyper	12	0	NONE	NONE	NONE	NONE	AT2TE09260	RC/Helitron	NONE	NONE	overlap
Chr2:2024750-2024999	hyper	10	0	NONE	NONE	NONE	NONE	AT2TE09290	RC/Helitron	NONE	overlap	NONE
Chr2:2070450-2070699	hyper	14	0	NONE	NONE	NONE	NONE	NONE	NONE	AT2G05590-AT2G05600	overlap	overlap
Chr2:2074150-2074399	hyper	7	0	NONE	NONE	NONE	NONE	AT2TE09490	LINE/L1	NONE	overlap	overlap
Chr2:2082100-2082449	hyper	17	0	NONE	NONE	NONE	NONE	AT2TE09505	DNA/HAT	NONE	overlap	overlap
Chr2:2307500-2307849	hyper	10	0	AT2G05960	+	transposable_element_gene		AT2TE10625|AT2TE10630	DNA/HAT;DNA/HAT	NONE	overlap	overlap
Chr2:2318500-2318799	hyper	11	0	AT2G05985	+	transposable_element_gene		AT2TE10685|AT2TE10690	LINE/L1;LINE/L1	NONE	overlap	overlap
Chr2:2518800-2519049	hyper	10	0	NONE	NONE	NONE	NONE	AT2TE11410	RC/Helitron	NONE	overlap	NONE
Chr2:2657400-2657699	hyper	9	0	NONE	NONE	NONE	NONE	AT2TE11860	DNA/Pogo	NONE	overlap	overlap
Chr2:4005200-4005499	hyper	9	0	NONE	NONE	NONE	NONE	AT2TE16935	DNA/MuDR	NONE	overlap	overlap
Chr2:4144650-4144849	hyper	7	0	NONE	NONE	NONE	NONE	AT2TE17520	RC/Helitron	NONE	NONE	NONE
Chr2:4472350-4472699	hyper	12	1	NONE	NONE	NONE	NONE	AT2TE18735|AT2TE18740|AT2TE18745	RC/Helitron;RC/Helitron;RC/Helitron	NONE	overlap	overlap
Chr2:4746300-4746599	hyper	7	0	AT2G11810	+	protein_coding_gene	Symbols: MGDC, MGD3, ATMGD3 | monogalactosyldiacylglycerol synthase type C | chr2:4743388-4746633 FORWARD LENGTH=465	NONE	NONE	NONE	overlap	NONE
Chr2:4871200-4871399	hyper	7	0	NONE	NONE	NONE	NONE	NONE	NONE	AT2G12083-AT2G12100	NONE	NONE
Chr2:4872100-4872449	hyper	10	0	NONE	NONE	NONE	NONE	AT2TE20155	RC/Helitron	NONE	overlap	overlap
Chr2:5416550-5416849	hyper	7	0	AT2G13126	-	protein_coding_gene	Symbols: | unknown protein; Has 35333 Blast hits to 34131 proteins in 2444 species: Archae - 798; Bacteria - 22429; Metazoa - 974; Fungi - 991; Plants - 531; Viruses - 0; Other Eukaryotes - 9610 (source: NCBI BLink). | chr2:5416690-5416872 REVERSE LENGTH=60	NONE	NONE	NONE	NONE	NONE
Chr2:5507450-5507899	hyper	23	0	NONE	NONE	NONE	NONE	AT2TE22290	DNA/MuDR	NONE	overlap	overlap
Chr2:5514900-5515199	hyper	8	0	NONE	NONE	NONE	NONE	AT2TE22305	RC/Helitron	NONE	overlap	overlap
Chr2:5522600-5522949	hyper	11	0	NONE	NONE	NONE	NONE	AT2TE22330	DNA/MuDR	NONE	overlap	overlap
Chr2:5541500-5541849	hyper	8	0	NONE	NONE	NONE	NONE	AT2TE22390	DNA	NONE	overlap	overlap
Chr2:5660300-5660549	hyper	7	0	NONE	NONE	NONE	NONE	NONE	NONE	AT2G13580-AT2G13590	overlap	overlap
Chr2:5678000-5678249	hyper	7	0	AT2G13620	+	protein_coding_gene	Symbols: ATCHX15, CHX15 | cation/hydrogen exchanger 15 | chr2:5678006-5680621 FORWARD LENGTH=821	NONE	NONE	NONE	NONE	NONE
Chr2:5835800-5836199	hyper	16	0	NONE	NONE	NONE	NONE	AT2TE23800	RC/Helitron	NONE	overlap	overlap
Chr2:5840250-5840599	hyper	16	0	NONE	NONE	NONE	NONE	NONE	NONE	AT2G13910-AT2G13920	overlap	overlap
Chr2:5906100-5906399	hyper	9	0	NONE	NONE	NONE	NONE	AT2TE24050	DNA/MuDR	NONE	overlap	overlap
Chr2:6021450-6021799	hyper	11	0	AT2G14210	+	protein_coding_gene	Symbols: ANR1, AGL44 | AGAMOUS-like 44 | chr2:6018841-6023585 FORWARD LENGTH=234	AT2TE24500|AT2TE24505	RC/Helitron;LINE/L1	NONE	overlap	overlap
Chr2:6099000-6099299	hyper	11	0	NONE	NONE	NONE	NONE	NONE	NONE	AT2G14370-AT2G14378	overlap	overlap
Chr2:6162450-6162999	hyper	26	0	NONE	NONE	NONE	NONE	AT2TE25030|AT2TE25035	RC/Helitron;RC/Helitron	NONE	overlap	overlap
Chr2:6179300-6179499	hyper	8	0	NONE	NONE	NONE	NONE	NONE	NONE	AT2G14510-AT2G14520	overlap	overlap
Chr2:6187950-6188299	hyper	10	1	AT2G14530	+	protein_coding_gene	Symbols: TBL13 | TRICHOME BIREFRINGENCE-LIKE 13 | chr2:6187484-6190137 FORWARD LENGTH=412	NONE	NONE	NONE	NONE	NONE
Chr2:6288000-6288199	hyper	8	0	NONE	NONE	NONE	NONE	AT2TE25625|AT2TE25630	DNA/En-Spm;RC/Helitron	NONE	overlap	overlap
Chr2:6353950-6354299	hyper	15	0	NONE	NONE	NONE	NONE	NONE	NONE	AT2G14796-AT2G14800	overlap	overlap
Chr2:6390700-6391049	hyper	10	0	NONE	NONE	NONE	NONE	NONE	NONE	AT2G14860-AT2G14870	overlap	overlap
Chr2:6397600-6397899	hyper	11	0	NONE	NONE	NONE	NONE	AT2TE26100|AT2TE26105	RC/Helitron;RC/Helitron	NONE	overlap	overlap
Chr2:6428850-6429149	hyper	7	0	NONE	NONE	NONE	NONE	AT2TE26245	DNA/MuDR	NONE	overlap	NONE
Chr2:6520400-6520599	hyper	7	0	NONE	NONE	NONE	NONE	AT2TE26660	LINE/L1	NONE	NONE	NONE
Chr2:6559500-6559799	hyper	9	0	NONE	NONE	NONE	NONE	NONE	NONE	AT2G15120-AT2G15128	overlap	overlap
Chr2:6633300-6633649	hyper	9	0	AT2G15260	+	protein_coding_gene	Symbols: | RING/U-box superfamily protein | chr2:6630528-6634008 FORWARD LENGTH=362	NONE	NONE	NONE	overlap	overlap
Chr2:6691050-6691499	hyper	21	0	NONE	NONE	NONE	NONE	AT2TE27335	DNA/MuDR	NONE	NONE	overlap
Chr2:6757250-6757499	hyper	8	0	NONE	NONE	NONE	NONE	AT2TE27595	RC/Helitron	NONE	overlap	overlap
Chr2:6777650-6777899	hyper	7	0	AT2G15530	+	protein_coding_gene	Symbols: | RING/U-box superfamily protein | chr2:6774150-6777068 FORWARD LENGTH=704	NONE	NONE	NONE	overlap	overlap
Chr2:6822400-6822649	hyper	7	0	AT2G15650	+	transposable_element_gene		AT2TE27820	LTR/Copia	NONE	overlap	NONE
Chr2:6877100-6877449	hyper	11	0	NONE	NONE	NONE	NONE	AT2TE28005	DNA/Mariner	NONE	overlap	overlap
Chr2:7033150-7033399	hyper	10	0	NONE	NONE	NONE	NONE	AT2TE28625	LINE/L1	NONE	overlap	overlap
Chr2:7184400-7184749	hyper	8	0	AT2G16580|AT2G16575	-|+	protein_coding_gene|protein_coding_gene	Symbols: | SAUR-like auxin-responsive protein family | chr2:7186602-7186928 REVERSE LENGTH=108;Symbols: | unknown protein; BEST Arabidopsis thaliana protein match is: unknown protein (TAIR:AT1G17780.2); Has 30201 Blast hits to 17322 proteins in 780 species: Archae - 12; Bacteria - 1396; Metazoa - 17338; Fungi - 3422; Plants - 5037; Viruses - 0; Other Eukaryotes - 2996 (source: NCBI BLink). | chr2…	AT2TE29250	RC/Helitron	NONE	NONE	overlap
Chr2:7207550-7207849	hyper	10	0	NONE	NONE	NONE	NONE	AT2TE29365	RC/Helitron	NONE	overlap	overlap
Chr2:7247250-7247549	hyper	9	0	NONE	NONE	NONE	NONE	AT2TE29505	DNA/MuDR	NONE	NONE	NONE
Chr2:7278100-7278449	hyper	13	0	NONE	NONE	NONE	NONE	NONE	NONE	AT2G16760-AT2G16770	overlap	overlap
Chr2:7377100-7377349	hyper	7	0	AT2G16980	+	protein_coding_gene	Symbols: | Major facilitator superfamily protein | chr2:7376376-7380525 FORWARD LENGTH=408	NONE	NONE	NONE	NONE	overlap
Chr2:7392950-7393149	hyper	7	0	AT2G17010	-	protein_coding_gene	Symbols: | Mechanosensitive ion channel family protein | chr2:7392914-7395970 REVERSE LENGTH=779	NONE	NONE	NONE	NONE	NONE
Chr2:7490800-7491149	hyper	11	0	NONE	NONE	NONE	NONE	NONE	NONE	AT2G17220-AT2G17230	overlap	overlap
Chr2:7527300-7527499	hyper	7	0	NONE	NONE	NONE	NONE	AT2TE30945	RC/Helitron	NONE	overlap	overlap
Chr2:7695300-7695649	hyper	10	0	NONE	NONE	NONE	NONE	NONE	NONE	AT2G17710-AT2G17720	overlap	overlap
Chr2:7696700-7697049	hyper	10	0	NONE	NONE	NONE	NONE	NONE	NONE	AT2G17710-AT2G17720	overlap	overlap
Chr2:7721250-7721449	hyper	7	0	NONE	NONE	NONE	NONE	NONE	NONE	AT2G17760-AT2G17770	overlap	NONE
Chr2:7729350-7729649	hyper	10	0	NONE	NONE	NONE	NONE	AT2TE31890	RC/Helitron	NONE	NONE	NONE
Chr2:7860700-7861149	hyper	20	0	NONE	NONE	NONE	NONE	AT2TE32530|AT2TE32535	RC/Helitron;DNA/Pogo	NONE	overlap	overlap
Chr2:7861800-7862049	hyper	10	0	NONE	NONE	NONE	NONE	AT2TE32540	RC/Helitron	NONE	NONE	overlap
Chr2:7885900-7886249	hyper	11	0	NONE	NONE	NONE	NONE	NONE	NONE	AT2G18130-AT2G18140	overlap	overlap
Chr2:7916350-7916699	hyper	14	0	NONE	NONE	NONE	NONE	NONE	NONE	AT2G18190-AT2G18193	overlap	overlap
Chr2:8092000-8092349	hyper	14	0	NONE	NONE	NONE	NONE	NONE	NONE	AT2G18660-AT2G18670	overlap	overlap
Chr2:8104000-8104199	hyper	7	0	NONE	NONE	NONE	NONE	NONE	NONE	AT2G18690-AT2G18700	overlap	overlap
Chr2:8173700-8173949	hyper	8	0	AT2G18880	+	protein_coding_gene	Symbols: VEL2 | vernalization5/VIN3-like | chr2:8176386-8178788 FORWARD LENGTH=529	AT2TE33975	RC/Helitron	NONE	overlap	overlap
Chr2:8175250-8175449	hyper	7	1	AT2G18880	+	protein_coding_gene	Symbols: VEL2 | vernalization5/VIN3-like | chr2:8176386-8178788 FORWARD LENGTH=529	NONE	NONE	NONE	NONE	NONE
Chr2:8240250-8240549	hyper	9	0	NONE	NONE	NONE	NONE	NONE	NONE	AT2G18990-AT2G19000	NONE	NONE
Chr2:8276800-8277049	hyper	7	0	NONE	NONE	NONE	NONE	NONE	NONE	AT2G19100-AT2G19110	overlap	overlap
Chr2:8333000-8333449	hyper	24	0	AT2G19200	+	pseudogene	pseudogene	NONE	NONE	NONE	overlap	overlap
Chr2:8367050-8367299	hyper	8	0	NONE	NONE	NONE	NONE	NONE	NONE	AT2G19290-AT2G19300	NONE	NONE
Chr2:8371100-8371499	hyper	21	0	AT2G19320	-	protein_coding_gene	Symbols: | unknown protein; Has 9 Blast hits to 9 proteins in 4 species: Archae - 0; Bacteria - 0; Metazoa - 0; Fungi - 0; Plants - 9; Viruses - 0; Other Eukaryotes - 0 (source: NCBI BLink). | chr2:8370864-8371097 REVERSE LENGTH=77	NONE	NONE	NONE	overlap	overlap
Chr2:8451200-8451499	hyper	12	0	NONE	NONE	NONE	NONE	AT2TE35290	DNA/MuDR	NONE	overlap	overlap
Chr2:8567850-8568199	hyper	12	0	NONE	NONE	NONE	NONE	NONE	NONE	AT2G19840-AT2G19850	overlap	overlap
Chr2:8574950-8575249	hyper	16	0	NONE	NONE	NONE	NONE	AT2TE35880	DNA/HAT	NONE	overlap	overlap
Chr2:8765850-8766049	hyper	7	0	NONE	NONE	NONE	NONE	NONE	NONE	AT2G20310-AT2G20320	overlap	overlap
Chr2:8821400-8821599	hyper	7	0	NONE	NONE	NONE	NONE	NONE	NONE	AT2G20460-AT2G20463	overlap	overlap
Chr2:9038550-9038999	hyper	21	0	NONE	NONE	NONE	NONE	AT2TE38150	RC/Helitron	NONE	overlap	overlap
Chr2:9196800-9197049	hyper	10	0	NONE	NONE	NONE	NONE	AT2TE38925	RathE1_cons	NONE	overlap	overlap
Chr2:9263500-9263849	hyper	10	0	AT2G21655	+	protein_coding_gene	Symbols: | Protein of unknown function (DUF784) | chr2:9263584-9264054 FORWARD LENGTH=156	AT2TE39260|AT2TE39265	RC/Helitron;RC/Helitron	NONE	overlap	overlap
Chr2:9278750-9279099	hyper	15	0	AT2G21727	-	protein_coding_gene	Symbols: | Protein of unknown function (DUF784) | chr2:9278597-9279052 REVERSE LENGTH=151	AT2TE39335	RC/Helitron	NONE	overlap	overlap
Chr2:9333400-9333999	hyper	41	0	NONE	NONE	NONE	NONE	NONE	NONE	AT2G21895-AT2G21900	NONE	overlap
Chr2:9595850-9596149	hyper	8	0	NONE	NONE	NONE	NONE	NONE	NONE	AT2G22590-AT2G22600	overlap	NONE
Chr2:9640300-9640649	hyper	12	0	NONE	NONE	NONE	NONE	NONE	NONE	AT2G22670-AT2G22680	overlap	overlap
Chr2:9787850-9788199	hyper	12	0	AT2G22990	+	protein_coding_gene	Symbols: SNG1, SCPL8 | sinapoylglucose 1 | chr2:9786393-9789925 FORWARD LENGTH=433	NONE	NONE	NONE	overlap	NONE
Chr2:9788650-9788999	hyper	13	0	AT2G22990	+	protein_coding_gene	Symbols: SNG1, SCPL8 | sinapoylglucose 1 | chr2:9786393-9789925 FORWARD LENGTH=433	NONE	NONE	NONE	NONE	overlap
Chr2:9820850-9821199	hyper	18	0	NONE	NONE	NONE	NONE	NONE	NONE	AT2G23060-AT2G23067	overlap	overlap
Chr2:9829550-9829899	hyper	11	0	AT2G23090	-	protein_coding_gene	Symbols: | Uncharacterised protein family SERF | chr2:9829657-9830274 REVERSE LENGTH=78	NONE	NONE	NONE	overlap	NONE
Chr2:9858850-9859249	hyper	25	0	NONE	NONE	NONE	NONE	AT2TE42160|AT2TE42165	DNA/MuDR;RC/Helitron	NONE	overlap	NONE
Chr2:9906750-9907549	hyper	32	0	NONE	NONE	NONE	NONE	NONE	NONE	AT2G23290-AT2G23300	overlap	overlap
Chr2:9934650-9934949	hyper	10	0	NONE	NONE	NONE	NONE	AT2TE42490	RC/Helitron	NONE	NONE	NONE
Chr2:10034550-10034899	hyper	9	0	AT2G23590	-	protein_coding_gene	Symbols: ATMES8, MES8 | methyl esterase 8 | chr2:10034607-10035985 REVERSE LENGTH=272	NONE	NONE	NONE	NONE	NONE
Chr2:10043950-10044249	hyper	7	0	AT2G23610	-	protein_coding_gene	Symbols: ATMES3, MES3 | methyl esterase 3 | chr2:10044410-10046403 REVERSE LENGTH=263	NONE	NONE	NONE	overlap	overlap
Chr2:10045050-10045349	hyper	8	0	AT2G23610	-	protein_coding_gene	Symbols: ATMES3, MES3 | methyl esterase 3 | chr2:10044410-10046403 REVERSE LENGTH=263	NONE	NONE	NONE	overlap	overlap
Chr2:10128850-10129149	hyper	12	0	NONE	NONE	NONE	NONE	NONE	NONE	AT2G23790-AT2G23800	overlap	overlap
Chr2:10138000-10138249	hyper	7	0	NONE	NONE	NONE	NONE	AT2TE43370	RC/Helitron	NONE	NONE	NONE
Chr2:10139650-10139899	hyper	12	0	NONE	NONE	NONE	NONE	AT2TE43385	DNA/MuDR	NONE	overlap	overlap
Chr2:10516400-10516699	hyper	7	0	NONE	NONE	NONE	NONE	AT2TE45130	DNA/MuDR	NONE	overlap	overlap
Chr2:10628650-10628949	hyper	9	0	NONE	NONE	NONE	NONE	NONE	NONE	AT2G24990-AT2G25000	overlap	overlap
Chr2:10661200-10661499	hyper	9	0	NONE	NONE	NONE	NONE	AT2TE45700	RC/Helitron	NONE	overlap	NONE
Chr2:10728450-10728799	hyper	17	0	NONE	NONE	NONE	NONE	NONE	NONE	AT2G25180-AT2G25185	overlap	overlap
Chr2:10732850-10733199	hyper	12	0	NONE	NONE	NONE	NONE	NONE	NONE	AT2G25185-AT2G25190	NONE	overlap
Chr2:10806400-10806749	hyper	14	0	AT2G25370	+	protein_coding_gene	Symbols: | RING/U-box superfamily protein | chr2:10806700-10809794 FORWARD LENGTH=603	AT2TE46400	DNA	NONE	NONE	overlap
Chr2:10932500-10932749	hyper	7	0	NONE	NONE	NONE	NONE	AT2TE47030|AT2TE47035	RC/Helitron;DNA/MuDR	NONE	overlap	overlap
Chr2:11039200-11039549	hyper	17	0	NONE	NONE	NONE	NONE	NONE	NONE	AT2G25890-AT2G25900	overlap	overlap
Chr2:11124100-11124449	hyper	13	0	NONE	NONE	NONE	NONE	NONE	NONE	AT2G26120-AT2G26130	overlap	NONE
Chr2:11176850-11177099	hyper	7	0	NONE	NONE	NONE	NONE	NONE	NONE	AT2G26250-AT2G26260	overlap	overlap
Chr2:11345950-11346299	hyper	11	0	NONE	NONE	NONE	NONE	AT2TE49070	DNA	NONE	overlap	overlap
Chr2:11502450-11502799	hyper	11	0	NONE	NONE	NONE	NONE	NONE	NONE	AT2G26950-AT2G26960	overlap	overlap
Chr2:11624250-11624599	hyper	12	0	NONE	NONE	NONE	NONE	AT2TE50470|AT2TE50475	DNA;RC/Helitron	NONE	overlap	overlap
Chr2:11641400-11641649	hyper	7	0	NONE	NONE	NONE	NONE	AT2TE50550	LINE/L1	NONE	overlap	NONE
Chr2:11645650-11645949	hyper	8	0	NONE	NONE	NONE	NONE	NONE	NONE	AT2G27228-AT2G27229	overlap	overlap
Chr2:11648950-11649999	hyper	67	0	AT2G27229	+	protein_coding_gene	Symbols: | Pentatricopeptide repeat (PPR) superfamily protein | chr2:11649183-11649557 FORWARD LENGTH=124	NONE	NONE	NONE	NONE	overlap
Chr2:11662850-11663199	hyper	12	0	NONE	NONE	NONE	NONE	AT2TE50660	RC/Helitron	NONE	overlap	overlap
Chr2:11711150-11711449	hyper	10	0	AT2G27375	+	transposable_element_gene		AT2TE50890	LINE/L1	NONE	NONE	overlap
Chr2:11806300-11806599	hyper	9	0	NONE	NONE	NONE	NONE	NONE	NONE	AT2G27680-AT2G27690	NONE	NONE
Chr2:11834600-11835299	hyper	36	0	NONE	NONE	NONE	NONE	AT2TE51470|AT2TE51475	RC/Helitron;RC/Helitron	NONE	overlap	overlap
Chr2:11868250-11868549	hyper	12	0	NONE	NONE	NONE	NONE	AT2TE51630	LINE/L1	NONE	overlap	overlap
Chr2:11993000-11993449	hyper	17	0	NONE	NONE	NONE	NONE	AT2TE52210|AT2TE52215	RC/Helitron;RC/Helitron	NONE	NONE	overlap
Chr2:12106550-12106899	hyper	14	0	NONE	NONE	NONE	NONE	AT2TE52730	RC/Helitron	NONE	overlap	overlap
Chr2:12136750-12137049	hyper	8	0	NONE	NONE	NONE	NONE	NONE	NONE	AT2G28380-AT2G28390	NONE	overlap
Chr2:12149700-12149949	hyper	7	0	NONE	NONE	NONE	NONE	AT2TE52920	RC/Helitron	NONE	NONE	overlap
Chr2:12173850-12174049	hyper	8	0	NONE	NONE	NONE	NONE	NONE	NONE	AT2G28470-AT2G28480	NONE	NONE
Chr2:12174550-12174999	hyper	16	0	NONE	NONE	NONE	NONE	NONE	NONE	AT2G28470-AT2G28480	overlap	overlap
Chr2:12243800-12244099	hyper	9	0	NONE	NONE	NONE	NONE	NONE	NONE	AT2G28570-AT2G28580	overlap	overlap
Chr2:12486600-12486799	hyper	8	0	AT2G29065	+	protein_coding_gene	Symbols: | GRAS family transcription factor | chr2:12485049-12486941 FORWARD LENGTH=630	NONE	NONE	NONE	NONE	NONE
Chr2:12622950-12623249	hyper	11	0	NONE	NONE	NONE	NONE	NONE	NONE	AT2G29440-AT2G29450	NONE	NONE
Chr2:12886000-12886249	hyper	7	0	NONE	NONE	NONE	NONE	NONE	NONE	AT2G30200-AT2G30210	overlap	overlap
Chr2:12886850-12887499	hyper	26	0	AT2G30210	-	protein_coding_gene	Symbols: LAC3 | laccase 3 | chr2:12887735-12889827 REVERSE LENGTH=570	NONE	NONE	NONE	NONE	NONE
Chr2:13041650-13041899	hyper	9	0	AT2G30600|AT2G30615	+|-	protein_coding_gene|protein_coding_gene	Symbols: | BTB/POZ domain-containing protein | chr2:13037410-13041475 FORWARD LENGTH=809;Symbols: | BEST Arabidopsis thaliana protein match is: F-box and associated interaction domains-containing protein (TAIR:AT2G43445.1); Has 51 Blast hits to 50 proteins in 3 species: Archae - 0; Bacteria - 0; Metazoa - 0; Fungi - 0; Plants - 51; Viruses - 0; Other Eukaryotes - 0 (source: NCBI BLink). | chr2:13…	NONE	NONE	NONE	overlap	overlap
Chr2:13313000-13313299	hyper	9	0	NONE	NONE	NONE	NONE	AT2TE58430	LINE/L1	NONE	overlap	overlap
Chr2:13578800-13579099	hyper	7	0	NONE	NONE	NONE	NONE	NONE	NONE	AT2G31930-AT2G31940	overlap	overlap
Chr2:13702300-13702699	hyper	24	0	NONE	NONE	NONE	NONE	AT2TE60325	RC/Helitron	NONE	overlap	NONE
Chr2:13896450-13896649	hyper	8	0	AT2G32770	+	protein_coding_gene	Symbols: PAP13, ATPAP13 | purple acid phosphatase 13 | chr2:13895838-13898203 FORWARD LENGTH=516	NONE	NONE	NONE	NONE	NONE
Chr2:14010200-14010649	hyper	23	0	AT2G33006	-	protein_coding_gene	Symbols: | unknown protein; LOCATED IN: endomembrane system; Has 30201 Blast hits to 17322 proteins in 780 species: Archae - 12; Bacteria - 1396; Metazoa - 17338; Fungi - 3422; Plants - 5037; Viruses - 0; Other Eukaryotes - 2996 (source: NCBI BLink). | chr2:14010013-14010201 REVERSE LENGTH=62	NONE	NONE	NONE	overlap	overlap
Chr2:14143100-14143449	hyper	9	0	AT2G33360	+	protein_coding_gene	Symbols: | Protein of unknown function (DUF3527) | chr2:14140901-14142870 FORWARD LENGTH=603	NONE	NONE	NONE	NONE	overlap
Chr2:14363450-14363749	hyper	9	0	NONE	NONE	NONE	NONE	AT2TE63580	DNA	NONE	overlap	overlap
Chr2:14386500-14387299	hyper	36	1	AT2G34060	+	protein_coding_gene	Symbols: | Peroxidase superfamily protein | chr2:14384914-14386530 FORWARD LENGTH=346	NONE	NONE	NONE	overlap	overlap
Chr2:14407650-14407849	hyper	7	0	AT2G34100	-	protein_coding_gene	Symbols: | unknown protein; Has 35333 Blast hits to 34131 proteins in 2444 species: Archae - 798; Bacteria - 22429; Metazoa - 974; Fungi - 991; Plants - 531; Viruses - 0; Other Eukaryotes - 9610 (source: NCBI BLink). | chr2:14399705-14401655 REVERSE LENGTH=345	NONE	NONE	NONE	overlap	overlap
Chr2:14412400-14412749	hyper	14	0	AT2G34100|AT2G34135	-|+	protein_coding_gene|pseudogene	Symbols: | unknown protein; Has 35333 Blast hits to 34131 proteins in 2444 species: Archae - 798; Bacteria - 22429; Metazoa - 974; Fungi - 991; Plants - 531; Viruses - 0; Other Eukaryotes - 9610 (source: NCBI BLink). | chr2:14399705-14401655 REVERSE LENGTH=345;pseudogene	AT2TE63800|AT2TE63805	DNA/En-Spm;DNA/En-Spm	NONE	overlap	overlap
Chr2:14444900-14445299	hyper	14	0	AT2G34208	+	miRNA	miRNA	NONE	NONE	NONE	NONE	overlap
Chr2:14482650-14482999	hyper	9	0	AT2G34315	-	protein_coding_gene	Symbols: | Avirulence induced gene (AIG1) family protein | chr2:14480254-14483056 REVERSE LENGTH=246	NONE	NONE	NONE	NONE	overlap
Chr2:14635850-14636099	hyper	7	0	NONE	NONE	NONE	NONE	NONE	NONE	AT2G34700-AT2G34710	overlap	overlap
Chr2:14727500-14727849	hyper	8	0	AT2G34910	+	protein_coding_gene	Symbols: | BEST Arabidopsis thaliana protein match is: root hair specific 4 (TAIR:AT1G30850.1); Has 43 Blast hits to 43 proteins in 9 species: Archae - 0; Bacteria - 0; Metazoa - 0; Fungi - 0; Plants - 43; Viruses - 0; Other Eukaryotes - 0 (source: NCBI BLink). | chr2:14726900-14727766 FORWARD LENGTH=288	NONE	NONE	NONE	NONE	NONE
Chr2:14847050-14847349	hyper	9	0	AT2G35250	-	protein_coding_gene	Symbols: | Protein of Unknown Function (DUF239) | chr2:14846662-14848662 REVERSE LENGTH=342	NONE	NONE	NONE	overlap	overlap
Chr2:14906600-14907049	hyper	23	0	NONE	NONE	NONE	NONE	NONE	NONE	AT2G35460-AT2G35470	NONE	overlap
Chr2:14907200-14907749	hyper	38	0	NONE	NONE	NONE	NONE	NONE	NONE	AT2G35460-AT2G35470	NONE	overlap
Chr2:14993550-14993749	hyper	7	0	AT2G35670	+	protein_coding_gene	Symbols: FIS2, FIE2 | VEFS-Box of polycomb protein | chr2:14992721-14996558 FORWARD LENGTH=755	NONE	NONE	NONE	NONE	overlap
Chr2:15007400-15007749	hyper	16	0	NONE	NONE	NONE	NONE	AT2TE66740|AT2TE66745	DNA/MuDR;RC/Helitron	NONE	overlap	overlap
Chr2:15094200-15094499	hyper	10	0	NONE	NONE	NONE	NONE	AT2TE67170	LTR/Copia	NONE	overlap	overlap
Chr2:15098050-15098299	hyper	9	0	NONE	NONE	NONE	NONE	AT2TE67180	RC/Helitron	NONE	NONE	NONE
Chr2:15130600-15130799	hyper	7	0	AT2G36040	-	transposable_element_gene		AT2TE67330	DNA/MuDR	NONE	overlap	overlap
Chr2:15314800-15315149	hyper	14	0	AT2G36490	-	protein_coding_gene	Symbols: DML1, ROS1 | demeter-like 1 | chr2:15308259-15314272 REVERSE LENGTH=1393	AT2TE68230	RC/Helitron	NONE	overlap	overlap
Chr2:15331350-15331699	hyper	15	0	AT2G36560	-	protein_coding_gene	Symbols: | AT hook motif DNA-binding family protein | chr2:15329193-15332447 REVERSE LENGTH=574	NONE	NONE	NONE	NONE	overlap
Chr2:15381650-15382049	hyper	26	0	AT2G36690	+	protein_coding_gene	Symbols: | 2-oxoglutarate (2OG) and Fe(II)-dependent oxygenase superfamily protein | chr2:15379930-15381987 FORWARD LENGTH=366	NONE	NONE	NONE	overlap	NONE
Chr2:15478700-15478949	hyper	9	0	NONE	NONE	NONE	NONE	NONE	NONE	AT2G36870-AT2G36880	overlap	overlap
Chr2:15821700-15821999	hyper	8	0	NONE	NONE	NONE	NONE	NONE	NONE	AT2G37720-AT2G37730	overlap	overlap
Chr2:15850650-15850949	hyper	9	0	NONE	NONE	NONE	NONE	NONE	NONE	AT2G37830-AT2G37840	overlap	overlap
Chr2:15939600-15939849	hyper	7	0	NONE	NONE	NONE	NONE	AT2TE71330	DNA/Mariner	NONE	NONE	NONE
Chr2:16061100-16061499	hyper	16	0	NONE	NONE	NONE	NONE	NONE	NONE	AT2G38320-AT2G38325	NONE	NONE
Chr2:16116500-16116899	hyper	22	0	NONE	NONE	NONE	NONE	NONE	NONE	AT2G38490-AT2G38500	overlap	overlap
Chr2:16280200-16280399	hyper	7	0	AT2G38990	+	transposable_element_gene		AT2TE73030	DNA/MuDR	NONE	overlap	overlap
Chr2:16365100-16365349	hyper	10	0	NONE	NONE	NONE	NONE	NONE	NONE	AT2G39200-AT2G39210	overlap	overlap
Chr2:16433900-16434249	hyper	13	0	NONE	NONE	NONE	NONE	NONE	NONE	AT2G39350-AT2G39360	NONE	NONE
Chr2:16742600-16742899	hyper	8	0	NONE	NONE	NONE	NONE	AT2TE75295	DNA/MuDR	NONE	NONE	NONE
Chr2:16866550-16866899	hyper	13	0	NONE	NONE	NONE	NONE	NONE	NONE	AT2G40380-AT2G40390	overlap	overlap
Chr2:17205000-17205199	hyper	7	0	NONE	NONE	NONE	NONE	AT2TE77545	RC/Helitron	NONE	overlap	overlap
Chr2:17407450-17407799	hyper	12	0	NONE	NONE	NONE	NONE	NONE	NONE	AT2G41720-AT2G41730	overlap	overlap
Chr2:17499450-17499749	hyper	11	0	AT2G41920	+	protein_coding_gene	Symbols: | Protein kinase superfamily protein | chr2:17499448-17500404 FORWARD LENGTH=318	NONE	NONE	NONE	overlap	overlap
Chr2:17675800-17676199	hyper	15	2	NONE	NONE	NONE	NONE	NONE	NONE	AT2G42450-AT2G42460	overlap	overlap
Chr2:17788400-17788749	hyper	14	0	AT2G42730	-	protein_coding_gene	Symbols: | F-box family protein | chr2:17787454-17791218 REVERSE LENGTH=737	NONE	NONE	NONE	overlap	overlap
Chr2:17848250-17848799	hyper	25	0	NONE	NONE	NONE	NONE	NONE	NONE	AT2G42885-AT2G42890	overlap	overlap
Chr2:17932600-17932949	hyper	7	0	AT2G43140	-	protein_coding_gene	Symbols: | basic helix-loop-helix (bHLH) DNA-binding superfamily protein | chr2:17932376-17935639 REVERSE LENGTH=297	NONE	NONE	NONE	overlap	overlap
Chr2:18139400-18139699	hyper	7	0	AT2G43790	+	protein_coding_gene	Symbols: ATMPK6, MPK6, MAPK6, ATMAPK6 | MAP kinase 6 | chr2:18138477-18140693 FORWARD LENGTH=395	NONE	NONE	NONE	NONE	NONE
Chr2:18343250-18343799	hyper	25	0	AT2G44450	+	protein_coding_gene	Symbols: BGLU15 | beta glucosidase 15 | chr2:18340966-18343744 FORWARD LENGTH=506	NONE	NONE	NONE	NONE	NONE
Chr2:18933750-18934049	hyper	8	0	NONE	NONE	NONE	NONE	AT2TE86100	LINE/L1	NONE	overlap	overlap
Chr2:19091100-19091399	hyper	7	0	AT2G46510	-	protein_coding_gene	Symbols: ATAIB, AIB | ABA-inducible BHLH-type transcription factor | chr2:19091187-19092887 REVERSE LENGTH=566	NONE	NONE	NONE	NONE	NONE
Chr3:69750-70099	hyper	9	0	AT3G01200|AT3G01202	-|+	protein_coding_gene|other_RNA	Symbols: AtRP2, RP2 | PPDK regulatory protein 2 | chr3:69826-71348 REVERSE LENGTH=377;other_RNA	NONE	NONE	NONE	NONE	overlap
Chr3:874750-874949	hyper	8	0	AT3G03620	-	protein_coding_gene	Symbols: | MATE efflux family protein | chr3:873904-876252 REVERSE LENGTH=500	NONE	NONE	NONE	NONE	NONE
Chr3:935000-935299	hyper	9	0	AT3G03730	-	protein_coding_gene	Symbols: | F-box family protein with a domain of unknown function (DUF295) | chr3:935139-936320 REVERSE LENGTH=393	NONE	NONE	NONE	overlap	overlap
Chr3:1046900-1047249	hyper	13	0	NONE	NONE	NONE	NONE	NONE	NONE	AT3G04030-AT3G04040	NONE	overlap
Chr3:1057650-1058149	hyper	22	0	NONE	NONE	NONE	NONE	AT3TE04445	RC/Helitron	NONE	overlap	NONE
Chr3:1284050-1284299	hyper	9	0	NONE	NONE	NONE	NONE	AT3TE05390	RC/Helitron	NONE	overlap	overlap
Chr3:1284850-1285049	hyper	7	0	AT3G04717	-	pseudogene	pseudogene	NONE	NONE	NONE	overlap	overlap
Chr3:1711850-1712049	hyper	7	0	AT3G05770	-	protein_coding_gene	Symbols: | unknown protein; BEST Arabidopsis thaliana protein match is: unknown protein (TAIR:AT1G54300.1); Has 105 Blast hits to 105 proteins in 16 species: Archae - 0; Bacteria - 0; Metazoa - 0; Fungi - 0; Plants - 99; Viruses - 0; Other Eukaryotes - 6 (source: NCBI BLink). | chr3:1710328-1712165 REVERSE LENGTH=410	NONE	NONE	NONE	overlap	overlap
Chr3:2282500-2282699	hyper	7	0	AT3G07180	-	protein_coding_gene	Symbols: | GPI transamidase component PIG-S-related | chr3:2282455-2285475 REVERSE LENGTH=599	NONE	NONE	NONE	NONE	NONE
Chr3:2888100-2888549	hyper	19	0	NONE	NONE	NONE	NONE	NONE	NONE	AT3G09385-AT3G09390	overlap	overlap
Chr3:3075600-3075949	hyper	9	0	NONE	NONE	NONE	NONE	NONE	NONE	AT3G09990-AT3G10000	NONE	NONE
Chr3:3188250-3188599	hyper	14	0	NONE	NONE	NONE	NONE	AT3TE13380	RC/Helitron	NONE	overlap	overlap
Chr3:3527050-3527399	hyper	13	0	NONE	NONE	NONE	NONE	NONE	NONE	AT3G11250-AT3G11260	NONE	NONE
Chr3:3785900-3786199	hyper	9	0	NONE	NONE	NONE	NONE	NONE	NONE	AT3G11950-AT3G11960	NONE	NONE
Chr3:4086750-4087049	hyper	8	0	NONE	NONE	NONE	NONE	NONE	NONE	AT3G12840-AT3G12850	overlap	overlap
Chr3:4179550-4180049	hyper	20	0	NONE	NONE	NONE	NONE	NONE	NONE	AT3G13050-AT3G13060	overlap	overlap
Chr3:4462500-4462749	hyper	7	0	NONE	NONE	NONE	NONE	NONE	NONE	AT3G13640-AT3G13650	NONE	NONE
Chr3:4468650-4468899	hyper	7	0	NONE	NONE	NONE	NONE	AT3TE18830	RC/Helitron	NONE	NONE	NONE
Chr3:4647700-4648149	hyper	18	0	NONE	NONE	NONE	NONE	NONE	NONE	AT3G14030-AT3G14040	overlap	overlap
Chr3:4826400-4826649	hyper	7	0	NONE	NONE	NONE	NONE	NONE	NONE	AT3G14431-AT3G14440	overlap	overlap
Chr3:5354350-5354699	hyper	13	0	NONE	NONE	NONE	NONE	NONE	NONE	AT3G15820-AT3G15830	NONE	NONE
Chr3:5399450-5399649	hyper	7	0	AT3G15950	-	protein_coding_gene	Symbols: NAI2 | DNA topoisomerase-related | chr3:5397783-5402610 REVERSE LENGTH=772	NONE	NONE	NONE	NONE	overlap
Chr3:5683100-5683549	hyper	24	0	AT3G16680	+	protein_coding_gene	Symbols: | DNA binding;DNA-directed RNA polymerases | chr3:5683697-5684130 FORWARD LENGTH=87	NONE	NONE	NONE	overlap	overlap
Chr3:5730250-5730599	hyper	16	0	NONE	NONE	NONE	NONE	NONE	NONE	AT3G16820-AT3G16830	overlap	overlap
Chr3:5779500-5780049	hyper	26	0	NONE	NONE	NONE	NONE	NONE	NONE	AT3G16930-AT3G16940	overlap	overlap
Chr3:5815300-5815549	hyper	8	0	AT3G17050	+	transposable_element_gene		AT3TE24450|AT3TE24455	LTR/Gypsy;DNA/HAT	NONE	overlap	NONE
Chr3:5823450-5823799	hyper	12	0	NONE	NONE	NONE	NONE	NONE	NONE	AT3G17070-AT3G17080	overlap	overlap
Chr3:5955300-5955549	hyper	8	0	AT3G17400	+	protein_coding_gene	Symbols: | F-box family protein | chr3:5954887-5955444 FORWARD LENGTH=185	NONE	NONE	NONE	overlap	overlap
Chr3:5983150-5983449	hyper	8	0	AT3G17480	+	protein_coding_gene	Symbols: | F-box and associated interaction domains-containing protein | chr3:5983199-5984320 FORWARD LENGTH=373	NONE	NONE	NONE	overlap	overlap
Chr3:5983650-5983849	hyper	8	0	AT3G17480	+	protein_coding_gene	Symbols: | F-box and associated interaction domains-containing protein | chr3:5983199-5984320 FORWARD LENGTH=373	NONE	NONE	NONE	overlap	NONE
Chr3:6013000-6013249	hyper	7	0	NONE	NONE	NONE	NONE	NONE	NONE	AT3G17570-AT3G17580	NONE	NONE
Chr3:6027050-6027299	hyper	8	0	AT3G17620	-	protein_coding_gene	Symbols: | F-box and associated interaction domains-containing protein | chr3:6026498-6027694 REVERSE LENGTH=398	NONE	NONE	NONE	NONE	overlap
Chr3:6292400-6292749	hyper	13	0	NONE	NONE	NONE	NONE	NONE	NONE	AT3G18330-AT3G18340	overlap	overlap
Chr3:6335900-6336249	hyper	15	0	NONE	NONE	NONE	NONE	AT3TE26660	DNA/MuDR	NONE	overlap	overlap
Chr3:6365800-6366149	hyper	13	0	NONE	NONE	NONE	NONE	AT3TE26780|AT3TE26785|AT3TE26790	DNA/MuDR;RC/Helitron;RC/Helitron	NONE	overlap	overlap
Chr3:6595150-6595599	hyper	24	0	AT3G19080	+	protein_coding_gene	Symbols: | SWIB complex BAF60b domain-containing protein | chr3:6596082-6598667 FORWARD LENGTH=462	NONE	NONE	NONE	overlap	overlap
Chr3:6614200-6614899	hyper	23	0	NONE	NONE	NONE	NONE	NONE	NONE	AT3G19130-AT3G19140	overlap	overlap
Chr3:6621050-6621399	hyper	11	0	NONE	NONE	NONE	NONE	AT3TE27810	RC/Helitron	NONE	overlap	NONE
Chr3:6729550-6729799	hyper	7	0	AT3G19410	+	protein_coding_gene	Symbols: | F-box and associated interaction domains-containing protein | chr3:6729585-6730706 FORWARD LENGTH=373	AT3TE28255	RC/Helitron	NONE	overlap	overlap
Chr3:6740300-6740549	hyper	7	0	NONE	NONE	NONE	NONE	NONE	NONE	AT3G19430-AT3G19440	overlap	overlap
Chr3:6793500-6793699	hyper	8	0	AT3G19560	+	protein_coding_gene	Symbols: | F-box family protein | chr3:6793717-6794802 FORWARD LENGTH=361	NONE	NONE	NONE	overlap	NONE
Chr3:7104500-7104849	hyper	11	0	NONE	NONE	NONE	NONE	NONE	NONE	AT3G20365-AT3G20370	overlap	overlap
Chr3:7226000-7226249	hyper	9	0	AT3G20660	-	protein_coding_gene	Symbols: AtOCT4, 4-Oct | organic cation/carnitine transporter4 | chr3:7225271-7228510 REVERSE LENGTH=526	NONE	NONE	NONE	NONE	NONE
Chr3:7253750-7254049	hyper	8	0	NONE	NONE	NONE	NONE	NONE	NONE	AT3G20740-AT3G20750	overlap	overlap
Chr3:7605550-7605799	hyper	7	0	AT3G21590	-	protein_coding_gene	Symbols: | Senescence/dehydration-associated protein-related | chr3:7604636-7605789 REVERSE LENGTH=198	NONE	NONE	NONE	NONE	overlap
Chr3:7634300-7634549	hyper	8	0	NONE	NONE	NONE	NONE	NONE	NONE	AT3G21680-AT3G21690	overlap	overlap
Chr3:7636750-7637099	hyper	16	0	NONE	NONE	NONE	NONE	NONE	NONE	AT3G21680-AT3G21690	overlap	overlap
Chr3:7694850-7695049	hyper	7	0	NONE	NONE	NONE	NONE	NONE	NONE	AT3G21830-AT3G21840	NONE	NONE
Chr3:7745700-7745899	hyper	7	0	AT3G21980	+	protein_coding_gene	Symbols: | Domain of unknown function (DUF26) | chr3:7745143-7746161 FORWARD LENGTH=225	NONE	NONE	NONE	overlap	overlap
Chr3:7767350-7767699	hyper	12	0	AT3G22053	+	protein_coding_gene	Symbols: | FUNCTIONS IN: molecular_function unknown; INVOLVED IN: biological_process unknown; LOCATED IN: cellular_component unknown; BEST Arabidopsis thaliana protein match is: Receptor protein kinase-related (TAIR:AT3G22030.1); Has 46 Blast hits to 46 proteins in 2 species: Archae - 0; Bacteria - 0; Metazoa - 0; Fungi - 0; Plants - 46; Viruses - 0; Other Eukaryotes - 0 (source: NCBI BLink). | c…	NONE	NONE	NONE	overlap	overlap
Chr3:7811300-7811649	hyper	13	0	NONE	NONE	NONE	NONE	AT3TE32795	RC/Helitron	NONE	NONE	NONE
Chr3:7898650-7898899	hyper	8	0	NONE	NONE	NONE	NONE	AT3TE33130	RathE1_cons	NONE	overlap	NONE
Chr3:8142050-8142399	hyper	10	0	AT3G22961	+	protein_coding_gene	Symbols: | Paired amphipathic helix (PAH2) superfamily protein | chr3:8142138-8142809 FORWARD LENGTH=223	NONE	NONE	NONE	overlap	NONE
Chr3:8188750-8188949	hyper	7	0	NONE	NONE	NONE	NONE	AT3TE34345	RC/Helitron	NONE	overlap	overlap
Chr3:8263500-8263799	hyper	11	0	NONE	NONE	NONE	NONE	NONE	NONE	AT3G23160-AT3G23165	overlap	overlap
Chr3:8285750-8285949	hyper	7	0	NONE	NONE	NONE	NONE	NONE	NONE	AT3G23210-AT3G23220	NONE	overlap
Chr3:8294950-8295549	hyper	25	0	NONE	NONE	NONE	NONE	NONE	NONE	AT3G23230-AT3G23240	overlap	overlap
Chr3:8303500-8303799	hyper	9	0	NONE	NONE	NONE	NONE	AT3TE34830	DNA	NONE	overlap	overlap
Chr3:8371550-8372099	hyper	26	0	NONE	NONE	NONE	NONE	AT3TE35100	RC/Helitron	NONE	NONE	NONE
Chr3:8380000-8380249	hyper	8	0	NONE	NONE	NONE	NONE	AT3TE35130	SINE	NONE	overlap	overlap
Chr3:8494200-8494449	hyper	8	0	NONE	NONE	NONE	NONE	AT3TE35615	RC/Helitron	NONE	overlap	NONE
Chr3:8496950-8497299	hyper	11	0	AT3G23633	-	protein_coding_gene	Symbols: | F-box associated ubiquitination effector family protein | chr3:8496690-8497163 REVERSE LENGTH=157	NONE	NONE	NONE	overlap	overlap
Chr3:8597300-8597599	hyper	7	0	NONE	NONE	NONE	NONE	AT3TE36040	RC/Helitron	NONE	NONE	overlap
Chr3:8654600-8654899	hyper	13	0	NONE	NONE	NONE	NONE	AT3TE36280	RathE1_cons	NONE	NONE	NONE
Chr3:8659900-8660249	hyper	9	0	NONE	NONE	NONE	NONE	AT3TE36300	RathE1_cons	NONE	overlap	NONE
Chr3:8662100-8662349	hyper	7	0	NONE	NONE	NONE	NONE	NONE	NONE	AT3G23970-AT3G23980	overlap	NONE
Chr3:8684250-8684499	hyper	11	1	NONE	NONE	NONE	NONE	AT3TE36400	RC/Helitron	NONE	overlap	NONE
Chr3:8714850-8715099	hyper	11	0	NONE	NONE	NONE	NONE	NONE	NONE	AT3G24130-AT3G24140	overlap	overlap
Chr3:8919200-8919549	hyper	15	0	AT3G24500	+	protein_coding_gene	Symbols: MBF1C, ATMBF1C | multiprotein bridging factor 1C | chr3:8918755-8919201 FORWARD LENGTH=148	NONE	NONE	NONE	overlap	overlap
Chr3:8926400-8926649	hyper	8	0	NONE	NONE	NONE	NONE	NONE	NONE	AT3G24503-AT3G24506	overlap	overlap
Chr3:8929400-8929749	hyper	12	0	NONE	NONE	NONE	NONE	AT3TE37360	RC/Helitron	NONE	NONE	overlap
Chr3:8983900-8984199	hyper	11	0	NONE	NONE	NONE	NONE	NONE	NONE	AT3G24620-AT3G24630	overlap	overlap
Chr3:8984400-8984849	hyper	19	0	NONE	NONE	NONE	NONE	NONE	NONE	AT3G24620-AT3G24630	overlap	overlap
Chr3:8995200-8995799	hyper	26	0	NONE	NONE	NONE	NONE	AT3TE37615	RC/Helitron	NONE	overlap	overlap
Chr3:9020100-9020449	hyper	11	0	NONE	NONE	NONE	NONE	AT3TE37705	RC/Helitron	NONE	overlap	overlap
Chr3:9123750-9123949	hyper	7	0	NONE	NONE	NONE	NONE	NONE	NONE	AT3G25030-AT3G25040	overlap	overlap
Chr3:9154000-9154299	hyper	8	0	NONE	NONE	NONE	NONE	NONE	NONE	AT3G25130-AT3G25140	overlap	overlap
Chr3:9165950-9166249	hyper	8	1	AT3G25170	-	protein_coding_gene	Symbols: RALFL26 | ralf-like 26 | chr3:9165975-9166205 REVERSE LENGTH=76	NONE	NONE	NONE	overlap	overlap
Chr3:9179700-9179999	hyper	15	0	NONE	NONE	NONE	NONE	AT3TE38340|AT3TE38345	RC/Helitron;RC/Helitron	NONE	NONE	NONE
Chr3:9232650-9232849	hyper	8	0	AT3G25460	-	protein_coding_gene	Symbols: | F-box and associated interaction domains-containing protein | chr3:9231581-9232666 REVERSE LENGTH=361	NONE	NONE	NONE	overlap	overlap
Chr3:9300400-9300749	hyper	16	0	NONE	NONE	NONE	NONE	AT3TE38835	RC/Helitron	NONE	overlap	overlap
Chr3:9330700-9330999	hyper	11	0	NONE	NONE	NONE	NONE	NONE	NONE	AT3G25620-AT3G25630	NONE	NONE
Chr3:9332350-9332649	hyper	7	0	AT3G25630	-	transposable_element_gene		NONE	NONE	NONE	overlap	overlap
Chr3:9473650-9473999	hyper	13	0	NONE	NONE	NONE	NONE	NONE	NONE	AT3G25882-AT3G25890	overlap	overlap
Chr3:9479500-9479749	hyper	8	0	NONE	NONE	NONE	NONE	AT3TE39565	RC/Helitron	NONE	NONE	NONE
Chr3:9629650-9629999	hyper	13	0	NONE	NONE	NONE	NONE	AT3TE40160	RC/Helitron	NONE	overlap	overlap
Chr3:9646350-9646599	hyper	8	0	NONE	NONE	NONE	NONE	AT3TE40225	RathE2_cons	NONE	overlap	overlap
Chr3:9707400-9707649	hyper	8	0	NONE	NONE	NONE	NONE	NONE	NONE	AT3G26490-AT3G26500	overlap	overlap
Chr3:9740300-9740599	hyper	7	0	NONE	NONE	NONE	NONE	AT3TE40545	DNA/MuDR	NONE	overlap	overlap
Chr3:9773400-9773649	hyper	9	0	AT3G26605	+	transposable_element_gene		AT3TE40690	DNA/HAT	NONE	NONE	overlap
Chr3:9773800-9773999	hyper	8	0	NONE	NONE	NONE	NONE	AT3TE40690	DNA/HAT	NONE	overlap	overlap
Chr3:9830750-9831049	hyper	9	0	AT3G26742	+	protein_coding_gene	Symbols: | unknown protein; FUNCTIONS IN: molecular_function unknown; INVOLVED IN: biological_process unknown; LOCATED IN: endomembrane system; Has 30201 Blast hits to 17322 proteins in 780 species: Archae - 12; Bacteria - 1396; Metazoa - 17338; Fungi - 3422; Plants - 5037; Viruses - 0; Other Eukaryotes - 2996 (source: NCBI BLink). | chr3:9831400-9831555 FORWARD LENGTH=51	AT3TE40920|AT3TE40925	RC/Helitron;RC/Helitron	NONE	overlap	overlap
Chr3:9841900-9842099	hyper	7	0	AT3G26750	-	protein_coding_gene	Symbols: | CONTAINS InterPro DOMAIN/s: Ubiquitin-conjugating enzyme E2C-binding protein (InterPro:IPR019193); Has 26 Blast hits to 25 proteins in 9 species: Archae - 0; Bacteria - 0; Metazoa - 0; Fungi - 0; Plants - 26; Viruses - 0; Other Eukaryotes - 0 (source: NCBI BLink). | chr3:9840139-9841719 REVERSE LENGTH=526	AT3TE40980	DNA/HAT	NONE	overlap	overlap
Chr3:9853000-9853349	hyper	13	0	NONE	NONE	NONE	NONE	AT3TE41030	LINE/L1	NONE	overlap	overlap
Chr3:9917650-9917999	hyper	8	0	AT3G26910	-	protein_coding_gene	Symbols: | hydroxyproline-rich glycoprotein family protein | chr3:9915338-9918511 REVERSE LENGTH=608	NONE	NONE	NONE	NONE	NONE
Chr3:9936100-9936449	hyper	13	0	NONE	NONE	NONE	NONE	NONE	NONE	AT3G26935-AT3G26940	NONE	NONE
Chr3:10022150-10022449	hyper	9	0	NONE	NONE	NONE	NONE	NONE	NONE	AT3G27160-AT3G27170	overlap	overlap
Chr3:10105700-10105999	hyper	9	0	NONE	NONE	NONE	NONE	NONE	NONE	AT3G27325-AT3G27327	overlap	overlap
Chr3:10146200-10146449	hyper	8	0	NONE	NONE	NONE	NONE	AT3TE42205	RC/Helitron	NONE	overlap	overlap
Chr3:10220100-10220349	hyper	8	0	AT3G27590	+	protein_coding_gene	Symbols: | unknown protein; BEST Arabidopsis thaliana protein match is: unknown protein (TAIR:AT4G05095.1); Has 18 Blast hits to 18 proteins in 1 species: Archae - 0; Bacteria - 0; Metazoa - 0; Fungi - 0; Plants - 18; Viruses - 0; Other Eukaryotes - 0 (source: NCBI BLink). | chr3:10220415-10221715 FORWARD LENGTH=118	NONE	NONE	NONE	overlap	overlap
Chr3:10222100-10222349	hyper	9	0	NONE	NONE	NONE	NONE	NONE	NONE	AT3G27590-AT3G27600	overlap	overlap
Chr3:10300000-10300449	hyper	22	0	NONE	NONE	NONE	NONE	AT3TE42810	LINE/L1	NONE	overlap	overlap
Chr3:10339550-10339799	hyper	9	0	NONE	NONE	NONE	NONE	AT3TE42955|AT3TE42960	RC/Helitron;LINE/L1	NONE	overlap	overlap
Chr3:10372950-10373199	hyper	7	0	NONE	NONE	NONE	NONE	AT3TE43080	DNA/HAT	NONE	overlap	overlap
Chr3:10373750-10373949	hyper	7	0	AT3G27940	+	protein_coding_gene	Symbols: LBD26 | LOB domain-containing protein 26 | chr3:10375897-10376358 FORWARD LENGTH=153	AT3TE43080	DNA/HAT	NONE	NONE	NONE
Chr3:10390000-10390299	hyper	8	0	AT3G27970	+	protein_coding_gene	Symbols: | Exonuclease family protein | chr3:10389609-10391544 FORWARD LENGTH=357	NONE	NONE	NONE	overlap	NONE
Chr3:10444400-10444649	hyper	7	0	AT3G28050	+	protein_coding_gene	Symbols: | nodulin MtN21 /EamA-like transporter family protein | chr3:10442984-10445216 FORWARD LENGTH=367	NONE	NONE	NONE	NONE	NONE
Chr3:10536100-10536349	hyper	8	0	AT3G28260	+	protein_coding_gene	Symbols: | unknown protein; Has 0 Blast hits to 0 proteins in 0 species (source: NCBI BLink). | chr3:10534540-10536144 FORWARD LENGTH=57	NONE	NONE	NONE	NONE	NONE
Chr3:10542200-10542449	hyper	9	0	NONE	NONE	NONE	NONE	AT3TE43785	DNA/MuDR	NONE	overlap	overlap
Chr3:10553800-10554149	hyper	13	0	NONE	NONE	NONE	NONE	AT3TE43850|AT3TE43855|AT3TE43860|AT3TE43865	RC/Helitron;DNA/Pogo;DNA/MuDR;DNA/MuDR	NONE	overlap	overlap
Chr3:10572050-10572399	hyper	13	0	NONE	NONE	NONE	NONE	AT3TE43965|AT3TE43970|AT3TE43975	RC/Helitron;RC/Helitron;RC/Helitron	NONE	overlap	overlap
Chr3:10634450-10634699	hyper	8	1	NONE	NONE	NONE	NONE	NONE	NONE	AT3G28390-AT3G28400	overlap	overlap
Chr3:10640700-10640949	hyper	7	0	AT3G28410	-	protein_coding_gene	Symbols: | F-box/RNI-like superfamily protein | chr3:10640152-10642071 REVERSE LENGTH=465	NONE	NONE	NONE	overlap	overlap
Chr3:10713900-10714249	hyper	11	0	NONE	NONE	NONE	NONE	NONE	NONE	AT3G28570-AT3G28580	overlap	overlap
Chr3:10733900-10734249	hyper	13	0	NONE	NONE	NONE	NONE	NONE	NONE	AT3G28640-AT3G28650	overlap	overlap
Chr3:10781950-10782249	hyper	9	0	NONE	NONE	NONE	NONE	NONE	NONE	AT3G28715-AT3G28720	overlap	overlap
Chr3:10807600-10807949	hyper	11	0	AT3G28780	-	protein_coding_gene	Symbols: | Protein of unknown function (DUF1216) | chr3:10806131-10808369 REVERSE LENGTH=674	NONE	NONE	NONE	NONE	overlap
Chr3:10844550-10844849	hyper	8	0	NONE	NONE	NONE	NONE	NONE	NONE	AT3G28840-AT3G28850	overlap	overlap
Chr3:10866650-10866999	hyper	12	0	NONE	NONE	NONE	NONE	NONE	NONE	AT3G28857-AT3G28860	overlap	overlap
Chr3:10934250-10934449	hyper	7	0	NONE	NONE	NONE	NONE	AT3TE45450|AT3TE45455	RC/Helitron;RC/Helitron	NONE	overlap	NONE
Chr3:10938500-10938749	hyper	7	0	NONE	NONE	NONE	NONE	AT3TE45490	RC/Helitron	NONE	NONE	overlap
Chr3:10942300-10942549	hyper	8	0	NONE	NONE	NONE	NONE	AT3TE45500|AT3TE45505	RC/Helitron;RC/Helitron	NONE	overlap	overlap
Chr3:10948850-10949199	hyper	13	0	NONE	NONE	NONE	NONE	AT3TE45535	RC/Helitron	NONE	NONE	NONE
Chr3:11022650-11023099	hyper	17	1	NONE	NONE	NONE	NONE	AT3TE45810|AT3TE45815	DNA/MuDR;RC/Helitron	NONE	overlap	overlap
Chr3:11025400-11025599	hyper	8	0	NONE	NONE	NONE	NONE	NONE	NONE	AT3G29036-AT3G29037	NONE	NONE
Chr3:11032400-11032599	hyper	7	0	NONE	NONE	NONE	NONE	AT3TE45865	DNA	NONE	NONE	NONE
Chr3:11053400-11053799	hyper	15	0	NONE	NONE	NONE	NONE	AT3TE45960|AT3TE45965	RC/Helitron;DNA/MuDR	NONE	overlap	overlap
Chr3:11071350-11071849	hyper	23	0	AT3G29080	+	protein_coding_gene	Symbols: | unknown protein; Has 0 Blast hits to 0 proteins in 0 species (source: NCBI BLink). | chr3:11069352-11071376 FORWARD LENGTH=445	AT3TE46010|AT3TE46015	RC/Helitron;RC/Helitron	NONE	overlap	overlap
Chr3:11078550-11078899	hyper	12	0	NONE	NONE	NONE	NONE	NONE	NONE	AT3G29100-AT3G29105	overlap	overlap
Chr3:11095050-11095349	hyper	9	0	NONE	NONE	NONE	NONE	NONE	NONE	AT3G29110-AT3G29120	overlap	overlap
Chr3:11106300-11106599	hyper	11	0	NONE	NONE	NONE	NONE	NONE	NONE	AT3G29140-AT3G29150	overlap	overlap
Chr3:11120600-11120899	hyper	8	0	NONE	NONE	NONE	NONE	AT3TE46245	LTR/Copia	NONE	overlap	overlap
Chr3:11158950-11159149	hyper	7	0	NONE	NONE	NONE	NONE	NONE	NONE	AT3G29187-AT3G29190	NONE	NONE
Chr3:11168550-11168849	hyper	9	0	NONE	NONE	NONE	NONE	AT3TE46455	DNA/MuDR	NONE	overlap	overlap
Chr3:11169000-11169199	hyper	8	0	NONE	NONE	NONE	NONE	NONE	NONE	AT3G29200-AT3G29205	NONE	overlap
Chr3:11198350-11198549	hyper	7	0	NONE	NONE	NONE	NONE	AT3TE46635	LTR/Gypsy	NONE	overlap	NONE
Chr3:11207350-11207649	hyper	9	0	NONE	NONE	NONE	NONE	NONE	NONE	AT3G29252-AT3G29255	overlap	overlap
Chr3:11214350-11214549	hyper	7	0	NONE	NONE	NONE	NONE	NONE	NONE	AT3G29255-AT3G29260	overlap	overlap
Chr3:11273250-11273499	hyper	7	0	NONE	NONE	NONE	NONE	AT3TE46990	DNA/Pogo	NONE	NONE	NONE
Chr3:11283650-11283999	hyper	16	0	NONE	NONE	NONE	NONE	AT3TE47015|AT3TE47020	RathE3_cons;RC/Helitron	NONE	overlap	NONE
Chr3:11288050-11288349	hyper	11	0	NONE	NONE	NONE	NONE	AT3TE47035|AT3TE47040	RC/Helitron;RC/Helitron	NONE	overlap	overlap
Chr3:11463400-11463649	hyper	8	0	NONE	NONE	NONE	NONE	NONE	NONE	AT3G29634-AT3G29635	overlap	overlap
Chr3:11541100-11541349	hyper	8	0	AT3G29690	-	protein_coding_gene	Symbols: | HXXXD-type acyl-transferase family protein | chr3:11540770-11541549 REVERSE LENGTH=180	AT3TE48070	DNA/MuDR	NONE	overlap	overlap
Chr3:11625100-11625349	hyper	7	0	NONE	NONE	NONE	NONE	NONE	NONE	AT3G29772-AT3G29773	overlap	overlap
Chr3:11641650-11641849	hyper	7	0	NONE	NONE	NONE	NONE	AT3TE48390	RC/Helitron	NONE	NONE	NONE
Chr3:11647950-11648249	hyper	8	0	NONE	NONE	NONE	NONE	AT3TE48445	DNA/En-Spm	NONE	overlap	overlap
Chr3:11719600-11719899	hyper	8	0	NONE	NONE	NONE	NONE	NONE	NONE	AT3G29798-AT3G29800	NONE	NONE
Chr3:11721000-11721299	hyper	10	0	AT3G29800	+	protein_coding_gene	Symbols: | P-loop containing nucleoside triphosphate hydrolases superfamily protein | chr3:11720096-11722103 FORWARD LENGTH=440	NONE	NONE	NONE	NONE	NONE
Chr3:11739150-11739599	hyper	17	0	NONE	NONE	NONE	NONE	AT3TE48875	DNA	NONE	overlap	overlap
Chr3:11788250-11788449	hyper	7	0	NONE	NONE	NONE	NONE	AT3TE49070	DNA	NONE	NONE	NONE
Chr3:11793250-11793499	hyper	7	0	NONE	NONE	NONE	NONE	AT3TE49085	DNA/MuDR	NONE	overlap	overlap
Chr3:11864750-11864999	hyper	9	0	NONE	NONE	NONE	NONE	NONE	NONE	AT3G30214-AT3G30216	overlap	overlap
Chr3:12142000-12142349	hyper	12	0	NONE	NONE	NONE	NONE	NONE	NONE	AT3G30530-AT3G30540	overlap	overlap
Chr3:12301600-12301849	hyper	9	0	NONE	NONE	NONE	NONE	NONE	NONE	AT3G30712-AT3G30713	overlap	overlap
Chr3:12558000-12558349	hyper	21	0	NONE	NONE	NONE	NONE	AT3TE51690|AT3TE51695	LTR/Copia;DNA/Pogo	NONE	overlap	overlap
Chr3:12799200-12799499	hyper	10	0	NONE	NONE	NONE	NONE	AT3TE52610|AT3TE52615	RC/Helitron;RC/Helitron	NONE	overlap	overlap
Chr3:13053200-13053599	hyper	14	0	AT3G32043	-	transposable_element_gene		NONE	NONE	NONE	overlap	overlap
Chr3:13069100-13069399	hyper	8	0	NONE	NONE	NONE	NONE	NONE	NONE	AT3G32050-AT3G32052	NONE	NONE
Chr3:13494050-13494249	hyper	8	0	NONE	NONE	NONE	NONE	AT3TE54930	DNA/HAT	NONE	NONE	NONE
Chr3:13567350-13567699	hyper	11	0	NONE	NONE	NONE	NONE	AT3TE55185|AT3TE55190	RC/Helitron;RC/Helitron	NONE	overlap	overlap
Chr3:14308300-14308599	hyper	10	0	NONE	NONE	NONE	NONE	NONE	NONE	AT3G42148-AT3G42150	overlap	overlap
Chr3:14448250-14448599	hyper	11	0	AT3G42280	-	transposable_element_gene		AT3TE59225	Unassigned	NONE	overlap	overlap
Chr3:14470700-14471199	hyper	20	0	AT3G42316	-	transposable_element_gene		AT3TE59310|AT3TE59315	DNA/MuDR;DNA/MuDR	NONE	overlap	overlap
Chr3:14614200-14614499	hyper	9	0	NONE	NONE	NONE	NONE	AT3TE59830	RC/Helitron	NONE	overlap	overlap
Chr3:15048550-15048899	hyper	15	0	AT3G43005	+	transposable_element_gene		AT3TE61315	DNA/MuDR	NONE	overlap	overlap
Chr3:15077350-15077699	hyper	13	0	NONE	NONE	NONE	NONE	NONE	NONE	AT3G43083-AT3G43090	overlap	overlap
Chr3:15335300-15335649	hyper	15	0	AT3G43402	-	protein_coding_gene	Symbols: | unknown protein; Has 30201 Blast hits to 17322 proteins in 780 species: Archae - 12; Bacteria - 1396; Metazoa - 17338; Fungi - 3422; Plants - 5037; Viruses - 0; Other Eukaryotes - 2996 (source: NCBI BLink). | chr3:15335424-15335516 REVERSE LENGTH=30	AT3TE62275	DNA/MuDR	NONE	NONE	NONE
Chr3:15345800-15346099	hyper	10	0	NONE	NONE	NONE	NONE	AT3TE62310	RC/Helitron	NONE	overlap	overlap
Chr3:15346950-15347299	hyper	12	0	NONE	NONE	NONE	NONE	AT3TE62310	RC/Helitron	NONE	overlap	overlap
Chr3:15367150-15367499	hyper	12	0	NONE	NONE	NONE	NONE	AT3TE62400	DNA/MuDR	NONE	overlap	overlap
Chr3:15674400-15674749	hyper	10	0	AT3G43825	+	transposable_element_gene		AT3TE63385	LTR/Copia	NONE	overlap	NONE
Chr3:15682900-15683199	hyper	11	0	NONE	NONE	NONE	NONE	AT3TE63430|AT3TE63435	RC/Helitron;RC/Helitron	NONE	overlap	overlap
Chr3:15767750-15768049	hyper	9	0	NONE	NONE	NONE	NONE	AT3TE63750	RC/Helitron	NONE	overlap	overlap
Chr3:15782350-15782649	hyper	8	0	AT3G43990	-	protein_coding_gene	Symbols: | Bromo-adjacent homology (BAH) domain-containing protein | chr3:15782538-15785178 REVERSE LENGTH=380	NONE	NONE	NONE	NONE	overlap
Chr3:15847000-15847199	hyper	7	0	NONE	NONE	NONE	NONE	NONE	NONE	AT3G44091-AT3G44093	overlap	NONE
Chr3:15915500-15915749	hyper	7	0	NONE	NONE	NONE	NONE	NONE	NONE	AT3G44205-AT3G44210	overlap	overlap
Chr3:15978800-15979099	hyper	11	0	NONE	NONE	NONE	NONE	AT3TE64675	RC/Helitron	NONE	NONE	NONE
Chr3:15992350-15992699	hyper	10	0	NONE	NONE	NONE	NONE	AT3TE64740	RC/Helitron	NONE	overlap	overlap
Chr3:16059300-16059599	hyper	7	0	AT3G44425	+	transposable_element_gene		AT3TE64985	LINE/L1	NONE	overlap	overlap
Chr3:16129600-16129849	hyper	7	0	NONE	NONE	NONE	NONE	AT3TE65260|AT3TE65265	RC/Helitron;RC/Helitron	NONE	overlap	overlap
Chr3:16402250-16402549	hyper	7	0	AT3G44930	-	protein_coding_gene	Symbols: ATCHX10, CHX10 | cation/H+ exchanger 10 | chr3:16402058-16404672 REVERSE LENGTH=783	NONE	NONE	NONE	overlap	NONE
Chr3:16485800-16486099	hyper	13	0	NONE	NONE	NONE	NONE	AT3TE66840	RC/Helitron	NONE	overlap	overlap
Chr3:16528850-16529049	hyper	7	0	AT3G45140	+	protein_coding_gene	Symbols: LOX2, ATLOX2 | lipoxygenase 2 | chr3:16525437-16529233 FORWARD LENGTH=896	NONE	NONE	NONE	overlap	overlap
Chr3:16532000-16532299	hyper	10	0	NONE	NONE	NONE	NONE	AT3TE67005|AT3TE67010	RC/Helitron;RC/Helitron	NONE	NONE	NONE
Chr3:16579650-16580049	hyper	25	0	NONE	NONE	NONE	NONE	AT3TE67235|AT3TE67240	DNA/MuDR;RC/Helitron	NONE	overlap	overlap
Chr3:16627750-16628049	hyper	10	0	NONE	NONE	NONE	NONE	AT3TE67415	LTR/Copia	NONE	overlap	overlap
Chr3:16635600-16635999	hyper	16	0	NONE	NONE	NONE	NONE	AT3TE67440|AT3TE67445	DNA/MuDR;DNA/MuDR	NONE	overlap	overlap
Chr3:16754950-16755349	hyper	19	0	AT3G45638	-	other_RNA	other_RNA	NONE	NONE	NONE	overlap	overlap
Chr3:16764700-16765049	hyper	13	1	NONE	NONE	NONE	NONE	AT3TE67930	LTR/Copia	NONE	overlap	overlap
Chr3:16814200-16814449	hyper	8	0	NONE	NONE	NONE	NONE	AT3TE68095	RathE3_cons	NONE	overlap	overlap
Chr3:17000300-17000499	hyper	7	0	NONE	NONE	NONE	NONE	AT3TE68905	LTR/Copia	NONE	NONE	overlap
Chr3:17025800-17025999	hyper	8	0	NONE	NONE	NONE	NONE	NONE	NONE	AT3G46330-AT3G46340	NONE	NONE
Chr3:17147350-17147549	hyper	11	0	NONE	NONE	NONE	NONE	AT3TE69475|AT3TE69480|AT3TE69485|AT3TE69490	RC/Helitron;DNA/MuDR;RC/Helitron;RC/Helitron	NONE	NONE	NONE
Chr3:17149250-17149549	hyper	9	0	AT3G46580	+	protein_coding_gene	Symbols: MBD05, MBD5, ATMBD5 | methyl-CPG-binding domain protein 5 | chr3:17148397-17149328 FORWARD LENGTH=182	AT3TE69475	RC/Helitron	NONE	NONE	NONE
Chr3:17176550-17176949	hyper	14	0	NONE	NONE	NONE	NONE	NONE	NONE	AT3G46616-AT3G46620	overlap	overlap
Chr3:17227550-17227899	hyper	12	0	NONE	NONE	NONE	NONE	AT3TE69820	RC/Helitron	NONE	overlap	NONE
Chr3:17272600-17272799	hyper	7	0	NONE	NONE	NONE	NONE	AT3TE70020	DNA/MuDR	NONE	overlap	overlap
Chr3:17399850-17400199	hyper	10	0	AT3G47250	-	protein_coding_gene	Symbols: | Plant protein of unknown function (DUF247) | chr3:17400124-17401566 REVERSE LENGTH=480	AT3TE70570	RC/Helitron	NONE	overlap	overlap
Chr3:17495350-17495649	hyper	9	0	NONE	NONE	NONE	NONE	NONE	NONE	AT3G47470-AT3G47480	overlap	overlap
Chr3:17509400-17509749	hyper	12	0	NONE	NONE	NONE	NONE	NONE	NONE	AT3G47500-AT3G47510	NONE	NONE
Chr3:17520250-17520699	hyper	33	0	NONE	NONE	NONE	NONE	NONE	NONE	AT3G47530-AT3G47540	NONE	overlap
Chr3:17708900-17709299	hyper	16	0	AT3G47965	-	protein_coding_gene	Symbols: | unknown protein; Has 35333 Blast hits to 34131 proteins in 2444 species: Archae - 798; Bacteria - 22429; Metazoa - 974; Fungi - 991; Plants - 531; Viruses - 0; Other Eukaryotes - 9610 (source: NCBI BLink). | chr3:17708096-17708709 REVERSE LENGTH=44	AT3TE71740	DNA/Harbinger	NONE	overlap	overlap
Chr3:17835800-17836049	hyper	7	0	AT3G48200	-	protein_coding_gene	Symbols: | unknown protein; FUNCTIONS IN: molecular_function unknown; INVOLVED IN: biological_process unknown; LOCATED IN: endomembrane system; EXPRESSED IN: 21 plant structures; EXPRESSED DURING: 13 growth stages; Has 210 Blast hits to 148 proteins in 42 species: Archae - 0; Bacteria - 118; Metazoa - 0; Fungi - 0; Plants - 48; Viruses - 0; Other Eukaryotes - 44 (source: NCBI BLink). | chr3:17832…	NONE	NONE	NONE	NONE	NONE
Chr3:17881450-17881799	hyper	12	0	NONE	NONE	NONE	NONE	NONE	NONE	AT3G48280-AT3G48290	overlap	overlap
Chr3:17914300-17914599	hyper	7	0	AT3G48370	-	transposable_element_gene		AT3TE72570|AT3TE72575	LTR/Copia;LTR/Copia	NONE	NONE	NONE
Chr3:18040500-18040899	hyper	16	0	NONE	NONE	NONE	NONE	AT3TE73130	DNA/MuDR	NONE	overlap	overlap
Chr3:18052800-18053099	hyper	10	0	AT3G48740	-	protein_coding_gene	Symbols: SWEET11, AtSWEET11 | Nodulin MtN3 family protein | chr3:18052814-18054663 REVERSE LENGTH=289	NONE	NONE	NONE	overlap	overlap
Chr3:18277450-18277849	hyper	20	0	AT3G49300	-	protein_coding_gene	Symbols: | proline-rich family protein | chr3:18276968-18277590 REVERSE LENGTH=86	NONE	NONE	NONE	NONE	overlap
Chr3:18369250-18369549	hyper	7	0	NONE	NONE	NONE	NONE	NONE	NONE	AT3G49551-AT3G49560	NONE	NONE
Chr3:18457900-18458249	hyper	11	0	NONE	NONE	NONE	NONE	AT3TE74890|AT3TE74895	RC/Helitron;DNA/MuDR	NONE	NONE	NONE
Chr3:18458950-18459149	hyper	9	0	NONE	NONE	NONE	NONE	NONE	NONE	AT3G49760-AT3G49765	overlap	overlap
Chr3:18545550-18546049	hyper	19	0	NONE	NONE	NONE	NONE	AT3TE75240	RC/Helitron	NONE	overlap	overlap
Chr3:18633450-18633799	hyper	15	0	NONE	NONE	NONE	NONE	AT3TE75590	RC/Helitron	NONE	overlap	overlap
Chr3:18847150-18847499	hyper	10	0	NONE	NONE	NONE	NONE	NONE	NONE	AT3G50710-AT3G50720	NONE	NONE
Chr3:19301450-19301799	hyper	11	0	AT3G52030	+	protein_coding_gene	Symbols: | F-box family protein with WD40/YVTN repeat doamin | chr3:19301872-19304227 FORWARD LENGTH=454	AT3TE78310	LINE/L1	NONE	overlap	overlap
Chr3:19357600-19357949	hyper	12	0	NONE	NONE	NONE	NONE	NONE	NONE	AT3G52190-AT3G52200	overlap	overlap
Chr3:19534200-19534449	hyper	7	0	AT3G52700|AT3G52705	-|-	protein_coding_gene|transposable_element_gene	Symbols: | unknown protein; Has 6 Blast hits to 6 proteins in 2 species: Archae - 0; Bacteria - 0; Metazoa - 0; Fungi - 0; Plants - 6; Viruses - 0; Other Eukaryotes - 0 (source: NCBI BLink). | chr3:19532416-19538403 REVERSE LENGTH=216;	AT3TE79300|AT3TE79305	LTR/Copia;LTR/Copia	NONE	overlap	overlap
Chr3:19568350-19568599	hyper	8	0	NONE	NONE	NONE	NONE	NONE	NONE	AT3G52790-AT3G52800	overlap	overlap
Chr3:19667650-19667949	hyper	9	0	NONE	NONE	NONE	NONE	NONE	NONE	AT3G53040-AT3G53050	overlap	overlap
Chr3:19701000-19701249	hyper	7	0	NONE	NONE	NONE	NONE	AT3TE80000	RathE1_cons	NONE	overlap	overlap
Chr3:19701400-19701649	hyper	7	0	NONE	NONE	NONE	NONE	NONE	NONE	AT3G53150-AT3G53160	overlap	overlap
Chr3:19716450-19716699	hyper	8	0	AT3G53190	+	protein_coding_gene	Symbols: | Pectin lyase-like superfamily protein | chr3:19714171-19717537 FORWARD LENGTH=483	NONE	NONE	NONE	NONE	overlap
Chr3:20010600-20010899	hyper	8	0	NONE	NONE	NONE	NONE	NONE	NONE	AT3G54020-AT3G54030	NONE	NONE
Chr3:20024450-20024799	hyper	10	1	NONE	NONE	NONE	NONE	AT3TE81365	DNA/MuDR	NONE	overlap	overlap
Chr3:20031000-20031299	hyper	9	0	NONE	NONE	NONE	NONE	NONE	NONE	AT3G54090-AT3G54100	NONE	overlap
Chr3:20127750-20128049	hyper	9	0	NONE	NONE	NONE	NONE	AT3TE81810	DNA/MuDR	NONE	overlap	overlap
Chr3:20258800-20259199	hyper	16	0	AT3G54730	+	protein_coding_gene	Symbols: | BEST Arabidopsis thaliana protein match is: ovate family protein 9 (TAIR:AT4G04030.1); Has 17 Blast hits to 16 proteins in 6 species: Archae - 0; Bacteria - 0; Metazoa - 4; Fungi - 0; Plants - 8; Viruses - 3; Other Eukaryotes - 2 (source: NCBI BLink). | chr3:20259259-20260422 FORWARD LENGTH=387	NONE	NONE	NONE	overlap	overlap
Chr3:20480700-20480899	hyper	7	0	AT3G55252	-	protein_coding_gene	Symbols: | Plant self-incompatibility protein S1 family | chr3:20480799-20481299 REVERSE LENGTH=166	NONE	NONE	NONE	NONE	NONE
Chr3:20664450-20664649	hyper	8	0	AT3G55677	+	protein_coding_gene	Symbols: | Plant self-incompatibility protein S1 family | chr3:20663996-20664493 FORWARD LENGTH=165	NONE	NONE	NONE	overlap	NONE
Chr3:20808950-20809149	hyper	7	0	NONE	NONE	NONE	NONE	NONE	NONE	AT3G56070-AT3G56080	NONE	NONE
Chr3:20809450-20809799	hyper	14	0	NONE	NONE	NONE	NONE	NONE	NONE	AT3G56070-AT3G56080	overlap	overlap
Chr3:20955300-20955649	hyper	14	0	AT3G56560	+	protein_coding_gene	Symbols: anac065, NAC065 | NAC domain containing protein 65 | chr3:20955404-20956867 FORWARD LENGTH=228	AT3TE85245|AT3TE85250	DNA/MuDR;RC/Helitron	NONE	overlap	NONE
Chr3:20989350-20989599	hyper	12	0	AT3G56670	-	protein_coding_gene	Symbols: | BEST Arabidopsis thaliana protein match is: F-box and associated interaction domains-containing protein (TAIR:AT1G32420.1); Has 58 Blast hits to 47 proteins in 2 species: Archae - 0; Bacteria - 0; Metazoa - 0; Fungi - 0; Plants - 58; Viruses - 0; Other Eukaryotes - 0 (source: NCBI BLink). | chr3:20989035-20989995 REVERSE LENGTH=233	NONE	NONE	NONE	overlap	overlap
Chr3:20998850-20999149	hyper	12	0	NONE	NONE	NONE	NONE	AT3TE85440	LINE/L1	NONE	NONE	NONE
Chr3:21008100-21008299	hyper	8	0	NONE	NONE	NONE	NONE	AT3TE85480	LINE/L1	NONE	overlap	overlap
Chr3:21266650-21267049	hyper	15	0	NONE	NONE	NONE	NONE	AT3TE86570	RC/Helitron	NONE	overlap	overlap
Chr3:21296100-21296449	hyper	13	0	NONE	NONE	NONE	NONE	NONE	NONE	AT3G57520-AT3G57530	overlap	NONE
Chr3:21304650-21305049	hyper	16	0	NONE	NONE	NONE	NONE	AT3TE86730	RC/Helitron	NONE	NONE	NONE
Chr3:21380600-21380849	hyper	7	0	NONE	NONE	NONE	NONE	NONE	NONE	AT3G57670-AT3G57680	overlap	overlap
Chr3:21601700-21602049	hyper	12	0	NONE	NONE	NONE	NONE	NONE	NONE	AT3G58390-AT3G58400	overlap	overlap
Chr3:22104950-22105249	hyper	7	0	AT3G59830	-	protein_coding_gene	Symbols: | Integrin-linked protein kinase family | chr3:22103006-22105323 REVERSE LENGTH=477	NONE	NONE	NONE	overlap	NONE
Chr3:22203750-22204049	hyper	9	0	NONE	NONE	NONE	NONE	NONE	NONE	AT3G60110-AT3G60120	overlap	overlap
Chr3:22232450-22232899	hyper	18	0	AT3G60164|AT3G60170	-|+	pseudogene|transposable_element_gene	pseudogene;	AT3TE90530	LTR/Copia	NONE	overlap	NONE
Chr3:22260100-22260449	hyper	9	1	NONE	NONE	NONE	NONE	AT3TE90650	RC/Helitron	NONE	overlap	overlap
Chr3:22476550-22476949	hyper	16	0	NONE	NONE	NONE	NONE	AT3TE91590	DNA/Pogo	NONE	NONE	overlap
Chr3:22540650-22541049	hyper	20	0	NONE	NONE	NONE	NONE	AT3TE91825|AT3TE91830	RC/Helitron;DNA	NONE	overlap	overlap
Chr3:22665650-22665999	hyper	15	0	NONE	NONE	NONE	NONE	NONE	NONE	AT3G61230-AT3G61240	overlap	NONE
Chr3:22746800-22747099	hyper	8	0	AT3G61470	+	protein_coding_gene	Symbols: LHCA2 | photosystem I light harvesting complex gene 2 | chr3:22745736-22747032 FORWARD LENGTH=257	NONE	NONE	NONE	overlap	overlap
Chr3:22747750-22748399	hyper	24	0	NONE	NONE	NONE	NONE	AT3TE92720|AT3TE92725|AT3TE92730	RC/Helitron;DNA/Pogo;LTR/Copia	NONE	overlap	overlap
Chr3:23203450-23203949	hyper	34	0	AT3G62725	-	transposable_element_gene		AT3TE94580	LINE/L1	NONE	overlap	overlap
Chr4:158600-158799	hyper	8	0	NONE	NONE	NONE	NONE	NONE	NONE	AT4G00356-AT4G00360	NONE	NONE
Chr4:199450-199749	hyper	11	0	NONE	NONE	NONE	NONE	NONE	NONE	AT4G00440-AT4G00450	NONE	NONE
Chr4:248350-248699	hyper	11	0	NONE	NONE	NONE	NONE	NONE	NONE	AT4G00570-AT4G00580	overlap	overlap
Chr4:273700-274049	hyper	11	0	NONE	NONE	NONE	NONE	NONE	NONE	AT4G00651-AT4G00660	NONE	NONE
Chr4:415300-415549	hyper	7	0	AT4G00960	+	protein_coding_gene	Symbols: | Protein kinase superfamily protein | chr4:414361-416180 FORWARD LENGTH=372	AT4TE02150|AT4TE02155	DNA/MuDR;DNA/MuDR	NONE	NONE	NONE
Chr4:490200-490399	hyper	7	0	NONE	NONE	NONE	NONE	NONE	NONE	AT4G01130-AT4G01140	overlap	overlap
Chr4:520550-520849	hyper	9	0	AT4G01240	-	protein_coding_gene	Symbols: | S-adenosyl-L-methionine-dependent methyltransferases superfamily protein | chr4:517795-521972 REVERSE LENGTH=659	AT4TE02720|AT4TE02725	DNA/MuDR;DNA	NONE	overlap	NONE
Chr4:553800-554049	hyper	10	0	AT4G01335	+	protein_coding_gene	Symbols: | FUNCTIONS IN: molecular_function unknown; INVOLVED IN: biological_process unknown; LOCATED IN: endomembrane system; BEST Arabidopsis thaliana protein match is: CHP-rich zinc finger protein-related (TAIR:AT4G01340.1); Has 13 Blast hits to 13 proteins in 2 species: Archae - 0; Bacteria - 0; Metazoa - 0; Fungi - 0; Plants - 13; Viruses - 0; Other Eukaryotes - 0 (source: NCBI BLink). | chr…	AT4TE02900	DNA/Mariner	NONE	overlap	overlap
Chr4:554200-554449	hyper	9	0	NONE	NONE	NONE	NONE	AT4TE02900	DNA/Mariner	NONE	overlap	overlap
Chr4:559450-559849	hyper	21	0	NONE	NONE	NONE	NONE	AT4TE02925|AT4TE02930	RC/Helitron;RC/Helitron	NONE	overlap	overlap
Chr4:611550-611849	hyper	10	0	NONE	NONE	NONE	NONE	NONE	NONE	AT4G01450-AT4G01455	overlap	overlap
Chr4:663700-664049	hyper	14	0	AT4G01530	+	transposable_element_gene		AT4TE03425|AT4TE03430	LINE/L1;LINE/L1	NONE	overlap	overlap
Chr4:712800-713049	hyper	12	0	NONE	NONE	NONE	NONE	AT4TE03670	DNA/HAT	NONE	overlap	overlap
Chr4:817150-817649	hyper	15	0	AT4G01890	+	protein_coding_gene	Symbols: | Pectin lyase-like superfamily protein | chr4:816210-818428 FORWARD LENGTH=468	NONE	NONE	NONE	NONE	NONE
Chr4:926250-926599	hyper	13	0	NONE	NONE	NONE	NONE	NONE	NONE	AT4G02090-AT4G02100	overlap	overlap
Chr4:1026300-1026649	hyper	10	0	NONE	NONE	NONE	NONE	AT4TE05210	DNA/Pogo	NONE	overlap	overlap
Chr4:1088850-1089099	hyper	7	0	NONE	NONE	NONE	NONE	AT4TE05540	RC/Helitron	NONE	NONE	overlap
Chr4:1371400-1371699	hyper	8	0	AT4G03090	-	protein_coding_gene	Symbols: | sequence-specific DNA binding;sequence-specific DNA binding transcription factors | chr4:1366495-1370937 REVERSE LENGTH=913	NONE	NONE	NONE	NONE	overlap
Chr4:1381350-1381649	hyper	9	0	NONE	NONE	NONE	NONE	NONE	NONE	AT4G03113-AT4G03115	overlap	overlap
Chr4:1565050-1565299	hyper	7	0	NONE	NONE	NONE	NONE	NONE	NONE	AT4G03520-AT4G03530	NONE	NONE
Chr4:1590800-1591049	hyper	10	0	AT4G03570	-	protein_coding_gene	Symbols: | Cystatin/monellin superfamily protein | chr4:1590413-1594105 REVERSE LENGTH=347	NONE	NONE	NONE	overlap	overlap
Chr4:1591200-1591549	hyper	9	1	AT4G03570	-	protein_coding_gene	Symbols: | Cystatin/monellin superfamily protein | chr4:1590413-1594105 REVERSE LENGTH=347	NONE	NONE	NONE	overlap	overlap
Chr4:1758500-1758799	hyper	10	0	NONE	NONE	NONE	NONE	AT4TE08810	RC/Helitron	NONE	NONE	NONE
Chr4:1938750-1939099	hyper	14	0	NONE	NONE	NONE	NONE	NONE	NONE	AT4G04030-AT4G04040	overlap	overlap
Chr4:1960150-1960399	hyper	8	0	NONE	NONE	NONE	NONE	AT4TE09410|AT4TE09415	DNA;RC/Helitron	NONE	overlap	overlap
Chr4:1974250-1974649	hyper	20	0	NONE	NONE	NONE	NONE	AT4TE09470	DNA/En-Spm	NONE	overlap	overlap
Chr4:1995600-1995799	hyper	8	0	NONE	NONE	NONE	NONE	NONE	NONE	AT4G04145-AT4G04150	NONE	NONE
Chr4:2032350-2032599	hyper	7	1	NONE	NONE	NONE	NONE	AT4TE09670	DNA/MuDR	NONE	NONE	NONE
Chr4:2219050-2219249	hyper	7	0	AT4G04450	+	protein_coding_gene	Symbols: WRKY42, AtWRKY42 | WRKY family transcription factor | chr4:2218379-2221113 FORWARD LENGTH=528	NONE	NONE	NONE	overlap	NONE
Chr4:2388100-2388449	hyper	9	0	NONE	NONE	NONE	NONE	AT4TE11130	DNA/HAT	NONE	overlap	overlap
Chr4:2398250-2398599	hyper	11	0	NONE	NONE	NONE	NONE	AT4TE11175	RC/Helitron	NONE	NONE	NONE
Chr4:2416250-2416499	hyper	10	0	NONE	NONE	NONE	NONE	NONE	NONE	AT4G04745-AT4G04750	overlap	overlap
Chr4:2423050-2423399	hyper	8	0	NONE	NONE	NONE	NONE	AT4TE11295|AT4TE11300	RC/Helitron;DNA	NONE	overlap	overlap
Chr4:2426950-2427249	hyper	7	0	AT4G04760	+	protein_coding_gene	Symbols: | Major facilitator superfamily protein | chr4:2424164-2427769 FORWARD LENGTH=467	AT4TE11315	DNA/MuDR	NONE	NONE	overlap
Chr4:2449050-2449249	hyper	7	0	NONE	NONE	NONE	NONE	AT4TE11400	RC/Helitron	NONE	NONE	NONE
Chr4:2566400-2566899	hyper	30	0	NONE	NONE	NONE	NONE	AT4TE12015	RC/Helitron	NONE	NONE	overlap
Chr4:2569550-2569749	hyper	7	0	NONE	NONE	NONE	NONE	NONE	NONE	AT4G05010-AT4G05018	overlap	overlap
Chr4:2611700-2611999	hyper	7	0	AT4G05090|AT4G05091	+|+	protein_coding_gene|protein_coding_gene	Symbols: | Inositol monophosphatase family protein | chr4:2609244-2611627 FORWARD LENGTH=397;Symbols: | unknown protein; Has 30201 Blast hits to 17322 proteins in 780 species: Archae - 12; Bacteria - 1396; Metazoa - 17338; Fungi - 3422; Plants - 5037; Viruses - 0; Other Eukaryotes - 2996 (source: NCBI BLink). | chr4:2611781-2611981 FORWARD LENGTH=66	NONE	NONE	NONE	NONE	NONE
Chr4:2612950-2613349	hyper	16	0	NONE	NONE	NONE	NONE	AT4TE12215|AT4TE12220|AT4TE12225	RC/Helitron;DNA/HAT;DNA/HAT	NONE	NONE	NONE
Chr4:2635400-2635599	hyper	7	0	NONE	NONE	NONE	NONE	NONE	NONE	AT4G05120-AT4G05130	NONE	NONE
Chr4:2803900-2804249	hyper	14	0	NONE	NONE	NONE	NONE	AT4TE13155	RC/Helitron	NONE	overlap	overlap
Chr4:2910500-2910799	hyper	11	0	AT4G05595	-	transposable_element_gene		AT4TE13555	LTR/Gypsy	NONE	overlap	overlap
Chr4:3132150-3132449	hyper	8	0	NONE	NONE	NONE	NONE	AT4TE14435	DNA/MuDR	NONE	overlap	overlap
Chr4:3356500-3356749	hyper	9	0	NONE	NONE	NONE	NONE	AT4TE15310	RathE3_cons	NONE	overlap	overlap
Chr4:3615450-3615749	hyper	8	0	NONE	NONE	NONE	NONE	AT4TE16145|AT4TE16150	LTR/Gypsy;LTR/Gypsy	NONE	overlap	overlap
Chr4:4105000-4105299	hyper	8	0	NONE	NONE	NONE	NONE	NONE	NONE	AT4G06752-AT4G07031	overlap	overlap
Chr4:4808150-4808399	hyper	7	0	NONE	NONE	NONE	NONE	NONE	NONE	AT4G07960-AT4G07965	overlap	overlap
Chr4:4808600-4808799	hyper	7	0	AT4G07965	+	protein_coding_gene	Symbols: | unknown protein; Has 30201 Blast hits to 17322 proteins in 780 species: Archae - 12; Bacteria - 1396; Metazoa - 17338; Fungi - 3422; Plants - 5037; Viruses - 0; Other Eukaryotes - 2996 (source: NCBI BLink). | chr4:4808635-4809352 FORWARD LENGTH=140	NONE	NONE	NONE	overlap	overlap
Chr4:4887500-4887799	hyper	9	0	AT4G08040	+	protein_coding_gene	Symbols: ACS11 | 1-aminocyclopropane-1-carboxylate synthase 11 | chr4:4887112-4888939 FORWARD LENGTH=460	NONE	NONE	NONE	NONE	NONE
Chr4:5143500-5143799	hyper	7	0	NONE	NONE	NONE	NONE	AT4TE21340	RC/Helitron	NONE	overlap	overlap
Chr4:5151400-5151749	hyper	17	0	NONE	NONE	NONE	NONE	NONE	NONE	AT4G08150-AT4G08151	overlap	overlap
Chr4:5430450-5430649	hyper	7	1	NONE	NONE	NONE	NONE	AT4TE22725	RC/Helitron	NONE	overlap	overlap
Chr4:5494600-5494899	hyper	7	0	NONE	NONE	NONE	NONE	AT4TE22970	DNA/MuDR	NONE	overlap	overlap
Chr4:5499150-5499399	hyper	8	0	NONE	NONE	NONE	NONE	AT4TE23010	RC/Helitron	NONE	overlap	overlap
Chr4:5551050-5551299	hyper	7	0	AT4G08685	+	protein_coding_gene	Symbols: SAH7 | Pollen Ole e 1 allergen and extensin family protein | chr4:5550563-5551259 FORWARD LENGTH=159	NONE	NONE	NONE	NONE	NONE
Chr4:5564600-5564799	hyper	7	0	NONE	NONE	NONE	NONE	NONE	NONE	AT4G08692-AT4G08695	NONE	overlap
Chr4:5564950-5565249	hyper	12	0	AT4G08695	-	pseudogene	pseudogene	NONE	NONE	NONE	NONE	overlap
Chr4:5707000-5707349	hyper	14	0	NONE	NONE	NONE	NONE	AT4TE23875	RC/Helitron	NONE	overlap	overlap
Chr4:5713900-5714149	hyper	7	0	NONE	NONE	NONE	NONE	NONE	NONE	AT4G08910-AT4G08920	NONE	NONE
Chr4:5773500-5774049	hyper	18	0	NONE	NONE	NONE	NONE	NONE	NONE	AT4G08995-AT4G09000	overlap	overlap
Chr4:5802250-5802549	hyper	11	0	AT4G09070	+	protein_coding_gene	Symbols: | TATA-binding related factor (TRF) of subunit 20 of Mediator complex | chr4:5802308-5803392 FORWARD LENGTH=219	AT4TE24385	RC/Helitron	NONE	NONE	NONE
Chr4:5835450-5835749	hyper	9	0	NONE	NONE	NONE	NONE	AT4TE24530|AT4TE24535	RC/Helitron;RC/Helitron	NONE	overlap	overlap
Chr4:5864850-5865149	hyper	9	0	NONE	NONE	NONE	NONE	NONE	NONE	AT4G09205-AT4G09210	overlap	overlap
Chr4:5882150-5882449	hyper	10	0	NONE	NONE	NONE	NONE	NONE	NONE	AT4G09255-AT4G09260	overlap	overlap
Chr4:5927850-5928199	hyper	10	0	NONE	NONE	NONE	NONE	NONE	NONE	AT4G09340-AT4G09350	overlap	overlap
Chr4:5965400-5965649	hyper	8	0	NONE	NONE	NONE	NONE	AT4TE25090	RC/Helitron	NONE	overlap	overlap
Chr4:5976150-5976449	hyper	8	0	NONE	NONE	NONE	NONE	NONE	NONE	AT4G09432-AT4G09440	overlap	overlap
Chr4:6015250-6015549	hyper	7	0	NONE	NONE	NONE	NONE	AT4TE25330|AT4TE25335	DNA/HAT;LINE/L1	NONE	overlap	overlap
Chr4:6020200-6020399	hyper	7	0	NONE	NONE	NONE	NONE	AT4TE25355	DNA/En-Spm	NONE	overlap	overlap
Chr4:6024300-6024799	hyper	25	0	NONE	NONE	NONE	NONE	AT4TE25370	LINE/L1	NONE	NONE	overlap
Chr4:6067050-6067399	hyper	14	0	NONE	NONE	NONE	NONE	AT4TE25590	LTR/Copia	NONE	overlap	overlap
Chr4:6141550-6141799	hyper	7	0	NONE	NONE	NONE	NONE	AT4TE25925	RC/Helitron	NONE	overlap	overlap
Chr4:6187850-6188199	hyper	12	0	NONE	NONE	NONE	NONE	AT4TE26210	DNA/HAT	NONE	overlap	NONE
Chr4:6192350-6192699	hyper	9	0	AT4G09850	+	protein_coding_gene	Symbols: | unknown protein; FUNCTIONS IN: molecular_function unknown; INVOLVED IN: biological_process unknown; LOCATED IN: endomembrane system; EXPRESSED IN: synergid; Has 2 Blast hits to 2 proteins in 1 species: Archae - 0; Bacteria - 0; Metazoa - 0; Fungi - 0; Plants - 2; Viruses - 0; Other Eukaryotes - 0 (source: NCBI BLink). | chr4:6192681-6192851 FORWARD LENGTH=56	NONE	NONE	NONE	overlap	overlap
Chr4:6201600-6201899	hyper	7	0	NONE	NONE	NONE	NONE	AT4TE26275|AT4TE26280	LINE/L1;DNA/HAT	NONE	NONE	NONE
Chr4:6281700-6281999	hyper	11	0	NONE	NONE	NONE	NONE	NONE	NONE	AT4G10040-AT4G10050	NONE	NONE
Chr4:6358100-6358399	hyper	11	0	AT4G10201|AT4G10210	+|+	pseudogene|protein_coding_gene	pseudogene;Symbols: | Protein of Unknown Function (DUF239) | chr4:6357218-6360256 FORWARD LENGTH=393	AT4TE27085	DNA/MuDR	NONE	overlap	overlap
Chr4:6435950-6436199	hyper	9	0	NONE	NONE	NONE	NONE	NONE	NONE	AT4G10380-AT4G10390	NONE	overlap
Chr4:6472950-6473149	hyper	7	0	NONE	NONE	NONE	NONE	AT4TE27640	LTR/Copia	NONE	overlap	overlap
Chr4:6641700-6641949	hyper	7	0	AT4G10790	-	protein_coding_gene	Symbols: | UBX domain-containing protein | chr4:6640752-6643035 REVERSE LENGTH=480	NONE	NONE	NONE	NONE	NONE
Chr4:6829750-6830049	hyper	10	0	NONE	NONE	NONE	NONE	NONE	NONE	AT4G11200-AT4G11210	overlap	overlap
Chr4:6835000-6835349	hyper	11	0	NONE	NONE	NONE	NONE	NONE	NONE	AT4G11210-AT4G11211	overlap	overlap
Chr4:6863450-6863749	hyper	8	1	NONE	NONE	NONE	NONE	NONE	NONE	AT4G11270-AT4G11280	overlap	overlap
Chr4:6877400-6877699	hyper	19	0	NONE	NONE	NONE	NONE	NONE	NONE	AT4G11300-AT4G11310	overlap	overlap
Chr4:7019050-7019299	hyper	8	0	NONE	NONE	NONE	NONE	NONE	NONE	AT4G11610-AT4G11630	NONE	overlap
Chr4:7089600-7090299	hyper	40	0	NONE	NONE	NONE	NONE	AT4TE30760	LTR/Copia	NONE	overlap	overlap
Chr4:7139850-7140199	hyper	21	1	NONE	NONE	NONE	NONE	NONE	NONE	AT4G11860-AT4G11870	overlap	overlap
Chr4:7214200-7214549	hyper	15	0	NONE	NONE	NONE	NONE	AT4TE31405	DNA/HAT	NONE	overlap	overlap
Chr4:7240650-7240949	hyper	9	0	AT4G12080	+	protein_coding_gene	Symbols: AHL1, ATAHL1 | AT-hook motif nuclear-localized protein 1 | chr4:7239466-7241246 FORWARD LENGTH=356	NONE	NONE	NONE	NONE	NONE
Chr4:7244750-7245449	hyper	22	0	NONE	NONE	NONE	NONE	AT4TE31540	RC/Helitron	NONE	overlap	overlap
Chr4:7320800-7321049	hyper	7	0	AT4G12334	-	protein_coding_gene	Symbols: | Cytochrome P450 superfamily protein | chr4:7320602-7321061 REVERSE LENGTH=113	NONE	NONE	NONE	NONE	NONE
Chr4:7346100-7346349	hyper	9	0	NONE	NONE	NONE	NONE	NONE	NONE	AT4G12410-AT4G12420	overlap	overlap
Chr4:7382700-7383049	hyper	16	0	NONE	NONE	NONE	NONE	AT4TE32160	RC/Helitron	NONE	overlap	overlap
Chr4:7444650-7444999	hyper	14	0	NONE	NONE	NONE	NONE	NONE	NONE	AT4G12560-AT4G12570	overlap	overlap
Chr4:7520200-7520399	hyper	7	0	NONE	NONE	NONE	NONE	AT4TE32815	LINE/L1	NONE	overlap	NONE
Chr4:7619550-7619849	hyper	8	0	AT4G13050	+	protein_coding_gene	Symbols: | Acyl-ACP thioesterase | chr4:7617739-7619355 FORWARD LENGTH=367	NONE	NONE	NONE	NONE	NONE
Chr4:7623750-7624149	hyper	16	0	NONE	NONE	NONE	NONE	AT4TE33350	RC/Helitron	NONE	NONE	overlap
Chr4:7624750-7625099	hyper	11	0	AT4G13075	-	protein_coding_gene	Symbols: RALFL30 | RALF-like 30 | chr4:7624884-7625114 REVERSE LENGTH=76	NONE	NONE	NONE	overlap	overlap
Chr4:7675350-7675699	hyper	11	0	AT4G13230	-	protein_coding_gene	Symbols: | Late embryogenesis abundant protein (LEA) family protein | chr4:7675841-7676629 REVERSE LENGTH=120	AT4TE33600	RathE3_cons	NONE	overlap	overlap
Chr4:7707500-7707849	hyper	9	0	NONE	NONE	NONE	NONE	NONE	NONE	AT4G13260-AT4G13261	overlap	overlap
Chr4:7721150-7721449	hyper	10	0	NONE	NONE	NONE	NONE	AT4TE33830	DNA/HAT	NONE	overlap	overlap
Chr4:7763000-7763349	hyper	11	0	NONE	NONE	NONE	NONE	NONE	NONE	AT4G13340-AT4G13345	overlap	NONE
Chr4:7810650-7810899	hyper	7	0	AT4G13440	+	protein_coding_gene	Symbols: | Calcium-binding EF-hand family protein | chr4:7810215-7810679 FORWARD LENGTH=154	AT4TE34260	RC/Helitron	NONE	overlap	overlap
Chr4:7899200-7899399	hyper	7	0	NONE	NONE	NONE	NONE	AT4TE34705	DNA	NONE	NONE	overlap
Chr4:7904550-7904849	hyper	8	0	NONE	NONE	NONE	NONE	NONE	NONE	AT4G13590-AT4G13600	NONE	NONE
Chr4:7907650-7907849	hyper	8	0	NONE	NONE	NONE	NONE	AT4TE34750	RC/Helitron	NONE	overlap	overlap
Chr4:7921950-7922249	hyper	9	0	NONE	NONE	NONE	NONE	NONE	NONE	AT4G13610-AT4G13611	overlap	overlap
Chr4:7926850-7927149	hyper	9	0	NONE	NONE	NONE	NONE	NONE	NONE	AT4G13615-AT4G13620	NONE	overlap
Chr4:7945450-7945749	hyper	9	0	NONE	NONE	NONE	NONE	NONE	NONE	AT4G13650-AT4G13660	overlap	overlap
Chr4:7946150-7946499	hyper	7	0	AT4G13660	+	protein_coding_gene	Symbols: ATPRR2, PRR2 | pinoresinol reductase 2 | chr4:7946283-7948252 FORWARD LENGTH=317	NONE	NONE	NONE	overlap	NONE
Chr4:8088100-8088949	hyper	46	0	AT4G13992	+	protein_coding_gene	Symbols: | Cysteine/Histidine-rich C1 domain family protein | chr4:8087340-8089268 FORWARD LENGTH=642	NONE	NONE	NONE	overlap	overlap
Chr4:8106650-8106999	hyper	13	0	NONE	NONE	NONE	NONE	NONE	NONE	AT4G14050-AT4G14060	NONE	overlap
Chr4:8138250-8138499	hyper	7	0	AT4G14130	-	protein_coding_gene	Symbols: XTR7, XTH15 | xyloglucan endotransglucosylase/hydrolase 15 | chr4:8137161-8138196 REVERSE LENGTH=289	NONE	NONE	NONE	overlap	overlap
Chr4:8166450-8166749	hyper	9	1	NONE	NONE	NONE	NONE	AT4TE36100	DNA/MuDR	NONE	overlap	overlap
Chr4:8271250-8271549	hyper	8	0	AT4G14365	-	protein_coding_gene	Symbols: XBAT34 | XB3 ortholog 4 in Arabidopsis thaliana | chr4:8271660-8273685 REVERSE LENGTH=376	NONE	NONE	NONE	overlap	overlap
Chr4:8308150-8308899	hyper	21	0	NONE	NONE	NONE	NONE	NONE	NONE	AT4G14440-AT4G14450	overlap	overlap
Chr4:8404350-8404649	hyper	11	0	NONE	NONE	NONE	NONE	NONE	NONE	AT4G14650-AT4G14660	overlap	overlap
Chr4:8446900-8447199	hyper	12	0	NONE	NONE	NONE	NONE	NONE	NONE	AT4G14723-AT4G14730	overlap	overlap
Chr4:8544400-8544799	hyper	17	0	AT4G14940	+	protein_coding_gene	Symbols: ATAO1, AO1 | amine oxidase 1 | chr4:8541879-8544304 FORWARD LENGTH=650	NONE	NONE	NONE	NONE	NONE
Chr4:8613000-8613399	hyper	32	0	NONE	NONE	NONE	NONE	AT4TE38370	RC/Helitron	NONE	overlap	overlap
Chr4:8613800-8614149	hyper	10	0	AT4G15090	+	protein_coding_gene	Symbols: FAR1 | FRS (FAR1 Related Sequences) transcription factor family | chr4:8614806-8617870 FORWARD LENGTH=827	AT4TE38370|AT4TE38375	RC/Helitron;RC/Helitron	NONE	overlap	overlap
Chr4:8715450-8715849	hyper	14	0	NONE	NONE	NONE	NONE	NONE	NONE	AT4G15260-AT4G15270	overlap	overlap
Chr4:8777750-8777999	hyper	7	0	AT4G15370	-	protein_coding_gene	Symbols: BARS1, PEN2 | baruol synthase 1 | chr4:8773786-8779685 REVERSE LENGTH=759	AT4TE39195|AT4TE39200	RC/Helitron;RC/Helitron	NONE	overlap	overlap
Chr4:8794500-8794799	hyper	7	0	NONE	NONE	NONE	NONE	AT4TE39270	DNA/HAT	NONE	overlap	overlap
Chr4:9162850-9163099	hyper	9	0	NONE	NONE	NONE	NONE	NONE	NONE	AT4G16162-AT4G16165	NONE	NONE
Chr4:9370600-9370949	hyper	12	0	NONE	NONE	NONE	NONE	NONE	NONE	AT4G16640-AT4G16650	NONE	overlap
Chr4:9432950-9433249	hyper	7	0	NONE	NONE	NONE	NONE	AT4TE42605	DNA/HAT	NONE	overlap	NONE
Chr4:9446450-9446749	hyper	10	0	NONE	NONE	NONE	NONE	NONE	NONE	AT4G16770-AT4G16780	NONE	NONE
Chr4:9463500-9463849	hyper	11	0	NONE	NONE	NONE	NONE	AT4TE42755	RC/Helitron	NONE	NONE	NONE
Chr4:9542650-9542899	hyper	10	0	AT4G16950	-	protein_coding_gene	Symbols: RPP5 | Disease resistance protein (TIR-NBS-LRR class) family | chr4:9539010-9544340 REVERSE LENGTH=1449	NONE	NONE	NONE	overlap	overlap
Chr4:9737700-9737949	hyper	8	0	NONE	NONE	NONE	NONE	AT4TE44080	LTR/Copia	NONE	overlap	overlap
Chr4:9980700-9980949	hyper	7	0	NONE	NONE	NONE	NONE	NONE	NONE	AT4G17980-AT4G17990	overlap	overlap
Chr4:10112550-10112899	hyper	18	0	NONE	NONE	NONE	NONE	NONE	NONE	AT4G18282-AT4G18290	overlap	overlap
Chr4:10139450-10139799	hyper	20	0	NONE	NONE	NONE	NONE	NONE	NONE	AT4G18340-AT4G18350	NONE	overlap
Chr4:10156900-10157099	hyper	7	2	NONE	NONE	NONE	NONE	NONE	NONE	AT4G18375-AT4G18380	overlap	overlap
Chr4:10180650-10181049	hyper	22	0	NONE	NONE	NONE	NONE	NONE	NONE	AT4G18422-AT4G18425	NONE	overlap
Chr4:10223450-10223799	hyper	14	0	NONE	NONE	NONE	NONE	NONE	NONE	AT4G18540-AT4G18550	overlap	overlap
Chr4:10247800-10248149	hyper	14	0	NONE	NONE	NONE	NONE	AT4TE46700	DNA/HAT	NONE	overlap	overlap
Chr4:10265850-10266199	hyper	10	0	NONE	NONE	NONE	NONE	NONE	NONE	AT4G18650-AT4G18660	overlap	overlap
Chr4:10266450-10266749	hyper	9	0	NONE	NONE	NONE	NONE	NONE	NONE	AT4G18650-AT4G18660	overlap	overlap
Chr4:10294150-10294399	hyper	7	0	NONE	NONE	NONE	NONE	AT4TE46920	RathE2_cons	NONE	overlap	overlap
Chr4:10558950-10559249	hyper	9	0	NONE	NONE	NONE	NONE	NONE	NONE	AT4G19330-AT4G19340	overlap	overlap
Chr4:10605850-10606199	hyper	14	0	NONE	NONE	NONE	NONE	AT4TE48500	RC/Helitron	NONE	overlap	overlap
Chr4:10757850-10758349	hyper	22	0	NONE	NONE	NONE	NONE	NONE	NONE	AT4G19790-AT4G19800	overlap	overlap
Chr4:10793950-10794149	hyper	7	0	NONE	NONE	NONE	NONE	AT4TE49465	RC/Helitron	NONE	overlap	overlap
Chr4:11124300-11124549	hyper	8	0	NONE	NONE	NONE	NONE	NONE	NONE	AT4G20730-AT4G20740	overlap	overlap
Chr4:11145300-11145599	hyper	8	0	NONE	NONE	NONE	NONE	NONE	NONE	AT4G20810-AT4G20820	NONE	NONE
Chr4:11236050-11236349	hyper	10	0	NONE	NONE	NONE	NONE	NONE	NONE	AT4G21040-AT4G21050	NONE	NONE
Chr4:11359600-11359999	hyper	33	0	NONE	NONE	NONE	NONE	AT4TE52280|AT4TE52285	RC/Helitron;RC/Helitron	NONE	overlap	overlap
Chr4:11414100-11414299	hyper	7	0	NONE	NONE	NONE	NONE	NONE	NONE	AT4G21430-AT4G21437	NONE	NONE
Chr4:11475050-11475399	hyper	14	0	NONE	NONE	NONE	NONE	NONE	NONE	AT4G21570-AT4G21580	overlap	NONE
Chr4:11525150-11525399	hyper	9	0	NONE	NONE	NONE	NONE	AT4TE53180	DNA/Mariner	NONE	overlap	overlap
Chr4:11768750-11769049	hyper	12	0	NONE	NONE	NONE	NONE	AT4TE54430	RC/Helitron	NONE	overlap	overlap
Chr4:11829250-11829649	hyper	18	0	NONE	NONE	NONE	NONE	NONE	NONE	AT4G22430-AT4G22440	overlap	overlap
Chr4:12052200-12052549	hyper	14	0	NONE	NONE	NONE	NONE	NONE	NONE	AT4G22990-AT4G23000	overlap	NONE
Chr4:12092700-12092949	hyper	9	0	NONE	NONE	NONE	NONE	NONE	NONE	AT4G23070-AT4G23080	overlap	overlap
Chr4:12137450-12137899	hyper	32	0	NONE	NONE	NONE	NONE	AT4TE56300	RC/Helitron	NONE	NONE	NONE
Chr4:12256150-12256499	hyper	12	0	AT4G23493	-	protein_coding_gene	Symbols: | unknown protein; Has 30201 Blast hits to 17322 proteins in 780 species: Archae - 12; Bacteria - 1396; Metazoa - 17338; Fungi - 3422; Plants - 5037; Viruses - 0; Other Eukaryotes - 2996 (source: NCBI BLink). | chr4:12256327-12256693 REVERSE LENGTH=87	NONE	NONE	NONE	overlap	overlap
Chr4:12288500-12288799	hyper	12	0	NONE	NONE	NONE	NONE	NONE	NONE	AT4G23540-AT4G23550	overlap	NONE
Chr4:12289800-12290149	hyper	10	0	NONE	NONE	NONE	NONE	NONE	NONE	AT4G23540-AT4G23550	overlap	overlap
Chr4:12293600-12293899	hyper	10	0	AT4G23560	-	protein_coding_gene	Symbols: AtGH9B15, GH9B15 | glycosyl hydrolase 9B15 | chr4:12293633-12295788 REVERSE LENGTH=479	NONE	NONE	NONE	overlap	overlap
Chr4:12587950-12588199	hyper	8	0	NONE	NONE	NONE	NONE	AT4TE58665	RC/Helitron	NONE	NONE	overlap
Chr4:12740650-12740849	hyper	7	0	NONE	NONE	NONE	NONE	AT4TE59485|AT4TE59490	RC/Helitron;RC/Helitron	NONE	overlap	overlap
Chr4:12862450-12862799	hyper	12	0	NONE	NONE	NONE	NONE	AT4TE60120	DNA/MuDR	NONE	overlap	overlap
Chr4:12947600-12947849	hyper	7	0	NONE	NONE	NONE	NONE	AT4TE60580|AT4TE60585	DNA/MuDR;RC/Helitron	NONE	overlap	NONE
Chr4:13326550-13326749	hyper	7	0	NONE	NONE	NONE	NONE	NONE	NONE	AT4G26340-AT4G26350	overlap	NONE
Chr4:13369800-13370149	hyper	12	0	AT4G26460	+	protein_coding_gene	Symbols: | S-adenosyl-L-methionine-dependent methyltransferases superfamily protein | chr4:13369590-13370011 FORWARD LENGTH=115	AT4TE62850	RC/Helitron	NONE	overlap	overlap
Chr4:13580600-13580799	hyper	7	0	NONE	NONE	NONE	NONE	NONE	NONE	AT4G27052-AT4G27060	NONE	NONE
Chr4:13631900-13632099	hyper	8	0	AT4G27210	+	transposable_element_gene		AT4TE64180	LTR/Copia	NONE	overlap	overlap
Chr4:13684800-13685049	hyper	7	0	NONE	NONE	NONE	NONE	NONE	NONE	AT4G27330-AT4G27340	NONE	NONE
Chr4:13713500-13713799	hyper	8	0	AT4G27420	-	protein_coding_gene	Symbols: | ABC-2 type transporter family protein | chr4:13712434-13714797 REVERSE LENGTH=638	NONE	NONE	NONE	NONE	NONE
Chr4:14310600-14310849	hyper	7	0	AT4G29035	+	protein_coding_gene	Symbols: | Plant self-incompatibility protein S1 family | chr4:14310315-14310770 FORWARD LENGTH=151	NONE	NONE	NONE	overlap	overlap
Chr4:14434450-14434649	hyper	8	0	AT4G29300	-	protein_coding_gene	Symbols: LCR27 | low-molecular-weight cysteine-rich 27 | chr4:14434135-14434481 REVERSE LENGTH=77	NONE	NONE	NONE	overlap	overlap
Chr4:14436600-14436999	hyper	15	0	AT4G29305	-	protein_coding_gene	Symbols: LCR25 | low-molecular-weight cysteine-rich 25 | chr4:14436284-14436631 REVERSE LENGTH=77	NONE	NONE	NONE	overlap	overlap
Chr4:14682400-14682699	hyper	12	0	AT4G30030	-	protein_coding_gene	Symbols: | Eukaryotic aspartyl protease family protein | chr4:14682210-14683484 REVERSE LENGTH=424	NONE	NONE	NONE	overlap	overlap
Chr4:14979850-14980049	hyper	7	0	NONE	NONE	NONE	NONE	NONE	NONE	AT4G30740-AT4G30750	overlap	overlap
Chr4:15288350-15288699	hyper	8	0	NONE	NONE	NONE	NONE	NONE	NONE	AT4G31540-AT4G31550	NONE	NONE
Chr4:15696700-15697149	hyper	15	0	NONE	NONE	NONE	NONE	NONE	NONE	AT4G32530-AT4G32540	overlap	overlap
Chr4:16180500-16180699	hyper	8	0	NONE	NONE	NONE	NONE	AT4TE77550	DNA/Tc1	NONE	overlap	overlap
Chr4:17044500-17044849	hyper	15	0	NONE	NONE	NONE	NONE	NONE	NONE	AT4G36020-AT4G36030	overlap	overlap
Chr4:17261900-17262299	hyper	23	0	AT4G36590	-	protein_coding_gene	Symbols: | MADS-box transcription factor family protein | chr4:17261146-17262189 REVERSE LENGTH=248	AT4TE83230|AT4TE83235|AT4TE83240	RC/Helitron;DNA/MuDR;DNA	NONE	NONE	overlap
Chr4:17412950-17413399	hyper	29	0	NONE	NONE	NONE	NONE	NONE	NONE	AT4G36925-AT4G36930	overlap	overlap
Chr4:17511750-17512049	hyper	7	0	NONE	NONE	NONE	NONE	AT4TE84530	RC/Helitron	NONE	overlap	overlap
Chr4:17637500-17637749	hyper	12	0	NONE	NONE	NONE	NONE	NONE	NONE	AT4G37530-AT4G37540	overlap	overlap
Chr4:18181800-18182149	hyper	12	0	NONE	NONE	NONE	NONE	NONE	NONE	AT4G39010-AT4G39020	overlap	overlap
Chr4:18434650-18434999	hyper	14	0	NONE	NONE	NONE	NONE	AT4TE89385	DNA/MuDR	NONE	overlap	overlap
Chr4:18473950-18474349	hyper	14	0	NONE	NONE	NONE	NONE	AT4TE89595	RC/Helitron	NONE	overlap	overlap
Chr5:112650-112849	hyper	7	0	NONE	NONE	NONE	NONE	NONE	NONE	AT5G01270-AT5G01280	overlap	overlap
Chr5:113700-114049	hyper	13	0	AT5G01280	-	protein_coding_gene	Symbols: | BEST Arabidopsis thaliana protein match is: proline-rich family protein (TAIR:AT3G09000.1); Has 1807 Blast hits to 1807 proteins in 277 species: Archae - 0; Bacteria - 0; Metazoa - 736; Fungi - 347; Plants - 385; Viruses - 0; Other Eukaryotes - 339 (source: NCBI BLink). | chr5:114185-116237 REVERSE LENGTH=460	AT5TE00400	DNA/MuDR	NONE	overlap	overlap
Chr5:499450-499949	hyper	28	0	NONE	NONE	NONE	NONE	NONE	NONE	AT5G02350-AT5G02360	overlap	overlap
Chr5:503050-503349	hyper	14	0	NONE	NONE	NONE	NONE	NONE	NONE	AT5G02360-AT5G02370	overlap	overlap
Chr5:521800-522149	hyper	21	0	NONE	NONE	NONE	NONE	NONE	NONE	AT5G02410-AT5G02420	NONE	NONE
Chr5:537800-538099	hyper	12	0	NONE	NONE	NONE	NONE	NONE	NONE	AT5G02450-AT5G02460	overlap	overlap
Chr5:595950-596199	hyper	9	0	NONE	NONE	NONE	NONE	NONE	NONE	AT5G02640-AT5G02650	overlap	overlap
Chr5:795700-795949	hyper	7	0	AT5G03290	+	protein_coding_gene	Symbols: IDH-V | isocitrate dehydrogenase V | chr5:794043-795939 FORWARD LENGTH=374	NONE	NONE	NONE	overlap	NONE
Chr5:980000-980299	hyper	12	0	NONE	NONE	NONE	NONE	NONE	NONE	AT5G03730-AT5G03740	overlap	NONE
Chr5:1087650-1087949	hyper	8	0	NONE	NONE	NONE	NONE	NONE	NONE	AT5G04020-AT5G04030	overlap	overlap
Chr5:1411300-1411499	hyper	9	0	NONE	NONE	NONE	NONE	NONE	NONE	AT5G04853-AT5G04860	NONE	NONE
Chr5:1449800-1450149	hyper	10	0	AT5G04930	+	protein_coding_gene	Symbols: ALA1 | aminophospholipid ATPase 1 | chr5:1445509-1449568 FORWARD LENGTH=1158	NONE	NONE	NONE	overlap	overlap
Chr5:1488500-1488749	hyper	7	0	NONE	NONE	NONE	NONE	AT5TE05390	RC/Helitron	NONE	overlap	overlap
Chr5:1495700-1495999	hyper	8	0	NONE	NONE	NONE	NONE	NONE	NONE	AT5G05060-AT5G05070	overlap	overlap
Chr5:1654900-1655099	hyper	7	0	NONE	NONE	NONE	NONE	NONE	NONE	AT5G05560-AT5G05570	NONE	NONE
Chr5:1816700-1816899	hyper	7	0	NONE	NONE	NONE	NONE	NONE	NONE	AT5G06040-AT5G06043	overlap	overlap
Chr5:2062900-2063299	hyper	25	0	NONE	NONE	NONE	NONE	NONE	NONE	AT5G06690-AT5G06700	NONE	overlap
Chr5:2081100-2081349	hyper	8	0	AT5G06730	-	protein_coding_gene	Symbols: | Peroxidase superfamily protein | chr5:2080207-2081621 REVERSE LENGTH=358	NONE	NONE	NONE	overlap	overlap
Chr5:2101950-2102299	hyper	13	0	NONE	NONE	NONE	NONE	AT5TE07635	RC/Helitron	NONE	overlap	overlap
Chr5:2391800-2392099	hyper	8	0	AT5G07570	+	protein_coding_gene	Symbols: | glycine/proline-rich protein | chr5:2391722-2396329 FORWARD LENGTH=1504	NONE	NONE	NONE	NONE	NONE
Chr5:2602900-2603249	hyper	19	1	AT5G08120	-	protein_coding_gene	Symbols: MPB2C | movement protein binding protein 2C | chr5:2600743-2602678 REVERSE LENGTH=326	AT5TE09450|AT5TE09455	RC/Helitron;RC/Helitron	NONE	overlap	overlap
Chr5:3046300-3046599	hyper	10	0	NONE	NONE	NONE	NONE	NONE	NONE	AT5G09800-AT5G09805	NONE	NONE
Chr5:3628000-3628299	hyper	11	0	AT5G11370	+	protein_coding_gene	Symbols: | FBD / Leucine Rich Repeat domains containing protein | chr5:3627849-3629717 FORWARD LENGTH=311	AT5TE13160	LINE/L1	NONE	overlap	overlap
Chr5:3686300-3686599	hyper	7	0	AT5G11520	-	protein_coding_gene	Symbols: ASP3, YLS4 | aspartate aminotransferase 3 | chr5:3685257-3687721 REVERSE LENGTH=449	NONE	NONE	NONE	NONE	NONE
Chr5:3910700-3911099	hyper	18	0	AT5G12090	+	protein_coding_gene	Symbols: | Protein kinase superfamily protein | chr5:3909703-3910877 FORWARD LENGTH=369	NONE	NONE	NONE	overlap	overlap
Chr5:4458900-4459349	hyper	20	0	NONE	NONE	NONE	NONE	NONE	NONE	AT5G13810-AT5G13820	overlap	overlap
Chr5:4989650-4989899	hyper	8	0	NONE	NONE	NONE	NONE	NONE	NONE	AT5G15360-AT5G15380	overlap	overlap
Chr5:5300850-5301149	hyper	8	0	NONE	NONE	NONE	NONE	NONE	NONE	AT5G16220-AT5G16230	NONE	NONE
Chr5:5384750-5385049	hyper	8	0	AT5G16490	-	protein_coding_gene	Symbols: RIC4 | ROP-interactive CRIB motif-containing protein 4 | chr5:5384468-5385205 REVERSE LENGTH=153	NONE	NONE	NONE	NONE	overlap
Chr5:5389350-5389699	hyper	16	0	NONE	NONE	NONE	NONE	NONE	NONE	AT5G16500-AT5G16505	NONE	overlap
Chr5:5551100-5551449	hyper	8	0	AT5G16880	+	protein_coding_gene	Symbols: | Target of Myb protein 1 | chr5:5549658-5551274 FORWARD LENGTH=407	NONE	NONE	NONE	overlap	overlap
Chr5:5609800-5610049	hyper	9	0	NONE	NONE	NONE	NONE	AT5TE20310|AT5TE20315	RC/Helitron;DNA/HAT	NONE	overlap	overlap
Chr5:5761550-5761899	hyper	10	0	NONE	NONE	NONE	NONE	AT5TE20840	DNA	NONE	overlap	overlap
Chr5:6111300-6111599	hyper	8	0	AT5G18430	-	protein_coding_gene	Symbols: | GDSL-like Lipase/Acylhydrolase superfamily protein | chr5:6110363-6111934 REVERSE LENGTH=362	NONE	NONE	NONE	NONE	NONE
Chr5:6252500-6252949	hyper	14	0	NONE	NONE	NONE	NONE	NONE	NONE	AT5G18740-AT5G18748	overlap	overlap
Chr5:6295600-6295849	hyper	7	0	AT5G18860	+	protein_coding_gene	Symbols: | inosine-uridine preferring nucleoside hydrolase family protein | chr5:6291023-6295581 FORWARD LENGTH=890	AT5TE22810|AT5TE22815	RC/Helitron;RC/Helitron	NONE	overlap	overlap
Chr5:6403200-6403399	hyper	8	0	AT5G19097	-	transposable_element_gene		AT5TE23185	LTR/Copia	NONE	overlap	overlap
Chr5:6789450-6789799	hyper	18	0	NONE	NONE	NONE	NONE	NONE	NONE	AT5G20090-AT5G20100	overlap	overlap
Chr5:6843950-6844149	hyper	7	0	NONE	NONE	NONE	NONE	AT5TE24830	LINE/L1	NONE	overlap	overlap
Chr5:6893050-6893299	hyper	8	0	AT5G20390	-	protein_coding_gene	Symbols: | Glycosyl hydrolase superfamily protein | chr5:6892982-6894016 REVERSE LENGTH=344	NONE	NONE	NONE	overlap	NONE
Chr5:6915800-6915999	hyper	8	1	NONE	NONE	NONE	NONE	NONE	NONE	AT5G20460-AT5G20470	NONE	NONE
Chr5:6997050-6997299	hyper	7	0	NONE	NONE	NONE	NONE	NONE	NONE	AT5G20670-AT5G20680	NONE	NONE
Chr5:7027400-7027599	hyper	7	0	NONE	NONE	NONE	NONE	NONE	NONE	AT5G20740-AT5G20750	overlap	overlap
Chr5:7039250-7039499	hyper	7	0	NONE	NONE	NONE	NONE	NONE	NONE	AT5G20780-AT5G20790	overlap	overlap
Chr5:7115150-7115649	hyper	29	0	NONE	NONE	NONE	NONE	AT5TE25725	DNA/MuDR	NONE	overlap	overlap
Chr5:7185000-7185449	hyper	18	0	AT5G21125	-	protein_coding_gene	Symbols: | unknown protein; Has 1 Blast hits to 1 proteins in 1 species: Archae - 0; Bacteria - 0; Metazoa - 0; Fungi - 0; Plants - 1; Viruses - 0; Other Eukaryotes - 0 (source: NCBI BLink). | chr5:7185048-7185428 REVERSE LENGTH=126	AT5TE25970|AT5TE25975	RC/Helitron;LINE/L1	NONE	overlap	NONE
Chr5:7266850-7267199	hyper	8	0	NONE	NONE	NONE	NONE	NONE	NONE	AT5G21970-AT5G21990	NONE	NONE
Chr5:7386600-7386899	hyper	8	0	NONE	NONE	NONE	NONE	NONE	NONE	AT5G22310-AT5G22315	NONE	NONE
Chr5:7821600-7821999	hyper	15	0	NONE	NONE	NONE	NONE	AT5TE28295|AT5TE28300|AT5TE28305	DNA/MuDR;RC/Helitron;RC/Helitron	NONE	overlap	overlap
Chr5:7822300-7822649	hyper	12	0	NONE	NONE	NONE	NONE	AT5TE28305	RC/Helitron	NONE	overlap	overlap
Chr5:8067600-8068049	hyper	23	0	NONE	NONE	NONE	NONE	NONE	NONE	AT5G23903-AT5G23908	NONE	overlap
Chr5:8081400-8082199	hyper	37	0	NONE	NONE	NONE	NONE	AT5TE29230	LTR/Copia	NONE	overlap	overlap
Chr5:8187050-8187399	hyper	9	0	NONE	NONE	NONE	NONE	NONE	NONE	AT5G24160-AT5G24165	overlap	NONE
Chr5:8227900-8228249	hyper	12	0	NONE	NONE	NONE	NONE	AT5TE29740	RC/Helitron	NONE	NONE	NONE
Chr5:8233400-8233699	hyper	8	0	AT5G24240|AT5G24250	-|-	protein_coding_gene|protein_coding_gene	Symbols: | Phosphatidylinositol 3- and 4-kinase ;Ubiquitin family protein | chr5:8231110-8232925 REVERSE LENGTH=574;Symbols: | unknown protein; Has 1807 Blast hits to 1807 proteins in 277 species: Archae - 0; Bacteria - 0; Metazoa - 736; Fungi - 347; Plants - 385; Viruses - 0; Other Eukaryotes - 339 (source: NCBI BLink). | chr5:8233696-8234652 REVERSE LENGTH=226	NONE	NONE	NONE	NONE	NONE
Chr5:8285450-8285799	hyper	7	0	AT5G24320	-	protein_coding_gene	Symbols: | Transducin/WD40 repeat-like superfamily protein | chr5:8284858-8287651 REVERSE LENGTH=694	NONE	NONE	NONE	NONE	NONE
Chr5:8316000-8316349	hyper	10	0	NONE	NONE	NONE	NONE	AT5TE30060	RC/Helitron	NONE	overlap	NONE
Chr5:8440000-8440549	hyper	22	0	NONE	NONE	NONE	NONE	NONE	NONE	AT5G24650-AT5G24655	overlap	overlap
Chr5:8560150-8560399	hyper	13	2	NONE	NONE	NONE	NONE	AT5TE30970|AT5TE30975	RC/Helitron;RC/Helitron	NONE	overlap	NONE
Chr5:8600800-8601149	hyper	11	0	AT5G24960	-	protein_coding_gene	Symbols: CYP71A14 | cytochrome P450, family 71, subfamily A, polypeptide 14 | chr5:8599988-8603194 REVERSE LENGTH=497	NONE	NONE	NONE	overlap	overlap
Chr5:8617100-8617449	hyper	10	0	NONE	NONE	NONE	NONE	NONE	NONE	AT5G25010-AT5G25020	overlap	NONE
Chr5:8620500-8620949	hyper	20	0	AT5G25030	-	protein_coding_gene	Symbols: | Domain of unknown function (DUF2431) | chr5:8620083-8620991 REVERSE LENGTH=193	NONE	NONE	NONE	overlap	overlap
Chr5:8630200-8630449	hyper	8	0	NONE	NONE	NONE	NONE	NONE	NONE	AT5G25045-AT5G25050	overlap	overlap
Chr5:8656000-8656299	hyper	9	0	NONE	NONE	NONE	NONE	NONE	NONE	AT5G25102-AT5G25110	NONE	overlap
Chr5:8657000-8657399	hyper	20	0	NONE	NONE	NONE	NONE	NONE	NONE	AT5G25102-AT5G25110	overlap	overlap
Chr5:8714600-8714949	hyper	10	0	NONE	NONE	NONE	NONE	NONE	NONE	AT5G25190-AT5G25200	overlap	overlap
Chr5:8715150-8715799	hyper	31	0	NONE	NONE	NONE	NONE	NONE	NONE	AT5G25190-AT5G25200	overlap	overlap
Chr5:8751550-8751849	hyper	8	0	AT5G25250	+	protein_coding_gene	Symbols: | SPFH/Band 7/PHB domain-containing membrane-associated protein family | chr5:8749774-8751430 FORWARD LENGTH=470	NONE	NONE	NONE	overlap	overlap
Chr5:8783800-8784099	hyper	10	0	AT5G25305	-	transposable_element_gene		NONE	NONE	NONE	overlap	overlap
Chr5:8809650-8810299	hyper	20	0	NONE	NONE	NONE	NONE	AT5TE31875	RC/Helitron	NONE	overlap	overlap
Chr5:8839300-8839949	hyper	19	0	AT5G25420	-	protein_coding_gene	Symbols: | Xanthine/uracil/vitamin C permease | chr5:8838417-8841775 REVERSE LENGTH=419	NONE	NONE	NONE	NONE	overlap
Chr5:8846350-8846549	hyper	7	0	NONE	NONE	NONE	NONE	NONE	NONE	AT5G25422-AT5G25425	overlap	overlap
Chr5:8934350-8934649	hyper	11	0	NONE	NONE	NONE	NONE	NONE	NONE	AT5G25615-AT5G25620	overlap	overlap
Chr5:8956150-8956449	hyper	7	0	NONE	NONE	NONE	NONE	AT5TE32420	LTR/Gypsy	NONE	overlap	overlap
Chr5:9048450-9048699	hyper	8	0	NONE	NONE	NONE	NONE	AT5TE32730	RC/Helitron	NONE	NONE	NONE
Chr5:9115100-9115399	hyper	11	0	NONE	NONE	NONE	NONE	AT5TE32955	DNA/MuDR	NONE	overlap	overlap
Chr5:9210950-9211199	hyper	7	0	NONE	NONE	NONE	NONE	AT5TE33310|AT5TE33315	LTR/Gypsy;LTR/Gypsy	NONE	NONE	overlap
Chr5:9221900-9222099	hyper	8	0	NONE	NONE	NONE	NONE	AT5TE33330|AT5TE33335	RC/Helitron;RC/Helitron	NONE	NONE	NONE
Chr5:9271800-9272249	hyper	28	0	NONE	NONE	NONE	NONE	AT5TE33540	LTR/Copia	NONE	overlap	overlap
Chr5:9297650-9297899	hyper	8	0	NONE	NONE	NONE	NONE	AT5TE33645	DNA/MuDR	NONE	NONE	overlap
Chr5:9309350-9309649	hyper	8	0	AT5G26700	-	protein_coding_gene	Symbols: | RmlC-like cupins superfamily protein | chr5:9308439-9309548 REVERSE LENGTH=213	NONE	NONE	NONE	NONE	overlap
Chr5:9516400-9516799	hyper	18	0	AT5G27035	-	transposable_element_gene		AT5TE34565	RC/Helitron	NONE	overlap	overlap
Chr5:9666350-9666649	hyper	9	0	NONE	NONE	NONE	NONE	AT5TE35050|AT5TE35055	RC/Helitron;RC/Helitron	NONE	NONE	NONE
Chr5:9686450-9686799	hyper	13	0	NONE	NONE	NONE	NONE	AT5TE35120	LTR/Copia	NONE	overlap	overlap
Chr5:9819000-9819249	hyper	7	0	NONE	NONE	NONE	NONE	NONE	NONE	AT5G27720-AT5G27730	overlap	overlap
Chr5:9871050-9871399	hyper	13	0	AT5G27845	+	transposable_element_gene		NONE	NONE	NONE	NONE	overlap
Chr5:9877450-9877649	hyper	8	0	NONE	NONE	NONE	NONE	NONE	NONE	AT5G27860-AT5G27870	overlap	overlap
Chr5:10268200-10268699	hyper	20	0	AT5G28285	-	transposable_element_gene		AT5TE37475|AT5TE37480|AT5TE37485	DNA/En-Spm;DNA/En-Spm;RC/Helitron	NONE	NONE	overlap
Chr5:10318650-10318949	hyper	9	0	NONE	NONE	NONE	NONE	AT5TE37690	LTR/Gypsy	NONE	overlap	overlap
Chr5:10350300-10350599	hyper	7	0	AT5G28405	-	transposable_element_gene		AT5TE37800	LINE/L1	NONE	overlap	overlap
Chr5:10357800-10358249	hyper	17	0	NONE	NONE	NONE	NONE	AT5TE37805	LTR/Copia	NONE	overlap	overlap
Chr5:10358550-10359049	hyper	18	0	AT5G28410	+	protein_coding_gene	Symbols: | unknown protein; Has 8 Blast hits to 7 proteins in 2 species: Archae - 0; Bacteria - 0; Metazoa - 0; Fungi - 0; Plants - 8; Viruses - 0; Other Eukaryotes - 0 (source: NCBI BLink). | chr5:10358373-10359438 FORWARD LENGTH=106	NONE	NONE	NONE	NONE	NONE
Chr5:10656750-10657049	hyper	9	0	NONE	NONE	NONE	NONE	AT5TE38795	RC/Helitron	NONE	NONE	NONE
Chr5:10705550-10705849	hyper	11	0	NONE	NONE	NONE	NONE	AT5TE38985	DNA/HAT	NONE	overlap	overlap
Chr5:10935250-10935499	hyper	7	0	NONE	NONE	NONE	NONE	NONE	NONE	AT5G28913-AT5G28916	overlap	overlap
Chr5:12959400-12959599	hyper	9	0	AT5G34770	+	transposable_element_gene		AT5TE46125	DNA/En-Spm	NONE	overlap	NONE
Chr5:13077050-13077399	hyper	13	1	NONE	NONE	NONE	NONE	AT5TE46515	LTR/Gypsy	NONE	overlap	overlap
Chr5:13107450-13107749	hyper	7	1	NONE	NONE	NONE	NONE	NONE	NONE	AT5G34849-AT5G34850	NONE	NONE
Chr5:13228000-13228349	hyper	9	0	NONE	NONE	NONE	NONE	NONE	NONE	AT5G34920-AT5G34925	overlap	NONE
Chr5:13361650-13362199	hyper	25	0	NONE	NONE	NONE	NONE	AT5TE47330|AT5TE47335|AT5TE47340	RC/Helitron;RC/Helitron;RC/Helitron	NONE	overlap	overlap
Chr5:13560050-13560299	hyper	7	0	NONE	NONE	NONE	NONE	NONE	NONE	AT5G35339-AT5G35340	overlap	NONE
Chr5:13615500-13615899	hyper	23	0	NONE	NONE	NONE	NONE	NONE	NONE	AT5G35407-AT5G35410	overlap	overlap
Chr5:13628000-13628349	hyper	10	0	NONE	NONE	NONE	NONE	AT5TE48465|AT5TE48470|AT5TE48475|AT5TE48480	LTR/Gypsy;RC/Helitron;RC/Helitron;DNA/MuDR	NONE	NONE	overlap
Chr5:13805750-13806099	hyper	10	0	AT5G35605	-	tRNA	tRNA	AT5TE49155|AT5TE49160	RC/Helitron;RC/Helitron	NONE	overlap	overlap
Chr5:13863700-13863949	hyper	8	0	NONE	NONE	NONE	NONE	AT5TE49395|AT5TE49400	DNA/MuDR;LTR/Gypsy	NONE	NONE	NONE
Chr5:13876850-13877199	hyper	16	0	AT5G35700	-	protein_coding_gene	Symbols: FIM2, FIM5 | fimbrin-like protein 2 | chr5:13872833-13876432 REVERSE LENGTH=687	AT5TE49440	RC/Helitron	NONE	overlap	overlap
Chr5:13881750-13881949	hyper	7	0	AT5G35715	+	protein_coding_gene	Symbols: CYP71B8 | cytochrome P450, family 71, subfamily B, polypeptide 8 | chr5:13881415-13882937 FORWARD LENGTH=442	NONE	NONE	NONE	NONE	NONE
Chr5:13891150-13891399	hyper	7	0	NONE	NONE	NONE	NONE	NONE	NONE	AT5G35725-AT5G35730	NONE	overlap
Chr5:13893150-13893749	hyper	30	0	AT5G35730	+	protein_coding_gene	Symbols: | EXS (ERD1/XPR1/SYG1) family protein | chr5:13893941-13896821 FORWARD LENGTH=457	AT5TE49515	DNA	NONE	overlap	overlap
Chr5:13897900-13898149	hyper	8	0	AT5G35732	+	protein_coding_gene	Symbols: | unknown protein; BEST Arabidopsis thaliana protein match is: unknown protein (TAIR:AT2G04795.1); Has 35333 Blast hits to 34131 proteins in 2444 species: Archae - 798; Bacteria - 22429; Metazoa - 974; Fungi - 991; Plants - 531; Viruses - 0; Other Eukaryotes - 9610 (source: NCBI BLink). | chr5:13897961-13898263 FORWARD LENGTH=100	NONE	NONE	NONE	overlap	overlap
Chr5:13907650-13908099	hyper	18	0	NONE	NONE	NONE	NONE	AT5TE49575	RC/Helitron	NONE	overlap	overlap
Chr5:14007100-14007449	hyper	13	0	NONE	NONE	NONE	NONE	NONE	NONE	AT5G35830-AT5G35840	NONE	NONE
Chr5:14017500-14017799	hyper	8	0	NONE	NONE	NONE	NONE	NONE	NONE	AT5G35840-AT5G35860	overlap	overlap
Chr5:14027050-14027399	hyper	13	0	NONE	NONE	NONE	NONE	NONE	NONE	AT5G35890-AT5G35900	NONE	overlap
Chr5:14046300-14046549	hyper	7	0	NONE	NONE	NONE	NONE	NONE	NONE	AT5G35915-AT5G35917	NONE	NONE
Chr5:14046900-14047349	hyper	17	0	NONE	NONE	NONE	NONE	NONE	NONE	AT5G35915-AT5G35917	overlap	overlap
Chr5:14094050-14094399	hyper	17	0	AT5G35945	+	protein_coding_gene	Symbols: | unknown protein; BEST Arabidopsis thaliana protein match is: unknown protein (TAIR:AT3G43410.1); Has 30201 Blast hits to 17322 proteins in 780 species: Archae - 12; Bacteria - 1396; Metazoa - 17338; Fungi - 3422; Plants - 5037; Viruses - 0; Other Eukaryotes - 2996 (source: NCBI BLink). | chr5:14093675-14094277 FORWARD LENGTH=127	AT5TE50275|AT5TE50280|AT5TE50285	RC/Helitron;RC/Helitron;RC/Helitron	NONE	overlap	overlap
Chr5:14112900-14113199	hyper	10	0	NONE	NONE	NONE	NONE	AT5TE50380	LTR/Copia	NONE	overlap	overlap
Chr5:14230700-14230999	hyper	9	0	NONE	NONE	NONE	NONE	NONE	NONE	AT5G36150-AT5G36160	overlap	overlap
Chr5:14256200-14256499	hyper	11	0	AT5G36223	-	transposable_element_gene		NONE	NONE	NONE	overlap	overlap
Chr5:14265600-14266049	hyper	14	0	NONE	NONE	NONE	NONE	AT5TE50970|AT5TE50975|AT5TE50980|AT5TE50985	RC/Helitron;RC/Helitron;RC/Helitron;RC/Helitron	NONE	overlap	overlap
Chr5:14273050-14273399	hyper	16	0	AT5G36228|AT5G36230	+|+	protein_coding_gene|protein_coding_gene	Symbols: | nucleic acid binding;zinc ion binding | chr5:14271691-14272776 FORWARD LENGTH=361;Symbols: | ARM repeat superfamily protein | chr5:14273519-14276773 FORWARD LENGTH=411	NONE	NONE	NONE	overlap	overlap
Chr5:14287800-14288149	hyper	8	0	AT5G36260	-	protein_coding_gene	Symbols: | Eukaryotic aspartyl protease family protein | chr5:14285068-14288179 REVERSE LENGTH=482	NONE	NONE	NONE	overlap	overlap
Chr5:14563450-14563649	hyper	7	0	NONE	NONE	NONE	NONE	AT5TE52355	LTR/Gypsy	NONE	overlap	overlap
Chr5:14564700-14564949	hyper	7	0	AT5G36920	-	protein_coding_gene	Symbols: | unknown protein; FUNCTIONS IN: molecular_function unknown; INVOLVED IN: biological_process unknown; LOCATED IN: endomembrane system; BEST Arabidopsis thaliana protein match is: unknown protein (TAIR:AT5G36925.1); Has 1807 Blast hits to 1807 proteins in 277 species: Archae - 0; Bacteria - 0; Metazoa - 736; Fungi - 347; Plants - 385; Viruses - 0; Other Eukaryotes - 339 (source: NCBI BLin…	NONE	NONE	NONE	NONE	NONE
Chr5:14566600-14566949	hyper	13	0	NONE	NONE	NONE	NONE	NONE	NONE	AT5G36925-AT5G36930	overlap	overlap
Chr5:14594350-14594599	hyper	11	0	AT5G36940	+	protein_coding_gene	Symbols: CAT3 | cationic amino acid transporter 3 | chr5:14590330-14594137 FORWARD LENGTH=609	AT5TE52460	DNA/MuDR	NONE	overlap	overlap
Chr5:14715150-14715399	hyper	11	0	NONE	NONE	NONE	NONE	NONE	NONE	AT5G37170-AT5G37175	overlap	overlap
Chr5:14750750-14751099	hyper	9	0	AT5G37250	+	protein_coding_gene	Symbols: | RING/U-box superfamily protein | chr5:14750393-14750971 FORWARD LENGTH=192	NONE	NONE	NONE	overlap	overlap
Chr5:14764500-14764849	hyper	8	0	NONE	NONE	NONE	NONE	NONE	NONE	AT5G37290-AT5G37300	NONE	overlap
Chr5:14825300-14825999	hyper	18	0	AT5G37381	+	transposable_element_gene		AT5TE53455|AT5TE53460	LTR/Copia;LTR/Copia	NONE	overlap	overlap
Chr5:14895950-14896199	hyper	8	0	NONE	NONE	NONE	NONE	NONE	NONE	AT5G37500-AT5G37510	overlap	overlap
Chr5:14909350-14909599	hyper	9	0	NONE	NONE	NONE	NONE	NONE	NONE	AT5G37530-AT5G37540	overlap	overlap
Chr5:14936700-14937249	hyper	19	0	NONE	NONE	NONE	NONE	NONE	NONE	AT5G37600-AT5G37610	overlap	overlap
Chr5:15037950-15038249	hyper	10	0	NONE	NONE	NONE	NONE	AT5TE54280	RathE1_cons	NONE	overlap	overlap
Chr5:15054550-15054799	hyper	7	0	NONE	NONE	NONE	NONE	AT5TE54370	RC/Helitron	NONE	NONE	NONE
Chr5:15112150-15112499	hyper	13	0	NONE	NONE	NONE	NONE	AT5TE54645	DNA/MuDR	NONE	overlap	overlap
Chr5:15152400-15152599	hyper	8	0	NONE	NONE	NONE	NONE	AT5TE54815	RC/Helitron	NONE	overlap	overlap
Chr5:15191800-15192049	hyper	9	1	AT5G38080	-	protein_coding_gene	Symbols: | unknown protein; BEST Arabidopsis thaliana protein match is: unknown protein (TAIR:AT5G38090.1); Has 1807 Blast hits to 1807 proteins in 277 species: Archae - 0; Bacteria - 0; Metazoa - 736; Fungi - 347; Plants - 385; Viruses - 0; Other Eukaryotes - 339 (source: NCBI BLink). | chr5:15191715-15192645 REVERSE LENGTH=157	AT5TE54960	DNA	NONE	NONE	NONE
Chr5:15203400-15203599	hyper	7	0	AT5G38096	-	pseudogene	pseudogene	AT5TE55010	DNA	NONE	NONE	NONE
Chr5:15226300-15226599	hyper	16	0	NONE	NONE	NONE	NONE	AT5TE55090	DNA/MuDR	NONE	overlap	overlap
Chr5:15228850-15229099	hyper	9	0	NONE	NONE	NONE	NONE	AT5TE55105	DNA/Harbinger	NONE	overlap	overlap
Chr5:15231900-15232199	hyper	9	0	NONE	NONE	NONE	NONE	NONE	NONE	AT5G38180-AT5G38190	overlap	NONE
Chr5:15276950-15277299	hyper	14	0	AT5G38240	-	protein_coding_gene	Symbols: | Protein kinase family protein | chr5:15277239-15279317 REVERSE LENGTH=588	AT5TE55270	DNA/En-Spm	NONE	NONE	overlap
Chr5:15296000-15296249	hyper	7	0	AT5G38280	-	protein_coding_gene	Symbols: PR5K | PR5-like receptor kinase | chr5:15293325-15295838 REVERSE LENGTH=665	AT5TE55345	DNA/Tc1	NONE	NONE	NONE
Chr5:15344100-15344299	hyper	7	0	NONE	NONE	NONE	NONE	NONE	NONE	AT5G38370-AT5G38378	overlap	overlap
Chr5:15420950-15421299	hyper	11	0	NONE	NONE	NONE	NONE	NONE	NONE	AT5G38510-AT5G38520	overlap	NONE
Chr5:15430800-15431199	hyper	17	0	NONE	NONE	NONE	NONE	AT5TE55820	DNA/MuDR	NONE	overlap	overlap
Chr5:15580400-15580649	hyper	8	0	NONE	NONE	NONE	NONE	AT5TE56330	DNA/HAT	NONE	NONE	NONE
Chr5:15588100-15588299	hyper	8	0	NONE	NONE	NONE	NONE	NONE	NONE	AT5G38930-AT5G38940	overlap	overlap
Chr5:15592400-15592649	hyper	8	0	NONE	NONE	NONE	NONE	NONE	NONE	AT5G38950-AT5G38960	overlap	overlap
Chr5:15599400-15600299	hyper	34	0	AT5G38975	+	transposable_element_gene		AT5TE56410	LTR/Copia	NONE	overlap	overlap
Chr5:15659400-15659649	hyper	7	0	NONE	NONE	NONE	NONE	AT5TE56615	RC/Helitron	NONE	overlap	overlap
Chr5:15680050-15680449	hyper	15	0	NONE	NONE	NONE	NONE	AT5TE56655	RC/Helitron	NONE	overlap	overlap
Chr5:15755750-15755949	hyper	8	0	NONE	NONE	NONE	NONE	AT5TE56885	DNA/HAT	NONE	overlap	overlap
Chr5:15766250-15766549	hyper	7	0	AT5G39400	+	protein_coding_gene	Symbols: ATPTEN1, PTEN1 | Calcium/lipid-binding (CaLB) phosphatase | chr5:15766251-15767922 FORWARD LENGTH=412	NONE	NONE	NONE	NONE	NONE
Chr5:15795950-15796299	hyper	14	0	NONE	NONE	NONE	NONE	NONE	NONE	AT5G39471-AT5G39473	overlap	overlap
Chr5:15810350-15810549	hyper	8	0	AT5G39493	-	protein_coding_gene	Symbols: | Plant self-incompatibility protein S1 family | chr5:15810269-15810667 REVERSE LENGTH=132	NONE	NONE	NONE	overlap	overlap
Chr5:15840900-15841249	hyper	28	3	NONE	NONE	NONE	NONE	NONE	NONE	AT5G39550-AT5G39560	overlap	overlap
Chr5:15846750-15847049	hyper	7	0	NONE	NONE	NONE	NONE	NONE	NONE	AT5G39570-AT5G39580	NONE	overlap
Chr5:15900600-15900899	hyper	8	0	AT5G39720	+	protein_coding_gene	Symbols: AIG2L | avirulence induced gene 2 like protein | chr5:15899673-15900517 FORWARD LENGTH=165	NONE	NONE	NONE	NONE	overlap
Chr5:15927400-15927849	hyper	17	0	AT5G39770	-	protein_coding_gene	Symbols: | Restriction endonuclease, type II-like superfamily protein | chr5:15919241-15927549 REVERSE LENGTH=1272	NONE	NONE	NONE	overlap	overlap
Chr5:15949450-15949799	hyper	13	2	NONE	NONE	NONE	NONE	AT5TE57585	DNA/MuDR	NONE	overlap	overlap
Chr5:16074050-16074499	hyper	16	0	AT5G40210	-	protein_coding_gene	Symbols: | nodulin MtN21 /EamA-like transporter family protein | chr5:16073725-16076088 REVERSE LENGTH=339	NONE	NONE	NONE	NONE	overlap
Chr5:16119900-16120199	hyper	9	0	AT5G40316	-	other_RNA	other_RNA	AT5TE58250	RC/Helitron	NONE	overlap	overlap
Chr5:16466350-16466799	hyper	22	0	NONE	NONE	NONE	NONE	NONE	NONE	AT5G41130-AT5G41140	overlap	NONE
Chr5:16585950-16586249	hyper	7	0	AT5G41430	-	protein_coding_gene	Symbols: | RING/U-box superfamily protein | chr5:16586119-16586604 REVERSE LENGTH=161	NONE	NONE	NONE	NONE	NONE
Chr5:16661450-16661649	hyper	7	0	NONE	NONE	NONE	NONE	NONE	NONE	AT5G41663-AT5G41670	NONE	NONE
Chr5:16897800-16898149	hyper	10	0	NONE	NONE	NONE	NONE	NONE	NONE	AT5G42250-AT5G42260	NONE	NONE
Chr5:16901750-16901949	hyper	7	0	AT5G42265	-	pseudogene	pseudogene	NONE	NONE	NONE	overlap	overlap
Chr5:16994900-16995349	hyper	20	0	AT5G42500	-	protein_coding_gene	Symbols: | Disease resistance-responsive (dirigent-like protein) family protein | chr5:16994359-16994916 REVERSE LENGTH=185	NONE	NONE	NONE	overlap	overlap
Chr5:17107250-17107899	hyper	23	0	NONE	NONE	NONE	NONE	AT5TE61790|AT5TE61795	RC/Helitron;LINE/L1	NONE	overlap	overlap
Chr5:17108600-17108849	hyper	8	0	AT5G42670	+	protein_coding_gene	Symbols: | Agenet domain-containing protein | chr5:17108262-17110235 FORWARD LENGTH=294	NONE	NONE	NONE	NONE	NONE
Chr5:17111900-17112549	hyper	25	0	NONE	NONE	NONE	NONE	NONE	NONE	AT5G42670-AT5G42677	NONE	overlap
Chr5:17287800-17288049	hyper	8	0	NONE	NONE	NONE	NONE	AT5TE62485	RC/Helitron	NONE	NONE	NONE
Chr5:17327550-17327749	hyper	7	0	NONE	NONE	NONE	NONE	NONE	NONE	AT5G43150-AT5G43160	overlap	overlap
Chr5:17424650-17424849	hyper	7	0	AT5G43390	-	protein_coding_gene	Symbols: | Uncharacterised conserved protein UCP015417, vWA | chr5:17422940-17424871 REVERSE LENGTH=643	NONE	NONE	NONE	overlap	NONE
Chr5:17488550-17488749	hyper	8	0	NONE	NONE	NONE	NONE	AT5TE63225	RC/Helitron	NONE	overlap	overlap
Chr5:17524250-17524549	hyper	9	0	NONE	NONE	NONE	NONE	NONE	NONE	AT5G43620-AT5G43630	overlap	overlap
Chr5:17542200-17542649	hyper	24	0	NONE	NONE	NONE	NONE	AT5TE63415	RC/Helitron	NONE	overlap	overlap
Chr5:17582850-17583499	hyper	22	1	AT5G43755	-	protein_coding_gene	Symbols: | BEST Arabidopsis thaliana protein match is: Polynucleotidyl transferase, ribonuclease H-like superfamily protein (TAIR:AT2G04420.1); Has 30201 Blast hits to 17322 proteins in 780 species: Archae - 12; Bacteria - 1396; Metazoa - 17338; Fungi - 3422; Plants - 5037; Viruses - 0; Other Eukaryotes - 2996 (source: NCBI BLink). | chr5:17582977-17583772 REVERSE LENGTH=176	NONE	NONE	NONE	overlap	overlap
Chr5:17670800-17671399	hyper	26	0	NONE	NONE	NONE	NONE	AT5TE63830|AT5TE63835|AT5TE63840	RC/Helitron;RC/Helitron;DNA/MuDR	NONE	overlap	overlap
Chr5:17926200-17926399	hyper	7	0	AT5G44495	-	protein_coding_gene	Symbols: | ECA1 gametogenesis related family protein | chr5:17926351-17926710 REVERSE LENGTH=119	NONE	NONE	NONE	overlap	NONE
Chr5:17936800-17937149	hyper	11	0	NONE	NONE	NONE	NONE	AT5TE64730	LINE/L1	NONE	overlap	overlap
Chr5:18037700-18037899	hyper	7	0	NONE	NONE	NONE	NONE	NONE	NONE	AT5G44700-AT5G44705	overlap	overlap
Chr5:18136750-18137099	hyper	16	0	NONE	NONE	NONE	NONE	NONE	NONE	AT5G44900-AT5G44910	overlap	overlap
Chr5:18217050-18217349	hyper	12	0	NONE	NONE	NONE	NONE	AT5TE65585	RC/Helitron	NONE	overlap	overlap
Chr5:18533350-18533549	hyper	7	0	NONE	NONE	NONE	NONE	NONE	NONE	AT5G45680-AT5G45690	overlap	overlap
Chr5:18539850-18540199	hyper	15	0	NONE	NONE	NONE	NONE	AT5TE66720|AT5TE66725	DNA/MuDR;RC/Helitron	NONE	overlap	overlap
Chr5:18627600-18627899	hyper	8	0	NONE	NONE	NONE	NONE	AT5TE67060	DNA/MuDR	NONE	overlap	overlap
Chr5:18650500-18650749	hyper	8	0	AT5G45980	+	protein_coding_gene	Symbols: WOX8, STPL | WUSCHEL related homeobox 8 | chr5:18648921-18650698 FORWARD LENGTH=325	NONE	NONE	NONE	overlap	overlap
Chr5:18777750-18778099	hyper	14	0	NONE	NONE	NONE	NONE	NONE	NONE	AT5G46290-AT5G46295	overlap	overlap
Chr5:18858550-18858749	hyper	7	0	NONE	NONE	NONE	NONE	AT5TE67895	LTR/Gypsy	NONE	overlap	overlap
Chr5:18929500-18929699	hyper	7	0	NONE	NONE	NONE	NONE	NONE	NONE	AT5G46645-AT5G46650	overlap	overlap
Chr5:18931400-18931799	hyper	19	0	NONE	NONE	NONE	NONE	NONE	NONE	AT5G46650-AT5G46660	overlap	overlap
Chr5:18979750-18980049	hyper	7	0	AT5G46780	+	protein_coding_gene	Symbols: | VQ motif-containing protein | chr5:18979236-18979949 FORWARD LENGTH=237	NONE	NONE	NONE	overlap	overlap
Chr5:19001250-19001649	hyper	15	1	NONE	NONE	NONE	NONE	NONE	NONE	AT5G46820-AT5G46830	overlap	overlap
Chr5:19004450-19004799	hyper	8	0	NONE	NONE	NONE	NONE	AT5TE68370	DNA/MuDR	NONE	NONE	NONE
Chr5:19025800-19026049	hyper	7	0	AT5G46877	+	protein_coding_gene	Symbols: | Defensin-like (DEFL) family protein | chr5:19025895-19026269 FORWARD LENGTH=87	NONE	NONE	NONE	overlap	overlap
Chr5:19038850-19039249	hyper	17	0	NONE	NONE	NONE	NONE	NONE	NONE	AT5G46890-AT5G46900	NONE	NONE
Chr5:19064250-19064449	hyper	7	0	AT5G46970	-	protein_coding_gene	Symbols: | Plant invertase/pectin methylesterase inhibitor superfamily protein | chr5:19063918-19064412 REVERSE LENGTH=164	NONE	NONE	NONE	overlap	overlap
Chr5:19280050-19280399	hyper	10	3	NONE	NONE	NONE	NONE	NONE	NONE	AT5G47520-AT5G47530	overlap	overlap
Chr5:19413550-19413799	hyper	8	0	NONE	NONE	NONE	NONE	AT5TE69840	RC/Helitron	NONE	overlap	overlap
Chr5:19414000-19414249	hyper	7	0	NONE	NONE	NONE	NONE	NONE	NONE	AT5G47940-AT5G47950	overlap	overlap
Chr5:19427250-19427699	hyper	20	0	NONE	NONE	NONE	NONE	AT5TE69900	LINE/L1	NONE	overlap	overlap
Chr5:19509100-19509449	hyper	10	0	AT5G48120	-	protein_coding_gene	Symbols: | ARM repeat superfamily protein | chr5:19508210-19514774 REVERSE LENGTH=1134	NONE	NONE	NONE	NONE	NONE
Chr5:19555600-19555949	hyper	16	0	NONE	NONE	NONE	NONE	NONE	NONE	AT5G48230-AT5G48240	overlap	NONE
Chr5:19566850-19567499	hyper	37	0	AT5G48280	-	protein_coding_gene	Symbols: | unknown protein; FUNCTIONS IN: molecular_function unknown; INVOLVED IN: biological_process unknown; LOCATED IN: endomembrane system; Has 1807 Blast hits to 1807 proteins in 277 species: Archae - 0; Bacteria - 0; Metazoa - 736; Fungi - 347; Plants - 385; Viruses - 0; Other Eukaryotes - 339 (source: NCBI BLink). | chr5:19567064-19567688 REVERSE LENGTH=145	NONE	NONE	NONE	overlap	overlap
Chr5:19830050-19830499	hyper	20	0	NONE	NONE	NONE	NONE	NONE	NONE	AT5G48900-AT5G48905	overlap	overlap
Chr5:19920700-19920999	hyper	8	0	AT5G49140	-	protein_coding_gene	Symbols: | Disease resistance protein (TIR-NBS-LRR class) family | chr5:19919085-19923415 REVERSE LENGTH=980	AT5TE71700	RC/Helitron	NONE	NONE	NONE
Chr5:19952700-19952999	hyper	18	0	NONE	NONE	NONE	NONE	NONE	NONE	AT5G49210-AT5G49215	overlap	overlap
Chr5:19970700-19970899	hyper	8	0	NONE	NONE	NONE	NONE	AT5TE71900	DNA/HAT	NONE	overlap	NONE
Chr5:20019500-20019699	hyper	7	0	NONE	NONE	NONE	NONE	NONE	NONE	AT5G49360-AT5G49370	NONE	NONE
Chr5:20076500-20076749	hyper	7	0	NONE	NONE	NONE	NONE	NONE	NONE	AT5G49490-AT5G49500	overlap	overlap
Chr5:20159850-20160199	hyper	13	0	NONE	NONE	NONE	NONE	NONE	NONE	AT5G49650-AT5G49660	NONE	NONE
Chr5:20313300-20313699	hyper	22	0	NONE	NONE	NONE	NONE	NONE	NONE	AT5G49930-AT5G49940	NONE	NONE
Chr5:20380650-20380999	hyper	7	0	AT5G50115	+	protein_coding_gene	Symbols: | CONTAINS InterPro DOMAIN/s: Molecular chaperone, heat shock protein, Hsp40, DnaJ (InterPro:IPR015609); BEST Arabidopsis thaliana protein match is: Molecular chaperone Hsp40/DnaJ family protein (TAIR:AT5G50510.1); Has 30201 Blast hits to 17322 proteins in 780 species: Archae - 12; Bacteria - 1396; Metazoa - 17338; Fungi - 3422; Plants - 5037; Viruses - 0; Other Eukaryotes - 2996 (source…	NONE	NONE	NONE	NONE	NONE
Chr5:20473800-20474099	hyper	11	0	NONE	NONE	NONE	NONE	NONE	NONE	AT5G50300-AT5G50310	overlap	overlap
Chr5:20539500-20539799	hyper	8	0	NONE	NONE	NONE	NONE	NONE	NONE	AT5G50440-AT5G50450	overlap	overlap
Chr5:20685150-20685499	hyper	16	0	NONE	NONE	NONE	NONE	AT5TE74520	RC/Helitron	NONE	overlap	overlap
Chr5:21013950-21014249	hyper	11	0	NONE	NONE	NONE	NONE	AT5TE75700	DNA/MuDR	NONE	NONE	NONE
Chr5:21096200-21096399	hyper	7	0	NONE	NONE	NONE	NONE	NONE	NONE	AT5G51910-AT5G51920	overlap	overlap
Chr5:21373350-21373549	hyper	7	0	AT5G52700	+	protein_coding_gene	Symbols: | Copper transport protein family | chr5:21372820-21374195 FORWARD LENGTH=370	NONE	NONE	NONE	NONE	NONE
Chr5:21423600-21423849	hyper	9	0	NONE	NONE	NONE	NONE	AT5TE77150	DNA/MuDR	NONE	overlap	NONE
Chr5:21469200-21469549	hyper	13	0	NONE	NONE	NONE	NONE	NONE	NONE	AT5G52920-AT5G52930	overlap	overlap
Chr5:21488750-21489049	hyper	8	0	AT5G53010	-	protein_coding_gene	Symbols: | calcium-transporting ATPase, putative | chr5:21488899-21496537 REVERSE LENGTH=1049	NONE	NONE	NONE	NONE	NONE
Chr5:21547250-21547599	hyper	12	0	NONE	NONE	NONE	NONE	NONE	NONE	AT5G53135-AT5G53140	overlap	overlap
Chr5:21623800-21624099	hyper	11	0	NONE	NONE	NONE	NONE	NONE	NONE	AT5G53290-AT5G53300	overlap	NONE
Chr5:21732300-21732499	hyper	7	0	NONE	NONE	NONE	NONE	NONE	NONE	AT5G53500-AT5G53510	NONE	NONE
Chr5:21758300-21758499	hyper	7	0	AT5G53550	+	protein_coding_gene	Symbols: YSL3, ATYSL3 | YELLOW STRIPE like 3 | chr5:21756081-21758776 FORWARD LENGTH=675	NONE	NONE	NONE	overlap	overlap
Chr5:21911100-21911349	hyper	7	0	AT5G53970	+	protein_coding_gene	Symbols: | Tyrosine transaminase family protein | chr5:21910676-21912594 FORWARD LENGTH=414	NONE	NONE	NONE	NONE	NONE
Chr5:21926900-21927249	hyper	9	0	AT5G54030	-	protein_coding_gene	Symbols: | Cysteine/Histidine-rich C1 domain family protein | chr5:21925984-21927243 REVERSE LENGTH=419	NONE	NONE	NONE	overlap	overlap
Chr5:22093450-22093699	hyper	13	0	NONE	NONE	NONE	NONE	AT5TE79530	DNA/Harbinger	NONE	overlap	overlap
Chr5:22618250-22618499	hyper	7	0	NONE	NONE	NONE	NONE	AT5TE81385	LTR/Copia	NONE	overlap	overlap
Chr5:22702250-22702549	hyper	9	0	NONE	NONE	NONE	NONE	AT5TE81680	RC/Helitron	NONE	overlap	overlap
Chr5:22745750-22745949	hyper	7	0	NONE	NONE	NONE	NONE	AT5TE81840	RC/Helitron	NONE	overlap	overlap
Chr5:22921950-22922399	hyper	20	0	NONE	NONE	NONE	NONE	NONE	NONE	AT5G56620-AT5G56630	NONE	NONE
Chr5:23339300-23339499	hyper	7	0	NONE	NONE	NONE	NONE	NONE	NONE	AT5G57625-AT5G57630	overlap	overlap
Chr5:23666900-23667149	hyper	7	0	AT5G58550	-	protein_coding_gene	Symbols: EOL2 | ETO1-like 2 | chr5:23665451-23668474 REVERSE LENGTH=925	NONE	NONE	NONE	NONE	NONE
Chr5:23763450-23763799	hyper	14	0	NONE	NONE	NONE	NONE	AT5TE85465	RC/Helitron	NONE	overlap	overlap
Chr5:24019250-24019599	hyper	13	0	AT5G59620	-	transposable_element_gene		NONE	NONE	NONE	NONE	NONE
Chr5:24030150-24030349	hyper	10	0	AT5G59640	+	transposable_element_gene		NONE	NONE	NONE	overlap	NONE
Chr5:24449500-24449749	hyper	8	0	NONE	NONE	NONE	NONE	AT5TE87975|AT5TE87985	RC/Helitron;DNA/MuDR	NONE	overlap	overlap
Chr5:24509950-24510149	hyper	7	0	NONE	NONE	NONE	NONE	NONE	NONE	AT5G60910-AT5G60920	overlap	NONE
Chr5:24526750-24527049	hyper	11	0	AT5G60950	-	protein_coding_gene	Symbols: COBL5 | COBRA-like protein 5 precursor | chr5:24527157-24528005 REVERSE LENGTH=204	AT5TE88260	DNA/MuDR	NONE	overlap	overlap
Chr5:24942650-24943149	hyper	19	0	AT5G62110	-	protein_coding_gene	Symbols: | Homeodomain-like superfamily protein | chr5:24942339-24946081 REVERSE LENGTH=673	AT5TE89760	RC/Helitron	NONE	overlap	overlap
Chr5:24971000-24971399	hyper	17	0	NONE	NONE	NONE	NONE	NONE	NONE	AT5G62165-AT5G62170	overlap	overlap
Chr5:25660000-25660249	hyper	7	0	AT5G64120	-	protein_coding_gene	Symbols: | Peroxidase superfamily protein | chr5:25659551-25660946 REVERSE LENGTH=328	NONE	NONE	NONE	NONE	overlap
Chr5:26037250-26037549	hyper	8	0	NONE	NONE	NONE	NONE	NONE	NONE	AT5G65166-AT5G65170	overlap	overlap
Chr5:26070800-26071149	hyper	12	0	NONE	NONE	NONE	NONE	AT5TE93845|AT5TE93855|AT5TE93860	DNA/MuDR;RC/Helitron;RC/Helitron	NONE	overlap	overlap
Chr5:26914250-26914449	hyper	7	0	AT5G67440	-	protein_coding_gene	Symbols: NPY3 | Phototropic-responsive NPH3 family protein | chr5:26912947-26914906 REVERSE LENGTH=579	NONE	NONE	NONE	NONE	NONE
Chr1:781950-782199	hypo	0	8	NONE	NONE	NONE	NONE	AT1TE02540	RC/Helitron	NONE	NONE	NONE
Chr1:4094100-4094299	hypo	0	11	NONE	NONE	NONE	NONE	AT1TE13310	RC/Helitron	NONE	NONE	NONE
Chr1:4773000-4773299	hypo	2	13	NONE	NONE	NONE	NONE	NONE	NONE	AT1G13940-AT1G13950	NONE	NONE
Chr1:6211950-6212149	hypo	0	7	AT1G18060	-	protein_coding_gene	Symbols: | unknown protein; INVOLVED IN: biological_process unknown; LOCATED IN: chloroplast; EXPRESSED IN: 22 plant structures; EXPRESSED DURING: 13 growth stages; Has 74 Blast hits to 74 proteins in 29 species: Archae - 0; Bacteria - 19; Metazoa - 0; Fungi - 0; Plants - 49; Viruses - 0; Other Eukaryotes - 6 (source: NCBI BLink). | chr1:6212065-6213314 REVERSE LENGTH=226	AT1TE20090	DNA/MuDR	NONE	NONE	NONE
Chr1:7717600-7717799	hypo	0	7	NONE	NONE	NONE	NONE	AT1TE24850	LTR/Copia	NONE	NONE	NONE
Chr1:7986100-7986499	hypo	0	15	NONE	NONE	NONE	NONE	AT1TE25685|AT1TE25690	DNA/HAT;RC/Helitron	NONE	NONE	NONE
Chr1:8170050-8170249	hypo	0	7	NONE	NONE	NONE	NONE	AT1TE26305	RC/Helitron	NONE	NONE	NONE
Chr1:8239600-8239849	hypo	0	11	NONE	NONE	NONE	NONE	AT1TE26535	RC/Helitron	NONE	NONE	NONE
Chr1:8869600-8869849	hypo	1	9	NONE	NONE	NONE	NONE	AT1TE28630	DNA/MuDR	NONE	NONE	NONE
Chr1:9367300-9367599	hypo	0	9	NONE	NONE	NONE	NONE	AT1TE30180|AT1TE30185	RC/Helitron;RC/Helitron	NONE	NONE	NONE
Chr1:10242500-10242799	hypo	0	7	NONE	NONE	NONE	NONE	NONE	NONE	AT1G29280-AT1G29290	NONE	NONE
Chr1:11517400-11517749	hypo	0	10	NONE	NONE	NONE	NONE	AT1TE37260	RC/Helitron	NONE	NONE	NONE
Chr1:11567750-11568049	hypo	0	8	AT1G32150	+	protein_coding_gene	Symbols: bZIP68, AtbZIP68 | basic region/leucine zipper transcription factor 68 | chr1:11566022-11568317 FORWARD LENGTH=389	NONE	NONE	NONE	NONE	NONE
Chr1:12133100-12133449	hypo	0	14	NONE	NONE	NONE	NONE	AT1TE39340	RathE1_cons	NONE	NONE	NONE
Chr1:12618500-12618849	hypo	0	13	NONE	NONE	NONE	NONE	AT1TE41165|AT1TE41170	RC/Helitron;RC/Helitron	NONE	NONE	NONE
Chr1:12854000-12854199	hypo	0	12	NONE	NONE	NONE	NONE	AT1TE41830	RC/Helitron	NONE	NONE	NONE
Chr1:13088100-13088449	hypo	0	11	NONE	NONE	NONE	NONE	AT1TE42755	RC/Helitron	NONE	NONE	NONE
Chr1:13114750-13114949	hypo	0	7	NONE	NONE	NONE	NONE	AT1TE42835|AT1TE42840	DNA/MuDR;DNA/MuDR	NONE	NONE	NONE
Chr1:13704050-13704249	hypo	0	12	NONE	NONE	NONE	NONE	AT1TE44875	DNA/MuDR	NONE	NONE	NONE
Chr1:14220000-14220249	hypo	0	10	AT1G37340	-	transposable_element_gene		AT1TE46665	LTR/Gypsy	NONE	NONE	NONE
Chr1:14298750-14298949	hypo	1	7	NONE	NONE	NONE	NONE	AT1TE46945|AT1TE46950	RC/Helitron;RC/Helitron	NONE	NONE	NONE
Chr1:15010700-15010949	hypo	1	7	NONE	NONE	NONE	NONE	NONE	NONE	AT1G40091-AT1G40093	NONE	NONE
Chr1:15635800-15636149	hypo	0	10	NONE	NONE	NONE	NONE	AT1TE51465	RC/Helitron	NONE	NONE	NONE
Chr1:15706250-15706449	hypo	1	8	NONE	NONE	NONE	NONE	AT1TE51735	LTR/Gypsy	NONE	NONE	NONE
Chr1:16774250-16774449	hypo	0	8	NONE	NONE	NONE	NONE	AT1TE55430|AT1TE55435	LINE/L1;DNA/MuDR	NONE	NONE	NONE
Chr1:17007050-17007299	hypo	0	11	NONE	NONE	NONE	NONE	NONE	NONE	AT1G44980-AT1G44990	NONE	NONE
Chr1:18981050-18981299	hypo	0	9	NONE	NONE	NONE	NONE	AT1TE62865	RC/Helitron	NONE	NONE	NONE
Chr1:19705800-19706099	hypo	0	8	AT1G52905	+	protein_coding_gene	Symbols: | unknown protein; BEST Arabidopsis thaliana protein match is: unknown protein (TAIR:AT1G27565.1); Has 35333 Blast hits to 34131 proteins in 2444 species: Archae - 798; Bacteria - 22429; Metazoa - 974; Fungi - 991; Plants - 531; Viruses - 0; Other Eukaryotes - 9610 (source: NCBI BLink). | chr1:19706230-19706497 FORWARD LENGTH=47	AT1TE65120	RC/Helitron	NONE	NONE	NONE
Chr1:19944900-19945199	hypo	1	10	NONE	NONE	NONE	NONE	AT1TE65925	RC/Helitron	NONE	NONE	NONE
Chr1:20489850-20490149	hypo	0	13	NONE	NONE	NONE	NONE	AT1TE67670	RC/Helitron	NONE	NONE	NONE
Chr1:21144700-21144949	hypo	0	8	NONE	NONE	NONE	NONE	AT1TE69900	DNA	NONE	NONE	NONE
Chr1:21946650-21946949	hypo	0	7	NONE	NONE	NONE	NONE	AT1TE72435	RC/Helitron	NONE	NONE	NONE
Chr1:22112900-22113099	hypo	0	9	NONE	NONE	NONE	NONE	AT1TE73015	DNA/Pogo	NONE	NONE	NONE
Chr1:22744950-22745199	hypo	0	7	AT1G61630	+	protein_coding_gene	Symbols: ATENT7, ENT7 | equilibrative nucleoside transporter 7 | chr1:22744207-22746111 FORWARD LENGTH=417	NONE	NONE	NONE	NONE	NONE
Chr1:24718550-24718749	hypo	0	10	NONE	NONE	NONE	NONE	AT1TE81195	RC/Helitron	NONE	NONE	NONE
Chr1:24823100-24823449	hypo	0	14	AT1G66534	+	pseudogene	pseudogene	AT1TE81525	RC/Helitron	NONE	NONE	NONE
Chr1:26881350-26881599	hypo	0	7	NONE	NONE	NONE	NONE	AT1TE87970|AT1TE87975	RC/Helitron;RC/Helitron	NONE	NONE	NONE
Chr2:71200-71399	hypo	0	8	NONE	NONE	NONE	NONE	AT2TE00135	RC/Helitron	NONE	NONE	NONE
Chr2:240850-241049	hypo	0	8	NONE	NONE	NONE	NONE	AT2TE00985	RC/Helitron	NONE	NONE	NONE
Chr2:1010350-1010599	hypo	0	8	AT2G03330	+	protein_coding_gene	Symbols: | unknown protein; BEST Arabidopsis thaliana protein match is: unknown protein (TAIR:AT3G11810.1); Has 370 Blast hits to 370 proteins in 33 species: Archae - 0; Bacteria - 0; Metazoa - 0; Fungi - 0; Plants - 368; Viruses - 0; Other Eukaryotes - 2 (source: NCBI BLink). | chr2:1008460-1014122 FORWARD LENGTH=385	NONE	NONE	NONE	NONE	NONE
Chr2:1122400-1122599	hypo	0	8	AT2G03690	-	protein_coding_gene	Symbols: | coenzyme Q biosynthesis Coq4 family protein / ubiquinone biosynthesis Coq4 family protein | chr2:1122122-1123011 REVERSE LENGTH=226	NONE	NONE	NONE	NONE	NONE
Chr2:1384250-1384449	hypo	0	8	NONE	NONE	NONE	NONE	AT2TE06350|AT2TE06355	RC/Helitron;RC/Helitron	NONE	NONE	NONE
Chr2:1504250-1504449	hypo	0	8	NONE	NONE	NONE	NONE	AT2TE06950	RC/Helitron	NONE	NONE	NONE
Chr2:1943400-1943699	hypo	0	7	NONE	NONE	NONE	NONE	NONE	NONE	AT2G05335-AT2G05340	NONE	NONE
Chr2:3013400-3013699	hypo	0	12	NONE	NONE	NONE	NONE	AT2TE13140	DNA/MuDR	NONE	NONE	NONE
Chr2:3241000-3241249	hypo	0	11	AT2G07773	-	protein_coding_gene	Symbols: | unknown protein; BEST Arabidopsis thaliana protein match is: unknown protein (TAIR:ATMG00910.1); Has 35333 Blast hits to 34131 proteins in 2444 species: Archae - 798; Bacteria - 22429; Metazoa - 974; Fungi - 991; Plants - 531; Viruses - 0; Other Eukaryotes - 9610 (source: NCBI BLink). | chr2:3240838-3241659 REVERSE LENGTH=273	NONE	NONE	NONE	NONE	NONE
Chr2:3242050-3242299	hypo	0	8	NONE	NONE	NONE	NONE	NONE	NONE	AT2G07746-AT2G07747	NONE	NONE
Chr2:3244600-3244799	hypo	0	7	AT2G07747	-	pseudogene	pseudogene	NONE	NONE	NONE	NONE	NONE
Chr2:3260150-3260849	hypo	0	25	AT2G07664	+	pseudogene	pseudogene	NONE	NONE	NONE	NONE	NONE
Chr2:3263950-3264499	hypo	0	32	NONE	NONE	NONE	NONE	NONE	NONE	AT2G07672-AT2G07673	NONE	NONE
Chr2:3265250-3265649	hypo	0	14	NONE	NONE	NONE	NONE	NONE	NONE	AT2G07672-AT2G07673	NONE	NONE
Chr2:3265800-3266349	hypo	0	57	NONE	NONE	NONE	NONE	NONE	NONE	AT2G07672-AT2G07673	NONE	NONE
Chr2:3269150-3269449	hypo	0	15	AT2G07674	+	protein_coding_gene	Symbols: | Unknown conserved protein | chr2:3269151-3269906 FORWARD LENGTH=251	NONE	NONE	NONE	NONE	NONE
Chr2:3272000-3272499	hypo	0	24	AT2G07767	+	transposable_element_gene		AT2TE14150	LINE/L1	NONE	NONE	NONE
Chr2:3283400-3283999	hypo	0	35	AT2G07669	+	protein_coding_gene	Symbols: | unknown protein; Has 35333 Blast hits to 34131 proteins in 2444 species: Archae - 798; Bacteria - 22429; Metazoa - 974; Fungi - 991; Plants - 531; Viruses - 0; Other Eukaryotes - 9610 (source: NCBI BLink). | chr2:3283224-3283553 FORWARD LENGTH=109	NONE	NONE	NONE	NONE	NONE
Chr2:3291900-3292199	hypo	0	10	AT2G07681	+	protein_coding_gene	Symbols: | Cytochrome C assembly protein | chr2:3287596-3292330 FORWARD LENGTH=736	NONE	NONE	NONE	NONE	NONE
Chr2:3293300-3293749	hypo	0	25	AT2G07682	-	transposable_element_gene		NONE	NONE	NONE	NONE	NONE
Chr2:3295200-3295699	hypo	0	36	AT2G07682	-	transposable_element_gene		AT2TE14255	LTR/Gypsy	NONE	NONE	NONE
Chr2:3297100-3297349	hypo	0	10	AT2G07682	-	transposable_element_gene		NONE	NONE	NONE	NONE	NONE
Chr2:3303550-3303899	hypo	0	14	AT2G07774|AT2G07754	-|-	protein_coding_gene|tRNA	Symbols: | unknown protein; Has 30201 Blast hits to 17322 proteins in 780 species: Archae - 12; Bacteria - 1396; Metazoa - 17338; Fungi - 3422; Plants - 5037; Viruses - 0; Other Eukaryotes - 2996 (source: NCBI BLink). | chr2:3303929-3304573 REVERSE LENGTH=116;tRNA	NONE	NONE	NONE	NONE	NONE
Chr2:3312500-3312749	hypo	0	12	AT2G07687	-	protein_coding_gene	Symbols: | Cytochrome c oxidase, subunit III | chr2:3311854-3312651 REVERSE LENGTH=265	NONE	NONE	NONE	NONE	NONE
Chr2:3312900-3313399	hypo	0	29	NONE	NONE	NONE	NONE	NONE	NONE	AT2G07809-AT2G07811	NONE	NONE
Chr2:3313600-3314899	hypo	0	88	AT2G07811	-	pseudogene	pseudogene	NONE	NONE	NONE	NONE	NONE
Chr2:3319750-3320249	hypo	0	33	NONE	NONE	NONE	NONE	NONE	NONE	AT2G07754-AT2G07755	NONE	NONE
Chr2:3324650-3325249	hypo	0	29	NONE	NONE	NONE	NONE	NONE	NONE	AT2G07754-AT2G07755	NONE	NONE
Chr2:3327100-3327499	hypo	0	16	NONE	NONE	NONE	NONE	NONE	NONE	AT2G07754-AT2G07755	NONE	NONE
Chr2:3329450-3329849	hypo	0	14	NONE	NONE	NONE	NONE	NONE	NONE	AT2G07687-AT2G07688	NONE	NONE
Chr2:3331200-3332349	hypo	0	73	AT2G07688	-	pseudogene	pseudogene	NONE	NONE	NONE	NONE	NONE
Chr2:3332700-3333199	hypo	0	23	AT2G07792	+	tRNA	tRNA	NONE	NONE	NONE	NONE	NONE
Chr2:3333700-3334449	hypo	1	49	NONE	NONE	NONE	NONE	NONE	NONE	AT2G07688-AT2G07689	NONE	NONE
Chr2:3334700-3335049	hypo	0	16	NONE	NONE	NONE	NONE	NONE	NONE	AT2G07688-AT2G07689	NONE	NONE
Chr2:3337800-3338449	hypo	0	27	NONE	NONE	NONE	NONE	NONE	NONE	AT2G07690-AT2G07691	NONE	NONE
Chr2:3341950-3342999	hypo	0	36	AT2G07693	+	transposable_element_gene		AT2TE14490	LTR/Copia	NONE	NONE	NONE
Chr2:3344300-3344849	hypo	0	27	AT2G07694	-	transposable_element_gene		AT2TE14495|AT2TE14500	LTR/Copia;LTR/Copia	NONE	NONE	NONE
Chr2:3354600-3354799	hypo	0	8	AT2G07697	-	transposable_element_gene		NONE	NONE	NONE	NONE	NONE
Chr2:3356550-3356949	hypo	0	18	AT2G07697	-	transposable_element_gene		AT2TE14555	LINE/L1	NONE	NONE	NONE
Chr2:3357550-3357899	hypo	0	11	AT2G07798	+	protein_coding_gene	Symbols: | unknown protein; FUNCTIONS IN: molecular_function unknown; INVOLVED IN: biological_process unknown; LOCATED IN: cellular_component unknown; BEST Arabidopsis thaliana protein match is: unknown protein (TAIR:ATMG01220.1); Has 3 Blast hits to 3 proteins in 1 species: Archae - 0; Bacteria - 0; Metazoa - 0; Fungi - 0; Plants - 3; Viruses - 0; Other Eukaryotes - 0 (source: NCBI BLink). | chr…	NONE	NONE	NONE	NONE	NONE
Chr2:3358500-3358849	hypo	0	13	AT2G07798	+	protein_coding_gene	Symbols: | unknown protein; FUNCTIONS IN: molecular_function unknown; INVOLVED IN: biological_process unknown; LOCATED IN: cellular_component unknown; BEST Arabidopsis thaliana protein match is: unknown protein (TAIR:ATMG01220.1); Has 3 Blast hits to 3 proteins in 1 species: Archae - 0; Bacteria - 0; Metazoa - 0; Fungi - 0; Plants - 3; Viruses - 0; Other Eukaryotes - 0 (source: NCBI BLink). | chr…	NONE	NONE	NONE	NONE	NONE
Chr2:3360250-3360649	hypo	0	18	AT2G07798	+	protein_coding_gene	Symbols: | unknown protein; FUNCTIONS IN: molecular_function unknown; INVOLVED IN: biological_process unknown; LOCATED IN: cellular_component unknown; BEST Arabidopsis thaliana protein match is: unknown protein (TAIR:ATMG01220.1); Has 3 Blast hits to 3 proteins in 1 species: Archae - 0; Bacteria - 0; Metazoa - 0; Fungi - 0; Plants - 3; Viruses - 0; Other Eukaryotes - 0 (source: NCBI BLink). | chr…	NONE	NONE	NONE	NONE	NONE
Chr2:3362700-3363199	hypo	0	25	AT2G07698	+	protein_coding_gene	Symbols: | ATPase, F1 complex, alpha subunit protein | chr2:3361474-3364028 FORWARD LENGTH=777	NONE	NONE	NONE	NONE	NONE
Chr2:3364400-3364749	hypo	0	18	AT2G07667	+	protein_coding_gene	Symbols: | unknown protein; FUNCTIONS IN: molecular_function unknown; INVOLVED IN: biological_process unknown; LOCATED IN: mitochondrion; BEST Arabidopsis thaliana protein match is: unknown protein (TAIR:ATMG01180.1); Has 3 Blast hits to 3 proteins in 1 species: Archae - 0; Bacteria - 0; Metazoa - 0; Fungi - 0; Plants - 3; Viruses - 0; Other Eukaryotes - 0 (source: NCBI BLink). | chr2:3364539-336…	NONE	NONE	NONE	NONE	NONE
Chr2:3365450-3365949	hypo	0	34	AT2G07667	+	protein_coding_gene	Symbols: | unknown protein; FUNCTIONS IN: molecular_function unknown; INVOLVED IN: biological_process unknown; LOCATED IN: mitochondrion; BEST Arabidopsis thaliana protein match is: unknown protein (TAIR:ATMG01180.1); Has 3 Blast hits to 3 proteins in 1 species: Archae - 0; Bacteria - 0; Metazoa - 0; Fungi - 0; Plants - 3; Viruses - 0; Other Eukaryotes - 0 (source: NCBI BLink). | chr2:3364539-336…	NONE	NONE	NONE	NONE	NONE
Chr2:3366450-3366699	hypo	0	9	AT2G07667	+	protein_coding_gene	Symbols: | unknown protein; FUNCTIONS IN: molecular_function unknown; INVOLVED IN: biological_process unknown; LOCATED IN: mitochondrion; BEST Arabidopsis thaliana protein match is: unknown protein (TAIR:ATMG01180.1); Has 3 Blast hits to 3 proteins in 1 species: Archae - 0; Bacteria - 0; Metazoa - 0; Fungi - 0; Plants - 3; Viruses - 0; Other Eukaryotes - 0 (source: NCBI BLink). | chr2:3364539-336…	NONE	NONE	NONE	NONE	NONE
Chr2:3376450-3376699	hypo	0	9	NONE	NONE	NONE	NONE	NONE	NONE	AT2G07703-AT2G07704	NONE	NONE
Chr2:3377650-3378249	hypo	0	23	NONE	NONE	NONE	NONE	NONE	NONE	AT2G07703-AT2G07704	NONE	NONE
Chr2:3389400-3389749	hypo	0	14	AT2G07709	+	pseudogene	pseudogene	NONE	NONE	NONE	NONE	NONE
Chr2:3394000-3394199	hypo	0	9	AT2G07709	+	pseudogene	pseudogene	NONE	NONE	NONE	NONE	NONE
Chr2:3394900-3395149	hypo	0	7	NONE	NONE	NONE	NONE	NONE	NONE	AT2G07710-AT2G07711	NONE	NONE
Chr2:3396350-3396599	hypo	0	15	NONE	NONE	NONE	NONE	NONE	NONE	AT2G07710-AT2G07711	NONE	NONE
Chr2:3399100-3399299	hypo	0	9	AT2G07711	-	pseudogene	pseudogene	NONE	NONE	NONE	NONE	NONE
Chr2:3402250-3402449	hypo	0	9	AT2G07712	-	pseudogene	pseudogene	NONE	NONE	NONE	NONE	NONE
Chr2:3408700-3408899	hypo	0	8	NONE	NONE	NONE	NONE	NONE	NONE	AT2G07714-AT2G07715	NONE	NONE
Chr2:3418800-3419049	hypo	0	7	AT2G07717	+	pseudogene	pseudogene	NONE	NONE	NONE	NONE	NONE
Chr2:3433850-3434099	hypo	0	10	NONE	NONE	NONE	NONE	NONE	NONE	AT2G07720-AT2G07721	NONE	NONE
Chr2:3438100-3438499	hypo	0	24	NONE	NONE	NONE	NONE	AT2TE14960	RC/Helitron	NONE	NONE	NONE
Chr2:3440250-3440599	hypo	0	10	NONE	NONE	NONE	NONE	AT2TE14970	LTR/Copia	NONE	NONE	NONE
Chr2:3458850-3459199	hypo	0	15	NONE	NONE	NONE	NONE	AT2TE15045	LTR/Copia	NONE	NONE	NONE
Chr2:3460150-3460499	hypo	0	16	NONE	NONE	NONE	NONE	AT2TE15050	LTR/Copia	NONE	NONE	NONE
Chr2:3466950-3467149	hypo	0	9	AT2G07799	+	pseudogene	pseudogene	NONE	NONE	NONE	NONE	NONE
Chr2:3468250-3468599	hypo	0	12	AT2G07732	-	protein_coding_gene	Symbols: | Ribulose bisphosphate carboxylase large chain, catalytic domain | chr2:3468424-3468774 REVERSE LENGTH=116	NONE	NONE	NONE	NONE	NONE
Chr2:3474750-3475099	hypo	0	14	AT2G07827	+	protein_coding_gene	Symbols: | unknown protein; FUNCTIONS IN: molecular_function unknown; INVOLVED IN: biological_process unknown; LOCATED IN: cellular_component unknown; Has 1 Blast hits to 1 proteins in 1 species: Archae - 0; Bacteria - 0; Metazoa - 0; Fungi - 0; Plants - 1; Viruses - 0; Other Eukaryotes - 0 (source: NCBI BLink). | chr2:3474996-3476845 FORWARD LENGTH=177	NONE	NONE	NONE	NONE	NONE
Chr2:3476000-3476199	hypo	0	7	AT2G07827|AT2G07830	+|-	protein_coding_gene|protein_coding_gene	Symbols: | unknown protein; FUNCTIONS IN: molecular_function unknown; INVOLVED IN: biological_process unknown; LOCATED IN: cellular_component unknown; Has 1 Blast hits to 1 proteins in 1 species: Archae - 0; Bacteria - 0; Metazoa - 0; Fungi - 0; Plants - 1; Viruses - 0; Other Eukaryotes - 0 (source: NCBI BLink). | chr2:3474996-3476845 FORWARD LENGTH=177;Symbols: | unknown protein; LOCATED IN: end…	NONE	NONE	NONE	NONE	NONE
Chr2:3483750-3484049	hypo	0	9	AT2G07775	+	protein_coding_gene	Symbols: | unknown protein; Has 30201 Blast hits to 17322 proteins in 780 species: Archae - 12; Bacteria - 1396; Metazoa - 17338; Fungi - 3422; Plants - 5037; Viruses - 0; Other Eukaryotes - 2996 (source: NCBI BLink). | chr2:3483318-3484062 FORWARD LENGTH=128	NONE	NONE	NONE	NONE	NONE
Chr2:3485050-3485299	hypo	0	7	AT2G07806	+	protein_coding_gene	Symbols: | unknown protein; FUNCTIONS IN: molecular_function unknown; INVOLVED IN: biological_process unknown; LOCATED IN: cellular_component unknown; Has 1 Blast hits to 1 proteins in 1 species: Archae - 0; Bacteria - 0; Metazoa - 0; Fungi - 0; Plants - 1; Viruses - 0; Other Eukaryotes - 0 (source: NCBI BLink). | chr2:3484830-3489421 FORWARD LENGTH=212	NONE	NONE	NONE	NONE	NONE
Chr2:3486100-3486299	hypo	0	7	AT2G07806	+	protein_coding_gene	Symbols: | unknown protein; FUNCTIONS IN: molecular_function unknown; INVOLVED IN: biological_process unknown; LOCATED IN: cellular_component unknown; Has 1 Blast hits to 1 proteins in 1 species: Archae - 0; Bacteria - 0; Metazoa - 0; Fungi - 0; Plants - 1; Viruses - 0; Other Eukaryotes - 0 (source: NCBI BLink). | chr2:3484830-3489421 FORWARD LENGTH=212	NONE	NONE	NONE	NONE	NONE
Chr2:3488350-3489099	hypo	0	37	AT2G07806	+	protein_coding_gene	Symbols: | unknown protein; FUNCTIONS IN: molecular_function unknown; INVOLVED IN: biological_process unknown; LOCATED IN: cellular_component unknown; Has 1 Blast hits to 1 proteins in 1 species: Archae - 0; Bacteria - 0; Metazoa - 0; Fungi - 0; Plants - 1; Viruses - 0; Other Eukaryotes - 0 (source: NCBI BLink). | chr2:3484830-3489421 FORWARD LENGTH=212	NONE	NONE	NONE	NONE	NONE
Chr2:3491100-3491399	hypo	0	11	NONE	NONE	NONE	NONE	NONE	NONE	AT2G07737-AT2G07738	NONE	NONE
Chr2:3492300-3492849	hypo	0	14	AT2G07738	-	protein_coding_gene	Symbols: | unknown protein; Has 3 Blast hits to 3 proteins in 1 species: Archae - 0; Bacteria - 0; Metazoa - 0; Fungi - 0; Plants - 3; Viruses - 0; Other Eukaryotes - 0 (source: NCBI BLink). | chr2:3492434-3492700 REVERSE LENGTH=88	NONE	NONE	NONE	NONE	NONE
Chr2:3497000-3497199	hypo	0	8	NONE	NONE	NONE	NONE	NONE	NONE	AT2G07764-AT2G07765	NONE	NONE
Chr2:3497450-3497749	hypo	0	8	NONE	NONE	NONE	NONE	NONE	NONE	AT2G07830-AT2G07835	NONE	NONE
Chr2:3498200-3498549	hypo	0	14	NONE	NONE	NONE	NONE	NONE	NONE	AT2G07830-AT2G07835	NONE	NONE
Chr2:3500000-3500249	hypo	0	8	NONE	NONE	NONE	NONE	NONE	NONE	AT2G07830-AT2G07835	NONE	NONE
Chr2:4215200-4215399	hypo	0	7	NONE	NONE	NONE	NONE	AT2TE17780	RC/Helitron	NONE	NONE	NONE
Chr2:6305100-6305449	hypo	0	12	NONE	NONE	NONE	NONE	AT2TE25735	RC/Helitron	NONE	NONE	NONE
Chr2:6390550-6390749	hypo	0	10	NONE	NONE	NONE	NONE	AT2TE26070	DNA/MuDR	NONE	NONE	NONE
Chr2:6716950-6717299	hypo	0	12	NONE	NONE	NONE	NONE	AT2TE27455	RC/Helitron	NONE	NONE	NONE
Chr2:7088700-7089049	hypo	0	7	AT2G16380	+	protein_coding_gene	Symbols: | Sec14p-like phosphatidylinositol transfer family protein | chr2:7085972-7088858 FORWARD LENGTH=547	NONE	NONE	NONE	NONE	NONE
Chr2:7278450-7278699	hypo	0	14	NONE	NONE	NONE	NONE	AT2TE29680	RC/Helitron	NONE	NONE	NONE
Chr2:7351300-7351499	hypo	0	7	NONE	NONE	NONE	NONE	AT2TE30025	RC/Helitron	NONE	NONE	NONE
Chr2:7595500-7595799	hypo	1	9	NONE	NONE	NONE	NONE	AT2TE31270|AT2TE31275	RC/Helitron;DNA/MuDR	NONE	NONE	NONE
Chr2:9654450-9654699	hypo	0	9	AT2G22710	+	transposable_element_gene		AT2TE41170	DNA/Harbinger	NONE	NONE	NONE
Chr2:9947200-9947649	hypo	0	37	NONE	NONE	NONE	NONE	AT2TE42545	RC/Helitron	NONE	NONE	NONE
Chr2:10535650-10535849	hypo	0	7	NONE	NONE	NONE	NONE	AT2TE45210	DNA/Harbinger	NONE	NONE	NONE
Chr2:10646600-10646849	hypo	0	7	NONE	NONE	NONE	NONE	AT2TE45645|AT2TE45650	RC/Helitron;RC/Helitron	NONE	NONE	NONE
Chr2:10951850-10952199	hypo	0	11	NONE	NONE	NONE	NONE	AT2TE47130|AT2TE47135|AT2TE47140	DNA/Harbinger;DNA;DNA	NONE	NONE	NONE
Chr2:12833700-12833899	hypo	0	9	NONE	NONE	NONE	NONE	AT2TE56135	RC/Helitron	NONE	NONE	NONE
Chr2:13065950-13066199	hypo	0	7	NONE	NONE	NONE	NONE	AT2TE57230	RC/Helitron	NONE	NONE	NONE
Chr2:14554050-14554249	hypo	0	7	NONE	NONE	NONE	NONE	AT2TE64500	DNA/MuDR	NONE	NONE	NONE
Chr2:14682450-14682749	hypo	0	8	AT2G34800	-	protein_coding_gene	Symbols: | unknown protein; Has 1 Blast hits to 1 proteins in 1 species: Archae - 0; Bacteria - 0; Metazoa - 0; Fungi - 0; Plants - 1; Viruses - 0; Other Eukaryotes - 0 (source: NCBI BLink). | chr2:14682363-14682515 REVERSE LENGTH=50	AT2TE65130	RC/Helitron	NONE	NONE	NONE
Chr2:16386500-16386849	hypo	0	8	AT2G39240	-	protein_coding_gene	Symbols: | RNA polymerase I specific transcription initiation factor RRN3 protein | chr2:16384786-16387827 REVERSE LENGTH=573	NONE	NONE	NONE	NONE	NONE
Chr2:19235950-19236249	hypo	0	9	NONE	NONE	NONE	NONE	AT2TE87610	DNA/MuDR	NONE	NONE	NONE
Chr3:986050-986249	hypo	1	10	NONE	NONE	NONE	NONE	AT3TE04150|AT3TE04155	RC/Helitron;DNA/MuDR	NONE	NONE	NONE
Chr3:1342000-1342249	hypo	0	10	NONE	NONE	NONE	NONE	AT3TE05640|AT3TE05645|AT3TE05650	RC/Helitron;DNA/MuDR;RC/Helitron	NONE	NONE	NONE
Chr3:1586800-1587149	hypo	0	8	AT3G05480	+	protein_coding_gene	Symbols: ATRAD9, RAD9 | cell cycle checkpoint control protein family | chr3:1585383-1588238 FORWARD LENGTH=439	NONE	NONE	NONE	NONE	NONE
Chr3:5982550-5982899	hypo	0	9	NONE	NONE	NONE	NONE	AT3TE25135	RC/Helitron	NONE	NONE	NONE
Chr3:7996400-7996699	hypo	0	8	AT3G22555	+	pseudogene	pseudogene	AT3TE33545	RC/Helitron	NONE	NONE	NONE
Chr3:8644500-8644749	hypo	0	12	NONE	NONE	NONE	NONE	AT3TE36230|AT3TE36235	RC/Helitron;RC/Helitron	NONE	NONE	NONE
Chr3:8752250-8752449	hypo	0	7	NONE	NONE	NONE	NONE	AT3TE36690|AT3TE36695	DNA/HAT;DNA/Harbinger	NONE	NONE	NONE
Chr3:9385150-9385349	hypo	0	8	NONE	NONE	NONE	NONE	AT3TE39205	RC/Helitron	NONE	NONE	NONE
Chr3:9665250-9665499	hypo	0	10	NONE	NONE	NONE	NONE	AT3TE40295	RC/Helitron	NONE	NONE	NONE
Chr3:9723750-9723999	hypo	1	7	AT3G26520	-	protein_coding_gene	Symbols: TIP2, SITIP, GAMMA-TIP2, TIP1;2 | tonoplast intrinsic protein 2 | chr3:9722770-9723703 REVERSE LENGTH=253	AT3TE40530	DNA/MuDR	NONE	NONE	NONE
Chr3:10177350-10177599	hypo	0	7	NONE	NONE	NONE	NONE	AT3TE42300	RC/Helitron	NONE	NONE	NONE
Chr3:10262300-10262499	hypo	0	12	NONE	NONE	NONE	NONE	AT3TE42630	DNA/MuDR	NONE	NONE	NONE
Chr3:10556750-10556999	hypo	1	14	NONE	NONE	NONE	NONE	AT3TE43880	RC/Helitron	NONE	NONE	NONE
Chr3:11097200-11097499	hypo	0	14	NONE	NONE	NONE	NONE	AT3TE46170	DNA/HAT	NONE	NONE	NONE
Chr3:11141550-11141749	hypo	0	9	NONE	NONE	NONE	NONE	AT3TE46335	RC/Helitron	NONE	NONE	NONE
Chr3:11226800-11227049	hypo	0	7	NONE	NONE	NONE	NONE	AT3TE46775	DNA/Harbinger	NONE	NONE	NONE
Chr3:11793450-11793649	hypo	0	10	NONE	NONE	NONE	NONE	AT3TE49085|AT3TE49090	DNA/MuDR;DNA/MuDR	NONE	NONE	NONE
Chr3:11863100-11863299	hypo	0	7	NONE	NONE	NONE	NONE	AT3TE49395	RC/Helitron	NONE	NONE	NONE
Chr3:11904700-11904899	hypo	0	7	NONE	NONE	NONE	NONE	NONE	NONE	AT3G30250-AT3G30260	NONE	NONE
Chr3:12277400-12277649	hypo	0	7	NONE	NONE	NONE	NONE	AT3TE50860	DNA	NONE	NONE	NONE
Chr3:13668000-13668299	hypo	1	7	NONE	NONE	NONE	NONE	AT3TE55430	LTR/Copia	NONE	NONE	NONE
Chr3:14863000-14863199	hypo	0	7	AT3G42766	+	transposable_element_gene		AT3TE60635	LTR/Copia	NONE	NONE	NONE
Chr3:15345600-15345899	hypo	0	10	AT3G43420	+	protein_coding_gene	Symbols: | unknown protein; Has 1 Blast hits to 1 proteins in 1 species: Archae - 0; Bacteria - 0; Metazoa - 0; Fungi - 0; Plants - 1; Viruses - 0; Other Eukaryotes - 0 (source: NCBI BLink). | chr3:15345339-15345545 FORWARD LENGTH=68	AT3TE62310	RC/Helitron	NONE	NONE	NONE
Chr3:15941700-15941949	hypo	0	7	NONE	NONE	NONE	NONE	AT3TE64495	RC/Helitron	NONE	NONE	NONE
Chr3:16438450-16438649	hypo	0	10	NONE	NONE	NONE	NONE	AT3TE66630|AT3TE66635	LTR/Gypsy;LTR/Gypsy	NONE	NONE	NONE
Chr3:17276100-17276299	hypo	0	7	NONE	NONE	NONE	NONE	AT3TE70035	RC/Helitron	NONE	NONE	NONE
Chr3:17843150-17843349	hypo	0	8	NONE	NONE	NONE	NONE	NONE	NONE	AT3G48205-AT3G48208	NONE	NONE
Chr3:18308700-18308949	hypo	0	10	NONE	NONE	NONE	NONE	AT3TE74275	DNA/MuDR	NONE	NONE	NONE
Chr3:18554100-18554449	hypo	0	11	AT3G50050	-	protein_coding_gene	Symbols: | Eukaryotic aspartyl protease family protein | chr3:18554138-18557115 REVERSE LENGTH=632	NONE	NONE	NONE	NONE	NONE
Chr3:20012900-20013249	hypo	0	12	AT3G54030	+	protein_coding_gene	Symbols: | Protein kinase protein with tetratricopeptide repeat domain | chr3:20011162-20013490 FORWARD LENGTH=490	NONE	NONE	NONE	NONE	NONE
Chr3:20353350-20353549	hypo	0	20	NONE	NONE	NONE	NONE	AT3TE82720	DNA/Harbinger	NONE	NONE	NONE
Chr3:20764250-20764499	hypo	0	7	NONE	NONE	NONE	NONE	NONE	NONE	AT3G55960-AT3G55970	NONE	NONE
Chr3:21509500-21509699	hypo	0	7	NONE	NONE	NONE	NONE	NONE	NONE	AT3G58070-AT3G58080	NONE	NONE
Chr3:21601600-21601799	hypo	0	8	NONE	NONE	NONE	NONE	AT3TE87960	LTR/Copia	NONE	NONE	NONE
Chr3:21694400-21694599	hypo	0	7	NONE	NONE	NONE	NONE	AT3TE88345	RC/Helitron	NONE	NONE	NONE
Chr3:21883200-21883449	hypo	0	8	NONE	NONE	NONE	NONE	AT3TE89130	DNA/HAT	NONE	NONE	NONE
Chr4:77300-77499	hypo	0	7	NONE	NONE	NONE	NONE	NONE	NONE	AT4G00180-AT4G00190	NONE	NONE
Chr4:721650-721899	hypo	0	7	NONE	NONE	NONE	NONE	NONE	NONE	AT4G01680-AT4G01690	NONE	NONE
Chr4:2673700-2673899	hypo	0	7	NONE	NONE	NONE	NONE	NONE	NONE	AT4G05180-AT4G05190	NONE	NONE
Chr4:2956950-2957249	hypo	1	8	NONE	NONE	NONE	NONE	NONE	NONE	AT4G05610-AT4G05612	NONE	NONE
Chr4:3050850-3051049	hypo	0	7	NONE	NONE	NONE	NONE	AT4TE14130	LTR/Gypsy	NONE	NONE	NONE
Chr4:5284100-5284399	hypo	0	8	NONE	NONE	NONE	NONE	AT4TE21990	DNA/MuDR	NONE	NONE	NONE
Chr4:5607450-5607749	hypo	0	8	AT4G08780	+	protein_coding_gene	Symbols: | Peroxidase superfamily protein | chr4:5604153-5608202 FORWARD LENGTH=346	NONE	NONE	NONE	NONE	NONE
Chr4:5854450-5854799	hypo	0	14	NONE	NONE	NONE	NONE	AT4TE24645|AT4TE24650	RC/Helitron;RC/Helitron	NONE	NONE	NONE
Chr4:6848850-6849199	hypo	1	11	AT4G11240	+	protein_coding_gene	Symbols: TOPP7 | Calcineurin-like metallo-phosphoesterase superfamily protein | chr4:6847333-6849032 FORWARD LENGTH=322	NONE	NONE	NONE	NONE	NONE
Chr4:6895150-6895399	hypo	0	7	AT4G11340	-	protein_coding_gene	Symbols: | Disease resistance protein (TIR-NBS-LRR class) family | chr4:6894208-6899130 REVERSE LENGTH=495	AT4TE29715	RC/Helitron	NONE	NONE	NONE
Chr4:7739100-7739349	hypo	0	7	NONE	NONE	NONE	NONE	AT4TE33925	LINE/L1	NONE	NONE	NONE
Chr4:7762700-7762899	hypo	0	8	NONE	NONE	NONE	NONE	AT4TE34020	DNA	NONE	NONE	NONE
Chr4:9940900-9941199	hypo	0	7	AT4G17895	+	protein_coding_gene	Symbols: UBP20 | ubiquitin-specific protease 20 | chr4:9939914-9942698 FORWARD LENGTH=695	NONE	NONE	NONE	NONE	NONE
Chr4:11147800-11147999	hypo	0	9	NONE	NONE	NONE	NONE	NONE	NONE	AT4G20810-AT4G20820	NONE	NONE
Chr4:11224100-11224349	hypo	0	8	NONE	NONE	NONE	NONE	AT4TE51575	RC/Helitron	NONE	NONE	NONE
Chr4:11371200-11371499	hypo	0	7	NONE	NONE	NONE	NONE	AT4TE52340	DNA/MuDR	NONE	NONE	NONE
Chr4:11379550-11379799	hypo	0	9	AT4G21363	+	transposable_element_gene		AT4TE52390|AT4TE52395	LTR/Copia;DNA/MuDR	NONE	NONE	NONE
Chr4:13887250-13887549	hypo	0	11	AT4G27890	+	protein_coding_gene	Symbols: | HSP20-like chaperones superfamily protein | chr4:13886033-13887220 FORWARD LENGTH=293	AT4TE65510	DNA/Harbinger	NONE	NONE	NONE
Chr4:15595900-15596099	hypo	0	11	NONE	NONE	NONE	NONE	AT4TE74405	DNA/HAT	NONE	NONE	NONE
Chr5:347150-347449	hypo	1	12	NONE	NONE	NONE	NONE	AT5TE01220	RC/Helitron	NONE	NONE	NONE
Chr5:349900-350099	hypo	0	12	NONE	NONE	NONE	NONE	AT5TE01230	RC/Helitron	NONE	NONE	NONE
Chr5:911350-911549	hypo	0	10	NONE	NONE	NONE	NONE	NONE	NONE	AT5G03590-AT5G03600	NONE	NONE
Chr5:5592900-5593149	hypo	1	13	NONE	NONE	NONE	NONE	AT5TE20255	RC/Helitron	NONE	NONE	NONE
Chr5:7462300-7462699	hypo	0	16	NONE	NONE	NONE	NONE	NONE	NONE	AT5G22490-AT5G22500	NONE	NONE
Chr5:8179250-8179449	hypo	0	7	NONE	NONE	NONE	NONE	AT5TE29590	DNA/Harbinger	NONE	NONE	NONE
Chr5:8215750-8216049	hypo	0	13	NONE	NONE	NONE	NONE	AT5TE29690	DNA/Harbinger	NONE	NONE	NONE
Chr5:8241500-8241699	hypo	0	7	AT5G24270	-	protein_coding_gene	Symbols: SOS3, CBL4, ATSOS3 | Calcium-binding EF-hand family protein | chr5:8238781-8240179 REVERSE LENGTH=222	NONE	NONE	NONE	NONE	NONE
Chr5:8770500-8770849	hypo	0	16	NONE	NONE	NONE	NONE	AT5TE31745|AT5TE31750	DNA/HAT;RC/Helitron	NONE	NONE	NONE
Chr5:10217850-10218049	hypo	0	7	NONE	NONE	NONE	NONE	AT5TE37265	DNA/MuDR	NONE	NONE	NONE
Chr5:10681100-10681299	hypo	0	10	NONE	NONE	NONE	NONE	AT5TE38875	RC/Helitron	NONE	NONE	NONE
Chr5:13314000-13314199	hypo	0	7	NONE	NONE	NONE	NONE	AT5TE47195	LTR/Copia	NONE	NONE	NONE
Chr5:14153100-14153299	hypo	0	7	AT5G36010	+	transposable_element_gene		AT5TE50535|AT5TE50540	RC/Helitron;DNA/HAT	NONE	NONE	NONE
Chr5:14299000-14299199	hypo	0	13	NONE	NONE	NONE	NONE	AT5TE51145|AT5TE51150	LTR/Gypsy;LTR/Gypsy	NONE	NONE	NONE
Chr5:14850450-14850649	hypo	0	7	NONE	NONE	NONE	NONE	NONE	NONE	AT5G37442-AT5G37445	NONE	NONE
Chr5:15075400-15075699	hypo	0	15	NONE	NONE	NONE	NONE	AT5TE54450	DNA/MuDR	NONE	NONE	NONE
Chr5:15106950-15107149	hypo	0	8	NONE	NONE	NONE	NONE	AT5TE54615|AT5TE54620	DNA/MuDR;DNA/HAT	NONE	NONE	NONE
Chr5:15197850-15198049	hypo	0	11	NONE	NONE	NONE	NONE	AT5TE54990	RC/Helitron	NONE	NONE	NONE
Chr5:19154150-19154349	hypo	0	8	NONE	NONE	NONE	NONE	AT5TE68925	RC/Helitron	NONE	NONE	NONE
Chr5:19495850-19496199	hypo	1	14	NONE	NONE	NONE	NONE	AT5TE70155	RC/Helitron	NONE	NONE	NONE
Chr5:23282900-23283149	hypo	1	7	NONE	NONE	NONE	NONE	AT5TE83715|AT5TE83720	DNA;DNA/MuDR	NONE	NONE	NONE
Chr5:24344150-24344349	hypo	0	8	NONE	NONE	NONE	NONE	AT5TE87580	RC/Helitron	NONE	NONE	NONE
Chr5:25924650-25924949	hypo	0	10	NONE	NONE	NONE	NONE	AT5TE93295	RC/Helitron	NONE	NONE	NONE
Chr5:26015250-26015449	hypo	0	7	NONE	NONE	NONE	NONE	AT5TE93630|AT5TE93635	DNA/MuDR;RC/Helitron	NONE	NONE	NONE

## Sheet: ros1-4
List of DMRs in ros1-4 identified by whole genome bisulfite sequencing.
Position	type	hyper_DMP	hypo_DMP	overlap-gene	Strand	Gene_type	GeneAnnot	overlap-TE	TEFamily	Intergenic
Chr1:1150-1449	hyper	9	0	NONE	NONE	NONE	NONE	NONE	NONE	#NAME?
Chr1:42050-42749	hyper	55	0	NONE	NONE	NONE	NONE	NONE	NONE	AT1G01070-AT1G01073
Chr1:43000-43349	hyper	13	0	NONE	NONE	NONE	NONE	NONE	NONE	AT1G01070-AT1G01073
Chr1:44150-44449	hyper	12	0	NONE	NONE	NONE	NONE	NONE	NONE	AT1G01070-AT1G01073
Chr1:78850-79099	hyper	10	0	AT1G01183	-	miRNA	miRNA	NONE	NONE	NONE
Chr1:132550-132749	hyper	11	0	AT1G01340	-	protein_coding_gene	Symbols: ATCNGC10, CNGC10, ACBK1 | cyclic nucleotide gated channel 10 | chr1:132414-135118 REVERSE LENGTH=706	NONE	NONE	NONE
Chr1:148650-148999	hyper	11	0	AT1G01390	-	protein_coding_gene	Symbols: | UDP-Glycosyltransferase superfamily protein | chr1:148319-149761 REVERSE LENGTH=480	NONE	NONE	NONE
Chr1:174000-174349	hyper	14	0	NONE	NONE	NONE	NONE	NONE	NONE	AT1G01471-AT1G01480
Chr1:210300-210549	hyper	7	0	AT1G01580	+	protein_coding_gene	Symbols: FRO2, FRD1, ATFRO2 | ferric reduction oxidase 2 | chr1:209395-212810 FORWARD LENGTH=725	NONE	NONE	NONE
Chr1:239300-239499	hyper	8	0	NONE	NONE	NONE	NONE	NONE	NONE	AT1G01650-AT1G01660
Chr1:292500-292799	hyper	11	0	NONE	NONE	NONE	NONE	NONE	NONE	AT1G01790-AT1G01800
Chr1:372150-372449	hyper	16	0	AT1G02074	+	protein_coding_gene	Symbols: | unknown protein; Has 30201 Blast hits to 17322 proteins in 780 species: Archae - 12; Bacteria - 1396; Metazoa - 17338; Fungi - 3422; Plants - 5037; Viruses - 0; Other Eukaryotes - 2996 (source: NCBI BLink). | chr1:372064-372210 FORWARD LENGTH=48	NONE	NONE	NONE
Chr1:372700-373249	hyper	41	0	NONE	NONE	NONE	NONE	NONE	NONE	AT1G02074-AT1G02080
Chr1:426950-427199	hyper	7	0	NONE	NONE	NONE	NONE	NONE	NONE	AT1G02205-AT1G02210
Chr1:428150-428499	hyper	13	0	NONE	NONE	NONE	NONE	NONE	NONE	AT1G02210-AT1G02220
Chr1:431050-431299	hyper	16	0	NONE	NONE	NONE	NONE	NONE	NONE	AT1G02220-AT1G02228
Chr1:433850-434099	hyper	7	0	NONE	NONE	NONE	NONE	NONE	NONE	AT1G02228-AT1G02230
Chr1:434450-434899	hyper	49	0	NONE	NONE	NONE	NONE	NONE	NONE	AT1G02228-AT1G02230
Chr1:446850-447449	hyper	43	0	NONE	NONE	NONE	NONE	NONE	NONE	AT1G02270-AT1G02280
Chr1:460650-461049	hyper	22	0	AT1G02310	-	protein_coding_gene	Symbols: MAN1 | Glycosyl hydrolase superfamily protein | chr1:458243-460652 REVERSE LENGTH=411	AT1TE01490	RC/Helitron	NONE
Chr1:559150-559499	hyper	13	0	NONE	NONE	NONE	NONE	AT1TE01810	DNA/Tc1	NONE
Chr1:587250-587549	hyper	12	0	NONE	NONE	NONE	NONE	AT1TE01900|AT1TE01905|AT1TE01910	RC/Helitron;RC/Helitron;RC/Helitron	NONE
Chr1:612250-612599	hyper	16	0	AT1G02790	-	protein_coding_gene	Symbols: PGA4 | polygalacturonase 4 | chr1:610681-612225 REVERSE LENGTH=422	NONE	NONE	NONE
Chr1:634000-634199	hyper	7	0	NONE	NONE	NONE	NONE	NONE	NONE	AT1G02850-AT1G02860
Chr1:664900-665099	hyper	7	0	NONE	NONE	NONE	NONE	AT1TE02165	RC/Helitron	NONE
Chr1:696250-696449	hyper	10	0	AT1G03010	+	protein_coding_gene	Symbols: | Phototropic-responsive NPH3 family protein | chr1:693480-696188 FORWARD LENGTH=634	AT1TE02260|AT1TE02265	RC/Helitron;RC/Helitron	NONE
Chr1:697500-697849	hyper	12	0	NONE	NONE	NONE	NONE	AT1TE02270	RC/Helitron	NONE
Chr1:771250-771599	hyper	13	0	NONE	NONE	NONE	NONE	NONE	NONE	AT1G03170-AT1G03180
Chr1:784600-784899	hyper	9	0	NONE	NONE	NONE	NONE	AT1TE02555	DNA/Pogo	NONE
Chr1:792500-792849	hyper	14	0	AT1G03240	-	protein_coding_gene	Symbols: | unknown protein; BEST Arabidopsis thaliana protein match is: unknown protein (TAIR:AT1G03200.1); Has 2 Blast hits to 2 proteins in 1 species: Archae - 0; Bacteria - 0; Metazoa - 0; Fungi - 0; Plants - 2; Viruses - 0; Other Eukaryotes - 0 (source: NCBI BLink). | chr1:792418-792838 REVERSE LENGTH=42	NONE	NONE	NONE
Chr1:888400-888699	hyper	10	0	NONE	NONE	NONE	NONE	NONE	NONE	AT1G03550-AT1G03560
Chr1:959650-959999	hyper	8	0	AT1G03820	-	protein_coding_gene	Symbols: | unknown protein; FUNCTIONS IN: molecular_function unknown; INVOLVED IN: biological_process unknown; LOCATED IN: endomembrane system; EXPRESSED IN: 21 plant structures; EXPRESSED DURING: 13 growth stages; Has 1345 Blast hits to 1122 proteins in 102 species: Archae - 2; Bacteria - 28; Metazoa - 28; Fungi - 30; Plants - 109; Viruses - 0; Other Eukaryotes - 1148 (source: NCBI BLink). | chr…	NONE	NONE	NONE
Chr1:975150-975499	hyper	16	0	NONE	NONE	NONE	NONE	NONE	NONE	AT1G03840-AT1G03850
Chr1:988100-988549	hyper	20	0	AT1G03880	+	protein_coding_gene	Symbols: CRU2, CRB | cruciferin 2 | chr1:985786-987916 FORWARD LENGTH=455	NONE	NONE	NONE
Chr1:1104100-1104349	hyper	9	0	NONE	NONE	NONE	NONE	NONE	NONE	AT1G04171-AT1G04180
Chr1:1132900-1133249	hyper	12	0	NONE	NONE	NONE	NONE	NONE	NONE	AT1G04240-AT1G04250
Chr1:1139550-1139949	hyper	35	0	NONE	NONE	NONE	NONE	NONE	NONE	AT1G04250-AT1G04260
Chr1:1184500-1184699	hyper	8	0	NONE	NONE	NONE	NONE	NONE	NONE	AT1G04390-AT1G04400
Chr1:1195100-1195399	hyper	24	0	AT1G04425	+	other_RNA	other_RNA	AT1TE03900	RC/Helitron	NONE
Chr1:1211650-1211849	hyper	7	0	AT1G04470	-	protein_coding_gene	Symbols: | Protein of unknown function (DUF810) | chr1:1211177-1214591 REVERSE LENGTH=1035	NONE	NONE	NONE
Chr1:1287000-1287199	hyper	8	0	NONE	NONE	NONE	NONE	AT1TE04205	RC/Helitron	NONE
Chr1:1293350-1293599	hyper	8	0	AT1G04640	+	protein_coding_gene	Symbols: LIP2 | lipoyltransferase 2 | chr1:1292541-1293248 FORWARD LENGTH=235	AT1TE04220	DNA/HAT	NONE
Chr1:1309050-1309299	hyper	8	0	NONE	NONE	NONE	NONE	NONE	NONE	AT1G04680-AT1G04684
Chr1:1339150-1339699	hyper	52	0	NONE	NONE	NONE	NONE	NONE	NONE	AT1G04770-AT1G04778
Chr1:1344200-1344399	hyper	8	0	NONE	NONE	NONE	NONE	NONE	NONE	AT1G04780-AT1G04790
Chr1:1430050-1430249	hyper	12	0	NONE	NONE	NONE	NONE	NONE	NONE	AT1G05000-AT1G05010
Chr1:1476750-1476999	hyper	17	0	NONE	NONE	NONE	NONE	NONE	NONE	AT1G05120-AT1G05135
Chr1:1480250-1480449	hyper	8	0	NONE	NONE	NONE	NONE	NONE	NONE	AT1G05136-AT1G05140
Chr1:1539650-1539849	hyper	7	0	AT1G05290	-	protein_coding_gene	Symbols: | CCT motif family protein | chr1:1539152-1540546 REVERSE LENGTH=369	NONE	NONE	NONE
Chr1:1543200-1543549	hyper	18	0	NONE	NONE	NONE	NONE	NONE	NONE	AT1G05291-AT1G05300
Chr1:1544100-1544999	hyper	61	0	NONE	NONE	NONE	NONE	NONE	NONE	AT1G05291-AT1G05300
Chr1:1589250-1589599	hyper	19	0	NONE	NONE	NONE	NONE	AT1TE05220	RC/Helitron	NONE
Chr1:1591950-1592399	hyper	35	0	NONE	NONE	NONE	NONE	NONE	NONE	AT1G05420-AT1G05430
Chr1:1598550-1598799	hyper	10	0	NONE	NONE	NONE	NONE	NONE	NONE	AT1G05440-AT1G05450
Chr1:1612550-1613099	hyper	26	0	NONE	NONE	NONE	NONE	NONE	NONE	AT1G05470-AT1G05490
Chr1:1614650-1615149	hyper	32	0	NONE	NONE	NONE	NONE	AT1TE05280	DNA/MuDR	NONE
Chr1:1617350-1617699	hyper	10	0	NONE	NONE	NONE	NONE	NONE	NONE	AT1G05470-AT1G05490
Chr1:1677100-1677399	hyper	11	0	NONE	NONE	NONE	NONE	AT1TE05485|AT1TE05490	DNA/MuDR;RC/Helitron	NONE
Chr1:1692550-1692899	hyper	9	0	NONE	NONE	NONE	NONE	NONE	NONE	AT1G05650-AT1G05660
Chr1:1727800-1727999	hyper	8	0	AT1G05780	+	protein_coding_gene	Symbols: | Vacuolar ATPase assembly integral membrane protein VMA21-like domain | chr1:1726761-1728180 FORWARD LENGTH=106	NONE	NONE	NONE
Chr1:1738900-1739249	hyper	15	0	NONE	NONE	NONE	NONE	AT1TE05700	LINE/L1	NONE
Chr1:1778600-1778799	hyper	8	0	NONE	NONE	NONE	NONE	NONE	NONE	AT1G05880-AT1G05890
Chr1:1875250-1875499	hyper	10	0	AT1G06148	-	protein_coding_gene	Symbols: | Unknown gene | chr1:1876836-1877150 REVERSE LENGTH=75	NONE	NONE	NONE
Chr1:1881600-1881899	hyper	11	0	NONE	NONE	NONE	NONE	NONE	NONE	AT1G06150-AT1G06160
Chr1:1883750-1884499	hyper	32	0	AT1G06160	+	protein_coding_gene	Symbols: ORA59 | octadecanoid-responsive Arabidopsis AP2/ERF 59 | chr1:1883046-1883780 FORWARD LENGTH=244	NONE	NONE	NONE
Chr1:1921500-1922049	hyper	61	0	NONE	NONE	NONE	NONE	NONE	NONE	AT1G06280-AT1G06290
Chr1:1974850-1975149	hyper	8	0	NONE	NONE	NONE	NONE	AT1TE06460|AT1TE06465	RC/Helitron;RC/Helitron	NONE
Chr1:2127800-2128049	hyper	12	0	AT1G06923|AT1G06925	+|-	protein_coding_gene|protein_coding_gene	Symbols: | BEST Arabidopsis thaliana protein match is: ovate family protein 17 (TAIR:AT2G30395.1); Has 35333 Blast hits to 34131 proteins in 2444 species: Archae - 798; Bacteria - 22429; Metazoa - 974; Fungi - 991; Plants - 531; Viruses - 0; Other Eukaryotes - 9610 (source: NCBI BLink). | chr1:2126802-2127398 FORWARD LENGTH=170;Symbols: | FUNCTIONS IN: molecular_function unknown; INVOLVED IN: bio…	NONE	NONE	NONE
Chr1:2156250-2156649	hyper	19	0	NONE	NONE	NONE	NONE	NONE	NONE	AT1G07020-AT1G07025
Chr1:2212950-2213149	hyper	7	0	NONE	NONE	NONE	NONE	NONE	NONE	AT1G07200-AT1G07210
Chr1:2235050-2235399	hyper	10	0	NONE	NONE	NONE	NONE	AT1TE07300|AT1TE07305	RC/Helitron;RC/Helitron	NONE
Chr1:2334700-2335049	hyper	19	0	AT1G07580	+	tRNA	tRNA	AT1TE07620	RC/Helitron	NONE
Chr1:2339750-2340249	hyper	32	0	NONE	NONE	NONE	NONE	NONE	NONE	AT1G07600-AT1G07610
Chr1:2353600-2353949	hyper	15	0	NONE	NONE	NONE	NONE	NONE	NONE	AT1G07630-AT1G07640
Chr1:2354800-2355099	hyper	7	0	AT1G07640	-	protein_coding_gene	Symbols: OBP2 | Dof-type zinc finger DNA-binding family protein | chr1:2354707-2355534 REVERSE LENGTH=275	NONE	NONE	NONE
Chr1:2359450-2359799	hyper	14	0	AT1G07650	-	protein_coding_gene	Symbols: | Leucine-rich repeat transmembrane protein kinase | chr1:2359817-2366423 REVERSE LENGTH=1014	NONE	NONE	NONE
Chr1:2396850-2397049	hyper	11	0	AT1G07725|AT1G07728	-|+	protein_coding_gene|other_RNA	Symbols: ATEXO70H6, EXO70H6 | exocyst subunit exo70 family protein H6 | chr1:2395249-2397096 REVERSE LENGTH=615;other_RNA	NONE	NONE	NONE
Chr1:2414900-2415249	hyper	14	0	AT1G07795|AT1G07800	+|+	protein_coding_gene|transposable_element_gene	Symbols: | unknown protein; BEST Arabidopsis thaliana protein match is: unknown protein (TAIR:AT2G28725.1); Has 38 Blast hits to 38 proteins in 11 species: Archae - 0; Bacteria - 0; Metazoa - 0; Fungi - 0; Plants - 38; Viruses - 0; Other Eukaryotes - 0 (source: NCBI BLink). | chr1:2414438-2414794 FORWARD LENGTH=118;	AT1TE07880	LINE/L1	NONE
Chr1:2521900-2522349	hyper	20	0	NONE	NONE	NONE	NONE	AT1TE08220	RC/Helitron	NONE
Chr1:2526600-2527299	hyper	40	0	AT1G08100	-	protein_coding_gene	Symbols: ATNRT2.2, ACH2, NRT2;2AT, NRT2.2 | nitrate transporter 2.2 | chr1:2527268-2529078 REVERSE LENGTH=522	AT1TE08230	LTR/Gypsy	NONE
Chr1:2531200-2531449	hyper	16	0	NONE	NONE	NONE	NONE	NONE	NONE	AT1G08100-AT1G08105
Chr1:2534800-2535149	hyper	21	0	NONE	NONE	NONE	NONE	NONE	NONE	AT1G08105-AT1G08110
Chr1:2586700-2586999	hyper	10	0	AT1G08230	-	protein_coding_gene	Symbols: | Transmembrane amino acid transporter family protein | chr1:2583715-2586700 REVERSE LENGTH=451	AT1TE08410|AT1TE08415	RC/Helitron;RC/Helitron	NONE
Chr1:2657150-2657399	hyper	9	0	NONE	NONE	NONE	NONE	NONE	NONE	AT1G08420-AT1G08430
Chr1:2657900-2658449	hyper	44	0	NONE	NONE	NONE	NONE	AT1TE08660	LTR/Gypsy	NONE
Chr1:2800650-2800999	hyper	31	0	NONE	NONE	NONE	NONE	AT1TE09080	DNA/MuDR	NONE
Chr1:2877200-2878099	hyper	49	0	AT1G08930|AT1G08940	+|+	protein_coding_gene|protein_coding_gene	Symbols: ERD6 | Major facilitator superfamily protein | chr1:2873604-2876979 FORWARD LENGTH=496;Symbols: | Phosphoglycerate mutase family protein | chr1:2877694-2879104 FORWARD LENGTH=281	NONE	NONE	NONE
Chr1:2887350-2887699	hyper	17	0	AT1G08985	+	protein_coding_gene	Symbols: | AP2/B3-like transcriptional factor family protein | chr1:2887329-2887634 FORWARD LENGTH=101	AT1TE09375|AT1TE09380	RC/Helitron;RC/Helitron	NONE
Chr1:2905800-2906149	hyper	10	0	NONE	NONE	NONE	NONE	NONE	NONE	AT1G09020-AT1G09026
Chr1:2925050-2925299	hyper	7	0	AT1G09060	-	protein_coding_gene	Symbols: | Zinc finger, RING-type;Transcription factor jumonji/aspartyl beta-hydroxylase | chr1:2921235-2925212 REVERSE LENGTH=930	NONE	NONE	NONE
Chr1:2986850-2987199	hyper	21	0	AT1G09245	-	protein_coding_gene	Symbols: | Plant self-incompatibility protein S1 family | chr1:2986948-2987367 REVERSE LENGTH=139	AT1TE09700|AT1TE09705	RC/Helitron;DNA/MuDR	NONE
Chr1:3072900-3073199	hyper	18	0	NONE	NONE	NONE	NONE	NONE	NONE	AT1G09520-AT1G09530
Chr1:3132000-3132649	hyper	48	0	NONE	NONE	NONE	NONE	NONE	NONE	AT1G09660-AT1G09665
Chr1:3230950-3231649	hyper	31	0	AT1G09932	-	protein_coding_gene	Symbols: | Phosphoglycerate mutase family protein | chr1:3230716-3233027 REVERSE LENGTH=260	NONE	NONE	NONE
Chr1:3248150-3248599	hyper	19	0	NONE	NONE	NONE	NONE	NONE	NONE	AT1G09960-AT1G09970
Chr1:3360000-3360549	hyper	30	0	AT1G10250|AT1G10260	-|-	protein_coding_gene|transposable_element_gene	Symbols: | BEST Arabidopsis thaliana protein match is: SIN3-like 6 (TAIR:AT1G10450.1); Has 310 Blast hits to 310 proteins in 86 species: Archae - 0; Bacteria - 0; Metazoa - 174; Fungi - 23; Plants - 97; Viruses - 0; Other Eukaryotes - 16 (source: NCBI BLink). | chr1:3360137-3360462 REVERSE LENGTH=77;	AT1TE10930	LTR/Copia	NONE
Chr1:3361850-3362499	hyper	30	0	NONE	NONE	NONE	NONE	NONE	NONE	AT1G10260-AT1G10270
Chr1:3380550-3380849	hyper	8	0	NONE	NONE	NONE	NONE	AT1TE10990|AT1TE10995	RC/Helitron;RC/Helitron	NONE
Chr1:3413250-3413599	hyper	45	0	NONE	NONE	NONE	NONE	AT1TE11100|AT1TE11105|AT1TE11110	DNA;RC/Helitron;RC/Helitron	NONE
Chr1:3428250-3428599	hyper	17	0	AT1G10419|AT1G10430	+|-	pseudogene|protein_coding_gene	pseudogene;Symbols: PP2A-2 | protein phosphatase 2A-2 | chr1:3428705-3430437 REVERSE LENGTH=306	NONE	NONE	NONE
Chr1:3441700-3442099	hyper	25	0	NONE	NONE	NONE	NONE	NONE	NONE	AT1G10460-AT1G10470
Chr1:3447200-3447499	hyper	9	0	NONE	NONE	NONE	NONE	NONE	NONE	AT1G10470-AT1G10480
Chr1:3449000-3449299	hyper	7	0	NONE	NONE	NONE	NONE	NONE	NONE	AT1G10470-AT1G10480
Chr1:3541850-3542049	hyper	8	0	AT1G10680	-	protein_coding_gene	Symbols: PGP10 | P-glycoprotein 10 | chr1:3538470-3543782 REVERSE LENGTH=1227	NONE	NONE	NONE
Chr1:3545700-3546249	hyper	51	0	NONE	NONE	NONE	NONE	NONE	NONE	AT1G10682-AT1G10690
Chr1:3551150-3551449	hyper	7	0	NONE	NONE	NONE	NONE	AT1TE11565	RC/Helitron	NONE
Chr1:3572850-3573049	hyper	8	0	AT1G10745	+	protein_coding_gene	Symbols: | Maternally expressed gene (MEG) family protein | chr1:3572710-3573066 FORWARD LENGTH=82	NONE	NONE	NONE
Chr1:3700100-3700649	hyper	30	0	NONE	NONE	NONE	NONE	NONE	NONE	AT1G11080-AT1G11090
Chr1:3722000-3722249	hyper	7	0	NONE	NONE	NONE	NONE	NONE	NONE	AT1G11125-AT1G11130
Chr1:3770000-3770399	hyper	38	0	NONE	NONE	NONE	NONE	NONE	NONE	AT1G11250-AT1G11260
Chr1:3855500-3855799	hyper	7	0	NONE	NONE	NONE	NONE	NONE	NONE	AT1G11450-AT1G11460
Chr1:3894500-3894699	hyper	10	0	AT1G11590	+	protein_coding_gene	Symbols: | Plant invertase/pectin methylesterase inhibitor superfamily | chr1:3892634-3894620 FORWARD LENGTH=524	AT1TE12660	LTR/Copia	NONE
Chr1:3900050-3900349	hyper	9	0	NONE	NONE	NONE	NONE	NONE	NONE	AT1G11595-AT1G11600
Chr1:3926850-3927199	hyper	13	0	NONE	NONE	NONE	NONE	AT1TE12775	RC/Helitron	NONE
Chr1:3933500-3933749	hyper	10	0	NONE	NONE	NONE	NONE	NONE	NONE	AT1G11670-AT1G11680
Chr1:3944450-3944899	hyper	29	0	NONE	NONE	NONE	NONE	AT1TE12830	DNA/MuDR	NONE
Chr1:3974450-3974949	hyper	35	0	AT1G11765	+	protein_coding_gene	Symbols: | Plant self-incompatibility protein S1 family | chr1:3973908-3974321 FORWARD LENGTH=137	NONE	NONE	NONE
Chr1:3977050-3977349	hyper	8	0	AT1G11770|AT1G11780	+|-	protein_coding_gene|protein_coding_gene	Symbols: | FAD-binding Berberine family protein | chr1:3975679-3977289 FORWARD LENGTH=536;Symbols: | oxidoreductase, 2OG-Fe(II) oxygenase family protein | chr1:3977614-3979177 REVERSE LENGTH=345	NONE	NONE	NONE
Chr1:3980850-3981149	hyper	13	0	AT1G11785	-	protein_coding_gene	Symbols: | unknown protein; FUNCTIONS IN: molecular_function unknown; INVOLVED IN: biological_process unknown; LOCATED IN: cellular_component unknown; Has 2 Blast hits to 2 proteins in 1 species: Archae - 0; Bacteria - 0; Metazoa - 0; Fungi - 0; Plants - 2; Viruses - 0; Other Eukaryotes - 0 (source: NCBI BLink). | chr1:3980148-3980902 REVERSE LENGTH=46	NONE	NONE	NONE
Chr1:3988000-3988299	hyper	9	0	AT1G11803	-	pseudogene	pseudogene	NONE	NONE	NONE
Chr1:4061100-4061399	hyper	22	0	NONE	NONE	NONE	NONE	NONE	NONE	AT1G12015-AT1G12020
Chr1:4061850-4062149	hyper	17	0	NONE	NONE	NONE	NONE	NONE	NONE	AT1G12015-AT1G12020
Chr1:4113050-4113399	hyper	25	0	NONE	NONE	NONE	NONE	AT1TE13375|AT1TE13380	DNA/MuDR;DNA/MuDR	NONE
Chr1:4138000-4138299	hyper	9	0	AT1G12200	+	protein_coding_gene	Symbols: | Flavin-binding monooxygenase family protein | chr1:4137627-4139835 FORWARD LENGTH=465	NONE	NONE	NONE
Chr1:4156800-4156999	hyper	9	0	AT1G12240	+	protein_coding_gene	Symbols: ATBETAFRUCT4, VAC-INV | Glycosyl hydrolases family 32 protein | chr1:4153699-4157457 FORWARD LENGTH=664	NONE	NONE	NONE
Chr1:4209600-4209849	hyper	9	0	NONE	NONE	NONE	NONE	AT1TE13690	DNA/MuDR	NONE
Chr1:4292950-4293299	hyper	22	0	NONE	NONE	NONE	NONE	AT1TE13960	RC/Helitron	NONE
Chr1:4293950-4294349	hyper	26	0	NONE	NONE	NONE	NONE	AT1TE13965|AT1TE13970	RC/Helitron;RC/Helitron	NONE
Chr1:4314250-4314649	hyper	20	0	NONE	NONE	NONE	NONE	NONE	NONE	AT1G12667-AT1G12669
Chr1:4326200-4326399	hyper	10	0	AT1G12700	-	protein_coding_gene	Symbols: | ATP binding;nucleic acid binding;helicases | chr1:4323722-4326227 REVERSE LENGTH=735	NONE	NONE	NONE
Chr1:4326550-4326899	hyper	24	0	AT1G12710	-	protein_coding_gene	Symbols: AtPP2-A12, PP2-A12 | phloem protein 2-A12 | chr1:4326980-4328324 REVERSE LENGTH=291	NONE	NONE	NONE
Chr1:4411150-4412449	hyper	121	0	NONE	NONE	NONE	NONE	AT1TE14320|AT1TE14325	LTR/Copia;LINE/L1	NONE
Chr1:4413100-4413449	hyper	10	0	NONE	NONE	NONE	NONE	AT1TE14330|AT1TE14335	RC/Helitron;RC/Helitron	NONE
Chr1:4414350-4414599	hyper	8	0	NONE	NONE	NONE	NONE	AT1TE14335	RC/Helitron	NONE
Chr1:4474750-4474949	hyper	13	0	AT1G13130	+	protein_coding_gene	Symbols: | Cellulase (glycosyl hydrolase family 5) protein | chr1:4474726-4477820 FORWARD LENGTH=552	NONE	NONE	NONE
Chr1:4493300-4493649	hyper	12	0	NONE	NONE	NONE	NONE	AT1TE14600	RC/Helitron	NONE
Chr1:4505700-4506149	hyper	19	0	NONE	NONE	NONE	NONE	NONE	NONE	AT1G13195-AT1G13200
Chr1:4506450-4506999	hyper	21	0	NONE	NONE	NONE	NONE	AT1TE14640|AT1TE14645	LTR/Gypsy;RC/Helitron	NONE
Chr1:4582400-4582749	hyper	10	0	NONE	NONE	NONE	NONE	AT1TE14865	RC/Helitron	NONE
Chr1:4583550-4583949	hyper	32	0	NONE	NONE	NONE	NONE	AT1TE14865|AT1TE14870	RC/Helitron;RC/Helitron	NONE
Chr1:4595600-4595849	hyper	10	0	NONE	NONE	NONE	NONE	AT1TE14910	RC/Helitron	NONE
Chr1:4603500-4603849	hyper	13	0	NONE	NONE	NONE	NONE	NONE	NONE	AT1G13410-AT1G13420
Chr1:4619950-4620399	hyper	27	0	AT1G13470	-	protein_coding_gene	Symbols: | Protein of unknown function (DUF1262) | chr1:4620322-4621542 REVERSE LENGTH=379	AT1TE14990	RC/Helitron	NONE
Chr1:4680400-4680749	hyper	13	0	AT1G13650	-	protein_coding_gene	Symbols: | BEST Arabidopsis thaliana protein match is: 18S pre-ribosomal assembly protein gar2-related (TAIR:AT2G03810.4); Has 3688 Blast hits to 1629 proteins in 255 species: Archae - 22; Bacteria - 222; Metazoa - 684; Fungi - 292; Plants - 62; Viruses - 14; Other Eukaryotes - 2392 (source: NCBI BLink). | chr1:4680571-4681903 REVERSE LENGTH=286	NONE	NONE	NONE
Chr1:4769800-4770099	hyper	14	0	NONE	NONE	NONE	NONE	AT1TE15440|AT1TE15445	RC/Helitron;RC/Helitron	NONE
Chr1:4787250-4787449	hyper	13	0	NONE	NONE	NONE	NONE	AT1TE15510	RC/Helitron	NONE
Chr1:4827500-4827999	hyper	40	0	AT1G14100	+	protein_coding_gene	Symbols: FUT8 | fucosyltransferase 8 | chr1:4827961-4829587 FORWARD LENGTH=516	NONE	NONE	NONE
Chr1:4830150-4830499	hyper	18	0	AT1G14110	+	protein_coding_gene	Symbols: FUT9, ATFUT9 | fucosyltransferase 9 | chr1:4830297-4831915 FORWARD LENGTH=474	AT1TE15650	RC/Helitron	NONE
Chr1:4832350-4832799	hyper	27	0	NONE	NONE	NONE	NONE	NONE	NONE	AT1G14110-AT1G14120
Chr1:4832950-4833349	hyper	17	0	NONE	NONE	NONE	NONE	NONE	NONE	AT1G14110-AT1G14120
Chr1:4860100-4860349	hyper	7	0	NONE	NONE	NONE	NONE	NONE	NONE	AT1G14220-AT1G14225
Chr1:4966100-4966499	hyper	19	0	NONE	NONE	NONE	NONE	NONE	NONE	AT1G14510-AT1G14518
Chr1:4967450-4967749	hyper	15	0	AT1G14518	-	other_RNA	other_RNA	NONE	NONE	NONE
Chr1:4993200-4993799	hyper	21	0	NONE	NONE	NONE	NONE	NONE	NONE	AT1G14580-AT1G14590
Chr1:5056300-5056499	hyper	9	0	NONE	NONE	NONE	NONE	NONE	NONE	AT1G14690-AT1G14700
Chr1:5091650-5092199	hyper	51	0	AT1G14780	+	protein_coding_gene	Symbols: | MAC/Perforin domain-containing protein | chr1:5091020-5093873 FORWARD LENGTH=627	NONE	NONE	NONE
Chr1:5102150-5102449	hyper	10	0	AT1G14800|AT1G14810	+|-	protein_coding_gene|protein_coding_gene	Symbols: | Nucleic acid-binding, OB-fold-like protein | chr1:5099572-5102558 FORWARD LENGTH=384;Symbols: | semialdehyde dehydrogenase family protein | chr1:5102684-5104633 REVERSE LENGTH=375	NONE	NONE	NONE
Chr1:5130750-5130999	hyper	8	0	NONE	NONE	NONE	NONE	AT1TE16595	RC/Helitron	NONE
Chr1:5172100-5172449	hyper	10	0	AT1G15015	+	protein_coding_gene	Symbols: | F-box family protein | chr1:5172340-5172822 FORWARD LENGTH=160	NONE	NONE	NONE
Chr1:5285400-5285799	hyper	16	0	NONE	NONE	NONE	NONE	NONE	NONE	AT1G15360-AT1G15370
Chr1:5335900-5336199	hyper	10	2	AT1G15520	-	protein_coding_gene	Symbols: PDR12, ATPDR12, ABCG40, ATABCG40 | pleiotropic drug resistance 12 | chr1:5331993-5338175 REVERSE LENGTH=1423	NONE	NONE	NONE
Chr1:5338300-5338599	hyper	8	0	AT1G15520	-	protein_coding_gene	Symbols: PDR12, ATPDR12, ABCG40, ATABCG40 | pleiotropic drug resistance 12 | chr1:5331993-5338175 REVERSE LENGTH=1423	NONE	NONE	NONE
Chr1:5356400-5356799	hyper	14	0	NONE	NONE	NONE	NONE	NONE	NONE	AT1G15560-AT1G15570
Chr1:5378550-5378849	hyper	10	0	NONE	NONE	NONE	NONE	AT1TE17370	DNA/HAT	NONE
Chr1:5394750-5394949	hyper	7	0	NONE	NONE	NONE	NONE	NONE	NONE	AT1G15680-AT1G15690
Chr1:5395650-5395949	hyper	12	0	NONE	NONE	NONE	NONE	NONE	NONE	AT1G15680-AT1G15690
Chr1:5458800-5458999	hyper	8	0	AT1G15880	-	protein_coding_gene	Symbols: GOS11, atgos11 | golgi snare 11 | chr1:5458718-5460089 REVERSE LENGTH=223	NONE	NONE	NONE
Chr1:5601850-5602449	hyper	38	0	NONE	NONE	NONE	NONE	NONE	NONE	AT1G16380-AT1G16390
Chr1:5607500-5607799	hyper	11	0	NONE	NONE	NONE	NONE	NONE	NONE	AT1G16400-AT1G16410
Chr1:5612000-5612349	hyper	23	0	AT1G16420	-	protein_coding_gene	Symbols: ATMC8, MC8 | metacaspase 8 | chr1:5612304-5613829 REVERSE LENGTH=381	NONE	NONE	NONE
Chr1:5678900-5679199	hyper	10	0	NONE	NONE	NONE	NONE	NONE	NONE	AT1G16610-AT1G16620
Chr1:5699750-5699949	hyper	8	0	AT1G16670	+	protein_coding_gene	Symbols: | Protein kinase superfamily protein | chr1:5697846-5699492 FORWARD LENGTH=390	NONE	NONE	NONE
Chr1:5762400-5762699	hyper	9	0	AT1G16830|AT1G16840	+|-	protein_coding_gene|protein_coding_gene	Symbols: | Pentatricopeptide repeat (PPR) superfamily protein | chr1:5760793-5762619 FORWARD LENGTH=608;Symbols: | unknown protein; BEST Arabidopsis thaliana protein match is: unknown protein (TAIR:AT1G78890.1); Has 71 Blast hits to 71 proteins in 12 species: Archae - 0; Bacteria - 0; Metazoa - 0; Fungi - 0; Plants - 71; Viruses - 0; Other Eukaryotes - 0 (source: NCBI BLink). | chr1:5763111-57639…	NONE	NONE	NONE
Chr1:5794500-5794899	hyper	20	0	NONE	NONE	NONE	NONE	NONE	NONE	AT1G16940-AT1G16950
Chr1:5798500-5798749	hyper	14	0	NONE	NONE	NONE	NONE	NONE	NONE	AT1G16950-AT1G16960
Chr1:5866100-5866849	hyper	59	0	AT1G17150	+	protein_coding_gene	Symbols: | Pectin lyase-like superfamily protein | chr1:5865707-5867495 FORWARD LENGTH=402	NONE	NONE	NONE
Chr1:5867050-5867449	hyper	22	0	AT1G17150	+	protein_coding_gene	Symbols: | Pectin lyase-like superfamily protein | chr1:5865707-5867495 FORWARD LENGTH=402	NONE	NONE	NONE
Chr1:5916500-5916849	hyper	20	0	NONE	NONE	NONE	NONE	AT1TE19130|AT1TE19135	DNA/MuDR;DNA/MuDR	NONE
Chr1:5965200-5965499	hyper	18	0	NONE	NONE	NONE	NONE	AT1TE19285	DNA/HAT	NONE
Chr1:5970350-5970549	hyper	9	0	NONE	NONE	NONE	NONE	NONE	NONE	AT1G17410-AT1G17420
Chr1:5972300-5972649	hyper	11	0	NONE	NONE	NONE	NONE	NONE	NONE	AT1G17410-AT1G17420
Chr1:5974600-5974899	hyper	22	0	NONE	NONE	NONE	NONE	NONE	NONE	AT1G17410-AT1G17420
Chr1:6014250-6014799	hyper	56	0	NONE	NONE	NONE	NONE	NONE	NONE	AT1G17495-AT1G17500
Chr1:6058300-6058649	hyper	10	0	AT1G17610	+	protein_coding_gene	Symbols: | Disease resistance protein (TIR-NBS class) | chr1:6056895-6058157 FORWARD LENGTH=420	NONE	NONE	NONE
Chr1:6117600-6117799	hyper	8	0	NONE	NONE	NONE	NONE	NONE	NONE	AT1G17760-AT1G17770
Chr1:6127650-6127949	hyper	15	0	NONE	NONE	NONE	NONE	AT1TE19810|AT1TE19815	LINE/L1;LINE/L1	NONE
Chr1:6140250-6140499	hyper	7	0	NONE	NONE	NONE	NONE	NONE	NONE	AT1G17830-AT1G17840
Chr1:6141550-6141849	hyper	10	0	NONE	NONE	NONE	NONE	AT1TE19860	RC/Helitron	NONE
Chr1:6173550-6173799	hyper	9	0	NONE	NONE	NONE	NONE	NONE	NONE	AT1G17940-AT1G17950
Chr1:6233400-6233749	hyper	11	0	AT1G18120	+	pseudogene	pseudogene	AT1TE20165|AT1TE20170	RC/Helitron;RC/Helitron	NONE
Chr1:6235100-6235449	hyper	22	0	NONE	NONE	NONE	NONE	AT1TE20180	RC/Helitron	NONE
Chr1:6261500-6261849	hyper	17	0	NONE	NONE	NONE	NONE	NONE	NONE	AT1G18190-AT1G18191
Chr1:6262450-6262799	hyper	14	0	NONE	NONE	NONE	NONE	NONE	NONE	AT1G18191-AT1G18200
Chr1:6263350-6263549	hyper	8	0	NONE	NONE	NONE	NONE	NONE	NONE	AT1G18191-AT1G18200
Chr1:6264150-6264449	hyper	8	0	NONE	NONE	NONE	NONE	NONE	NONE	AT1G18191-AT1G18200
Chr1:6328650-6328849	hyper	8	0	AT1G18390	+	protein_coding_gene	Symbols: | Protein kinase superfamily protein | chr1:6325876-6329935 FORWARD LENGTH=648	NONE	NONE	NONE
Chr1:6405400-6405599	hyper	8	0	NONE	NONE	NONE	NONE	NONE	NONE	AT1G18600-AT1G18610
Chr1:6445850-6446199	hyper	16	0	NONE	NONE	NONE	NONE	AT1TE20890	LINE?	NONE
Chr1:6446900-6447599	hyper	39	0	NONE	NONE	NONE	NONE	NONE	NONE	AT1G18700-AT1G18710
Chr1:6474150-6474649	hyper	25	0	NONE	NONE	NONE	NONE	NONE	NONE	AT1G18770-AT1G18773
Chr1:6484400-6484999	hyper	18	0	NONE	NONE	NONE	NONE	AT1TE21025	RC/Helitron	NONE
Chr1:6486250-6486749	hyper	21	0	AT1G18810	-	protein_coding_gene	Symbols: | phytochrome kinase substrate-related | chr1:6485709-6486872 REVERSE LENGTH=387	NONE	NONE	NONE
Chr1:6497750-6497999	hyper	8	0	NONE	NONE	NONE	NONE	NONE	NONE	AT1G18835-AT1G18840
Chr1:6543550-6543799	hyper	11	0	NONE	NONE	NONE	NONE	NONE	NONE	AT1G18930-AT1G18940
Chr1:6587500-6587849	hyper	12	0	NONE	NONE	NONE	NONE	AT1TE21355	RC/Helitron	NONE
Chr1:6615750-6616099	hyper	12	0	NONE	NONE	NONE	NONE	NONE	NONE	AT1G19160-AT1G19170
Chr1:6621200-6621799	hyper	59	0	NONE	NONE	NONE	NONE	NONE	NONE	AT1G19170-AT1G19180
Chr1:6640150-6640349	hyper	9	0	NONE	NONE	NONE	NONE	NONE	NONE	AT1G19220-AT1G19230
Chr1:6641050-6641399	hyper	32	0	NONE	NONE	NONE	NONE	NONE	NONE	AT1G19220-AT1G19230
Chr1:6656050-6656499	hyper	36	0	NONE	NONE	NONE	NONE	NONE	NONE	AT1G19250-AT1G19260
Chr1:6718550-6719299	hyper	32	0	NONE	NONE	NONE	NONE	NONE	NONE	AT1G19410-AT1G19415
Chr1:6721550-6721849	hyper	15	0	AT1G19420	+	pseudogene	pseudogene	NONE	NONE	NONE
Chr1:6722100-6722899	hyper	32	0	AT1G19420	+	pseudogene	pseudogene	NONE	NONE	NONE
Chr1:6723450-6723799	hyper	17	0	AT1G19420	+	pseudogene	pseudogene	NONE	NONE	NONE
Chr1:6724050-6724299	hyper	7	0	NONE	NONE	NONE	NONE	NONE	NONE	AT1G19420-AT1G19430
Chr1:6742750-6742949	hyper	7	0	NONE	NONE	NONE	NONE	NONE	NONE	AT1G19470-AT1G19480
Chr1:6756050-6756549	hyper	16	0	AT1G19510	-	protein_coding_gene	Symbols: ATRL5, RSM4, RL5 | RAD-like 5 | chr1:6756483-6757290 REVERSE LENGTH=100	NONE	NONE	NONE
Chr1:6758450-6758949	hyper	18	0	NONE	NONE	NONE	NONE	AT1TE21840	DNA/Pogo	NONE
Chr1:6768900-6769249	hyper	12	0	AT1G19560	-	pseudogene	pseudogene	NONE	NONE	NONE
Chr1:6769700-6769899	hyper	7	0	AT1G19560	-	pseudogene	pseudogene	NONE	NONE	NONE
Chr1:6770250-6770549	hyper	11	0	AT1G19560	-	pseudogene	pseudogene	NONE	NONE	NONE
Chr1:6770850-6771099	hyper	8	0	NONE	NONE	NONE	NONE	NONE	NONE	AT1G19560-AT1G19570
Chr1:6777950-6778299	hyper	12	0	NONE	NONE	NONE	NONE	NONE	NONE	AT1G19580-AT1G19600
Chr1:6905750-6906099	hyper	18	0	AT1G19890	+	protein_coding_gene	Symbols: ATMGH3, MGH3 | male-gamete-specific histone H3 | chr1:6905034-6905792 FORWARD LENGTH=137	NONE	NONE	NONE
Chr1:6959750-6960249	hyper	44	0	NONE	NONE	NONE	NONE	NONE	NONE	AT1G20070-AT1G20080
Chr1:7057000-7057349	hyper	13	0	NONE	NONE	NONE	NONE	NONE	NONE	AT1G20370-AT1G20375
Chr1:7057550-7057949	hyper	17	0	NONE	NONE	NONE	NONE	NONE	NONE	AT1G20370-AT1G20375
Chr1:7065750-7066049	hyper	21	0	AT1G20390	+	transposable_element_gene		NONE	NONE	NONE
Chr1:7097500-7097849	hyper	14	0	AT1G20490	-	protein_coding_gene	Symbols: | AMP-dependent synthetase and ligase family protein | chr1:7097958-7099672 REVERSE LENGTH=447	NONE	NONE	NONE
Chr1:7222600-7222899	hyper	7	0	NONE	NONE	NONE	NONE	NONE	NONE	AT1G20790-AT1G20795
Chr1:7237150-7237449	hyper	7	0	NONE	NONE	NONE	NONE	NONE	NONE	AT1G20820-AT1G20823
Chr1:7241500-7241899	hyper	17	0	NONE	NONE	NONE	NONE	AT1TE23395	DNA	NONE
Chr1:7247250-7247499	hyper	10	0	AT1G20840	-	protein_coding_gene	Symbols: TMT1 | tonoplast monosaccharide transporter1 | chr1:7245107-7247674 REVERSE LENGTH=734	NONE	NONE	NONE
Chr1:7251150-7251949	hyper	66	0	NONE	NONE	NONE	NONE	NONE	NONE	AT1G20840-AT1G20850
Chr1:7254650-7254949	hyper	8	0	AT1G20860	-	protein_coding_gene	Symbols: PHT1;8 | phosphate transporter 1;8 | chr1:7254007-7258677 REVERSE LENGTH=534	AT1TE23420	DNA/MuDR	NONE
Chr1:7257200-7257549	hyper	14	0	AT1G20860	-	protein_coding_gene	Symbols: PHT1;8 | phosphate transporter 1;8 | chr1:7254007-7258677 REVERSE LENGTH=534	AT1TE23420	DNA/MuDR	NONE
Chr1:7329350-7329699	hyper	12	0	AT1G20980	+	protein_coding_gene	Symbols: SPL14, FBR6, SPL1R2, ATSPL14 | squamosa promoter binding protein-like 14 | chr1:7325042-7328933 FORWARD LENGTH=1035	NONE	NONE	NONE
Chr1:7344200-7344399	hyper	9	0	NONE	NONE	NONE	NONE	NONE	NONE	AT1G21000-AT1G21010
Chr1:7365200-7365749	hyper	67	0	NONE	NONE	NONE	NONE	NONE	NONE	AT1G21040-AT1G21050
Chr1:7383750-7384099	hyper	13	0	NONE	NONE	NONE	NONE	NONE	NONE	AT1G21080-AT1G21090
Chr1:7432350-7432799	hyper	22	0	NONE	NONE	NONE	NONE	NONE	NONE	AT1G21230-AT1G21240
Chr1:7435800-7436049	hyper	10	0	AT1G21240	+	protein_coding_gene	Symbols: WAK3 | wall associated kinase 3 | chr1:7434303-7436702 FORWARD LENGTH=741	NONE	NONE	NONE
Chr1:7443950-7444349	hyper	35	0	NONE	NONE	NONE	NONE	AT1TE23985	RC/Helitron	NONE
Chr1:7457350-7457599	hyper	7	0	NONE	NONE	NONE	NONE	NONE	NONE	AT1G21310-AT1G21320
Chr1:7458700-7458949	hyper	7	0	NONE	NONE	NONE	NONE	AT1TE24015	RC/Helitron	NONE
Chr1:7475000-7475199	hyper	7	0	AT1G21330	+	transposable_element_gene		AT1TE24060	LINE/L1	NONE
Chr1:7506350-7506699	hyper	11	0	NONE	NONE	NONE	NONE	NONE	NONE	AT1G21440-AT1G21450
Chr1:7521650-7522099	hyper	32	0	NONE	NONE	NONE	NONE	NONE	NONE	AT1G21470-AT1G21475
Chr1:7522550-7522749	hyper	8	0	NONE	NONE	NONE	NONE	NONE	NONE	AT1G21470-AT1G21475
Chr1:7525100-7525399	hyper	11	0	NONE	NONE	NONE	NONE	NONE	NONE	AT1G21480-AT1G21490
Chr1:7528150-7528449	hyper	9	0	AT1G21490	-	pseudogene	pseudogene	AT1TE24255	RC/Helitron	NONE
Chr1:7541500-7542099	hyper	28	0	NONE	NONE	NONE	NONE	NONE	NONE	AT1G21525-AT1G21528
Chr1:7546600-7546949	hyper	10	0	AT1G21530	-	protein_coding_gene	Symbols: | AMP-dependent synthetase and ligase family protein | chr1:7545151-7546936 REVERSE LENGTH=547	NONE	NONE	NONE
Chr1:7605000-7605349	hyper	47	2	NONE	NONE	NONE	NONE	NONE	NONE	AT1G21651-AT1G21660
Chr1:7665150-7665499	hyper	37	0	NONE	NONE	NONE	NONE	NONE	NONE	AT1G21830-AT1G21835
Chr1:7665850-7666249	hyper	27	0	AT1G21835	+	protein_coding_gene	Symbols: | Plant thionin family protein | chr1:7665664-7665936 FORWARD LENGTH=90	NONE	NONE	NONE
Chr1:7717150-7717349	hyper	8	0	NONE	NONE	NONE	NONE	AT1TE24850	LTR/Copia	NONE
Chr1:7724600-7725299	hyper	38	0	NONE	NONE	NONE	NONE	AT1TE24855	RC/Helitron	NONE
Chr1:7739500-7739699	hyper	7	0	NONE	NONE	NONE	NONE	NONE	NONE	AT1G21980-AT1G21990
Chr1:7744950-7745299	hyper	11	0	AT1G22000	+	protein_coding_gene	Symbols: | FBD, F-box and Leucine Rich Repeat domains containing protein | chr1:7744189-7747123 FORWARD LENGTH=717	NONE	NONE	NONE
Chr1:7748400-7748999	hyper	26	0	NONE	NONE	NONE	NONE	NONE	NONE	AT1G22000-AT1G22010
Chr1:7750400-7750649	hyper	7	0	NONE	NONE	NONE	NONE	NONE	NONE	AT1G22010-AT1G22015
Chr1:7782800-7783049	hyper	8	0	NONE	NONE	NONE	NONE	AT1TE25020|AT1TE25025	RC/Helitron;RC/Helitron	NONE
Chr1:7783200-7783399	hyper	7	0	NONE	NONE	NONE	NONE	AT1TE25025	RC/Helitron	NONE
Chr1:7813650-7813999	hyper	11	0	AT1G22130	-	protein_coding_gene	Symbols: AGL104 | AGAMOUS-like 104 | chr1:7812387-7814259 REVERSE LENGTH=335	NONE	NONE	NONE
Chr1:7815950-7816499	hyper	19	0	NONE	NONE	NONE	NONE	NONE	NONE	AT1G22140-AT1G22150
Chr1:7848550-7848749	hyper	7	0	NONE	NONE	NONE	NONE	NONE	NONE	AT1G22220-AT1G22230
Chr1:7851400-7851799	hyper	22	0	NONE	NONE	NONE	NONE	NONE	NONE	AT1G22230-AT1G22240
Chr1:7935850-7936199	hyper	9	0	NONE	NONE	NONE	NONE	NONE	NONE	AT1G22480-AT1G22490
Chr1:7936350-7936599	hyper	8	0	NONE	NONE	NONE	NONE	NONE	NONE	AT1G22480-AT1G22490
Chr1:7936800-7937149	hyper	32	0	NONE	NONE	NONE	NONE	NONE	NONE	AT1G22480-AT1G22490
Chr1:7959150-7959949	hyper	44	0	NONE	NONE	NONE	NONE	AT1TE25610	DNA/MuDR	NONE
Chr1:7969200-7969599	hyper	40	0	NONE	NONE	NONE	NONE	AT1TE25640|AT1TE25645	RC/Helitron;LINE/L1	NONE
Chr1:7974000-7974749	hyper	126	0	AT1G22560	+	transposable_element_gene		AT1TE25645	LINE/L1	NONE
Chr1:8035450-8035799	hyper	22	0	NONE	NONE	NONE	NONE	AT1TE25860	LINE/L1	NONE
Chr1:8044200-8044799	hyper	50	0	AT1G22720	-	protein_coding_gene	Symbols: | Protein kinase superfamily protein | chr1:8044232-8045665 REVERSE LENGTH=219	AT1TE25880|AT1TE25885	LTR/Gypsy;LTR/Gypsy	NONE
Chr1:8104650-8104899	hyper	7	0	NONE	NONE	NONE	NONE	NONE	NONE	AT1G22900-AT1G22910
Chr1:8112250-8113549	hyper	64	0	NONE	NONE	NONE	NONE	AT1TE26100|AT1TE26105	DNA/MuDR;RC/Helitron	NONE
Chr1:8159500-8159799	hyper	7	0	NONE	NONE	NONE	NONE	NONE	NONE	AT1G23030-AT1G23037
Chr1:8161400-8161699	hyper	8	0	NONE	NONE	NONE	NONE	AT1TE26270	RC/Helitron	NONE
Chr1:8171600-8171899	hyper	9	0	AT1G23060	-	protein_coding_gene	Symbols: | BEST Arabidopsis thaliana protein match is: TPX2 (targeting protein for Xklp2) protein family (TAIR:AT1G70950.1); Has 449 Blast hits to 419 proteins in 98 species: Archae - 0; Bacteria - 40; Metazoa - 139; Fungi - 21; Plants - 158; Viruses - 3; Other Eukaryotes - 88 (source: NCBI BLink). | chr1:8170946-8172739 REVERSE LENGTH=367	NONE	NONE	NONE
Chr1:8200500-8201249	hyper	27	0	AT1G23130	+	protein_coding_gene	Symbols: | Polyketide cyclase/dehydrase and lipid transport superfamily protein | chr1:8200434-8200997 FORWARD LENGTH=160	NONE	NONE	NONE
Chr1:8229400-8229899	hyper	24	0	AT1G23200	+	protein_coding_gene	Symbols: | Plant invertase/pectin methylesterase inhibitor superfamily | chr1:8227236-8229400 FORWARD LENGTH=554	NONE	NONE	NONE
Chr1:8230250-8230599	hyper	13	0	AT1G23201	+	protein_coding_gene	Symbols: | FUNCTIONS IN: molecular_function unknown; INVOLVED IN: biological_process unknown; LOCATED IN: cellular_component unknown; CONTAINS InterPro DOMAIN/s: GCK (InterPro:IPR012891); BEST Arabidopsis thaliana protein match is: GCK domain-containing protein (TAIR:AT5G02210.1); Has 106 Blast hits to 71 proteins in 9 species: Archae - 0; Bacteria - 0; Metazoa - 0; Fungi - 0; Plants - 106; Virus…	NONE	NONE	NONE
Chr1:8265800-8266149	hyper	13	0	AT1G23300	-	protein_coding_gene	Symbols: | MATE efflux family protein | chr1:8263827-8266048 REVERSE LENGTH=515	NONE	NONE	NONE
Chr1:8267550-8267949	hyper	39	0	NONE	NONE	NONE	NONE	AT1TE26630	RC/Helitron	NONE
Chr1:8273000-8273249	hyper	10	0	NONE	NONE	NONE	NONE	NONE	NONE	AT1G23310-AT1G23320
Chr1:8282650-8283999	hyper	86	0	AT1G23340	-	protein_coding_gene	Symbols: | Protein of Unknown Function (DUF239) | chr1:8284158-8286528 REVERSE LENGTH=409	NONE	NONE	NONE
Chr1:8291800-8292149	hyper	10	0	NONE	NONE	NONE	NONE	AT1TE26735|AT1TE26740	RC/Helitron;RC/Helitron	NONE
Chr1:8319300-8319599	hyper	17	0	AT1G23420	+	protein_coding_gene	Symbols: INO | Plant-specific transcription factor YABBY family protein | chr1:8317423-8319104 FORWARD LENGTH=231	NONE	NONE	NONE
Chr1:8320500-8321349	hyper	73	0	NONE	NONE	NONE	NONE	NONE	NONE	AT1G23420-AT1G23440
Chr1:8336150-8336349	hyper	8	0	AT1G23480	+	protein_coding_gene	Symbols: ATCSLA03, CSLA03, ATCSLA3, CSLA3 | cellulose synthase-like A3 | chr1:8333917-8336230 FORWARD LENGTH=556	NONE	NONE	NONE
Chr1:8375150-8375499	hyper	10	0	AT1G23670	-	protein_coding_gene	Symbols: | Domain of unknown function (DUF220) | chr1:8373407-8375807 REVERSE LENGTH=219	AT1TE27030|AT1TE27035	RC/Helitron;RC/Helitron	NONE
Chr1:8388400-8388749	hyper	14	0	AT1G23720	+	protein_coding_gene	Symbols: | Proline-rich extensin-like family protein | chr1:8388655-8391342 FORWARD LENGTH=895	NONE	NONE	NONE
Chr1:8391850-8392149	hyper	8	0	NONE	NONE	NONE	NONE	AT1TE27095	RC/Helitron	NONE
Chr1:8393850-8394199	hyper	10	0	NONE	NONE	NONE	NONE	NONE	NONE	AT1G23724-AT1G23730
Chr1:8408650-8408999	hyper	12	0	NONE	NONE	NONE	NONE	NONE	NONE	AT1G23780-AT1G23790
Chr1:8409450-8409799	hyper	15	0	NONE	NONE	NONE	NONE	NONE	NONE	AT1G23780-AT1G23790
Chr1:8431550-8431899	hyper	14	0	NONE	NONE	NONE	NONE	NONE	NONE	AT1G23860-AT1G23870
Chr1:8452100-8453399	hyper	78	0	NONE	NONE	NONE	NONE	NONE	NONE	AT1G23910-AT1G23920
Chr1:8461750-8461949	hyper	13	0	AT1G23935	+	protein_coding_gene	Symbols: | CONTAINS InterPro DOMAIN/s: Apoptosis inhibitory 5 (InterPro:IPR008383); BEST Arabidopsis thaliana protein match is: unknown protein (TAIR:AT3G19515.2); Has 219 Blast hits to 219 proteins in 67 species: Archae - 0; Bacteria - 0; Metazoa - 128; Fungi - 0; Plants - 77; Viruses - 0; Other Eukaryotes - 14 (source: NCBI BLink). | chr1:8461939-8465943 FORWARD LENGTH=726	AT1TE27295	DNA/MuDR	NONE
Chr1:8473550-8474199	hyper	29	0	NONE	NONE	NONE	NONE	AT1TE27340	RC/Helitron	NONE
Chr1:8494850-8495249	hyper	15	0	NONE	NONE	NONE	NONE	NONE	NONE	AT1G23990-AT1G24000
Chr1:8497150-8497849	hyper	46	0	NONE	NONE	NONE	NONE	NONE	NONE	AT1G24000-AT1G24010
Chr1:8513050-8513399	hyper	9	0	NONE	NONE	NONE	NONE	AT1TE27470	RC/Helitron	NONE
Chr1:8526350-8526699	hyper	9	0	AT1G24100	-	protein_coding_gene	Symbols: UGT74B1 | UDP-glucosyl transferase 74B1 | chr1:8525547-8527010 REVERSE LENGTH=460	NONE	NONE	NONE
Chr1:8538500-8538749	hyper	8	0	NONE	NONE	NONE	NONE	AT1TE27540	RC/Helitron	NONE
Chr1:8540400-8540749	hyper	16	0	NONE	NONE	NONE	NONE	NONE	NONE	AT1G24140-AT1G24145
Chr1:8546800-8547099	hyper	8	0	NONE	NONE	NONE	NONE	NONE	NONE	AT1G24148-AT1G24150
Chr1:8590450-8590649	hyper	8	0	NONE	NONE	NONE	NONE	NONE	NONE	AT1G24250-AT1G24256
Chr1:8649600-8650049	hyper	24	0	NONE	NONE	NONE	NONE	AT1TE27915|AT1TE27920	DNA/Pogo;DNA/MuDR	NONE
Chr1:8651950-8652299	hyper	14	0	AT1G24400	-	protein_coding_gene	Symbols: LHT2, AATL2, ATLHT2 | lysine histidine transporter 2 | chr1:8651563-8653561 REVERSE LENGTH=441	NONE	NONE	NONE
Chr1:8681700-8681949	hyper	9	0	AT1G24485	+	protein_coding_gene	Symbols: | FUNCTIONS IN: molecular_function unknown; INVOLVED IN: biological_process unknown; LOCATED IN: endomembrane system; BEST Arabidopsis thaliana protein match is: protein kinase-related (TAIR:AT3G46280.1); Has 30201 Blast hits to 17322 proteins in 780 species: Archae - 12; Bacteria - 1396; Metazoa - 17338; Fungi - 3422; Plants - 5037; Viruses - 0; Other Eukaryotes - 2996 (source: NCBI BLi…	NONE	NONE	NONE
Chr1:8689800-8690299	hyper	39	0	NONE	NONE	NONE	NONE	NONE	NONE	AT1G24520-AT1G24530
Chr1:8723550-8724149	hyper	29	0	AT1G24620	-	protein_coding_gene	Symbols: | EF hand calcium-binding protein family | chr1:8723893-8724453 REVERSE LENGTH=186	NONE	NONE	NONE
Chr1:8728300-8728749	hyper	81	0	NONE	NONE	NONE	NONE	NONE	NONE	AT1G24625-AT1G24640
Chr1:8733600-8733999	hyper	27	0	NONE	NONE	NONE	NONE	NONE	NONE	AT1G24640-AT1G24650
Chr1:8740400-8740649	hyper	12	0	AT1G24686	-	pseudogene	pseudogene	NONE	NONE	NONE
Chr1:8764500-8765649	hyper	74	0	NONE	NONE	NONE	NONE	NONE	NONE	AT1G24764-AT1G24792
Chr1:8837150-8837399	hyper	10	0	AT1G25220	-	protein_coding_gene	Symbols: ASB1, TRP4, WEI7 | anthranilate synthase beta subunit 1 | chr1:8837430-8839478 REVERSE LENGTH=276	NONE	NONE	NONE
Chr1:8846950-8847249	hyper	7	0	NONE	NONE	NONE	NONE	NONE	NONE	AT1G25240-AT1G25250
Chr1:8857650-8857949	hyper	8	0	AT1G25270	+	protein_coding_gene	Symbols: | nodulin MtN21 /EamA-like transporter family protein | chr1:8857726-8859909 FORWARD LENGTH=355	NONE	NONE	NONE
Chr1:8869250-8869649	hyper	43	0	NONE	NONE	NONE	NONE	AT1TE28630	DNA/MuDR	NONE
Chr1:8870900-8871199	hyper	8	0	NONE	NONE	NONE	NONE	AT1TE28635	RC/Helitron	NONE
Chr1:8899200-8899399	hyper	7	0	NONE	NONE	NONE	NONE	NONE	NONE	AT1G25370-AT1G25375
Chr1:8899800-8900149	hyper	13	0	NONE	NONE	NONE	NONE	NONE	NONE	AT1G25370-AT1G25375
Chr1:8905850-8906049	hyper	8	0	AT1G25380	+	protein_coding_gene	Symbols: ATNDT2, NDT2 | NAD+ transporter 2 | chr1:8903726-8905818 FORWARD LENGTH=363	NONE	NONE	NONE
Chr1:8924700-8924899	hyper	7	0	NONE	NONE	NONE	NONE	NONE	NONE	AT1G25425-AT1G25430
Chr1:8933200-8933499	hyper	17	0	NONE	NONE	NONE	NONE	NONE	NONE	AT1G25430-AT1G25440
Chr1:8936100-8936299	hyper	7	0	NONE	NONE	NONE	NONE	AT1TE28835	RC/Helitron	NONE
Chr1:8943000-8943349	hyper	11	0	AT1G25460	+	protein_coding_gene	Symbols: | NAD(P)-binding Rossmann-fold superfamily protein | chr1:8942811-8944244 FORWARD LENGTH=320	NONE	NONE	NONE
Chr1:9015700-9015949	hyper	14	0	NONE	NONE	NONE	NONE	AT1TE29060	DNA/MuDR	NONE
Chr1:9019400-9019949	hyper	35	0	NONE	NONE	NONE	NONE	AT1TE29070	RC/Helitron	NONE
Chr1:9061800-9062149	hyper	24	0	NONE	NONE	NONE	NONE	NONE	NONE	AT1G26190-AT1G26200
Chr1:9077350-9077649	hyper	20	0	NONE	NONE	NONE	NONE	NONE	NONE	AT1G26235-AT1G26240
Chr1:9081500-9081849	hyper	19	0	NONE	NONE	NONE	NONE	NONE	NONE	AT1G26240-AT1G26250
Chr1:9088900-9089249	hyper	8	0	AT1G26260	+	protein_coding_gene	Symbols: CIB5 | cryptochrome-interacting basic-helix-loop-helix 5 | chr1:9087214-9089035 FORWARD LENGTH=390	NONE	NONE	NONE
Chr1:9106350-9106549	hyper	7	0	AT1G26320	+	protein_coding_gene	Symbols: | Zinc-binding dehydrogenase family protein | chr1:9105240-9107029 FORWARD LENGTH=351	NONE	NONE	NONE
Chr1:9126800-9127599	hyper	33	0	AT1G26380	-	protein_coding_gene	Symbols: | FAD-binding Berberine family protein | chr1:9126901-9128508 REVERSE LENGTH=535	AT1TE29390	RC/Helitron	NONE
Chr1:9130000-9130849	hyper	62	0	AT1G26390	-	protein_coding_gene	Symbols: | FAD-binding Berberine family protein | chr1:9130164-9131756 REVERSE LENGTH=530	NONE	NONE	NONE
Chr1:9133100-9133749	hyper	55	0	AT1G26400	-	protein_coding_gene	Symbols: | FAD-binding Berberine family protein | chr1:9133291-9134874 REVERSE LENGTH=527	NONE	NONE	NONE
Chr1:9135450-9135749	hyper	24	0	NONE	NONE	NONE	NONE	AT1TE29410	RC/Helitron	NONE
Chr1:9138650-9139649	hyper	43	0	AT1G26410	-	protein_coding_gene	Symbols: | FAD-binding Berberine family protein | chr1:9138774-9140432 REVERSE LENGTH=552	NONE	NONE	NONE
Chr1:9140600-9141099	hyper	21	0	NONE	NONE	NONE	NONE	NONE	NONE	AT1G26410-AT1G26420
Chr1:9141550-9141899	hyper	13	0	AT1G26420	-	protein_coding_gene	Symbols: | FAD-binding Berberine family protein | chr1:9141715-9143304 REVERSE LENGTH=529	NONE	NONE	NONE
Chr1:9174000-9174249	hyper	9	0	NONE	NONE	NONE	NONE	NONE	NONE	AT1G26550-AT1G26558
Chr1:9188650-9189049	hyper	33	0	NONE	NONE	NONE	NONE	AT1TE29610	RC/Helitron	NONE
Chr1:9200050-9200999	hyper	41	0	NONE	NONE	NONE	NONE	AT1TE29650|AT1TE29655|AT1TE29660	DNA/MuDR;RC/Helitron;RC/Helitron	NONE
Chr1:9202450-9203449	hyper	99	0	NONE	NONE	NONE	NONE	NONE	NONE	AT1G26620-AT1G26630
Chr1:9235700-9235899	hyper	8	0	NONE	NONE	NONE	NONE	AT1TE29760|AT1TE29765	DNA/MuDR;DNA/MuDR	NONE
Chr1:9250300-9250499	hyper	8	0	AT1G26761	-	protein_coding_gene	Symbols: | Arabinanase/levansucrase/invertase | chr1:9250269-9251603 REVERSE LENGTH=444	NONE	NONE	NONE
Chr1:9310350-9310549	hyper	9	0	NONE	NONE	NONE	NONE	NONE	NONE	AT1G26860-AT1G26870
Chr1:9350500-9350799	hyper	7	0	NONE	NONE	NONE	NONE	NONE	NONE	AT1G26940-AT1G26945
Chr1:9367000-9367299	hyper	11	0	AT1G26985	+	miRNA	miRNA	AT1TE30180	RC/Helitron	NONE
Chr1:9386200-9386499	hyper	9	0	NONE	NONE	NONE	NONE	AT1TE30250	RC/Helitron	NONE
Chr1:9546900-9547149	hyper	7	0	AT1G27490	-	protein_coding_gene	Symbols: | F-box and associated interaction domains-containing protein | chr1:9546373-9547073 REVERSE LENGTH=164	AT1TE30760|AT1TE30765	DNA/MuDR;RC/Helitron	NONE
Chr1:9565250-9565599	hyper	20	0	NONE	NONE	NONE	NONE	AT1TE30820	RC/Helitron	NONE
Chr1:9572900-9573349	hyper	31	0	NONE	NONE	NONE	NONE	AT1TE30840	RC/Helitron	NONE
Chr1:9627100-9627349	hyper	11	0	NONE	NONE	NONE	NONE	NONE	NONE	AT1G27660-AT1G27670
Chr1:9628950-9629499	hyper	33	0	AT1G27671	+	pseudogene	pseudogene	NONE	NONE	NONE
Chr1:9630800-9631199	hyper	39	0	NONE	NONE	NONE	NONE	NONE	NONE	AT1G27671-AT1G27680
Chr1:9638050-9638249	hyper	8	0	AT1G27690	+	protein_coding_gene	Symbols: | Protein of unknown function (DUF620) | chr1:9636681-9638307 FORWARD LENGTH=433	NONE	NONE	NONE
Chr1:9705900-9706349	hyper	24	0	AT1G27860	-	protein_coding_gene	Symbols: | Protein of unknown function (DUF626) | chr1:9704558-9706238 REVERSE LENGTH=289	NONE	NONE	NONE
Chr1:9708500-9708799	hyper	14	0	NONE	NONE	NONE	NONE	NONE	NONE	AT1G27870-AT1G27880
Chr1:9746100-9746499	hyper	27	0	NONE	NONE	NONE	NONE	NONE	NONE	AT1G27960-AT1G27970
Chr1:9754050-9754399	hyper	15	0	NONE	NONE	NONE	NONE	NONE	NONE	AT1G27990-AT1G28000
Chr1:9757100-9757349	hyper	10	0	AT1G28000	-	protein_coding_gene	Symbols: | Pentatricopeptide repeat (PPR) superfamily protein | chr1:9756674-9757947 REVERSE LENGTH=388	NONE	NONE	NONE
Chr1:9757500-9757799	hyper	11	0	AT1G28000	-	protein_coding_gene	Symbols: | Pentatricopeptide repeat (PPR) superfamily protein | chr1:9756674-9757947 REVERSE LENGTH=388	NONE	NONE	NONE
Chr1:9759850-9760049	hyper	7	0	AT1G28002	+	pseudogene	pseudogene	NONE	NONE	NONE
Chr1:9760500-9760749	hyper	8	0	NONE	NONE	NONE	NONE	NONE	NONE	AT1G28002-AT1G28007
Chr1:9761200-9761549	hyper	10	0	NONE	NONE	NONE	NONE	AT1TE31420	LTR/Gypsy	NONE
Chr1:9811550-9811799	hyper	10	0	NONE	NONE	NONE	NONE	NONE	NONE	AT1G28110-AT1G28120
Chr1:9818300-9818649	hyper	17	0	NONE	NONE	NONE	NONE	AT1TE31590	RC/Helitron	NONE
Chr1:9828900-9829249	hyper	14	0	NONE	NONE	NONE	NONE	NONE	NONE	AT1G28130-AT1G28135
Chr1:9829450-9830099	hyper	74	1	AT1G28135	+	protein_coding_gene	Symbols: | unknown protein; FUNCTIONS IN: molecular_function unknown; INVOLVED IN: biological_process unknown; LOCATED IN: chloroplast; Has 7 Blast hits to 7 proteins in 1 species: Archae - 0; Bacteria - 0; Metazoa - 0; Fungi - 0; Plants - 7; Viruses - 0; Other Eukaryotes - 0 (source: NCBI BLink). | chr1:9829332-9829487 FORWARD LENGTH=51	NONE	NONE	NONE
Chr1:9837600-9837899	hyper	12	0	NONE	NONE	NONE	NONE	AT1TE31660|AT1TE31665	RC/Helitron;RC/Helitron	NONE
Chr1:9867400-9867649	hyper	15	0	NONE	NONE	NONE	NONE	AT1TE31775|AT1TE31780|AT1TE31785|AT1TE31790	RC/Helitron;RC/Helitron;RC/Helitron;RC/Helitron	NONE
Chr1:9884100-9884299	hyper	7	0	NONE	NONE	NONE	NONE	NONE	NONE	AT1G28270-AT1G28280
Chr1:9903050-9903549	hyper	30	0	NONE	NONE	NONE	NONE	AT1TE31920	RC/Helitron	NONE
Chr1:9915050-9915349	hyper	13	0	NONE	NONE	NONE	NONE	NONE	NONE	AT1G28310-AT1G28320
Chr1:9924650-9925449	hyper	84	0	NONE	NONE	NONE	NONE	NONE	NONE	AT1G28320-AT1G28323
Chr1:9926350-9927249	hyper	38	0	NONE	NONE	NONE	NONE	AT1TE32000	LINE/L1	NONE
Chr1:9927450-9927949	hyper	21	0	NONE	NONE	NONE	NONE	NONE	NONE	AT1G28320-AT1G28323
Chr1:9939000-9939349	hyper	16	0	NONE	NONE	NONE	NONE	AT1TE32040	DNA/Harbinger	NONE
Chr1:9958900-9959549	hyper	45	0	NONE	NONE	NONE	NONE	AT1TE32115	RC/Helitron	NONE
Chr1:10013350-10013749	hyper	28	0	AT1G28480	-	protein_coding_gene	Symbols: GRX480, roxy19 | Thioredoxin superfamily protein | chr1:10013634-10014047 REVERSE LENGTH=137	NONE	NONE	NONE
Chr1:10015200-10015599	hyper	27	0	NONE	NONE	NONE	NONE	NONE	NONE	AT1G28480-AT1G28490
Chr1:10050150-10050449	hyper	11	0	NONE	NONE	NONE	NONE	AT1TE32420	DNA/Tc1	NONE
Chr1:10050600-10051099	hyper	47	0	AT1G28600	-	protein_coding_gene	Symbols: | GDSL-like Lipase/Acylhydrolase superfamily protein | chr1:10051228-10053073 REVERSE LENGTH=393	AT1TE32420|AT1TE32425	DNA/Tc1;DNA/Mariner	NONE
Chr1:10052200-10052399	hyper	8	0	AT1G28600	-	protein_coding_gene	Symbols: | GDSL-like Lipase/Acylhydrolase superfamily protein | chr1:10051228-10053073 REVERSE LENGTH=393	NONE	NONE	NONE
Chr1:10063700-10064049	hyper	12	0	NONE	NONE	NONE	NONE	NONE	NONE	AT1G28630-AT1G28640
Chr1:10144600-10144849	hyper	20	0	NONE	NONE	NONE	NONE	NONE	NONE	AT1G29050-AT1G29060
Chr1:10145000-10145349	hyper	16	0	NONE	NONE	NONE	NONE	NONE	NONE	AT1G29050-AT1G29060
Chr1:10158750-10159049	hyper	8	0	NONE	NONE	NONE	NONE	AT1TE32780|AT1TE32785	RC/Helitron;RC/Helitron	NONE
Chr1:10160150-10160949	hyper	42	0	NONE	NONE	NONE	NONE	AT1TE32790	RC/Helitron	NONE
Chr1:10164550-10165049	hyper	28	0	NONE	NONE	NONE	NONE	NONE	NONE	AT1G29090-AT1G29100
Chr1:10167450-10167999	hyper	26	0	NONE	NONE	NONE	NONE	AT1TE32815	LTR/Gypsy	NONE
Chr1:10173600-10173949	hyper	11	0	NONE	NONE	NONE	NONE	NONE	NONE	AT1G29110-AT1G29120
Chr1:10195950-10196349	hyper	20	0	NONE	NONE	NONE	NONE	AT1TE32905	RC/Helitron	NONE
Chr1:10196900-10197549	hyper	19	0	NONE	NONE	NONE	NONE	NONE	NONE	AT1G29170-AT1G29179
Chr1:10206500-10206699	hyper	7	0	NONE	NONE	NONE	NONE	NONE	NONE	AT1G29200-AT1G29210
Chr1:10238950-10239299	hyper	30	0	NONE	NONE	NONE	NONE	AT1TE33070	RC/Helitron	NONE
Chr1:10257500-10257749	hyper	7	0	AT1G29320	+	protein_coding_gene	Symbols: | Transducin/WD40 repeat-like superfamily protein | chr1:10255355-10258238 FORWARD LENGTH=468	NONE	NONE	NONE
Chr1:10329400-10329699	hyper	10	0	NONE	NONE	NONE	NONE	NONE	NONE	AT1G29540-AT1G29550
Chr1:10346700-10347099	hyper	16	0	NONE	NONE	NONE	NONE	NONE	NONE	AT1G29600-AT1G29620
Chr1:10349350-10349599	hyper	19	0	AT1G29630	+	protein_coding_gene	Symbols: | 5'-3' exonuclease family protein | chr1:10349587-10353538 FORWARD LENGTH=665	AT1TE33465	DNA/MuDR	NONE
Chr1:10363300-10363499	hyper	7	0	NONE	NONE	NONE	NONE	AT1TE33490	LINE/L1	NONE
Chr1:10375300-10375649	hyper	9	0	NONE	NONE	NONE	NONE	NONE	NONE	AT1G29660-AT1G29670
Chr1:10420900-10421149	hyper	9	0	NONE	NONE	NONE	NONE	NONE	NONE	AT1G29750-AT1G29760
Chr1:10517850-10518349	hyper	34	0	NONE	NONE	NONE	NONE	NONE	NONE	AT1G30010-AT1G30016
Chr1:10524500-10524749	hyper	10	0	NONE	NONE	NONE	NONE	AT1TE34005|AT1TE34010|AT1TE34015	RC/Helitron;DNA/MuDR;RC/Helitron	NONE
Chr1:10529700-10529899	hyper	8	0	NONE	NONE	NONE	NONE	AT1TE34020|AT1TE34025	RC/Helitron;RC/Helitron	NONE
Chr1:10534850-10535199	hyper	10	0	NONE	NONE	NONE	NONE	NONE	NONE	AT1G30030-AT1G30040
Chr1:10540000-10540199	hyper	7	0	NONE	NONE	NONE	NONE	NONE	NONE	AT1G30040-AT1G30050
Chr1:10543400-10543749	hyper	9	0	AT1G30050	+	protein_coding_gene	Symbols: | unknown protein; BEST Arabidopsis thaliana protein match is: unknown protein (TAIR:AT5G01970.1); Has 246 Blast hits to 244 proteins in 61 species: Archae - 0; Bacteria - 8; Metazoa - 78; Fungi - 10; Plants - 117; Viruses - 0; Other Eukaryotes - 33 (source: NCBI BLink). | chr1:10543177-10544418 FORWARD LENGTH=389	NONE	NONE	NONE
Chr1:10556200-10556499	hyper	8	0	NONE	NONE	NONE	NONE	NONE	NONE	AT1G30080-AT1G30090
Chr1:10579050-10579349	hyper	8	0	NONE	NONE	NONE	NONE	AT1TE34210|AT1TE34215	RC/Helitron;RC/Helitron	NONE
Chr1:10595450-10595799	hyper	18	0	NONE	NONE	NONE	NONE	AT1TE34275|AT1TE34280	RC/Helitron;RC/Helitron	NONE
Chr1:10597350-10597649	hyper	13	0	NONE	NONE	NONE	NONE	AT1TE34295|AT1TE34300	RC/Helitron;RC/Helitron	NONE
Chr1:10602400-10602599	hyper	8	0	AT1G30150	+	transposable_element_gene		AT1TE34315	DNA/En-Spm	NONE
Chr1:10605150-10605349	hyper	7	0	AT1G30150	+	transposable_element_gene		NONE	NONE	NONE
Chr1:10647700-10648099	hyper	21	0	NONE	NONE	NONE	NONE	NONE	NONE	AT1G30250-AT1G30260
Chr1:10652900-10653249	hyper	21	0	NONE	NONE	NONE	NONE	AT1TE34445	RC/Helitron	NONE
Chr1:10661550-10661849	hyper	8	0	NONE	NONE	NONE	NONE	NONE	NONE	AT1G30270-AT1G30280
Chr1:10665800-10666399	hyper	17	0	NONE	NONE	NONE	NONE	AT1TE34475	RC/Helitron	NONE
Chr1:10678200-10678599	hyper	24	0	NONE	NONE	NONE	NONE	NONE	NONE	AT1G30310-AT1G30320
Chr1:10701500-10702049	hyper	50	1	NONE	NONE	NONE	NONE	AT1TE34580|AT1TE34585	LTR/Copia;LTR/Copia	NONE
Chr1:10703250-10703599	hyper	13	0	NONE	NONE	NONE	NONE	NONE	NONE	AT1G30340-AT1G30350
Chr1:10704750-10705199	hyper	15	0	NONE	NONE	NONE	NONE	NONE	NONE	AT1G30340-AT1G30350
Chr1:10723300-10723599	hyper	15	0	AT1G30390	+	transposable_element_gene		AT1TE34650	LINE/L1	NONE
Chr1:10725200-10725399	hyper	7	0	NONE	NONE	NONE	NONE	AT1TE34650	LINE/L1	NONE
Chr1:10803350-10803549	hyper	10	0	NONE	NONE	NONE	NONE	AT1TE34900	DNA/MuDR	NONE
Chr1:10813850-10814299	hyper	46	0	NONE	NONE	NONE	NONE	NONE	NONE	AT1G30520-AT1G30530
Chr1:10814500-10814699	hyper	7	0	AT1G30530	+	protein_coding_gene	Symbols: UGT78D1 | UDP-glucosyl transferase 78D1 | chr1:10814917-10816374 FORWARD LENGTH=453	NONE	NONE	NONE
Chr1:10852100-10852499	hyper	21	0	NONE	NONE	NONE	NONE	AT1TE35055	RC/Helitron	NONE
Chr1:10914050-10914549	hyper	19	0	NONE	NONE	NONE	NONE	NONE	NONE	AT1G30757-AT1G30760
Chr1:10916400-10916699	hyper	9	0	NONE	NONE	NONE	NONE	AT1TE35260	RC/Helitron	NONE
Chr1:10917700-10917999	hyper	11	0	NONE	NONE	NONE	NONE	NONE	NONE	AT1G30757-AT1G30760
Chr1:10950250-10950699	hyper	20	0	NONE	NONE	NONE	NONE	AT1TE35380	RC/Helitron	NONE
Chr1:10963850-10964299	hyper	23	0	NONE	NONE	NONE	NONE	NONE	NONE	AT1G30830-AT1G30835
Chr1:10990250-10990549	hyper	11	0	NONE	NONE	NONE	NONE	NONE	NONE	AT1G30860-AT1G30870
Chr1:11006650-11006949	hyper	16	0	NONE	NONE	NONE	NONE	AT1TE35540	RathE3_cons	NONE
Chr1:11012100-11012449	hyper	14	0	NONE	NONE	NONE	NONE	NONE	NONE	AT1G30925-AT1G30930
Chr1:11012600-11012949	hyper	12	0	NONE	NONE	NONE	NONE	NONE	NONE	AT1G30925-AT1G30930
Chr1:11019250-11019499	hyper	8	0	NONE	NONE	NONE	NONE	AT1TE35580|AT1TE35585|AT1TE35590	RC/Helitron;RC/Helitron;DNA/Pogo	NONE
Chr1:11027100-11027449	hyper	11	0	NONE	NONE	NONE	NONE	NONE	NONE	AT1G30945-AT1G30950
Chr1:11032650-11033249	hyper	24	0	NONE	NONE	NONE	NONE	AT1TE35640	LINE/L1	NONE
Chr1:11051450-11051849	hyper	19	0	NONE	NONE	NONE	NONE	AT1TE35680	DNA/MuDR	NONE
Chr1:11064150-11064549	hyper	23	0	NONE	NONE	NONE	NONE	AT1TE35720	LINE/L1	NONE
Chr1:11066800-11067149	hyper	26	0	AT1G31030	-	transposable_element_gene		AT1TE35720|AT1TE35725	LINE/L1;RC/Helitron	NONE
Chr1:11087150-11087349	hyper	11	0	AT1G31070	+	protein_coding_gene	Symbols: GlcNAc1pUT1 | N-acetylglucosamine-1-phosphate uridylyltransferase 1 | chr1:11084951-11086334 FORWARD LENGTH=153	NONE	NONE	NONE
Chr1:11109650-11110049	hyper	22	0	NONE	NONE	NONE	NONE	NONE	NONE	AT1G31120-AT1G31130
Chr1:11128750-11128999	hyper	7	0	AT1G31163	-	protein_coding_gene	Symbols: | F-box associated ubiquitination effector family protein | chr1:11129311-11130239 REVERSE LENGTH=191	NONE	NONE	NONE
Chr1:11139600-11140349	hyper	54	0	NONE	NONE	NONE	NONE	NONE	NONE	AT1G31173-AT1G31175
Chr1:11147750-11147949	hyper	8	0	NONE	NONE	NONE	NONE	NONE	NONE	AT1G31200-AT1G31210
Chr1:11154950-11155299	hyper	22	0	NONE	NONE	NONE	NONE	AT1TE36060	RC/Helitron	NONE
Chr1:11170650-11171099	hyper	39	0	NONE	NONE	NONE	NONE	AT1TE36105	DNA/Harbinger	NONE
Chr1:11227250-11227599	hyper	10	0	NONE	NONE	NONE	NONE	NONE	NONE	AT1G31350-AT1G31355
Chr1:11276700-11277049	hyper	19	1	NONE	NONE	NONE	NONE	NONE	NONE	AT1G31500-AT1G31510
Chr1:11310300-11310599	hyper	25	0	NONE	NONE	NONE	NONE	AT1TE36570	DNA/En-Spm	NONE
Chr1:11311950-11312299	hyper	11	0	AT1G31580	+	protein_coding_gene	Symbols: ECS1, CXC750 | ECS1 | chr1:11311300-11311712 FORWARD LENGTH=95	AT1TE36580|AT1TE36585|AT1TE36590	RC/Helitron;RC/Helitron;RC/Helitron	NONE
Chr1:11312900-11313249	hyper	15	0	AT1G31600	-	protein_coding_gene	Symbols: | RNA-binding (RRM/RBD/RNP motifs) family protein | chr1:11313376-11315199 REVERSE LENGTH=431	AT1TE36590|AT1TE36595|AT1TE36600	RC/Helitron;RC/Helitron;RC/Helitron	NONE
Chr1:11320400-11320699	hyper	7	0	NONE	NONE	NONE	NONE	AT1TE36615	RC/Helitron	NONE
Chr1:11333850-11334099	hyper	7	0	NONE	NONE	NONE	NONE	NONE	NONE	AT1G31660-AT1G31670
Chr1:11334400-11334899	hyper	17	0	NONE	NONE	NONE	NONE	AT1TE36660	RC/Helitron	NONE
Chr1:11357300-11357599	hyper	8	0	NONE	NONE	NONE	NONE	NONE	NONE	AT1G31720-AT1G31730
Chr1:11370250-11370499	hyper	8	0	NONE	NONE	NONE	NONE	NONE	NONE	AT1G31740-AT1G31750
Chr1:11407300-11407699	hyper	15	0	NONE	NONE	NONE	NONE	AT1TE36890	RC/Helitron	NONE
Chr1:11421150-11421649	hyper	25	0	NONE	NONE	NONE	NONE	NONE	NONE	AT1G31830-AT1G31835
Chr1:11440550-11440949	hyper	19	0	NONE	NONE	NONE	NONE	NONE	NONE	AT1G31870-AT1G31875
Chr1:11441500-11441799	hyper	10	0	NONE	NONE	NONE	NONE	NONE	NONE	AT1G31870-AT1G31875
Chr1:11478800-11479099	hyper	9	0	NONE	NONE	NONE	NONE	NONE	NONE	AT1G31950-AT1G31960
Chr1:11488950-11489699	hyper	32	0	AT1G31990	+	protein_coding_gene	Symbols: | unknown protein; Has 35333 Blast hits to 34131 proteins in 2444 species: Archae - 798; Bacteria - 22429; Metazoa - 974; Fungi - 991; Plants - 531; Viruses - 0; Other Eukaryotes - 9610 (source: NCBI BLink). | chr1:11488205-11489182 FORWARD LENGTH=325	NONE	NONE	NONE
Chr1:11492400-11492749	hyper	11	0	NONE	NONE	NONE	NONE	AT1TE37175	RC/Helitron	NONE
Chr1:11493500-11493799	hyper	17	0	NONE	NONE	NONE	NONE	AT1TE37180|AT1TE37185	DNA;RC/Helitron	NONE
Chr1:11496450-11496799	hyper	10	0	NONE	NONE	NONE	NONE	AT1TE37190|AT1TE37195	RC/Helitron;DNA	NONE
Chr1:11502650-11502999	hyper	10	0	AT1G31983	-	pseudogene	pseudogene	NONE	NONE	NONE
Chr1:11512650-11512949	hyper	11	0	AT1G32020	-	protein_coding_gene	Symbols: | F-box family protein | chr1:11512552-11513067 REVERSE LENGTH=171	NONE	NONE	NONE
Chr1:11523300-11523649	hyper	8	0	NONE	NONE	NONE	NONE	AT1TE37275|AT1TE37280|AT1TE37285|AT1TE37290	RC/Helitron;DNA/En-Spm;RC/Helitron;DNA/En-Spm	NONE
Chr1:11524900-11525749	hyper	43	0	NONE	NONE	NONE	NONE	AT1TE37295|AT1TE37300|AT1TE37305	RC/Helitron;RC/Helitron;RC/Helitron	NONE
Chr1:11537050-11537299	hyper	9	0	NONE	NONE	NONE	NONE	AT1TE37345	LTR/Copia	NONE
Chr1:11580400-11580699	hyper	9	0	AT1G32172	+	other_RNA	other_RNA	AT1TE37490	LTR/Gypsy	NONE
Chr1:11587950-11588149	hyper	7	0	AT1G32180	-	protein_coding_gene	Symbols: ATCSLD6, CSLD6 | cellulose synthase-like D6 | chr1:11586516-11589651 REVERSE LENGTH=979	NONE	NONE	NONE
Chr1:11590450-11590849	hyper	19	0	NONE	NONE	NONE	NONE	AT1TE37520	DNA/MuDR	NONE
Chr1:11592450-11592999	hyper	59	0	AT1G32190	-	protein_coding_gene	Symbols: | alpha/beta-Hydrolases superfamily protein | chr1:11593059-11595731 REVERSE LENGTH=422	NONE	NONE	NONE
Chr1:11619100-11619749	hyper	28	0	NONE	NONE	NONE	NONE	AT1TE37620	RC/Helitron	NONE
Chr1:11644600-11644799	hyper	7	0	AT1G32270	+	protein_coding_gene	Symbols: ATSYP24, SYP24 | syntaxin, putative | chr1:11642593-11644962 FORWARD LENGTH=416	NONE	NONE	NONE
Chr1:11649950-11650149	hyper	16	0	NONE	NONE	NONE	NONE	AT1TE37715	RC/Helitron	NONE
Chr1:11650350-11650699	hyper	9	0	AT1G32290	-	protein_coding_gene	Symbols: | unknown protein; Has 7 Blast hits to 5 proteins in 3 species: Archae - 0; Bacteria - 0; Metazoa - 0; Fungi - 0; Plants - 6; Viruses - 0; Other Eukaryotes - 1 (source: NCBI BLink). | chr1:11650222-11650567 REVERSE LENGTH=80	AT1TE37720	LTR/Gypsy	NONE
Chr1:11652950-11653149	hyper	10	0	AT1G32300	+	protein_coding_gene	Symbols: | D-arabinono-1,4-lactone oxidase family protein | chr1:11651342-11653365 FORWARD LENGTH=595	NONE	NONE	NONE
Chr1:11668750-11669199	hyper	28	0	NONE	NONE	NONE	NONE	AT1TE37775|AT1TE37780|AT1TE37785	RC/Helitron;RC/Helitron;RC/Helitron	NONE
Chr1:11685750-11686249	hyper	27	0	NONE	NONE	NONE	NONE	NONE	NONE	AT1G32385-AT1G32390
Chr1:11687950-11688249	hyper	8	1	AT1G32390	+	transposable_element_gene		AT1TE37845|AT1TE37850	LINE/L1;LINE/L1	NONE
Chr1:11703550-11703749	hyper	8	0	NONE	NONE	NONE	NONE	NONE	NONE	AT1G32420-AT1G32430
Chr1:11705200-11705449	hyper	10	0	AT1G32430	-	protein_coding_gene	Symbols: | F-box and associated interaction domains-containing protein | chr1:11704932-11706325 REVERSE LENGTH=380	NONE	NONE	NONE
Chr1:11734950-11735599	hyper	18	0	NONE	NONE	NONE	NONE	AT1TE38030|AT1TE38035	RC/Helitron;RC/Helitron	NONE
Chr1:11737850-11738149	hyper	8	0	AT1G32460	+	protein_coding_gene	Symbols: | unknown protein; Has 19 Blast hits to 19 proteins in 8 species: Archae - 0; Bacteria - 0; Metazoa - 0; Fungi - 0; Plants - 19; Viruses - 0; Other Eukaryotes - 0 (source: NCBI BLink). | chr1:11738859-11739137 FORWARD LENGTH=92	AT1TE38040|AT1TE38045	RC/Helitron;RC/Helitron	NONE
Chr1:11758950-11759299	hyper	10	0	AT1G32520	-	protein_coding_gene	Symbols: | unknown protein; FUNCTIONS IN: molecular_function unknown; INVOLVED IN: biological_process unknown; LOCATED IN: chloroplast; EXPRESSED IN: 24 plant structures; EXPRESSED DURING: 15 growth stages; Has 143 Blast hits to 142 proteins in 34 species: Archae - 0; Bacteria - 0; Metazoa - 39; Fungi - 0; Plants - 56; Viruses - 0; Other Eukaryotes - 48 (source: NCBI BLink). | chr1:11758422-11759…	NONE	NONE	NONE
Chr1:11803300-11803549	hyper	11	0	NONE	NONE	NONE	NONE	AT1TE38240|AT1TE38245	RC/Helitron;RC/Helitron	NONE
Chr1:11804750-11805049	hyper	20	0	NONE	NONE	NONE	NONE	NONE	NONE	AT1G32640-AT1G32650
Chr1:11811200-11811549	hyper	9	0	AT1G32660	+	protein_coding_gene	Symbols: | F-box and associated interaction domains-containing protein | chr1:11811040-11812380 FORWARD LENGTH=446	NONE	NONE	NONE
Chr1:11817350-11817699	hyper	24	0	NONE	NONE	NONE	NONE	AT1TE38300	DNA/HAT	NONE
Chr1:11818750-11818999	hyper	10	0	NONE	NONE	NONE	NONE	NONE	NONE	AT1G32680-AT1G32690
Chr1:11826900-11827149	hyper	7	0	NONE	NONE	NONE	NONE	AT1TE38325|AT1TE38330	RC/Helitron;RC/Helitron	NONE
Chr1:11829200-11829549	hyper	8	0	AT1G32700	+	protein_coding_gene	Symbols: | PLATZ transcription factor family protein | chr1:11827588-11829444 FORWARD LENGTH=213	NONE	NONE	NONE
Chr1:11834350-11834649	hyper	14	0	NONE	NONE	NONE	NONE	NONE	NONE	AT1G32713-AT1G32720
Chr1:11837550-11837799	hyper	9	0	NONE	NONE	NONE	NONE	NONE	NONE	AT1G32720-AT1G32730
Chr1:11838550-11839099	hyper	28	0	NONE	NONE	NONE	NONE	NONE	NONE	AT1G32720-AT1G32730
Chr1:11839750-11839999	hyper	12	0	NONE	NONE	NONE	NONE	NONE	NONE	AT1G32720-AT1G32730
Chr1:11861850-11862199	hyper	17	0	NONE	NONE	NONE	NONE	AT1TE38445	LTR/Copia	NONE
Chr1:11873200-11873549	hyper	14	0	NONE	NONE	NONE	NONE	NONE	NONE	AT1G32780-AT1G32790
Chr1:11878950-11879849	hyper	39	0	NONE	NONE	NONE	NONE	AT1TE38505	RC/Helitron	NONE
Chr1:11910400-11910749	hyper	14	0	NONE	NONE	NONE	NONE	AT1TE38565|AT1TE38570	RC/Helitron;RC/Helitron	NONE
Chr1:11914850-11915049	hyper	7	0	AT1G32890	-	transposable_element_gene		AT1TE38580	LINE/L1	NONE
Chr1:11935900-11936449	hyper	27	0	NONE	NONE	NONE	NONE	AT1TE38630	RC/Helitron	NONE
Chr1:11940850-11941149	hyper	10	0	AT1G32940	+	protein_coding_gene	Symbols: ATSBT3.5, SBT3.5 | Subtilase family protein | chr1:11937634-11940856 FORWARD LENGTH=774	NONE	NONE	NONE
Chr1:11957700-11957949	hyper	7	0	AT1G32992	+	miRNA	miRNA	AT1TE38700	LINE/L1	NONE
Chr1:11961000-11961549	hyper	42	0	NONE	NONE	NONE	NONE	AT1TE38710	RathE3_cons	NONE
Chr1:11972950-11973399	hyper	18	0	NONE	NONE	NONE	NONE	AT1TE38740	RC/Helitron	NONE
Chr1:11985250-11985599	hyper	12	0	AT1G33070	+	protein_coding_gene	Symbols: | MADS-box family protein | chr1:11982889-11985299 FORWARD LENGTH=165	NONE	NONE	NONE
Chr1:11992700-11992949	hyper	8	0	NONE	NONE	NONE	NONE	AT1TE38835	RC/Helitron	NONE
Chr1:12020150-12020549	hyper	24	1	NONE	NONE	NONE	NONE	AT1TE38940|AT1TE38945	DNA/En-Spm;RC/Helitron	NONE
Chr1:12021300-12021499	hyper	9	0	NONE	NONE	NONE	NONE	AT1TE38950	RC/Helitron	NONE
Chr1:12040700-12040949	hyper	10	0	NONE	NONE	NONE	NONE	AT1TE39020|AT1TE39025	RC/Helitron;DNA	NONE
Chr1:12052250-12052549	hyper	7	0	AT1G33240	-	protein_coding_gene	Symbols: AT-GTL1, AT-GTL2, GTL1 | GT-2-like 1 | chr1:12051859-12054320 REVERSE LENGTH=669	NONE	NONE	NONE
Chr1:12070350-12070699	hyper	28	0	AT1G33270	-	protein_coding_gene	Symbols: | Acyl transferase/acyl hydrolase/lysophospholipase superfamily protein | chr1:12068324-12070157 REVERSE LENGTH=369	NONE	NONE	NONE
Chr1:12076300-12076749	hyper	27	0	NONE	NONE	NONE	NONE	AT1TE39140	LTR/Gypsy	NONE
Chr1:12077000-12077349	hyper	18	0	NONE	NONE	NONE	NONE	NONE	NONE	AT1G33290-AT1G33300
Chr1:12083650-12084149	hyper	40	0	NONE	NONE	NONE	NONE	AT1TE39160	RC/Helitron	NONE
Chr1:12130800-12131099	hyper	12	0	NONE	NONE	NONE	NONE	AT1TE39335	RC/Helitron	NONE
Chr1:12137800-12137999	hyper	8	0	NONE	NONE	NONE	NONE	AT1TE39365	RC/Helitron	NONE
Chr1:12143250-12143799	hyper	26	0	NONE	NONE	NONE	NONE	AT1TE39405	RC/Helitron	NONE
Chr1:12166050-12166499	hyper	21	0	AT1G33550	-	transposable_element_gene		AT1TE39490	LINE/L1	NONE
Chr1:12167100-12167499	hyper	28	0	NONE	NONE	NONE	NONE	AT1TE39500	DNA/En-Spm	NONE
Chr1:12183150-12183399	hyper	10	0	NONE	NONE	NONE	NONE	AT1TE39530	RC/Helitron	NONE
Chr1:12188300-12188649	hyper	9	0	NONE	NONE	NONE	NONE	AT1TE39565	RC/Helitron	NONE
Chr1:12215200-12215449	hyper	9	0	NONE	NONE	NONE	NONE	NONE	NONE	AT1G33700-AT1G33709
Chr1:12218350-12218699	hyper	24	0	NONE	NONE	NONE	NONE	NONE	NONE	AT1G33700-AT1G33709
Chr1:12228500-12228849	hyper	20	0	NONE	NONE	NONE	NONE	AT1TE39700|AT1TE39705|AT1TE39710	RC/Helitron;RC/Helitron;RC/Helitron	NONE
Chr1:12241250-12241599	hyper	9	0	NONE	NONE	NONE	NONE	AT1TE39755|AT1TE39760|AT1TE39765|AT1TE39770	RC/Helitron;RC/Helitron;DNA/MuDR;RC/Helitron	NONE
Chr1:12243700-12243999	hyper	7	0	AT1G33770	+	protein_coding_gene	Symbols: | Protein kinase superfamily protein | chr1:12242126-12244462 FORWARD LENGTH=614	NONE	NONE	NONE
Chr1:12246950-12247199	hyper	8	0	NONE	NONE	NONE	NONE	AT1TE39785	RC/Helitron	NONE
Chr1:12248250-12248899	hyper	21	0	NONE	NONE	NONE	NONE	NONE	NONE	AT1G33780-AT1G33785
Chr1:12251750-12252049	hyper	14	0	NONE	NONE	NONE	NONE	AT1TE39795|AT1TE39800	RC/Helitron;DNA/MuDR	NONE
Chr1:12255600-12255899	hyper	14	0	AT1G33785	-	pseudogene	pseudogene	NONE	NONE	NONE
Chr1:12262700-12263049	hyper	24	0	AT1G33800	+	protein_coding_gene	Symbols: | Protein of unknown function (DUF579) | chr1:12261480-12262456 FORWARD LENGTH=297	AT1TE39830	DNA/Harbinger	NONE
Chr1:12267250-12267449	hyper	7	0	NONE	NONE	NONE	NONE	NONE	NONE	AT1G33810-AT1G33811
Chr1:12276650-12276899	hyper	9	0	AT1G33817	-	transposable_element_gene		NONE	NONE	NONE
Chr1:12286350-12286649	hyper	11	0	NONE	NONE	NONE	NONE	AT1TE39915	DNA/MuDR	NONE
Chr1:12290000-12290299	hyper	10	0	NONE	NONE	NONE	NONE	AT1TE39930|AT1TE39935|AT1TE39940	RC/Helitron;RC/Helitron;RC/Helitron	NONE
Chr1:12296000-12296549	hyper	31	0	NONE	NONE	NONE	NONE	NONE	NONE	AT1G33860-AT1G33870
Chr1:12297150-12297349	hyper	7	0	NONE	NONE	NONE	NONE	NONE	NONE	AT1G33860-AT1G33870
Chr1:12302350-12302949	hyper	20	0	AT1G33870	-	protein_coding_gene	Symbols: | P-loop containing nucleoside triphosphate hydrolases superfamily protein | chr1:12301325-12302467 REVERSE LENGTH=252	NONE	NONE	NONE
Chr1:12309000-12309199	hyper	7	0	AT1G33890	-	protein_coding_gene	Symbols: | Avirulence induced gene (AIG1) family protein | chr1:12308284-12309686 REVERSE LENGTH=334	NONE	NONE	NONE
Chr1:12309400-12309799	hyper	22	0	AT1G33890	-	protein_coding_gene	Symbols: | Avirulence induced gene (AIG1) family protein | chr1:12308284-12309686 REVERSE LENGTH=334	NONE	NONE	NONE
Chr1:12312950-12313249	hyper	7	0	AT1G33900	-	protein_coding_gene	Symbols: | P-loop containing nucleoside triphosphate hydrolases superfamily protein | chr1:12311518-12313518 REVERSE LENGTH=326	NONE	NONE	NONE
Chr1:12326050-12326399	hyper	12	0	AT1G33930	+	protein_coding_gene	Symbols: | P-loop containing nucleoside triphosphate hydrolases superfamily protein | chr1:12323888-12327084 FORWARD LENGTH=336	NONE	NONE	NONE
Chr1:12343300-12343599	hyper	10	0	NONE	NONE	NONE	NONE	AT1TE40160	LTR/Copia	NONE
Chr1:12346700-12346899	hyper	8	0	AT1G33960	+	protein_coding_gene	Symbols: AIG1 | P-loop containing nucleoside triphosphate hydrolases superfamily protein | chr1:12346555-12348184 FORWARD LENGTH=353	AT1TE40175	DNA/MuDR	NONE
Chr1:12361400-12361749	hyper	21	0	NONE	NONE	NONE	NONE	NONE	NONE	AT1G34010-AT1G34020
Chr1:12380200-12380599	hyper	15	0	NONE	NONE	NONE	NONE	NONE	NONE	AT1G34042-AT1G34044
Chr1:12380950-12381299	hyper	13	0	NONE	NONE	NONE	NONE	AT1TE40280	DNA/HAT	NONE
Chr1:12388150-12388399	hyper	7	0	NONE	NONE	NONE	NONE	AT1TE40300	RC/Helitron	NONE
Chr1:12394150-12394549	hyper	15	0	AT1G34050	+	protein_coding_gene	Symbols: | Ankyrin repeat family protein | chr1:12393495-12396006 FORWARD LENGTH=573	AT1TE40315	RathE1_cons	NONE
Chr1:12400950-12401449	hyper	30	0	AT1G34065	-	protein_coding_gene	Symbols: SAMC2 | S-adenosylmethionine carrier 2 | chr1:12398717-12401036 REVERSE LENGTH=345	NONE	NONE	NONE
Chr1:12424600-12424899	hyper	12	0	NONE	NONE	NONE	NONE	NONE	NONE	AT1G34110-AT1G34120
Chr1:12434800-12435199	hyper	19	0	NONE	NONE	NONE	NONE	NONE	NONE	AT1G34140-AT1G34150
Chr1:12435500-12435849	hyper	19	0	NONE	NONE	NONE	NONE	NONE	NONE	AT1G34140-AT1G34150
Chr1:12446850-12447149	hyper	7	0	NONE	NONE	NONE	NONE	NONE	NONE	AT1G34170-AT1G34180
Chr1:12466150-12466349	hyper	12	0	NONE	NONE	NONE	NONE	NONE	NONE	AT1G34220-AT1G34230
Chr1:12471650-12472899	hyper	108	0	AT1G34245	+	protein_coding_gene	Symbols: EPF2 | Putative membrane lipoprotein | chr1:12472990-12473631 FORWARD LENGTH=120	NONE	NONE	NONE
Chr1:12475200-12475399	hyper	7	0	NONE	NONE	NONE	NONE	AT1TE40615	RC/Helitron	NONE
Chr1:12482850-12483049	hyper	7	0	NONE	NONE	NONE	NONE	AT1TE40635	RC/Helitron	NONE
Chr1:12483450-12483899	hyper	21	0	AT1G34250	-	transposable_element_gene		AT1TE40640|AT1TE40645	LINE/L1;RC/Helitron	NONE
Chr1:12516900-12517249	hyper	11	0	NONE	NONE	NONE	NONE	NONE	NONE	AT1G34315-AT1G34320
Chr1:12517550-12518399	hyper	38	0	NONE	NONE	NONE	NONE	AT1TE40740	LINE/L1	NONE
Chr1:12524550-12525549	hyper	56	0	NONE	NONE	NONE	NONE	AT1TE40760|AT1TE40765	LINE/L1;RC/Helitron	NONE
Chr1:12527650-12528049	hyper	17	0	NONE	NONE	NONE	NONE	AT1TE40795	RC/Helitron	NONE
Chr1:12542350-12542749	hyper	29	0	NONE	NONE	NONE	NONE	AT1TE40850	RathE2_cons	NONE
Chr1:12561750-12562199	hyper	18	0	NONE	NONE	NONE	NONE	AT1TE40920|AT1TE40925	RC/Helitron;RC/Helitron	NONE
Chr1:12564850-12565099	hyper	8	0	NONE	NONE	NONE	NONE	NONE	NONE	AT1G34392-AT1G34400
Chr1:12576000-12576199	hyper	7	1	NONE	NONE	NONE	NONE	NONE	NONE	AT1G34405-AT1G34410
Chr1:12581750-12582099	hyper	20	0	NONE	NONE	NONE	NONE	AT1TE41000	RC/Helitron	NONE
Chr1:12591700-12592049	hyper	15	0	AT1G34440	-	protein_coding_gene	Symbols: | unknown protein; BEST Arabidopsis thaliana protein match is: unknown protein (TAIR:AT4G05095.1); Has 28 Blast hits to 28 proteins in 2 species: Archae - 0; Bacteria - 0; Metazoa - 0; Fungi - 0; Plants - 28; Viruses - 0; Other Eukaryotes - 0 (source: NCBI BLink). | chr1:12591348-12592737 REVERSE LENGTH=157	NONE	NONE	NONE
Chr1:12601750-12602399	hyper	23	0	NONE	NONE	NONE	NONE	AT1TE41070|AT1TE41075	RC/Helitron;DNA/HAT	NONE
Chr1:12638500-12638899	hyper	24	0	AT1G34540	+	protein_coding_gene	Symbols: CYP94D1 | cytochrome P450, family 94, subfamily D, polypeptide 1 | chr1:12637054-12638550 FORWARD LENGTH=498	AT1TE41275	DNA/En-Spm	NONE
Chr1:12639350-12639599	hyper	7	0	NONE	NONE	NONE	NONE	NONE	NONE	AT1G34540-AT1G34545
Chr1:12640900-12641099	hyper	8	0	AT1G34545	-	transposable_element_gene		AT1TE41280	LTR/Copia	NONE
Chr1:12642350-12643149	hyper	43	0	AT1G34545	-	transposable_element_gene		AT1TE41280|AT1TE41285	LTR/Copia;LTR/Copia	NONE
Chr1:12643950-12644149	hyper	7	0	NONE	NONE	NONE	NONE	NONE	NONE	AT1G34545-AT1G34550
Chr1:12645300-12645649	hyper	13	0	NONE	NONE	NONE	NONE	AT1TE41290	RC/Helitron	NONE
Chr1:12662300-12662499	hyper	7	0	AT1G34580	+	protein_coding_gene	Symbols: | Major facilitator superfamily protein | chr1:12660631-12663553 FORWARD LENGTH=506	NONE	NONE	NONE
Chr1:12663750-12664499	hyper	96	0	AT1G34580	+	protein_coding_gene	Symbols: | Major facilitator superfamily protein | chr1:12660631-12663553 FORWARD LENGTH=506	AT1TE41345	LTR/Gypsy	NONE
Chr1:12684950-12685199	hyper	22	0	NONE	NONE	NONE	NONE	NONE	NONE	AT1G34620-AT1G34630
Chr1:12704150-12704999	hyper	26	0	NONE	NONE	NONE	NONE	AT1TE41430|AT1TE41435	DNA/MuDR;DNA/MuDR	NONE
Chr1:12710750-12711699	hyper	37	0	AT1G34680	+	pseudogene	pseudogene	AT1TE41445|AT1TE41450	LTR/Gypsy;RC/Helitron	NONE
Chr1:12742000-12742199	hyper	7	0	NONE	NONE	NONE	NONE	AT1TE41540	RC/Helitron	NONE
Chr1:12839800-12840199	hyper	16	0	AT1G35110	-	transposable_element_gene		NONE	NONE	NONE
Chr1:12845300-12845799	hyper	29	0	AT1G35115	+	transposable_element_gene		AT1TE41800|AT1TE41805	LTR/Copia;RC/Helitron	NONE
Chr1:12847200-12847449	hyper	11	0	NONE	NONE	NONE	NONE	NONE	NONE	AT1G35120-AT1G35130
Chr1:12851350-12851749	hyper	18	0	NONE	NONE	NONE	NONE	NONE	NONE	AT1G35130-AT1G35140
Chr1:12869600-12869849	hyper	11	0	NONE	NONE	NONE	NONE	NONE	NONE	AT1G35160-AT1G35170
Chr1:12895550-12895799	hyper	10	0	NONE	NONE	NONE	NONE	AT1TE41995	DNA/MuDR	NONE
Chr1:12896500-12896799	hyper	17	0	AT1G35210	-	protein_coding_gene	Symbols: | unknown protein; FUNCTIONS IN: molecular_function unknown; INVOLVED IN: biological_process unknown; LOCATED IN: chloroplast; EXPRESSED IN: 14 plant structures; EXPRESSED DURING: 9 growth stages; CONTAINS InterPro DOMAIN/s: Protein of unknown function DUF740 (InterPro:IPR008004); BEST Arabidopsis thaliana protein match is: unknown protein (TAIR:AT1G22470.1); Has 83 Blast hits to 83 prot…	AT1TE41995	DNA/MuDR	NONE
Chr1:12898550-12898749	hyper	8	0	NONE	NONE	NONE	NONE	AT1TE42010	RC/Helitron	NONE
Chr1:12908350-12908799	hyper	33	0	NONE	NONE	NONE	NONE	NONE	NONE	AT1G35210-AT1G35220
Chr1:12915150-12915449	hyper	10	0	NONE	NONE	NONE	NONE	AT1TE42100	RC/Helitron	NONE
Chr1:12918300-12918599	hyper	10	0	NONE	NONE	NONE	NONE	NONE	NONE	AT1G35230-AT1G35240
Chr1:12919600-12919949	hyper	15	0	NONE	NONE	NONE	NONE	AT1TE42120|AT1TE42125	DNA/HAT;RC/Helitron	NONE
Chr1:12949450-12949849	hyper	20	0	NONE	NONE	NONE	NONE	AT1TE42220|AT1TE42225	LTR/Copia;DNA/En-Spm	NONE
Chr1:12957700-12957949	hyper	10	0	NONE	NONE	NONE	NONE	AT1TE42245	DNA	NONE
Chr1:12958650-12958849	hyper	9	0	NONE	NONE	NONE	NONE	NONE	NONE	AT1G35310-AT1G35320
Chr1:12961650-12961849	hyper	7	0	AT1G35320	-	protein_coding_gene	Symbols: | unknown protein; BEST Arabidopsis thaliana protein match is: unknown protein (TAIR:AT3G30160.1); Has 9 Blast hits to 9 proteins in 1 species: Archae - 0; Bacteria - 0; Metazoa - 0; Fungi - 0; Plants - 9; Viruses - 0; Other Eukaryotes - 0 (source: NCBI BLink). | chr1:12960915-12962853 REVERSE LENGTH=155	AT1TE42255	DNA/MuDR	NONE
Chr1:12977250-12977599	hyper	16	0	NONE	NONE	NONE	NONE	NONE	NONE	AT1G35333-AT1G35340
Chr1:12985450-12985699	hyper	9	0	NONE	NONE	NONE	NONE	AT1TE42345	RC/Helitron	NONE
Chr1:12985850-12986199	hyper	10	0	NONE	NONE	NONE	NONE	AT1TE42345	RC/Helitron	NONE
Chr1:12994250-12994549	hyper	14	0	NONE	NONE	NONE	NONE	NONE	NONE	AT1G35365-AT1G35370
Chr1:13014550-13014799	hyper	8	0	AT1G35390	+	transposable_element_gene		NONE	NONE	NONE
Chr1:13029200-13030249	hyper	100	0	NONE	NONE	NONE	NONE	AT1TE42495	DNA/Mariner	NONE
Chr1:13037350-13037799	hyper	24	0	AT1G35450	-	pseudogene	pseudogene	AT1TE42550	DNA	NONE
Chr1:13044950-13045549	hyper	35	0	NONE	NONE	NONE	NONE	AT1TE42575	RC/Helitron	NONE
Chr1:13050150-13050349	hyper	14	0	NONE	NONE	NONE	NONE	NONE	NONE	AT1G35467-AT1G35470
Chr1:13050500-13050899	hyper	44	0	NONE	NONE	NONE	NONE	NONE	NONE	AT1G35467-AT1G35470
Chr1:13067100-13067699	hyper	53	0	AT1G35501	+	miRNA	miRNA	NONE	NONE	NONE
Chr1:13103050-13103699	hyper	22	0	NONE	NONE	NONE	NONE	AT1TE42805|AT1TE42810	RC/Helitron;RC/Helitron	NONE
Chr1:13104700-13104899	hyper	11	0	NONE	NONE	NONE	NONE	NONE	NONE	AT1G35535-AT1G35537
Chr1:13114050-13114349	hyper	10	0	NONE	NONE	NONE	NONE	AT1TE42835	DNA/MuDR	NONE
Chr1:13119000-13119399	hyper	30	0	NONE	NONE	NONE	NONE	AT1TE42850	LINE/L1	NONE
Chr1:13121150-13121449	hyper	11	0	NONE	NONE	NONE	NONE	AT1TE42855	LTR/Copia	NONE
Chr1:13130350-13130649	hyper	12	0	NONE	NONE	NONE	NONE	NONE	NONE	AT1G35580-AT1G35590
Chr1:13144900-13145249	hyper	32	0	AT1G35610	-	protein_coding_gene	Symbols: | Cysteine/Histidine-rich C1 domain family protein | chr1:13143150-13144988 REVERSE LENGTH=612	NONE	NONE	NONE
Chr1:13147300-13148299	hyper	60	0	NONE	NONE	NONE	NONE	AT1TE42910	DNA	NONE
Chr1:13150400-13150749	hyper	19	1	NONE	NONE	NONE	NONE	AT1TE42915|AT1TE42920	DNA;DNA/MuDR	NONE
Chr1:13158500-13158799	hyper	7	0	AT1G35625	-	protein_coding_gene	Symbols: | RING/U-box superfamily protein | chr1:13158466-13159260 REVERSE LENGTH=201	NONE	NONE	NONE
Chr1:13167200-13167649	hyper	20	0	NONE	NONE	NONE	NONE	AT1TE42975	RC/Helitron	NONE
Chr1:13170750-13171099	hyper	13	0	NONE	NONE	NONE	NONE	NONE	NONE	AT1G35630-AT1G35640
Chr1:13201400-13201899	hyper	15	0	NONE	NONE	NONE	NONE	NONE	NONE	AT1G35663-AT1G35670
Chr1:13223350-13223549	hyper	8	2	AT1G35710	+	protein_coding_gene	Symbols: | Protein kinase family protein with leucine-rich repeat domain | chr1:13220940-13224386 FORWARD LENGTH=1120	NONE	NONE	NONE
Chr1:13255950-13256299	hyper	21	0	NONE	NONE	NONE	NONE	AT1TE43320	RC/Helitron	NONE
Chr1:13258900-13259349	hyper	27	0	NONE	NONE	NONE	NONE	AT1TE43335	DNA/MuDR	NONE
Chr1:13276100-13276549	hyper	29	0	NONE	NONE	NONE	NONE	AT1TE43355	DNA/MuDR	NONE
Chr1:13282000-13282299	hyper	10	0	NONE	NONE	NONE	NONE	NONE	NONE	AT1G35780-AT1G35790
Chr1:13289050-13289349	hyper	11	0	NONE	NONE	NONE	NONE	NONE	NONE	AT1G35780-AT1G35790
Chr1:13312650-13313099	hyper	15	0	NONE	NONE	NONE	NONE	NONE	NONE	AT1G35820-AT1G35830
Chr1:13339700-13340049	hyper	18	0	AT1G35880	-	protein_coding_gene	Symbols: | unknown protein; Has 251 Blast hits to 234 proteins in 66 species: Archae - 2; Bacteria - 48; Metazoa - 87; Fungi - 9; Plants - 70; Viruses - 0; Other Eukaryotes - 35 (source: NCBI BLink). | chr1:13339851-13341228 REVERSE LENGTH=222	NONE	NONE	NONE
Chr1:13341050-13341349	hyper	10	0	AT1G35880|AT1G35890	-|+	protein_coding_gene|protein_coding_gene	Symbols: | unknown protein; Has 251 Blast hits to 234 proteins in 66 species: Archae - 2; Bacteria - 48; Metazoa - 87; Fungi - 9; Plants - 70; Viruses - 0; Other Eukaryotes - 35 (source: NCBI BLink). | chr1:13339851-13341228 REVERSE LENGTH=222;Symbols: | NAC (No Apical Meristem) domain transcriptional regulator superfamily protein | chr1:13341300-13341953 FORWARD LENGTH=171	NONE	NONE	NONE
Chr1:13350550-13350749	hyper	7	0	NONE	NONE	NONE	NONE	NONE	NONE	AT1G35900-AT1G35910
Chr1:13352550-13352849	hyper	8	0	NONE	NONE	NONE	NONE	AT1TE43660	DNA/Mariner	NONE
Chr1:13357700-13357899	hyper	7	0	NONE	NONE	NONE	NONE	NONE	NONE	AT1G35900-AT1G35910
Chr1:13417200-13417549	hyper	14	0	NONE	NONE	NONE	NONE	NONE	NONE	AT1G35990-AT1G35995
Chr1:13448500-13448699	hyper	7	0	NONE	NONE	NONE	NONE	AT1TE43975	LTR/Copia	NONE
Chr1:13456450-13456649	hyper	7	0	NONE	NONE	NONE	NONE	AT1TE44010	RC/Helitron	NONE
Chr1:13464250-13464549	hyper	9	0	NONE	NONE	NONE	NONE	AT1TE44055	RC/Helitron	NONE
Chr1:13497300-13497599	hyper	13	1	NONE	NONE	NONE	NONE	AT1TE44170|AT1TE44175	DNA/MuDR;RC/Helitron	NONE
Chr1:13502800-13503599	hyper	32	0	NONE	NONE	NONE	NONE	NONE	NONE	AT1G36105-AT1G36110
Chr1:13528950-13529299	hyper	14	4	AT1G36150	+	protein_coding_gene	Symbols: | Bifunctional inhibitor/lipid-transfer protein/seed storage 2S albumin superfamily protein | chr1:13528257-13529470 FORWARD LENGTH=256	NONE	NONE	NONE
Chr1:13545550-13545749	hyper	10	0	NONE	NONE	NONE	NONE	NONE	NONE	AT1G36160-AT1G36180
Chr1:13559350-13559849	hyper	35	0	NONE	NONE	NONE	NONE	AT1TE44380	LTR/Copia	NONE
Chr1:13586900-13587249	hyper	11	0	NONE	NONE	NONE	NONE	AT1TE44495	RC/Helitron	NONE
Chr1:13590450-13591049	hyper	22	0	NONE	NONE	NONE	NONE	NONE	NONE	AT1G36200-AT1G36210
Chr1:13591450-13591749	hyper	9	0	NONE	NONE	NONE	NONE	NONE	NONE	AT1G36200-AT1G36210
Chr1:13602950-13603249	hyper	9	0	NONE	NONE	NONE	NONE	AT1TE44555|AT1TE44560|AT1TE44565	RC/Helitron;RC/Helitron;RC/Helitron	NONE
Chr1:13638650-13638999	hyper	13	0	NONE	NONE	NONE	NONE	AT1TE44650	SINE	NONE
Chr1:13640250-13640449	hyper	8	0	NONE	NONE	NONE	NONE	NONE	NONE	AT1G36272-AT1G36280
Chr1:13643100-13643499	hyper	20	0	AT1G36280|AT1G36290	+|-	protein_coding_gene|transposable_element_gene	Symbols: | L-Aspartase-like family protein | chr1:13640600-13642908 FORWARD LENGTH=527;	AT1TE44660	LINE/L1	NONE
Chr1:13675800-13676299	hyper	24	0	NONE	NONE	NONE	NONE	NONE	NONE	AT1G36320-AT1G36330
Chr1:13688350-13689249	hyper	51	0	NONE	NONE	NONE	NONE	AT1TE44810	RC/Helitron	NONE
Chr1:13703750-13704049	hyper	11	0	NONE	NONE	NONE	NONE	NONE	NONE	AT1G36390-AT1G36395
Chr1:13811550-13812049	hyper	24	0	NONE	NONE	NONE	NONE	AT1TE45270|AT1TE45275|AT1TE45280	RC/Helitron;RC/Helitron;RC/Helitron	NONE
Chr1:13816650-13817299	hyper	34	0	AT1G36580	-	protein_coding_gene	Symbols: | BEST Arabidopsis thaliana protein match is: short-chain dehydrogenase-reductase B (TAIR:AT3G12800.1); Has 109 Blast hits to 109 proteins in 14 species: Archae - 0; Bacteria - 0; Metazoa - 0; Fungi - 0; Plants - 107; Viruses - 0; Other Eukaryotes - 2 (source: NCBI BLink). | chr1:13816459-13818106 REVERSE LENGTH=182	NONE	NONE	NONE
Chr1:13817850-13818199	hyper	14	0	AT1G36580	-	protein_coding_gene	Symbols: | BEST Arabidopsis thaliana protein match is: short-chain dehydrogenase-reductase B (TAIR:AT3G12800.1); Has 109 Blast hits to 109 proteins in 14 species: Archae - 0; Bacteria - 0; Metazoa - 0; Fungi - 0; Plants - 107; Viruses - 0; Other Eukaryotes - 2 (source: NCBI BLink). | chr1:13816459-13818106 REVERSE LENGTH=182	NONE	NONE	NONE
Chr1:13837650-13837849	hyper	8	0	NONE	NONE	NONE	NONE	AT1TE45370	RathE3_cons	NONE
Chr1:13838000-13838199	hyper	8	0	NONE	NONE	NONE	NONE	AT1TE45370	RathE3_cons	NONE
Chr1:13838750-13839449	hyper	26	0	NONE	NONE	NONE	NONE	NONE	NONE	AT1G36622-AT1G36630
Chr1:13896000-13896249	hyper	7	0	NONE	NONE	NONE	NONE	NONE	NONE	AT1G36730-AT1G36732
Chr1:13925500-13925799	hyper	11	0	AT1G36770	+	transposable_element_gene		AT1TE45720	LTR/Gypsy	NONE
Chr1:13964800-13965099	hyper	7	0	NONE	NONE	NONE	NONE	AT1TE45835	DNA	NONE
Chr1:13966000-13966549	hyper	40	0	NONE	NONE	NONE	NONE	AT1TE45840|AT1TE45845	DNA/MuDR;DNA/MuDR	NONE
Chr1:14001600-14002199	hyper	22	0	NONE	NONE	NONE	NONE	AT1TE45975	RC/Helitron	NONE
Chr1:14002350-14002599	hyper	12	0	NONE	NONE	NONE	NONE	NONE	NONE	AT1G36936-AT1G36940
Chr1:14003050-14003399	hyper	9	0	NONE	NONE	NONE	NONE	NONE	NONE	AT1G36936-AT1G36940
Chr1:14011200-14011599	hyper	27	0	NONE	NONE	NONE	NONE	AT1TE46030	RC/Helitron	NONE
Chr1:14018850-14019199	hyper	11	0	NONE	NONE	NONE	NONE	AT1TE46050|AT1TE46055|AT1TE46060	RC/Helitron;DNA/MuDR;DNA/MuDR	NONE
Chr1:14024550-14025099	hyper	59	0	AT1G36980	+	protein_coding_gene	Symbols: | unknown protein; CONTAINS InterPro DOMAIN/s: Uncharacterised protein family UPF0220 (InterPro:IPR007919); Has 424 Blast hits to 424 proteins in 159 species: Archae - 0; Bacteria - 0; Metazoa - 228; Fungi - 120; Plants - 62; Viruses - 0; Other Eukaryotes - 14 (source: NCBI BLink). | chr1:14025084-14026727 FORWARD LENGTH=135	NONE	NONE	NONE
Chr1:14076000-14076199	hyper	9	0	AT1G37040	+	transposable_element_gene		AT1TE46245	DNA/HAT	NONE
Chr1:14157600-14157849	hyper	10	0	NONE	NONE	NONE	NONE	AT1TE46500	RC/Helitron	NONE
Chr1:14166650-14166899	hyper	8	0	NONE	NONE	NONE	NONE	AT1TE46525	RC/Helitron	NONE
Chr1:14286050-14286249	hyper	7	0	NONE	NONE	NONE	NONE	NONE	NONE	AT1G37999-AT1G38065
Chr1:14304500-14304749	hyper	8	0	NONE	NONE	NONE	NONE	AT1TE46990	RC/Helitron	NONE
Chr1:14307250-14307999	hyper	57	0	NONE	NONE	NONE	NONE	NONE	NONE	AT1G38140-AT1G38149
Chr1:15609600-15610199	hyper	33	0	NONE	NONE	NONE	NONE	NONE	NONE	AT1G41830-AT1G41835
Chr1:15623250-15624049	hyper	43	0	NONE	NONE	NONE	NONE	AT1TE51395	RC/Helitron	NONE
Chr1:15641800-15642299	hyper	20	0	NONE	NONE	NONE	NONE	AT1TE51490|AT1TE51495|AT1TE51500|AT1TE51505	RC/Helitron;RC/Helitron;RC/Helitron;RC/Helitron	NONE
Chr1:15649900-15650249	hyper	19	0	AT1G41875	+	protein_coding_gene	Symbols: | unknown protein; Has 30201 Blast hits to 17322 proteins in 780 species: Archae - 12; Bacteria - 1396; Metazoa - 17338; Fungi - 3422; Plants - 5037; Viruses - 0; Other Eukaryotes - 2996 (source: NCBI BLink). | chr1:15650172-15650405 FORWARD LENGTH=77	NONE	NONE	NONE
Chr1:15730850-15731349	hyper	26	0	NONE	NONE	NONE	NONE	AT1TE51800	RC/Helitron	NONE
Chr1:15890950-15891349	hyper	27	0	NONE	NONE	NONE	NONE	AT1TE52310	DNA/HAT	NONE
Chr1:15925050-15925349	hyper	20	0	NONE	NONE	NONE	NONE	NONE	NONE	AT1G42460-AT1G42470
Chr1:15949300-15949849	hyper	20	0	NONE	NONE	NONE	NONE	AT1TE52570|AT1TE52575|AT1TE52580|AT1TE52585	RC/Helitron;RC/Helitron;RC/Helitron;DNA/MuDR	NONE
Chr1:15976500-15976799	hyper	7	0	AT1G42540	+	protein_coding_gene	Symbols: ATGLR3.3, GLR3.3 | glutamate receptor 3.3 | chr1:15973489-15976703 FORWARD LENGTH=933	NONE	NONE	NONE
Chr1:15985900-15986099	hyper	7	0	NONE	NONE	NONE	NONE	NONE	NONE	AT1G42560-AT1G42570
Chr1:16125350-16125749	hyper	21	0	NONE	NONE	NONE	NONE	NONE	NONE	AT1G42924-AT1G42960
Chr1:16130150-16130699	hyper	36	0	NONE	NONE	NONE	NONE	AT1TE53115	DNA/MuDR	NONE
Chr1:16134200-16134499	hyper	14	0	AT1G42980	+	protein_coding_gene	Symbols: | Actin-binding FH2 (formin homology 2) family protein | chr1:16133344-16135456 FORWARD LENGTH=299	NONE	NONE	NONE
Chr1:16273500-16273799	hyper	8	0	NONE	NONE	NONE	NONE	NONE	NONE	AT1G43180-AT1G43190
Chr1:16281250-16281449	hyper	8	0	NONE	NONE	NONE	NONE	AT1TE53630	RC/Helitron	NONE
Chr1:16294750-16295049	hyper	8	0	NONE	NONE	NONE	NONE	NONE	NONE	AT1G43210-AT1G43220
Chr1:16305750-16306049	hyper	8	0	NONE	NONE	NONE	NONE	NONE	NONE	AT1G43240-AT1G43245
Chr1:16401000-16401299	hyper	9	0	NONE	NONE	NONE	NONE	AT1TE54020|AT1TE54025	RC/Helitron;DNA/MuDR	NONE
Chr1:16418050-16418499	hyper	24	0	NONE	NONE	NONE	NONE	NONE	NONE	AT1G43600-AT1G43610
Chr1:16430600-16430949	hyper	11	0	NONE	NONE	NONE	NONE	AT1TE54160	DNA/HAT	NONE
Chr1:16434200-16434449	hyper	9	0	NONE	NONE	NONE	NONE	NONE	NONE	AT1G43624-AT1G43630
Chr1:16448500-16449049	hyper	34	0	NONE	NONE	NONE	NONE	AT1TE54225|AT1TE54230	RC/Helitron;LINE/L1	NONE
Chr1:16460500-16460699	hyper	7	0	NONE	NONE	NONE	NONE	AT1TE54295	RC/Helitron	NONE
Chr1:16463900-16464249	hyper	13	0	NONE	NONE	NONE	NONE	AT1TE54315	RC/Helitron	NONE
Chr1:16473950-16474299	hyper	22	0	NONE	NONE	NONE	NONE	NONE	NONE	AT1G43680-AT1G43690
Chr1:16488700-16488899	hyper	8	0	NONE	NONE	NONE	NONE	AT1TE54400	LTR/Copia	NONE
Chr1:16536500-16536849	hyper	15	0	NONE	NONE	NONE	NONE	NONE	NONE	AT1G43763-AT1G43765
Chr1:16559300-16559749	hyper	18	0	NONE	NONE	NONE	NONE	NONE	NONE	AT1G43777-AT1G43780
Chr1:16564900-16565199	hyper	10	0	AT1G43780	+	protein_coding_gene	Symbols: scpl44 | serine carboxypeptidase-like 44 | chr1:16563811-16567399 FORWARD LENGTH=479	NONE	NONE	NONE
Chr1:16568600-16568849	hyper	7	0	NONE	NONE	NONE	NONE	NONE	NONE	AT1G43780-AT1G43781
Chr1:16577100-16577349	hyper	7	0	NONE	NONE	NONE	NONE	AT1TE54630	DNA/MuDR	NONE
Chr1:16581200-16581499	hyper	10	0	NONE	NONE	NONE	NONE	NONE	NONE	AT1G43810-AT1G43820
Chr1:16651850-16652199	hyper	11	0	NONE	NONE	NONE	NONE	AT1TE54890|AT1TE54895|AT1TE54900	RC/Helitron;RC/Helitron;RC/Helitron	NONE
Chr1:16659100-16659699	hyper	73	0	NONE	NONE	NONE	NONE	AT1TE54920|AT1TE54925	DNA/MuDR;DNA/MuDR	NONE
Chr1:16669400-16669649	hyper	8	0	NONE	NONE	NONE	NONE	AT1TE54950	DNA/MuDR	NONE
Chr1:16669950-16670299	hyper	14	0	NONE	NONE	NONE	NONE	NONE	NONE	AT1G43940-AT1G43950
Chr1:16702850-16703149	hyper	7	0	NONE	NONE	NONE	NONE	AT1TE55115	RC/Helitron	NONE
Chr1:16718550-16719099	hyper	25	0	AT1G44020	-	protein_coding_gene	Symbols: | Cysteine/Histidine-rich C1 domain family protein | chr1:16716692-16718656 REVERSE LENGTH=577	NONE	NONE	NONE
Chr1:16720950-16721299	hyper	9	0	NONE	NONE	NONE	NONE	AT1TE55245	RC/Helitron	NONE
Chr1:16756300-16756649	hyper	14	0	NONE	NONE	NONE	NONE	AT1TE55365|AT1TE55370	RC/Helitron;RC/Helitron	NONE
Chr1:16757350-16757749	hyper	16	0	NONE	NONE	NONE	NONE	NONE	NONE	AT1G44080-AT1G44085
Chr1:16768150-16768349	hyper	7	0	NONE	NONE	NONE	NONE	AT1TE55400	RC/Helitron	NONE
Chr1:16769000-16769899	hyper	30	0	NONE	NONE	NONE	NONE	AT1TE55415	DNA/HAT	NONE
Chr1:16773750-16774149	hyper	17	0	NONE	NONE	NONE	NONE	NONE	NONE	AT1G44100-AT1G44110
Chr1:16798950-16799199	hyper	10	0	AT1G44170	-	protein_coding_gene	Symbols: ALDH3H1, ALDH4 | aldehyde dehydrogenase 3H1 | chr1:16796564-16800031 REVERSE LENGTH=484	NONE	NONE	NONE
Chr1:16801900-16802299	hyper	22	0	NONE	NONE	NONE	NONE	AT1TE55560|AT1TE55565|AT1TE55570	RC/Helitron;RC/Helitron;RC/Helitron	NONE
Chr1:16830600-16831349	hyper	27	0	AT1G44318	+	protein_coding_gene	Symbols: hemb2 | Aldolase superfamily protein | chr1:16831016-16833916 FORWARD LENGTH=406	AT1TE55690	DNA/MuDR	NONE
Chr1:16840450-16840899	hyper	36	0	NONE	NONE	NONE	NONE	AT1TE55725|AT1TE55730	RC/Helitron;DNA/MuDR	NONE
Chr1:16844550-16844899	hyper	17	0	NONE	NONE	NONE	NONE	AT1TE55765	DNA/MuDR	NONE
Chr1:16852650-16853249	hyper	62	0	AT1G44478	-	protein_coding_gene	Symbols: | Cyclophilin | chr1:16852341-16853238 REVERSE LENGTH=193	NONE	NONE	NONE
Chr1:16862250-16862499	hyper	8	0	NONE	NONE	NONE	NONE	NONE	NONE	AT1G44510-AT1G44542
Chr1:16862850-16863299	hyper	20	0	NONE	NONE	NONE	NONE	NONE	NONE	AT1G44510-AT1G44542
Chr1:16867550-16867749	hyper	10	0	NONE	NONE	NONE	NONE	NONE	NONE	AT1G44542-AT1G44575
Chr1:16877750-16878099	hyper	14	0	NONE	NONE	NONE	NONE	AT1TE55885|AT1TE55890	RC/Helitron;RC/Helitron	NONE
Chr1:16884850-16885499	hyper	27	0	NONE	NONE	NONE	NONE	AT1TE55915	DNA/MuDR	NONE
Chr1:16891000-16891349	hyper	22	0	NONE	NONE	NONE	NONE	NONE	NONE	AT1G44740-AT1G44750
Chr1:16925450-16925749	hyper	13	1	NONE	NONE	NONE	NONE	AT1TE56040	DNA/MuDR	NONE
Chr1:16937050-16937299	hyper	10	0	NONE	NONE	NONE	NONE	NONE	NONE	AT1G44830-AT1G44835
Chr1:16938650-16938999	hyper	15	0	NONE	NONE	NONE	NONE	AT1TE56110	RC/Helitron	NONE
Chr1:16939400-16939699	hyper	22	1	NONE	NONE	NONE	NONE	AT1TE56120	RathE1_cons	NONE
Chr1:16974700-16974899	hyper	10	0	NONE	NONE	NONE	NONE	AT1TE56195|AT1TE56200|AT1TE56205	DNA/MuDR;DNA/MuDR;DNA/MuDR	NONE
Chr1:16997000-16997399	hyper	17	0	NONE	NONE	NONE	NONE	AT1TE56295|AT1TE56300	RC/Helitron;RC/Helitron	NONE
Chr1:17008350-17008649	hyper	13	0	NONE	NONE	NONE	NONE	AT1TE56335	DNA/MuDR	NONE
Chr1:17021800-17022149	hyper	13	0	AT1G45015	+	protein_coding_gene	Symbols: | MD-2-related lipid recognition domain-containing protein | chr1:17021637-17022614 FORWARD LENGTH=153	AT1TE56375	RathE2_cons	NONE
Chr1:17022800-17023049	hyper	8	0	NONE	NONE	NONE	NONE	AT1TE56380	DNA/MuDR	NONE
Chr1:17092400-17092749	hyper	16	0	NONE	NONE	NONE	NONE	NONE	NONE	AT1G45165-AT1G45170
Chr1:17114200-17114399	hyper	8	0	NONE	NONE	NONE	NONE	AT1TE56640	RC/Helitron	NONE
Chr1:17168100-17168649	hyper	35	0	NONE	NONE	NONE	NONE	AT1TE56880	RC/Helitron	NONE
Chr1:17177100-17177499	hyper	19	0	NONE	NONE	NONE	NONE	NONE	NONE	AT1G45332-AT1G45403
Chr1:17178200-17178549	hyper	16	0	AT1G45403	+	protein_coding_gene	Symbols: | membrane protein | chr1:17177804-17178415 FORWARD LENGTH=169	NONE	NONE	NONE
Chr1:17186750-17187049	hyper	9	0	NONE	NONE	NONE	NONE	AT1TE56940	DNA	NONE
Chr1:17187200-17187449	hyper	8	0	NONE	NONE	NONE	NONE	AT1TE56940	DNA	NONE
Chr1:17188750-17189049	hyper	12	0	NONE	NONE	NONE	NONE	NONE	NONE	AT1G45616-AT1G45688
Chr1:17193100-17193499	hyper	19	0	AT1G45688	+	protein_coding_gene	Symbols: | unknown protein; FUNCTIONS IN: molecular_function unknown; INVOLVED IN: biological_process unknown; LOCATED IN: plasma membrane; EXPRESSED IN: 22 plant structures; EXPRESSED DURING: 13 growth stages; BEST Arabidopsis thaliana protein match is: unknown protein (TAIR:AT5G42860.1); Has 258 Blast hits to 242 proteins in 39 species: Archae - 0; Bacteria - 11; Metazoa - 10; Fungi - 14; Plant…	NONE	NONE	NONE
Chr1:17201050-17201299	hyper	11	0	NONE	NONE	NONE	NONE	AT1TE57010	DNA/HAT	NONE
Chr1:17212000-17212399	hyper	16	0	NONE	NONE	NONE	NONE	NONE	NONE	AT1G46120-AT1G46192
Chr1:17213250-17213799	hyper	18	0	AT1G46192	+	transposable_element_gene		AT1TE57040	DNA/HAT	NONE
Chr1:17228800-17229049	hyper	14	0	NONE	NONE	NONE	NONE	NONE	NONE	AT1G46264-AT1G46336
Chr1:17234700-17234949	hyper	8	0	NONE	NONE	NONE	NONE	NONE	NONE	AT1G46408-AT1G46480
Chr1:17239250-17239699	hyper	28	0	NONE	NONE	NONE	NONE	AT1TE57150|AT1TE57155	DNA/MuDR;DNA/Mariner	NONE
Chr1:17250300-17251049	hyper	42	0	AT1G46552	-	transposable_element_gene		AT1TE57200	LTR/Copia	NONE
Chr1:17252600-17252849	hyper	7	0	NONE	NONE	NONE	NONE	AT1TE57205	LTR/Gypsy	NONE
Chr1:17268150-17268399	hyper	11	0	NONE	NONE	NONE	NONE	AT1TE57235	DNA/HAT	NONE
Chr1:17275300-17275499	hyper	7	0	AT1G46984	+	protein_coding_gene	Symbols: | F-box family protein | chr1:17274722-17275834 FORWARD LENGTH=370	NONE	NONE	NONE
Chr1:17289500-17289999	hyper	24	0	NONE	NONE	NONE	NONE	NONE	NONE	AT1G47128-AT1G47200
Chr1:17290900-17291249	hyper	12	0	NONE	NONE	NONE	NONE	NONE	NONE	AT1G47128-AT1G47200
Chr1:17294450-17294799	hyper	14	0	NONE	NONE	NONE	NONE	NONE	NONE	AT1G47128-AT1G47200
Chr1:17295100-17295349	hyper	13	0	NONE	NONE	NONE	NONE	AT1TE57315	DNA	NONE
Chr1:17325000-17325199	hyper	8	0	NONE	NONE	NONE	NONE	NONE	NONE	AT1G47265-AT1G47270
Chr1:17332200-17332399	hyper	7	0	AT1G47280	-	protein_coding_gene	Symbols: | unknown protein; FUNCTIONS IN: molecular_function unknown; INVOLVED IN: biological_process unknown; LOCATED IN: endomembrane system; EXPRESSED IN: 9 plant structures; EXPRESSED DURING: L mature pollen stage, M germinated pollen stage, 4 anthesis, C globular stage, petal differentiation and expansion stage; Has 6 Blast hits to 6 proteins in 2 species: Archae - 0; Bacteria - 0; Metazoa -…	AT1TE57430	RC/Helitron	NONE
Chr1:17342650-17342999	hyper	27	0	AT1G47310	+	protein_coding_gene	Symbols: | unknown protein; FUNCTIONS IN: molecular_function unknown; INVOLVED IN: biological_process unknown; LOCATED IN: endomembrane system; EXPRESSED IN: 24 plant structures; EXPRESSED DURING: 13 growth stages; Has 45 Blast hits to 45 proteins in 11 species: Archae - 0; Bacteria - 0; Metazoa - 0; Fungi - 0; Plants - 45; Viruses - 0; Other Eukaryotes - 0 (source: NCBI BLink). | chr1:17343082-1…	NONE	NONE	NONE
Chr1:17343600-17343899	hyper	9	0	AT1G47310	+	protein_coding_gene	Symbols: | unknown protein; FUNCTIONS IN: molecular_function unknown; INVOLVED IN: biological_process unknown; LOCATED IN: endomembrane system; EXPRESSED IN: 24 plant structures; EXPRESSED DURING: 13 growth stages; Has 45 Blast hits to 45 proteins in 11 species: Archae - 0; Bacteria - 0; Metazoa - 0; Fungi - 0; Plants - 45; Viruses - 0; Other Eukaryotes - 0 (source: NCBI BLink). | chr1:17343082-1…	NONE	NONE	NONE
Chr1:17344850-17345149	hyper	14	0	NONE	NONE	NONE	NONE	AT1TE57470	RC/Helitron	NONE
Chr1:17367600-17368099	hyper	27	0	AT1G47370	-	protein_coding_gene	Symbols: | Toll-Interleukin-Resistance (TIR) domain family protein | chr1:17365898-17368703 REVERSE LENGTH=363	NONE	NONE	NONE
Chr1:17379100-17379449	hyper	14	0	AT1G47389	+	protein_coding_gene	Symbols: | unknown protein; FUNCTIONS IN: molecular_function unknown; INVOLVED IN: biological_process unknown; LOCATED IN: cellular_component unknown; Has 12 Blast hits to 12 proteins in 1 species: Archae - 0; Bacteria - 0; Metazoa - 0; Fungi - 0; Plants - 12; Viruses - 0; Other Eukaryotes - 0 (source: NCBI BLink). | chr1:17378652-17379374 FORWARD LENGTH=240	NONE	NONE	NONE
Chr1:17380950-17381299	hyper	12	0	NONE	NONE	NONE	NONE	NONE	NONE	AT1G47390-AT1G47395
Chr1:17382150-17382399	hyper	11	0	NONE	NONE	NONE	NONE	NONE	NONE	AT1G47390-AT1G47395
Chr1:17387150-17387449	hyper	9	0	NONE	NONE	NONE	NONE	NONE	NONE	AT1G47400-AT1G47405
Chr1:17391050-17391299	hyper	7	0	NONE	NONE	NONE	NONE	NONE	NONE	AT1G47405-AT1G47410
Chr1:17413350-17413699	hyper	9	0	NONE	NONE	NONE	NONE	NONE	NONE	AT1G47465-AT1G47470
Chr1:17421700-17421899	hyper	7	0	NONE	NONE	NONE	NONE	AT1TE57730	RC/Helitron	NONE
Chr1:17439750-17440299	hyper	29	0	NONE	NONE	NONE	NONE	AT1TE57795	RC/Helitron	NONE
Chr1:17440650-17441249	hyper	43	0	NONE	NONE	NONE	NONE	NONE	NONE	AT1G47510-AT1G47520
Chr1:17442500-17442849	hyper	14	0	NONE	NONE	NONE	NONE	NONE	NONE	AT1G47510-AT1G47520
Chr1:17477350-17477649	hyper	7	0	NONE	NONE	NONE	NONE	AT1TE57925	SINE	NONE
Chr1:17491250-17491649	hyper	15	0	NONE	NONE	NONE	NONE	NONE	NONE	AT1G47595-AT1G47600
Chr1:17495900-17496099	hyper	8	0	NONE	NONE	NONE	NONE	AT1TE57980	DNA/MuDR	NONE
Chr1:17502000-17502199	hyper	7	0	NONE	NONE	NONE	NONE	NONE	NONE	AT1G47603-AT1G47606
Chr1:17520400-17520699	hyper	12	0	NONE	NONE	NONE	NONE	AT1TE58075	LTR/Copia	NONE
Chr1:17536150-17536349	hyper	13	0	NONE	NONE	NONE	NONE	NONE	NONE	AT1G47660-AT1G47670
Chr1:17540300-17540749	hyper	15	0	NONE	NONE	NONE	NONE	NONE	NONE	AT1G47670-AT1G47680
Chr1:17565100-17565499	hyper	20	0	AT1G47730	-	protein_coding_gene	Symbols: | F-box and associated interaction domains-containing protein | chr1:17563931-17565106 REVERSE LENGTH=391	AT1TE58300|AT1TE58305	RC/Helitron;RC/Helitron	NONE
Chr1:17566100-17566499	hyper	20	0	NONE	NONE	NONE	NONE	AT1TE58310	DNA/MuDR	NONE
Chr1:17576750-17577149	hyper	19	0	NONE	NONE	NONE	NONE	AT1TE58345	RC/Helitron	NONE
Chr1:17578750-17579099	hyper	22	0	NONE	NONE	NONE	NONE	NONE	NONE	AT1G47765-AT1G47770
Chr1:17592000-17592349	hyper	13	0	NONE	NONE	NONE	NONE	NONE	NONE	AT1G47770-AT1G47780
Chr1:17607650-17607999	hyper	23	0	NONE	NONE	NONE	NONE	AT1TE58445|AT1TE58450	DNA/MuDR;DNA/MuDR	NONE
Chr1:17611900-17612149	hyper	12	0	AT1G47820	+	protein_coding_gene	Symbols: | unknown protein; BEST Arabidopsis thaliana protein match is: unknown protein (TAIR:AT1G47813.1); Has 29 Blast hits to 29 proteins in 9 species: Archae - 0; Bacteria - 0; Metazoa - 0; Fungi - 0; Plants - 29; Viruses - 0; Other Eukaryotes - 0 (source: NCBI BLink). | chr1:17612114-17612404 FORWARD LENGTH=96	AT1TE58455	DNA/MuDR	NONE
Chr1:17620400-17620749	hyper	19	0	AT1G47860	-	transposable_element_gene		AT1TE58480|AT1TE58485	RC/Helitron;RC/Helitron	NONE
Chr1:17622200-17622549	hyper	18	0	AT1G47860	-	transposable_element_gene		NONE	NONE	NONE
Chr1:17624050-17624449	hyper	25	0	AT1G47860	-	transposable_element_gene		NONE	NONE	NONE
Chr1:17627350-17627799	hyper	21	0	AT1G47860	-	transposable_element_gene		AT1TE58510	LINE/L1	NONE
Chr1:17633850-17634049	hyper	7	0	NONE	NONE	NONE	NONE	NONE	NONE	AT1G47860-AT1G47870
Chr1:17641600-17642049	hyper	21	0	NONE	NONE	NONE	NONE	NONE	NONE	AT1G47880-AT1G47885
Chr1:17666300-17666649	hyper	12	0	NONE	NONE	NONE	NONE	AT1TE58655	DNA/MuDR	NONE
Chr1:17667650-17667949	hyper	11	0	NONE	NONE	NONE	NONE	NONE	NONE	AT1G47930-AT1G47940
Chr1:17682300-17682649	hyper	13	0	AT1G47960	-	protein_coding_gene	Symbols: C/VIF1, ATC/VIF1 | cell wall / vacuolar inhibitor of fructosidase 1 | chr1:17681954-17683516 REVERSE LENGTH=205	NONE	NONE	NONE
Chr1:17686550-17686899	hyper	15	0	NONE	NONE	NONE	NONE	AT1TE58725|AT1TE58730	RC/Helitron;RC/Helitron	NONE
Chr1:17689250-17689599	hyper	17	0	NONE	NONE	NONE	NONE	NONE	NONE	AT1G47970-AT1G47980
Chr1:17695500-17696149	hyper	27	0	NONE	NONE	NONE	NONE	NONE	NONE	AT1G47980-AT1G47990
Chr1:17704550-17704799	hyper	7	0	AT1G48000	-	protein_coding_gene	Symbols: MYB112, AtMYB112 | myb domain protein 112 | chr1:17704269-17706377 REVERSE LENGTH=243	NONE	NONE	NONE
Chr1:17761400-17761749	hyper	18	0	AT1G48095	+	protein_coding_gene	Symbols: | unknown protein; BEST Arabidopsis thaliana protein match is: unknown protein (TAIR:AT1G36960.1); Has 82 Blast hits to 82 proteins in 3 species: Archae - 0; Bacteria - 0; Metazoa - 0; Fungi - 0; Plants - 82; Viruses - 0; Other Eukaryotes - 0 (source: NCBI BLink). | chr1:17760142-17761998 FORWARD LENGTH=303	NONE	NONE	NONE
Chr1:17765500-17766149	hyper	46	0	NONE	NONE	NONE	NONE	NONE	NONE	AT1G48095-AT1G48100
Chr1:17821150-17821849	hyper	30	0	NONE	NONE	NONE	NONE	AT1TE59155|AT1TE59160	DNA/MuDR;RC/Helitron	NONE
Chr1:17830600-17831299	hyper	34	0	NONE	NONE	NONE	NONE	AT1TE59190|AT1TE59195	RC/Helitron;LINE?	NONE
Chr1:17840050-17840549	hyper	17	0	NONE	NONE	NONE	NONE	NONE	NONE	AT1G48280-AT1G48290
Chr1:17840900-17842349	hyper	106	0	NONE	NONE	NONE	NONE	AT1TE59235	DNA/MuDR	NONE
Chr1:17855950-17856299	hyper	15	0	NONE	NONE	NONE	NONE	NONE	NONE	AT1G48320-AT1G48325
Chr1:17856650-17856949	hyper	10	0	NONE	NONE	NONE	NONE	NONE	NONE	AT1G48320-AT1G48325
Chr1:17899300-17899649	hyper	9	0	AT1G48422	-	pseudogene	pseudogene	AT1TE59405	DNA/MuDR	NONE
Chr1:17961750-17962099	hyper	22	0	NONE	NONE	NONE	NONE	NONE	NONE	AT1G48580-AT1G48590
Chr1:17987800-17988049	hyper	7	1	AT1G48640	+	protein_coding_gene	Symbols: | Transmembrane amino acid transporter family protein | chr1:17986358-17988991 FORWARD LENGTH=453	NONE	NONE	NONE
Chr1:18001700-18002199	hyper	25	0	NONE	NONE	NONE	NONE	AT1TE59745	LTR/Copia	NONE
Chr1:18007400-18008049	hyper	28	0	NONE	NONE	NONE	NONE	NONE	NONE	AT1G48680-AT1G48690
Chr1:18009700-18009899	hyper	7	0	AT1G48690	-	protein_coding_gene	Symbols: | Auxin-responsive GH3 family protein | chr1:18009105-18009878 REVERSE LENGTH=190	NONE	NONE	NONE
Chr1:18019250-18019599	hyper	23	0	NONE	NONE	NONE	NONE	NONE	NONE	AT1G48720-AT1G48730
Chr1:18029050-18029699	hyper	35	0	NONE	NONE	NONE	NONE	AT1TE59790	RathE1_cons	NONE
Chr1:18034050-18034249	hyper	9	0	NONE	NONE	NONE	NONE	AT1TE59800	DNA/HAT	NONE
Chr1:18047800-18048099	hyper	25	0	NONE	NONE	NONE	NONE	NONE	NONE	AT1G48790-AT1G48800
Chr1:18048450-18048749	hyper	11	0	NONE	NONE	NONE	NONE	NONE	NONE	AT1G48790-AT1G48800
Chr1:18053300-18053649	hyper	19	0	AT1G48810	-	transposable_element_gene		AT1TE59860	LTR/Copia	NONE
Chr1:18056100-18056399	hyper	10	0	AT1G48820	+	protein_coding_gene	Symbols: | Terpenoid cyclases/Protein prenyltransferases superfamily protein | chr1:18055229-18059367 FORWARD LENGTH=561	NONE	NONE	NONE
Chr1:18057850-18058099	hyper	10	0	AT1G48820	+	protein_coding_gene	Symbols: | Terpenoid cyclases/Protein prenyltransferases superfamily protein | chr1:18055229-18059367 FORWARD LENGTH=561	AT1TE59880|AT1TE59885	RC/Helitron;RC/Helitron	NONE
Chr1:18122150-18122499	hyper	10	0	AT1G48990	+	protein_coding_gene	Symbols: | Oleosin family protein | chr1:18121470-18121979 FORWARD LENGTH=169	AT1TE60080	RathE1_cons	NONE
Chr1:18126000-18126649	hyper	44	0	NONE	NONE	NONE	NONE	NONE	NONE	AT1G49000-AT1G49005
Chr1:18126950-18127349	hyper	45	1	NONE	NONE	NONE	NONE	NONE	NONE	AT1G49000-AT1G49005
Chr1:18131050-18131349	hyper	9	0	AT1G49005	-	protein_coding_gene	Symbols: CLE11 | CLAVATA3/ESR-RELATED 11 | chr1:18128686-18128985 REVERSE LENGTH=99	NONE	NONE	NONE
Chr1:18132150-18132549	hyper	21	0	NONE	NONE	NONE	NONE	NONE	NONE	AT1G49005-AT1G49010
Chr1:18154150-18154499	hyper	24	0	AT1G49060	+	pseudogene	pseudogene	NONE	NONE	NONE
Chr1:18165700-18166149	hyper	28	0	AT1G49100	-	protein_coding_gene	Symbols: | Leucine-rich repeat protein kinase family protein | chr1:18166147-18170105 REVERSE LENGTH=888	AT1TE60200	DNA/MuDR	NONE
Chr1:18188000-18188649	hyper	39	0	NONE	NONE	NONE	NONE	NONE	NONE	AT1G49180-AT1G49190
Chr1:18191700-18192149	hyper	24	0	AT1G49190	+	protein_coding_gene	Symbols: ARR19, RR19 | response regulator 19 | chr1:18191342-18193598 FORWARD LENGTH=608	NONE	NONE	NONE
Chr1:18212500-18212849	hyper	11	0	NONE	NONE	NONE	NONE	NONE	NONE	AT1G49230-AT1G49240
Chr1:18224850-18225449	hyper	24	0	NONE	NONE	NONE	NONE	AT1TE60380	RC/Helitron	NONE
Chr1:18226700-18227349	hyper	25	0	AT1G49260|AT1G49270	+|-	protein_coding_gene|protein_coding_gene	Symbols: | FUNCTIONS IN: molecular_function unknown; INVOLVED IN: biological_process unknown; LOCATED IN: endomembrane system; EXPRESSED IN: 22 plant structures; EXPRESSED DURING: 14 growth stages; BEST Arabidopsis thaliana protein match is: mechanosensitive channel of small conductance-like 5 (TAIR:AT3G14810.1); Has 140 Blast hits to 140 proteins in 14 species: Archae - 0; Bacteria - 0; Metazoa …	AT1TE60385	RC/Helitron	NONE
Chr1:18239450-18239699	hyper	10	0	NONE	NONE	NONE	NONE	NONE	NONE	AT1G49310-AT1G49320
Chr1:18282350-18283049	hyper	61	0	AT1G49400	+	protein_coding_gene	Symbols: emb1129 | Nucleic acid-binding, OB-fold-like protein | chr1:18283156-18283643 FORWARD LENGTH=116	NONE	NONE	NONE
Chr1:18297200-18297499	hyper	21	0	NONE	NONE	NONE	NONE	AT1TE60630	DNA/MuDR	NONE
Chr1:18308350-18308699	hyper	12	0	NONE	NONE	NONE	NONE	AT1TE60675	LTR/Copia	NONE
Chr1:18309450-18310049	hyper	42	0	NONE	NONE	NONE	NONE	NONE	NONE	AT1G49460-AT1G49470
Chr1:18342250-18342499	hyper	9	0	NONE	NONE	NONE	NONE	NONE	NONE	AT1G49550-AT1G49560
Chr1:18421300-18421749	hyper	25	0	NONE	NONE	NONE	NONE	AT1TE61055|AT1TE61060|AT1TE61065	DNA/Pogo;RC/Helitron;RC/Helitron	NONE
Chr1:18428350-18428899	hyper	31	0	NONE	NONE	NONE	NONE	NONE	NONE	AT1G49770-AT1G49780
Chr1:18457700-18458799	hyper	69	0	AT1G49860	+	protein_coding_gene	Symbols: ATGSTF14, GSTF14 | glutathione S-transferase (class phi) 14 | chr1:18458710-18459730 FORWARD LENGTH=254	AT1TE61180	DNA	NONE
Chr1:18541150-18541449	hyper	10	0	NONE	NONE	NONE	NONE	NONE	NONE	AT1G50030-AT1G50040
Chr1:18547650-18547949	hyper	9	0	AT1G50050	+	protein_coding_gene	Symbols: | CAP (Cysteine-rich secretory proteins, Antigen 5, and Pathogenesis-related 1 protein) superfamily protein | chr1:18546165-18549046 FORWARD LENGTH=226	NONE	NONE	NONE
Chr1:18550550-18550949	hyper	39	0	NONE	NONE	NONE	NONE	NONE	NONE	AT1G50055-AT1G50060
Chr1:18553650-18553849	hyper	8	0	NONE	NONE	NONE	NONE	AT1TE61485	RC/Helitron	NONE
Chr1:18581400-18582049	hyper	78	0	AT1G50160|AT1G50170	+|+	protein_coding_gene|protein_coding_gene	Symbols: | BEST Arabidopsis thaliana protein match is: Polynucleotidyl transferase, ribonuclease H-like superfamily protein (TAIR:AT2G04420.1); Has 34 Blast hits to 34 proteins in 2 species: Archae - 0; Bacteria - 0; Metazoa - 0; Fungi - 0; Plants - 34; Viruses - 0; Other Eukaryotes - 0 (source: NCBI BLink). | chr1:18581429-18581650 FORWARD LENGTH=73;Symbols: ATSIRB, SIRB | sirohydrochlorin ferro…	NONE	NONE	NONE
Chr1:18598450-18598799	hyper	17	0	AT1G50200	-	protein_coding_gene	Symbols: ALATS, ACD | Alanyl-tRNA synthetase | chr1:18591429-18598311 REVERSE LENGTH=1003	NONE	NONE	NONE
Chr1:18603800-18603999	hyper	7	0	AT1G50220	-	protein_coding_gene	Symbols: | unknown protein; BEST Arabidopsis thaliana protein match is: unknown protein (TAIR:AT1G43171.1); Has 31 Blast hits to 31 proteins in 2 species: Archae - 0; Bacteria - 0; Metazoa - 0; Fungi - 0; Plants - 31; Viruses - 0; Other Eukaryotes - 0 (source: NCBI BLink). | chr1:18602958-18604575 REVERSE LENGTH=203	NONE	NONE	NONE
Chr1:18606200-18606399	hyper	8	0	NONE	NONE	NONE	NONE	AT1TE61660	RC/Helitron	NONE
Chr1:18626550-18626849	hyper	13	0	NONE	NONE	NONE	NONE	AT1TE61730|AT1TE61735	RC/Helitron;DNA/Pogo	NONE
Chr1:18640200-18640699	hyper	39	0	AT1G50325	-	protein_coding_gene	Symbols: | Plant invertase/pectin methylesterase inhibitor superfamily protein | chr1:18639886-18640479 REVERSE LENGTH=197	NONE	NONE	NONE
Chr1:18643200-18643749	hyper	34	3	NONE	NONE	NONE	NONE	AT1TE61795	LTR/Copia	NONE
Chr1:18644850-18645099	hyper	14	0	AT1G50330	-	pseudogene	pseudogene	NONE	NONE	NONE
Chr1:18647700-18648149	hyper	25	0	AT1G50340	-	protein_coding_gene	Symbols: | Plant invertase/pectin methylesterase inhibitor superfamily protein | chr1:18647376-18647849 REVERSE LENGTH=157	AT1TE61805	RC/Helitron	NONE
Chr1:18671200-18671449	hyper	9	0	NONE	NONE	NONE	NONE	AT1TE61870	RC/Helitron	NONE
Chr1:18698500-18698999	hyper	28	0	NONE	NONE	NONE	NONE	NONE	NONE	AT1G50460-AT1G50470
Chr1:18707200-18707399	hyper	7	0	NONE	NONE	NONE	NONE	NONE	NONE	AT1G50490-AT1G50500
Chr1:18736000-18736649	hyper	22	0	NONE	NONE	NONE	NONE	NONE	NONE	AT1G50590-AT1G50600
Chr1:18744750-18744999	hyper	9	0	NONE	NONE	NONE	NONE	AT1TE62110	RC/Helitron	NONE
Chr1:18747000-18747599	hyper	31	0	NONE	NONE	NONE	NONE	AT1TE62140|AT1TE62145	RC/Helitron;RC/Helitron	NONE
Chr1:18758850-18759149	hyper	10	0	NONE	NONE	NONE	NONE	NONE	NONE	AT1G50640-AT1G50650
Chr1:18765550-18765849	hyper	20	0	NONE	NONE	NONE	NONE	AT1TE62190|AT1TE62195	RC/Helitron;RC/Helitron	NONE
Chr1:18789800-18790099	hyper	10	0	NONE	NONE	NONE	NONE	AT1TE62285	RC/Helitron	NONE
Chr1:18804300-18804549	hyper	7	0	NONE	NONE	NONE	NONE	AT1TE62330|AT1TE62335	RC/Helitron;RC/Helitron	NONE
Chr1:18874350-18874699	hyper	23	0	NONE	NONE	NONE	NONE	AT1TE62530	LTR/Gypsy	NONE
Chr1:18887300-18887599	hyper	8	0	NONE	NONE	NONE	NONE	NONE	NONE	AT1G50954-AT1G50960
Chr1:18908300-18908799	hyper	26	0	NONE	NONE	NONE	NONE	NONE	NONE	AT1G50990-AT1G51000
Chr1:18910700-18910999	hyper	8	0	NONE	NONE	NONE	NONE	NONE	NONE	AT1G51000-AT1G51010
Chr1:18912400-18912749	hyper	9	0	NONE	NONE	NONE	NONE	NONE	NONE	AT1G51010-AT1G51020
Chr1:18920000-18920349	hyper	12	0	NONE	NONE	NONE	NONE	NONE	NONE	AT1G51035-AT1G51040
Chr1:18925350-18925699	hyper	9	0	AT1G51055	-	protein_coding_gene	Symbols: | FBD-like domain family protein | chr1:18925286-18926315 REVERSE LENGTH=161	NONE	NONE	NONE
Chr1:18931200-18931449	hyper	28	0	NONE	NONE	NONE	NONE	AT1TE62710	LINE/L1	NONE
Chr1:18937100-18937399	hyper	8	0	AT1G51110	+	protein_coding_gene	Symbols: | Plastid-lipid associated protein PAP / fibrillin family protein | chr1:18935380-18937484 FORWARD LENGTH=409	NONE	NONE	NONE
Chr1:18948000-18948299	hyper	11	0	NONE	NONE	NONE	NONE	NONE	NONE	AT1G51140-AT1G51150
Chr1:18955850-18956649	hyper	65	0	NONE	NONE	NONE	NONE	NONE	NONE	AT1G51170-AT1G51172
Chr1:18958750-18959099	hyper	11	0	NONE	NONE	NONE	NONE	NONE	NONE	AT1G51170-AT1G51172
Chr1:18972100-18972399	hyper	9	0	NONE	NONE	NONE	NONE	AT1TE62830|AT1TE62835	LTR/Gypsy;LTR/Gypsy	NONE
Chr1:18973700-18974699	hyper	90	0	NONE	NONE	NONE	NONE	NONE	NONE	AT1G51175-AT1G51190
Chr1:18975250-18975749	hyper	22	0	NONE	NONE	NONE	NONE	NONE	NONE	AT1G51175-AT1G51190
Chr1:18992550-18992849	hyper	12	0	NONE	NONE	NONE	NONE	NONE	NONE	AT1G51220-AT1G51230
Chr1:19006050-19006249	hyper	7	0	NONE	NONE	NONE	NONE	NONE	NONE	AT1G51260-AT1G51270
Chr1:19013100-19013599	hyper	17	0	AT1G51290	+	protein_coding_gene	Symbols: | F-box and associated interaction domains-containing protein | chr1:19012173-19013306 FORWARD LENGTH=377	NONE	NONE	NONE
Chr1:19056600-19056999	hyper	19	0	NONE	NONE	NONE	NONE	AT1TE63150	RC/Helitron	NONE
Chr1:19072650-19073349	hyper	39	0	AT1G51440	+	protein_coding_gene	Symbols: | alpha/beta-Hydrolases superfamily protein | chr1:19070971-19072554 FORWARD LENGTH=527	AT1TE63190	LTR/Copia	NONE
Chr1:19145350-19145599	hyper	10	0	NONE	NONE	NONE	NONE	NONE	NONE	AT1G51640-AT1G51645
Chr1:19148650-19148899	hyper	16	0	NONE	NONE	NONE	NONE	NONE	NONE	AT1G51640-AT1G51645
Chr1:19197600-19197899	hyper	19	0	NONE	NONE	NONE	NONE	NONE	NONE	AT1G51750-AT1G51760
Chr1:19205150-19205449	hyper	8	0	AT1G51780	+	protein_coding_gene	Symbols: ILL5 | IAA-leucine resistant (ILR)-like gene 5 | chr1:19204602-19206453 FORWARD LENGTH=435	NONE	NONE	NONE
Chr1:19221550-19221899	hyper	14	0	AT1G51805	-	protein_coding_gene	Symbols: | Leucine-rich repeat protein kinase family protein | chr1:19221187-19225590 REVERSE LENGTH=884	NONE	NONE	NONE
Chr1:19226600-19226999	hyper	22	0	NONE	NONE	NONE	NONE	NONE	NONE	AT1G51805-AT1G51810
Chr1:19237750-19238099	hyper	12	0	AT1G51820	-	protein_coding_gene	Symbols: | Leucine-rich repeat protein kinase family protein | chr1:19237407-19241883 REVERSE LENGTH=885	NONE	NONE	NONE
Chr1:19268150-19268349	hyper	7	0	NONE	NONE	NONE	NONE	AT1TE63870|AT1TE63875|AT1TE63880	RC/Helitron;RC/Helitron;DNA/MuDR	NONE
Chr1:19303500-19303799	hyper	11	0	NONE	NONE	NONE	NONE	NONE	NONE	AT1G51940-AT1G51950
Chr1:19304500-19304799	hyper	13	0	NONE	NONE	NONE	NONE	NONE	NONE	AT1G51940-AT1G51950
Chr1:19315750-19316299	hyper	34	0	NONE	NONE	NONE	NONE	AT1TE64010	RC/Helitron	NONE
Chr1:19319900-19320299	hyper	22	0	NONE	NONE	NONE	NONE	NONE	NONE	AT1G51970-AT1G51980
Chr1:19321750-19322349	hyper	28	0	NONE	NONE	NONE	NONE	NONE	NONE	AT1G51970-AT1G51980
Chr1:19329400-19329999	hyper	31	0	NONE	NONE	NONE	NONE	AT1TE64055|AT1TE64060|AT1TE64065	RC/Helitron;RC/Helitron;LINE/L1	NONE
Chr1:19352600-19352799	hyper	11	0	AT1G52040	-	protein_coding_gene	Symbols: MBP1, ATMBP | myrosinase-binding protein 1 | chr1:19350595-19352578 REVERSE LENGTH=462	NONE	NONE	NONE
Chr1:19388350-19388699	hyper	14	0	AT1G52110	-	protein_coding_gene	Symbols: | Mannose-binding lectin superfamily protein | chr1:19386789-19389740 REVERSE LENGTH=615	AT1TE64205	DNA/MuDR	NONE
Chr1:19403000-19403249	hyper	7	0	NONE	NONE	NONE	NONE	NONE	NONE	AT1G52130-AT1G52140
Chr1:19404600-19405399	hyper	24	0	NONE	NONE	NONE	NONE	AT1TE64280	DNA	NONE
Chr1:19427850-19428299	hyper	21	0	NONE	NONE	NONE	NONE	NONE	NONE	AT1G52180-AT1G52185
Chr1:19430600-19430849	hyper	12	0	NONE	NONE	NONE	NONE	NONE	NONE	AT1G52185-AT1G52190
Chr1:19441300-19441549	hyper	11	0	AT1G52191	-	protein_coding_gene	Symbols: | Thioesterase superfamily protein | chr1:19439367-19441400 REVERSE LENGTH=138	NONE	NONE	NONE
Chr1:19464800-19465099	hyper	9	0	NONE	NONE	NONE	NONE	AT1TE64435|AT1TE64440	RC/Helitron;RC/Helitron	NONE
Chr1:19476750-19477049	hyper	10	0	NONE	NONE	NONE	NONE	NONE	NONE	AT1G52300-AT1G52310
Chr1:19512950-19513349	hyper	19	0	NONE	NONE	NONE	NONE	NONE	NONE	AT1G52390-AT1G52400
Chr1:19526500-19526899	hyper	32	0	AT1G52415	+	protein_coding_gene	Symbols: | Bifunctional inhibitor/lipid-transfer protein/seed storage 2S albumin superfamily protein | chr1:19526166-19526686 FORWARD LENGTH=116	AT1TE64630	RC/Helitron	NONE
Chr1:19546950-19547399	hyper	26	0	NONE	NONE	NONE	NONE	AT1TE64665	RC/Helitron	NONE
Chr1:19595150-19595499	hyper	12	0	NONE	NONE	NONE	NONE	AT1TE64825	DNA/MuDR	NONE
Chr1:19600050-19600249	hyper	8	0	NONE	NONE	NONE	NONE	NONE	NONE	AT1G52610-AT1G52615
Chr1:19674900-19675199	hyper	10	0	AT1G52840	+	transposable_element_gene		NONE	NONE	NONE
Chr1:19680350-19680749	hyper	14	0	NONE	NONE	NONE	NONE	AT1TE65060	DNA/En-Spm	NONE
Chr1:19713300-19713699	hyper	27	0	NONE	NONE	NONE	NONE	NONE	NONE	AT1G52930-AT1G52940
Chr1:19720900-19721249	hyper	10	0	AT1G52940	+	protein_coding_gene	Symbols: PAP5, ATPAP5 | purple acid phosphatase 5 | chr1:19716402-19723716 FORWARD LENGTH=396	NONE	NONE	NONE
Chr1:19721650-19722099	hyper	21	0	AT1G52940	+	protein_coding_gene	Symbols: PAP5, ATPAP5 | purple acid phosphatase 5 | chr1:19716402-19723716 FORWARD LENGTH=396	NONE	NONE	NONE
Chr1:19731500-19731849	hyper	25	0	AT1G52960	+	transposable_element_gene		AT1TE65205|AT1TE65220	RC/Helitron;RC/Helitron	NONE
Chr1:19742150-19742449	hyper	14	0	AT1G52990	-	protein_coding_gene	Symbols: | thioredoxin family protein | chr1:19740503-19743449 REVERSE LENGTH=313	NONE	NONE	NONE
Chr1:19743150-19743499	hyper	17	0	AT1G52990	-	protein_coding_gene	Symbols: | thioredoxin family protein | chr1:19740503-19743449 REVERSE LENGTH=313	NONE	NONE	NONE
Chr1:19769850-19770099	hyper	10	0	NONE	NONE	NONE	NONE	AT1TE65370	RC/Helitron	NONE
Chr1:19798250-19798599	hyper	13	0	NONE	NONE	NONE	NONE	NONE	NONE	AT1G53130-AT1G53140
Chr1:19810000-19810349	hyper	20	0	NONE	NONE	NONE	NONE	AT1TE65500	DNA/MuDR	NONE
Chr1:19861600-19862099	hyper	32	0	NONE	NONE	NONE	NONE	NONE	NONE	AT1G53265-AT1G53270
Chr1:19917000-19917349	hyper	15	0	NONE	NONE	NONE	NONE	AT1TE65840	RC/Helitron	NONE
Chr1:19933550-19933799	hyper	8	0	NONE	NONE	NONE	NONE	AT1TE65885|AT1TE65900	RC/Helitron;RC/Helitron	NONE
Chr1:19945400-19945649	hyper	13	0	NONE	NONE	NONE	NONE	AT1TE65925|AT1TE65930	RC/Helitron;RC/Helitron	NONE
Chr1:19962700-19963149	hyper	24	0	AT1G53480	-	protein_coding_gene	Symbols: ATMRD1, MRD1 | mto 1 responding down 1 | chr1:19963476-19964712 REVERSE LENGTH=193	NONE	NONE	NONE
Chr1:19986750-19987099	hyper	12	0	NONE	NONE	NONE	NONE	AT1TE66060	DNA/Pogo	NONE
Chr1:19995700-19995999	hyper	10	0	NONE	NONE	NONE	NONE	AT1TE66090|AT1TE66095	RC/Helitron;RC/Helitron	NONE
Chr1:20000350-20000699	hyper	10	0	NONE	NONE	NONE	NONE	NONE	NONE	AT1G53590-AT1G53600
Chr1:20013350-20014849	hyper	92	0	AT1G53625	-	protein_coding_gene	Symbols: | unknown protein; Has 29996 Blast hits to 6987 proteins in 655 species: Archae - 23; Bacteria - 6686; Metazoa - 10521; Fungi - 1178; Plants - 7439; Viruses - 681; Other Eukaryotes - 3468 (source: NCBI BLink). | chr1:20014545-20014814 REVERSE LENGTH=89	AT1TE66150|AT1TE66155	RathE3_cons;RC/Helitron	NONE
Chr1:20032000-20032799	hyper	40	0	NONE	NONE	NONE	NONE	NONE	NONE	AT1G53650-AT1G53660
Chr1:20045450-20046349	hyper	46	0	NONE	NONE	NONE	NONE	AT1TE66250	RC/Helitron	NONE
Chr1:20084700-20085149	hyper	33	0	NONE	NONE	NONE	NONE	NONE	NONE	AT1G53801-AT1G53810
Chr1:20090250-20090549	hyper	14	0	AT1G53815	-	protein_coding_gene	Symbols: | F-box family protein | chr1:20090249-20090962 REVERSE LENGTH=237	AT1TE66390	LTR/Copia	NONE
Chr1:20091850-20092099	hyper	7	0	AT1G53820	+	protein_coding_gene	Symbols: | RING/U-box superfamily protein | chr1:20091491-20092423 FORWARD LENGTH=310	NONE	NONE	NONE
Chr1:20155750-20156049	hyper	8	0	AT1G54000	-	protein_coding_gene	Symbols: | GDSL-like Lipase/Acylhydrolase superfamily protein | chr1:20154548-20156365 REVERSE LENGTH=391	NONE	NONE	NONE
Chr1:20156900-20157149	hyper	10	0	NONE	NONE	NONE	NONE	AT1TE66580|AT1TE66585	DNA/Pogo;RC/Helitron	NONE
Chr1:20171550-20171899	hyper	18	1	AT1G54040	-	protein_coding_gene	Symbols: ESP, TASTY, ESR | epithiospecifier protein | chr1:20170995-20171780 REVERSE LENGTH=261	NONE	NONE	NONE
Chr1:20175150-20175349	hyper	7	0	NONE	NONE	NONE	NONE	AT1TE66660|AT1TE66665|AT1TE66670	DNA/HAT;RC/Helitron;RC/Helitron	NONE
Chr1:20177750-20178399	hyper	27	0	NONE	NONE	NONE	NONE	AT1TE66680	RC/Helitron	NONE
Chr1:20187150-20187449	hyper	10	0	NONE	NONE	NONE	NONE	NONE	NONE	AT1G54080-AT1G54090
Chr1:20194000-20194399	hyper	28	0	NONE	NONE	NONE	NONE	AT1TE66725	RC/Helitron	NONE
Chr1:20205100-20205299	hyper	8	0	NONE	NONE	NONE	NONE	AT1TE66760	RC/Helitron	NONE
Chr1:20207600-20207999	hyper	19	0	NONE	NONE	NONE	NONE	NONE	NONE	AT1G54120-AT1G54130
Chr1:20208300-20208749	hyper	19	0	NONE	NONE	NONE	NONE	NONE	NONE	AT1G54120-AT1G54130
Chr1:20272400-20272799	hyper	17	0	NONE	NONE	NONE	NONE	NONE	NONE	AT1G54300-AT1G54310
Chr1:20320650-20320899	hyper	8	0	NONE	NONE	NONE	NONE	NONE	NONE	AT1G54430-AT1G54440
Chr1:20332400-20332599	hyper	8	0	AT1G54445	+	protein_coding_gene	Symbols: | Protein of unknown function (PD694200) | chr1:20332428-20332862 FORWARD LENGTH=78	AT1TE67190	RC/Helitron	NONE
Chr1:20397650-20398149	hyper	33	0	NONE	NONE	NONE	NONE	AT1TE67365	RC/Helitron	NONE
Chr1:20411950-20412299	hyper	17	0	NONE	NONE	NONE	NONE	AT1TE67405|AT1TE67410	DNA/Tc1;DNA/MuDR	NONE
Chr1:20422700-20423049	hyper	15	0	AT1G54720	+	protein_coding_gene	Symbols: | early-responsive to dehydration protein-related / ERD protein-related | chr1:20422831-20423754 FORWARD LENGTH=121	AT1TE67445	LTR/Gypsy	NONE
Chr1:20423950-20424199	hyper	9	0	NONE	NONE	NONE	NONE	NONE	NONE	AT1G54720-AT1G54730
Chr1:20434150-20434499	hyper	14	0	AT1G54760	+	protein_coding_gene	Symbols: AGL85 | AGAMOUS-like 85 | chr1:20433912-20434397 FORWARD LENGTH=161	NONE	NONE	NONE
Chr1:20461200-20461549	hyper	17	0	AT1G54880	-	protein_coding_gene	Symbols: | unknown protein; Has 2 Blast hits to 2 proteins in 1 species: Archae - 0; Bacteria - 0; Metazoa - 0; Fungi - 0; Plants - 2; Viruses - 0; Other Eukaryotes - 0 (source: NCBI BLink). | chr1:20461038-20461558 REVERSE LENGTH=63	NONE	NONE	NONE
Chr1:20462200-20462549	hyper	14	0	NONE	NONE	NONE	NONE	NONE	NONE	AT1G54880-AT1G54890
Chr1:20462750-20463099	hyper	14	0	AT1G54890	+	protein_coding_gene	Symbols: | Late embryogenesis abundant (LEA) protein-related | chr1:20463107-20464407 FORWARD LENGTH=347	NONE	NONE	NONE
Chr1:20470450-20470849	hyper	23	0	AT1G54920	+	protein_coding_gene	Symbols: | unknown protein; FUNCTIONS IN: molecular_function unknown; INVOLVED IN: biological_process unknown; LOCATED IN: membrane; EXPRESSED IN: 23 plant structures; EXPRESSED DURING: 15 growth stages; Has 30201 Blast hits to 17322 proteins in 780 species: Archae - 12; Bacteria - 1396; Metazoa - 17338; Fungi - 3422; Plants - 5037; Viruses - 0; Other Eukaryotes - 2996 (source: NCBI BLink). | chr…	NONE	NONE	NONE
Chr1:20475350-20475549	hyper	11	0	NONE	NONE	NONE	NONE	NONE	NONE	AT1G54920-AT1G54923
Chr1:20486550-20486799	hyper	13	0	NONE	NONE	NONE	NONE	NONE	NONE	AT1G54940-AT1G54950
Chr1:20499250-20499449	hyper	9	0	NONE	NONE	NONE	NONE	AT1TE67715|AT1TE67720	LINE/L1;RC/Helitron	NONE
Chr1:20508600-20508849	hyper	7	0	NONE	NONE	NONE	NONE	AT1TE67755	RC/Helitron	NONE
Chr1:20565100-20565399	hyper	17	0	NONE	NONE	NONE	NONE	NONE	NONE	AT1G55110-AT1G55120
Chr1:20568850-20569099	hyper	11	0	AT1G55120	+	protein_coding_gene	Symbols: ATFRUCT5, AtcwINV3, FRUCT5 | beta-fructofuranosidase 5 | chr1:20566617-20569165 FORWARD LENGTH=594	NONE	NONE	NONE
Chr1:20625900-20626249	hyper	20	0	AT1G55290	-	protein_coding_gene	Symbols: | 2-oxoglutarate (2OG) and Fe(II)-dependent oxygenase superfamily protein | chr1:20626208-20627397 REVERSE LENGTH=361	NONE	NONE	NONE
Chr1:20671850-20672249	hyper	36	0	NONE	NONE	NONE	NONE	AT1TE68270	DNA/HAT	NONE
Chr1:20679000-20679499	hyper	46	0	NONE	NONE	NONE	NONE	NONE	NONE	AT1G55380-AT1G55390
Chr1:20696500-20697049	hyper	23	0	NONE	NONE	NONE	NONE	AT1TE68355	DNA/MuDR	NONE
Chr1:20700200-20700549	hyper	11	0	NONE	NONE	NONE	NONE	NONE	NONE	AT1G55430-AT1G55440
Chr1:20700700-20701049	hyper	12	0	NONE	NONE	NONE	NONE	NONE	NONE	AT1G55430-AT1G55440
Chr1:20703700-20703899	hyper	13	0	NONE	NONE	NONE	NONE	NONE	NONE	AT1G55440-AT1G55450
Chr1:20704600-20704849	hyper	10	0	NONE	NONE	NONE	NONE	NONE	NONE	AT1G55440-AT1G55450
Chr1:20757050-20757899	hyper	31	0	AT1G55570	+	protein_coding_gene	Symbols: sks12 | SKU5 similar 12 | chr1:20757882-20759771 FORWARD LENGTH=555	NONE	NONE	NONE
Chr1:20781700-20781999	hyper	9	0	AT1G55610	-	protein_coding_gene	Symbols: BRL1 | BRI1 like | chr1:20779874-20783374 REVERSE LENGTH=1166	NONE	NONE	NONE
Chr1:20796650-20796849	hyper	7	0	AT1G55650	+	protein_coding_gene	Symbols: | HMG (high mobility group) box protein with ARID/BRIGHT DNA-binding domain | chr1:20796340-20798481 FORWARD LENGTH=337	NONE	NONE	NONE
Chr1:20798950-20799399	hyper	22	0	NONE	NONE	NONE	NONE	NONE	NONE	AT1G55650-AT1G55660
Chr1:20816050-20816499	hyper	28	0	NONE	NONE	NONE	NONE	NONE	NONE	AT1G55690-AT1G55700
Chr1:20947500-20947849	hyper	14	0	AT1G56010	-	protein_coding_gene	Symbols: NAC1, anac021 | NAC domain containing protein 1 | chr1:20946852-20947727 REVERSE LENGTH=257	NONE	NONE	NONE
Chr1:21037900-21038149	hyper	10	0	NONE	NONE	NONE	NONE	AT1TE69455	RC/Helitron	NONE
Chr1:21041800-21042149	hyper	17	0	NONE	NONE	NONE	NONE	AT1TE69480|AT1TE69485	DNA/MuDR;RC/Helitron	NONE
Chr1:21050550-21051149	hyper	46	0	AT1G56233	-	protein_coding_gene	Symbols: | Protein of unknown function (PD694200) | chr1:21050611-21051017 REVERSE LENGTH=87	AT1TE69520	DNA/MuDR	NONE
Chr1:21058300-21058649	hyper	12	0	NONE	NONE	NONE	NONE	AT1TE69535	DNA/MuDR	NONE
Chr1:21067600-21068449	hyper	33	0	NONE	NONE	NONE	NONE	AT1TE69570	RC/Helitron	NONE
Chr1:21068650-21068849	hyper	7	0	NONE	NONE	NONE	NONE	NONE	NONE	AT1G56260-AT1G56270
Chr1:21071200-21071599	hyper	21	0	AT1G56270	-	protein_coding_gene	Symbols: | unknown protein; Has 38 Blast hits to 38 proteins in 3 species: Archae - 0; Bacteria - 0; Metazoa - 0; Fungi - 0; Plants - 38; Viruses - 0; Other Eukaryotes - 0 (source: NCBI BLink). | chr1:21071148-21071636 REVERSE LENGTH=162	NONE	NONE	NONE
Chr1:21158700-21159349	hyper	75	0	NONE	NONE	NONE	NONE	NONE	NONE	AT1G56490-AT1G56500
Chr1:21189100-21189399	hyper	7	0	NONE	NONE	NONE	NONE	NONE	NONE	AT1G56550-AT1G56553
Chr1:21209600-21209949	hyper	15	0	NONE	NONE	NONE	NONE	AT1TE70100	RC/Helitron	NONE
Chr1:21222650-21222949	hyper	9	0	NONE	NONE	NONE	NONE	NONE	NONE	AT1G56620-AT1G56630
Chr1:21243950-21244349	hyper	27	0	AT1G56670	+	protein_coding_gene	Symbols: | GDSL-like Lipase/Acylhydrolase superfamily protein | chr1:21241688-21243965 FORWARD LENGTH=373	AT1TE70185|AT1TE70190	LTR/Copia;LTR/Copia	NONE
Chr1:21250200-21250499	hyper	20	0	AT1G56680	-	protein_coding_gene	Symbols: | Chitinase family protein | chr1:21250428-21251417 REVERSE LENGTH=280	NONE	NONE	NONE
Chr1:21252350-21252649	hyper	10	0	NONE	NONE	NONE	NONE	AT1TE70210	LINE/L1	NONE
Chr1:21263700-21263899	hyper	8	0	AT1G56720	-	protein_coding_gene	Symbols: | Protein kinase superfamily protein | chr1:21263630-21265559 REVERSE LENGTH=492	NONE	NONE	NONE
Chr1:21318450-21318749	hyper	7	0	NONE	NONE	NONE	NONE	AT1TE70420	RC/Helitron	NONE
Chr1:21334800-21335249	hyper	16	0	NONE	NONE	NONE	NONE	NONE	NONE	AT1G57600-AT1G57610
Chr1:21353750-21354049	hyper	7	0	AT1G57650	+	protein_coding_gene	Symbols: | ATP binding | chr1:21351291-21354311 FORWARD LENGTH=709	NONE	NONE	NONE
Chr1:21365150-21365449	hyper	11	0	NONE	NONE	NONE	NONE	AT1TE70535	SINE	NONE
Chr1:21366150-21366349	hyper	7	0	NONE	NONE	NONE	NONE	NONE	NONE	AT1G57680-AT1G57690
Chr1:21369300-21369799	hyper	33	0	NONE	NONE	NONE	NONE	AT1TE70545	RC/Helitron	NONE
Chr1:21392950-21393199	hyper	10	0	NONE	NONE	NONE	NONE	AT1TE70630	DNA/MuDR	NONE
Chr1:21429450-21429799	hyper	18	0	NONE	NONE	NONE	NONE	NONE	NONE	AT1G57850-AT1G57860
Chr1:21444250-21444799	hyper	46	0	NONE	NONE	NONE	NONE	AT1TE70780	RC/Helitron	NONE
Chr1:21444950-21445199	hyper	8	0	NONE	NONE	NONE	NONE	AT1TE70785	RC/Helitron	NONE
Chr1:21449400-21449799	hyper	17	0	NONE	NONE	NONE	NONE	AT1TE70800	RC/Helitron	NONE
Chr1:21462400-21462749	hyper	26	0	NONE	NONE	NONE	NONE	NONE	NONE	AT1G58025-AT1G58030
Chr1:21469900-21470249	hyper	22	0	NONE	NONE	NONE	NONE	AT1TE70850	DNA/MuDR	NONE
Chr1:21514650-21514899	hyper	11	0	NONE	NONE	NONE	NONE	AT1TE71005	DNA/HAT	NONE
Chr1:21524500-21525049	hyper	45	0	NONE	NONE	NONE	NONE	AT1TE71035|AT1TE71040|AT1TE71045	RC/Helitron;DNA/HAT;LTR/Copia	NONE
Chr1:21540400-21540749	hyper	18	0	AT1G58190	+	protein_coding_gene	Symbols: AtRLP9, RLP9 | receptor like protein 9 | chr1:21540720-21544330 FORWARD LENGTH=932	AT1TE71080|AT1TE71085	RC/Helitron;DNA/Pogo	NONE
Chr1:21584600-21584799	hyper	7	0	NONE	NONE	NONE	NONE	NONE	NONE	AT1G58245-AT1G58248
Chr1:21585150-21585549	hyper	21	0	NONE	NONE	NONE	NONE	NONE	NONE	AT1G58245-AT1G58248
Chr1:21607150-21607499	hyper	16	0	AT1G58260	+	protein_coding_gene	Symbols: CYP79C2, CYP79C3P | cytochrome p450 79c2 | chr1:21605752-21607995 FORWARD LENGTH=530	NONE	NONE	NONE
Chr1:21611300-21612099	hyper	63	0	AT1G58265	+	protein_coding_gene	Symbols: | Cytochrome P450 superfamily protein | chr1:21610909-21611388 FORWARD LENGTH=159	NONE	NONE	NONE
Chr1:21615050-21615299	hyper	14	1	NONE	NONE	NONE	NONE	AT1TE71325|AT1TE71330	RC/Helitron;RC/Helitron	NONE
Chr1:21616150-21616349	hyper	7	0	NONE	NONE	NONE	NONE	AT1TE71330|AT1TE71335	RC/Helitron;RC/Helitron	NONE
Chr1:21617550-21617799	hyper	8	0	NONE	NONE	NONE	NONE	NONE	NONE	AT1G58270-AT1G58280
Chr1:21638350-21638699	hyper	11	0	NONE	NONE	NONE	NONE	NONE	NONE	AT1G58320-AT1G58330
Chr1:21639550-21640149	hyper	25	0	NONE	NONE	NONE	NONE	AT1TE71410	RC/Helitron	NONE
Chr1:21640800-21640999	hyper	7	0	NONE	NONE	NONE	NONE	NONE	NONE	AT1G58320-AT1G58330
Chr1:21662350-21662699	hyper	14	0	NONE	NONE	NONE	NONE	AT1TE71490	RC/Helitron	NONE
Chr1:21663050-21663299	hyper	8	0	AT1G58350	-	protein_coding_gene	Symbols: ZW18 | Putative serine esterase family protein | chr1:21663131-21666827 REVERSE LENGTH=794	NONE	NONE	NONE
Chr1:21672200-21672449	hyper	8	0	NONE	NONE	NONE	NONE	AT1TE71505	DNA/En-Spm	NONE
Chr1:21674750-21675099	hyper	24	0	NONE	NONE	NONE	NONE	NONE	NONE	AT1G58350-AT1G58360
Chr1:21681250-21681499	hyper	16	0	NONE	NONE	NONE	NONE	NONE	NONE	AT1G58360-AT1G58370
Chr1:21682850-21683199	hyper	10	0	NONE	NONE	NONE	NONE	NONE	NONE	AT1G58360-AT1G58370
Chr1:21683450-21683699	hyper	11	0	NONE	NONE	NONE	NONE	AT1TE71550	RathE1_cons	NONE
Chr1:21710150-21710949	hyper	31	0	NONE	NONE	NONE	NONE	AT1TE71640|AT1TE71645	DNA;DNA	NONE
Chr1:21725700-21726049	hyper	10	0	NONE	NONE	NONE	NONE	AT1TE71680|AT1TE71685|AT1TE71690	RC/Helitron;RC/Helitron;RC/Helitron	NONE
Chr1:21745100-21745299	hyper	10	0	NONE	NONE	NONE	NONE	NONE	NONE	AT1G58590-AT1G58602
Chr1:21766000-21766349	hyper	24	0	NONE	NONE	NONE	NONE	NONE	NONE	AT1G58602-AT1G58643
Chr1:21849400-21849749	hyper	22	0	AT1G59453	-	protein_coding_gene	Symbols: | B-block binding subunit of TFIIIC | chr1:21846902-21853384 REVERSE LENGTH=1729	NONE	NONE	NONE
Chr1:21859100-21859449	hyper	15	0	NONE	NONE	NONE	NONE	NONE	NONE	AT1G59500-AT1G59510
Chr1:21880000-21880349	hyper	8	0	AT1G59550	-	protein_coding_gene	Symbols: | UBX domain-containing protein | chr1:21879649-21880788 REVERSE LENGTH=307	NONE	NONE	NONE
Chr1:21880900-21881099	hyper	8	0	NONE	NONE	NONE	NONE	NONE	NONE	AT1G59550-AT1G59560
Chr1:21892150-21892449	hyper	9	0	NONE	NONE	NONE	NONE	NONE	NONE	AT1G59600-AT1G59610
Chr1:21932900-21933249	hyper	10	0	AT1G59680	+	protein_coding_gene	Symbols: EDA1 | F-box associated ubiquitination effector family protein | chr1:21933021-21934216 FORWARD LENGTH=264	AT1TE72375	RC/Helitron	NONE
Chr1:21938150-21938549	hyper	24	0	AT1G59710	+	protein_coding_gene	Symbols: | Protein of unknown function (DUF569) | chr1:21938623-21939673 FORWARD LENGTH=300	NONE	NONE	NONE
Chr1:21947250-21947599	hyper	20	0	NONE	NONE	NONE	NONE	AT1TE72450	RathE3_cons	NONE
Chr1:21951600-21952049	hyper	28	0	AT1G59725	+	protein_coding_gene	Symbols: | DNAJ heat shock family protein | chr1:21950738-21952210 FORWARD LENGTH=331	NONE	NONE	NONE
Chr1:21966250-21966599	hyper	10	0	NONE	NONE	NONE	NONE	NONE	NONE	AT1G59730-AT1G59740
Chr1:21968650-21968899	hyper	7	0	AT1G59740	+	protein_coding_gene	Symbols: | Major facilitator superfamily protein | chr1:21968227-21972312 FORWARD LENGTH=591	NONE	NONE	NONE
Chr1:21990950-21991149	hyper	7	0	NONE	NONE	NONE	NONE	NONE	NONE	AT1G59760-AT1G59770
Chr1:21993950-21994249	hyper	7	0	AT1G59780	-	protein_coding_gene	Symbols: | NB-ARC domain-containing disease resistance protein | chr1:21993581-21997691 REVERSE LENGTH=906	NONE	NONE	NONE
Chr1:21999650-22000049	hyper	20	0	NONE	NONE	NONE	NONE	NONE	NONE	AT1G59780-AT1G59790
Chr1:22025200-22025699	hyper	35	0	AT1G59835	-	protein_coding_gene	Symbols: | unknown protein; BEST Arabidopsis thaliana protein match is: unknown protein (TAIR:AT3G50610.1); Has 55 Blast hits to 24 proteins in 6 species: Archae - 0; Bacteria - 0; Metazoa - 0; Fungi - 0; Plants - 55; Viruses - 0; Other Eukaryotes - 0 (source: NCBI BLink). | chr1:22025041-22025421 REVERSE LENGTH=126	AT1TE72730|AT1TE72735	RC/Helitron;RC/Helitron	NONE
Chr1:22069600-22070049	hyper	17	0	AT1G59950	-	protein_coding_gene	Symbols: | NAD(P)-linked oxidoreductase superfamily protein | chr1:22068033-22070588 REVERSE LENGTH=320	AT1TE72875	LINE/L1	NONE
Chr1:22074750-22075199	hyper	25	0	AT1G59970	+	protein_coding_gene	Symbols: | Matrixin family protein | chr1:22073601-22074683 FORWARD LENGTH=360	NONE	NONE	NONE
Chr1:22100450-22100649	hyper	7	0	NONE	NONE	NONE	NONE	AT1TE72970	LTR/Copia	NONE
Chr1:22111700-22112049	hyper	13	0	NONE	NONE	NONE	NONE	AT1TE73005|AT1TE73010	RC/Helitron;DNA/MuDR	NONE
Chr1:22117350-22117749	hyper	21	0	NONE	NONE	NONE	NONE	NONE	NONE	AT1G60030-AT1G60040
Chr1:22126100-22126599	hyper	22	0	NONE	NONE	NONE	NONE	AT1TE73065	DNA/HAT	NONE
Chr1:22138450-22138749	hyper	10	0	NONE	NONE	NONE	NONE	NONE	NONE	AT1G60050-AT1G60060
Chr1:22159300-22159799	hyper	17	0	NONE	NONE	NONE	NONE	NONE	NONE	AT1G60090-AT1G60095
Chr1:22168050-22168399	hyper	10	0	NONE	NONE	NONE	NONE	NONE	NONE	AT1G60095-AT1G60110
Chr1:22174150-22174849	hyper	24	0	AT1G60130	+	protein_coding_gene	Symbols: | Mannose-binding lectin superfamily protein | chr1:22174179-22176321 FORWARD LENGTH=600	NONE	NONE	NONE
Chr1:22182300-22182649	hyper	13	0	AT1G60150	-	transposable_element_gene		AT1TE73255|AT1TE73260	RC/Helitron;LINE/L1	NONE
Chr1:22225050-22225249	hyper	8	0	NONE	NONE	NONE	NONE	NONE	NONE	AT1G60270-AT1G60280
Chr1:22226750-22226999	hyper	12	0	AT1G60280	-	protein_coding_gene	Symbols: ANAC023, NAC023 | NAC domain containing protein 23 | chr1:22226885-22227928 REVERSE LENGTH=347	AT1TE73405	RathE2_cons	NONE
Chr1:22230800-22231099	hyper	14	0	NONE	NONE	NONE	NONE	AT1TE73415|AT1TE73420|AT1TE73425	LINE/L1;LINE/L1;LINE/L1	NONE
Chr1:22260750-22261049	hyper	9	0	NONE	NONE	NONE	NONE	NONE	NONE	AT1G60410-AT1G60420
Chr1:22322000-22322699	hyper	54	0	NONE	NONE	NONE	NONE	AT1TE73690	DNA/MuDR	NONE
Chr1:22330600-22331049	hyper	28	0	NONE	NONE	NONE	NONE	NONE	NONE	AT1G60610-AT1G60620
Chr1:22356700-22357049	hyper	25	0	AT1G60710	-	protein_coding_gene	Symbols: ATB2 | NAD(P)-linked oxidoreductase superfamily protein | chr1:22355073-22356627 REVERSE LENGTH=345	NONE	NONE	NONE
Chr1:22375850-22376049	hyper	7	0	NONE	NONE	NONE	NONE	NONE	NONE	AT1G60783-AT1G60790
Chr1:22408800-22408999	hyper	9	0	NONE	NONE	NONE	NONE	NONE	NONE	AT1G60860-AT1G60870
Chr1:22409200-22409549	hyper	9	0	AT1G60870	+	protein_coding_gene	Symbols: MEE9 | maternal effect embryo arrest 9 | chr1:22409712-22410227 FORWARD LENGTH=147	NONE	NONE	NONE
Chr1:22418250-22419249	hyper	55	0	NONE	NONE	NONE	NONE	AT1TE73995	RC/Helitron	NONE
Chr1:22442900-22443449	hyper	28	0	NONE	NONE	NONE	NONE	NONE	NONE	AT1G60940-AT1G60950
Chr1:22443900-22444099	hyper	10	0	NONE	NONE	NONE	NONE	NONE	NONE	AT1G60940-AT1G60950
Chr1:22459750-22460199	hyper	32	0	NONE	NONE	NONE	NONE	NONE	NONE	AT1G60986-AT1G60987
Chr1:22494100-22494399	hyper	9	2	AT1G61080	-	protein_coding_gene	Symbols: | Hydroxyproline-rich glycoprotein family protein | chr1:22493194-22497019 REVERSE LENGTH=907	NONE	NONE	NONE
Chr1:22512700-22512949	hyper	8	0	NONE	NONE	NONE	NONE	AT1TE74260	RC/Helitron	NONE
Chr1:22541350-22542099	hyper	79	0	NONE	NONE	NONE	NONE	NONE	NONE	AT1G61140-AT1G61150
Chr1:22552750-22552949	hyper	7	0	AT1G61180	+	protein_coding_gene	Symbols: | LRR and NB-ARC domains-containing disease resistance protein | chr1:22551486-22554330 FORWARD LENGTH=889	NONE	NONE	NONE
Chr1:22563700-22563949	hyper	13	0	NONE	NONE	NONE	NONE	AT1TE74430|AT1TE74435	DNA/MuDR;DNA/MuDR	NONE
Chr1:22590050-22590449	hyper	30	0	NONE	NONE	NONE	NONE	NONE	NONE	AT1G61255-AT1G61260
Chr1:22617900-22618149	hyper	8	0	AT1G61320	+	protein_coding_gene	Symbols: | FBD / Leucine Rich Repeat domains containing protein | chr1:22617370-22619718 FORWARD LENGTH=459	NONE	NONE	NONE
Chr1:22625800-22626199	hyper	15	0	NONE	NONE	NONE	NONE	AT1TE74615	RC/Helitron	NONE
Chr1:22632350-22632649	hyper	10	0	NONE	NONE	NONE	NONE	NONE	NONE	AT1G61340-AT1G61350
Chr1:22731800-22732099	hyper	17	0	NONE	NONE	NONE	NONE	NONE	NONE	AT1G61600-AT1G61610
Chr1:22745500-22745699	hyper	8	0	AT1G61630	+	protein_coding_gene	Symbols: ATENT7, ENT7 | equilibrative nucleoside transporter 7 | chr1:22744207-22746111 FORWARD LENGTH=417	NONE	NONE	NONE
Chr1:22763900-22764299	hyper	22	0	NONE	NONE	NONE	NONE	NONE	NONE	AT1G61665-AT1G61667
Chr1:22780250-22780599	hyper	9	0	NONE	NONE	NONE	NONE	NONE	NONE	AT1G61685-AT1G61688
Chr1:22782200-22782549	hyper	14	0	NONE	NONE	NONE	NONE	AT1TE75110|AT1TE75115	RC/Helitron;RC/Helitron	NONE
Chr1:22796550-22796849	hyper	12	0	NONE	NONE	NONE	NONE	NONE	NONE	AT1G61732-AT1G61740
Chr1:22840000-22840349	hyper	12	0	AT1G61830	+	pseudogene	pseudogene	NONE	NONE	NONE
Chr1:22873750-22874099	hyper	21	0	NONE	NONE	NONE	NONE	AT1TE75405	DNA/MuDR	NONE
Chr1:22888850-22889099	hyper	10	0	AT1G61920	+	protein_coding_gene	Symbols: | unknown protein; FUNCTIONS IN: molecular_function unknown; INVOLVED IN: biological_process unknown; LOCATED IN: endomembrane system; EXPRESSED IN: sperm cell, male gametophyte, pollen tube; EXPRESSED DURING: M germinated pollen stage; Has 3 Blast hits to 3 proteins in 1 species: Archae - 0; Bacteria - 0; Metazoa - 0; Fungi - 0; Plants - 3; Viruses - 0; Other Eukaryotes - 0 (source: NCB…	AT1TE75445	DNA/MuDR	NONE
Chr1:22889600-22889949	hyper	14	0	NONE	NONE	NONE	NONE	NONE	NONE	AT1G61920-AT1G61930
Chr1:22929450-22929999	hyper	21	0	NONE	NONE	NONE	NONE	NONE	NONE	AT1G62030-AT1G62035
Chr1:22981000-22981349	hyper	10	0	AT1G62190	+	protein_coding_gene	Symbols: | Kua-ubiquitin conjugating enzyme hybrid localisation domain | chr1:22980976-22981863 FORWARD LENGTH=295	NONE	NONE	NONE
Chr1:22985700-22986049	hyper	15	0	AT1G62210	+	protein_coding_gene	Symbols: | unknown protein; FUNCTIONS IN: molecular_function unknown; INVOLVED IN: biological_process unknown; LOCATED IN: endomembrane system; Has 20 Blast hits to 18 proteins in 7 species: Archae - 0; Bacteria - 4; Metazoa - 7; Fungi - 0; Plants - 8; Viruses - 0; Other Eukaryotes - 1 (source: NCBI BLink). | chr1:22986096-22986626 FORWARD LENGTH=176	NONE	NONE	NONE
Chr1:23002450-23002799	hyper	11	0	NONE	NONE	NONE	NONE	NONE	NONE	AT1G62262-AT1G62270
Chr1:23004400-23004899	hyper	21	0	AT1G62270	+	protein_coding_gene	Symbols: | F-box and associated interaction domains-containing protein | chr1:23004499-23005650 FORWARD LENGTH=383	NONE	NONE	NONE
Chr1:23017100-23017599	hyper	14	0	AT1G62300	-	protein_coding_gene	Symbols: WRKY6, ATWRKY6 | WRKY family transcription factor | chr1:23016887-23019155 REVERSE LENGTH=553	NONE	NONE	NONE
Chr1:23029650-23030149	hyper	51	0	NONE	NONE	NONE	NONE	NONE	NONE	AT1G62305-AT1G62310
Chr1:23042450-23042749	hyper	15	0	AT1G62320	-	protein_coding_gene	Symbols: | ERD (early-responsive to dehydration stress) family protein | chr1:23041668-23044855 REVERSE LENGTH=769	NONE	NONE	NONE
Chr1:23044150-23044499	hyper	10	0	AT1G62320	-	protein_coding_gene	Symbols: | ERD (early-responsive to dehydration stress) family protein | chr1:23041668-23044855 REVERSE LENGTH=769	NONE	NONE	NONE
Chr1:23067750-23068149	hyper	31	0	NONE	NONE	NONE	NONE	NONE	NONE	AT1G62360-AT1G62370
Chr1:23095850-23096199	hyper	11	0	NONE	NONE	NONE	NONE	AT1TE76120|AT1TE76125|AT1TE76130	RC/Helitron;DNA;RC/Helitron	NONE
Chr1:23117850-23118299	hyper	42	0	NONE	NONE	NONE	NONE	AT1TE76210|AT1TE76215	LTR/Copia;LTR/Copia	NONE
Chr1:23123250-23123799	hyper	61	0	NONE	NONE	NONE	NONE	NONE	NONE	AT1G62460-AT1G62480
Chr1:23124900-23125099	hyper	7	0	NONE	NONE	NONE	NONE	AT1TE76230	RC/Helitron	NONE
Chr1:23125650-23125949	hyper	20	0	NONE	NONE	NONE	NONE	AT1TE76235	RC/Helitron	NONE
Chr1:23131650-23132049	hyper	21	0	AT1G62500	+	protein_coding_gene	Symbols: | Bifunctional inhibitor/lipid-transfer protein/seed storage 2S albumin superfamily protein | chr1:23132181-23133074 FORWARD LENGTH=297	NONE	NONE	NONE
Chr1:23138500-23138699	hyper	9	0	NONE	NONE	NONE	NONE	NONE	NONE	AT1G62510-AT1G62520
Chr1:23140350-23140549	hyper	7	0	NONE	NONE	NONE	NONE	NONE	NONE	AT1G62510-AT1G62520
Chr1:23149050-23149399	hyper	14	0	NONE	NONE	NONE	NONE	NONE	NONE	AT1G62530-AT1G62540
Chr1:23153350-23153599	hyper	9	0	AT1G62540	+	protein_coding_gene	Symbols: FMO GS-OX2 | flavin-monooxygenase glucosinolate S-oxygenase 2 | chr1:23151870-23155427 FORWARD LENGTH=457	NONE	NONE	NONE
Chr1:23160950-23161199	hyper	9	0	AT1G62560	+	protein_coding_gene	Symbols: FMO GS-OX3 | flavin-monooxygenase glucosinolate S-oxygenase 3 | chr1:23159912-23162551 FORWARD LENGTH=462	AT1TE76345	LINE/L1	NONE
Chr1:23197900-23198649	hyper	23	0	NONE	NONE	NONE	NONE	NONE	NONE	AT1G62650-AT1G62660
Chr1:23211550-23211849	hyper	16	0	AT1G62695	+	transposable_element_gene		NONE	NONE	NONE
Chr1:23219950-23220249	hyper	8	0	NONE	NONE	NONE	NONE	AT1TE76550	DNA/Tc1	NONE
Chr1:23236700-23238149	hyper	159	0	AT1G62760	-	protein_coding_gene	Symbols: | Plant invertase/pectin methylesterase inhibitor superfamily protein | chr1:23237574-23238512 REVERSE LENGTH=312	AT1TE76610	DNA/MuDR	NONE
Chr1:23238500-23239049	hyper	33	0	AT1G62760	-	protein_coding_gene	Symbols: | Plant invertase/pectin methylesterase inhibitor superfamily protein | chr1:23237574-23238512 REVERSE LENGTH=312	AT1TE76615	RC/Helitron	NONE
Chr1:23239900-23240299	hyper	42	0	NONE	NONE	NONE	NONE	AT1TE76615|AT1TE76620	RC/Helitron;DNA/HAT	NONE
Chr1:23242900-23243399	hyper	30	0	NONE	NONE	NONE	NONE	NONE	NONE	AT1G62766-AT1G62770
Chr1:23246700-23246999	hyper	15	0	AT1G62770	-	protein_coding_gene	Symbols: | Plant invertase/pectin methylesterase inhibitor superfamily protein | chr1:23246085-23246836 REVERSE LENGTH=204	NONE	NONE	NONE
Chr1:23321800-23322599	hyper	42	0	NONE	NONE	NONE	NONE	AT1TE76850	RC/Helitron	NONE
Chr1:23329450-23329649	hyper	8	0	AT1G62975	+	protein_coding_gene	Symbols: | basic helix-loop-helix (bHLH) DNA-binding superfamily protein | chr1:23328901-23330522 FORWARD LENGTH=259	NONE	NONE	NONE
Chr1:23334750-23335199	hyper	47	0	AT1G62981	+	protein_coding_gene	Symbols: | Protein of unknown function (DUF1191) | chr1:23333793-23334824 FORWARD LENGTH=343	NONE	NONE	NONE
Chr1:23336000-23336349	hyper	14	0	NONE	NONE	NONE	NONE	NONE	NONE	AT1G62981-AT1G62990
Chr1:23345200-23345649	hyper	36	0	AT1G63005	-	miRNA	miRNA	NONE	NONE	NONE
Chr1:23355200-23355499	hyper	8	0	AT1G63020	-	protein_coding_gene	Symbols: NRPD1A, POL IVA, SDE4, NRPD1, SMD2 | nuclear RNA polymerase D1A | chr1:23355329-23361126 REVERSE LENGTH=1453	NONE	NONE	NONE
Chr1:23368550-23368999	hyper	34	0	NONE	NONE	NONE	NONE	AT1TE76985	DNA	NONE
Chr1:23398200-23398599	hyper	20	0	NONE	NONE	NONE	NONE	AT1TE77065	LINE/L1	NONE
Chr1:23430650-23430849	hyper	9	0	NONE	NONE	NONE	NONE	NONE	NONE	AT1G63180-AT1G63190
Chr1:23434450-23434649	hyper	7	0	AT1G63200	-	protein_coding_gene	Symbols: | Cystatin/monellin superfamily protein | chr1:23433630-23434600 REVERSE LENGTH=216	NONE	NONE	NONE
Chr1:23436000-23436699	hyper	29	0	NONE	NONE	NONE	NONE	NONE	NONE	AT1G63200-AT1G63205
Chr1:23462000-23462499	hyper	19	0	NONE	NONE	NONE	NONE	NONE	NONE	AT1G63245-AT1G63250
Chr1:23462900-23463499	hyper	28	0	AT1G63250	-	protein_coding_gene	Symbols: | DEA(D/H)-box RNA helicase family protein | chr1:23463284-23466451 REVERSE LENGTH=798	NONE	NONE	NONE
Chr1:23476700-23477049	hyper	14	0	NONE	NONE	NONE	NONE	NONE	NONE	AT1G63295-AT1G63300
Chr1:23477300-23477499	hyper	7	0	NONE	NONE	NONE	NONE	NONE	NONE	AT1G63295-AT1G63300
Chr1:23509650-23510049	hyper	32	0	NONE	NONE	NONE	NONE	AT1TE77410	DNA/MuDR	NONE
Chr1:23519600-23519949	hyper	18	0	NONE	NONE	NONE	NONE	NONE	NONE	AT1G63420-AT1G63430
Chr1:23566100-23566299	hyper	7	0	AT1G63535	-	protein_coding_gene	Symbols: | Defensin-like (DEFL) family protein | chr1:23566045-23566227 REVERSE LENGTH=60	NONE	NONE	NONE
Chr1:23569500-23569849	hyper	10	0	AT1G63550	+	protein_coding_gene	Symbols: | Receptor-like protein kinase-related family protein | chr1:23569786-23570890 FORWARD LENGTH=324	NONE	NONE	NONE
Chr1:23586150-23586549	hyper	42	0	NONE	NONE	NONE	NONE	AT1TE77670	DNA/MuDR	NONE
Chr1:23596300-23596749	hyper	24	0	NONE	NONE	NONE	NONE	NONE	NONE	AT1G63640-AT1G63650
Chr1:23598500-23598999	hyper	24	0	NONE	NONE	NONE	NONE	AT1TE77710	DNA	NONE
Chr1:23613300-23613699	hyper	42	0	NONE	NONE	NONE	NONE	AT1TE77760	DNA/Pogo	NONE
Chr1:23634500-23634849	hyper	13	0	NONE	NONE	NONE	NONE	NONE	NONE	AT1G63710-AT1G63720
Chr1:23635050-23635349	hyper	8	0	NONE	NONE	NONE	NONE	NONE	NONE	AT1G63710-AT1G63720
Chr1:23639550-23639949	hyper	33	0	NONE	NONE	NONE	NONE	NONE	NONE	AT1G63720-AT1G63730
Chr1:23640700-23640949	hyper	12	0	NONE	NONE	NONE	NONE	NONE	NONE	AT1G63720-AT1G63730
Chr1:23692950-23693349	hyper	36	0	NONE	NONE	NONE	NONE	NONE	NONE	AT1G63840-AT1G63850
Chr1:23693550-23693849	hyper	8	0	NONE	NONE	NONE	NONE	NONE	NONE	AT1G63840-AT1G63850
Chr1:23709850-23710099	hyper	11	0	AT1G63870	-	protein_coding_gene	Symbols: | Disease resistance protein (TIR-NBS-LRR class) family | chr1:23707131-23711901 REVERSE LENGTH=1031	NONE	NONE	NONE
Chr1:23723050-23723649	hyper	53	0	NONE	NONE	NONE	NONE	NONE	NONE	AT1G63910-AT1G63920
Chr1:23735300-23735649	hyper	18	0	AT1G63950	+	protein_coding_gene	Symbols: | Heavy metal transport/detoxification superfamily protein | chr1:23735000-23735556 FORWARD LENGTH=113	NONE	NONE	NONE
Chr1:23736150-23737099	hyper	50	0	NONE	NONE	NONE	NONE	NONE	NONE	AT1G63950-AT1G63960
Chr1:23749650-23749949	hyper	10	0	NONE	NONE	NONE	NONE	NONE	NONE	AT1G64000-AT1G64010
Chr1:23755200-23755849	hyper	47	0	AT1G64035	-	pseudogene	pseudogene	AT1TE78195	RC/Helitron	NONE
Chr1:23799950-23800149	hyper	13	0	AT1G64110	-	protein_coding_gene	Symbols: | P-loop containing nucleoside triphosphate hydrolases superfamily protein | chr1:23796887-23801240 REVERSE LENGTH=824	NONE	NONE	NONE
Chr1:23861450-23861899	hyper	20	2	NONE	NONE	NONE	NONE	AT1TE78515	LINE/L1	NONE
Chr1:23862350-23862599	hyper	13	0	NONE	NONE	NONE	NONE	NONE	NONE	AT1G64295-AT1G64300
Chr1:23875750-23875949	hyper	7	0	NONE	NONE	NONE	NONE	AT1TE78560	RC/Helitron	NONE
Chr1:23877300-23877499	hyper	7	0	NONE	NONE	NONE	NONE	AT1TE78565|AT1TE78570	RC/Helitron;RC/Helitron	NONE
Chr1:23885450-23885799	hyper	12	0	NONE	NONE	NONE	NONE	AT1TE78595	RC/Helitron	NONE
Chr1:23933000-23933399	hyper	35	0	AT1G64420|AT1G64430	+|+	tRNA|protein_coding_gene	tRNA;Symbols: | Pentatricopeptide repeat (PPR) superfamily protein | chr1:23933541-23936336 FORWARD LENGTH=559	NONE	NONE	NONE
Chr1:23946600-23946949	hyper	48	0	NONE	NONE	NONE	NONE	NONE	NONE	AT1G64470-AT1G64480
Chr1:23965000-23965349	hyper	28	0	NONE	NONE	NONE	NONE	NONE	NONE	AT1G64530-AT1G64540
Chr1:24003450-24003749	hyper	12	0	NONE	NONE	NONE	NONE	NONE	NONE	AT1G64610-AT1G64618
Chr1:24004750-24005349	hyper	32	0	NONE	NONE	NONE	NONE	AT1TE78975	RC/Helitron	NONE
Chr1:24012000-24012349	hyper	11	0	NONE	NONE	NONE	NONE	NONE	NONE	AT1G64620-AT1G64625
Chr1:24042300-24042949	hyper	34	0	NONE	NONE	NONE	NONE	AT1TE79075	LTR/Copia	NONE
Chr1:24063200-24063799	hyper	31	0	NONE	NONE	NONE	NONE	AT1TE79125	RC/Helitron	NONE
Chr1:24082850-24083099	hyper	10	0	AT1G64790	-	protein_coding_gene	Symbols: ILA | ILITYHIA | chr1:24065232-24081908 REVERSE LENGTH=2610	NONE	NONE	NONE
Chr1:24126250-24126449	hyper	7	0	NONE	NONE	NONE	NONE	AT1TE79345	RC/Helitron	NONE
Chr1:24146150-24146449	hyper	11	0	AT1G64990	-	protein_coding_gene	Symbols: GTG1 | GPCR-type G protein 1 | chr1:24140183-24145866 REVERSE LENGTH=468	NONE	NONE	NONE
Chr1:24215200-24215399	hyper	7	0	NONE	NONE	NONE	NONE	NONE	NONE	AT1G65180-AT1G65190
Chr1:24225550-24226049	hyper	38	0	AT1G65210	+	protein_coding_gene	Symbols: | Galactose-binding protein | chr1:24224812-24225815 FORWARD LENGTH=248	NONE	NONE	NONE
Chr1:24265300-24265549	hyper	7	0	NONE	NONE	NONE	NONE	NONE	NONE	AT1G65320-AT1G65330
Chr1:24268750-24269049	hyper	8	0	AT1G65340	-	protein_coding_gene	Symbols: CYP96A3 | cytochrome P450, family 96, subfamily A, polypeptide 3 | chr1:24268135-24269646 REVERSE LENGTH=503	NONE	NONE	NONE
Chr1:24269950-24270249	hyper	8	0	NONE	NONE	NONE	NONE	NONE	NONE	AT1G65340-AT1G65342
Chr1:24270550-24270849	hyper	9	0	NONE	NONE	NONE	NONE	AT1TE79800	LINE/L1	NONE
Chr1:24277450-24277749	hyper	9	0	NONE	NONE	NONE	NONE	NONE	NONE	AT1G65350-AT1G65352
Chr1:24281500-24281699	hyper	7	0	AT1G65360	+	protein_coding_gene	Symbols: AGL23 | AGAMOUS-like 23 | chr1:24281337-24282151 FORWARD LENGTH=226	NONE	NONE	NONE
Chr1:24291400-24291599	hyper	9	0	NONE	NONE	NONE	NONE	NONE	NONE	AT1G65385-AT1G65390
Chr1:24317050-24317399	hyper	27	0	AT1G65450	+	protein_coding_gene	Symbols: | HXXXD-type acyl-transferase family protein | chr1:24315875-24318895 FORWARD LENGTH=450	NONE	NONE	NONE
Chr1:24317550-24317899	hyper	16	0	AT1G65450	+	protein_coding_gene	Symbols: | HXXXD-type acyl-transferase family protein | chr1:24315875-24318895 FORWARD LENGTH=450	AT1TE79940	RathE1_cons	NONE
Chr1:24338550-24338999	hyper	23	0	NONE	NONE	NONE	NONE	NONE	NONE	AT1G65480-AT1G65481
Chr1:24348050-24348399	hyper	7	0	AT1G65484	+	protein_coding_gene	Symbols: | unknown protein; FUNCTIONS IN: molecular_function unknown; INVOLVED IN: biological_process unknown; LOCATED IN: endomembrane system; Has 30201 Blast hits to 17322 proteins in 780 species: Archae - 12; Bacteria - 1396; Metazoa - 17338; Fungi - 3422; Plants - 5037; Viruses - 0; Other Eukaryotes - 2996 (source: NCBI BLink). | chr1:24347792-24348258 FORWARD LENGTH=80	NONE	NONE	NONE
Chr1:24350550-24350749	hyper	8	0	NONE	NONE	NONE	NONE	AT1TE80035	DNA/MuDR	NONE
Chr1:24368950-24369399	hyper	23	0	AT1G65550	-	protein_coding_gene	Symbols: | Xanthine/uracil permease family protein | chr1:24367694-24370800 REVERSE LENGTH=541	NONE	NONE	NONE
Chr1:24374700-24374899	hyper	7	0	AT1G65570	-	protein_coding_gene	Symbols: | Pectin lyase-like superfamily protein | chr1:24374098-24375846 REVERSE LENGTH=397	NONE	NONE	NONE
Chr1:24384200-24384649	hyper	18	0	AT1G65585	+	pseudogene	pseudogene	NONE	NONE	NONE
Chr1:24395550-24396099	hyper	47	0	NONE	NONE	NONE	NONE	NONE	NONE	AT1G65610-AT1G65620
Chr1:24409400-24409699	hyper	9	0	NONE	NONE	NONE	NONE	NONE	NONE	AT1G65630-AT1G65640
Chr1:24410000-24410399	hyper	16	0	NONE	NONE	NONE	NONE	NONE	NONE	AT1G65630-AT1G65640
Chr1:24413700-24413999	hyper	10	0	AT1G65642	-	pseudogene	pseudogene	AT1TE80200|AT1TE80205	DNA/MuDR;RC/Helitron	NONE
Chr1:24425350-24425649	hyper	11	0	NONE	NONE	NONE	NONE	NONE	NONE	AT1G65670-AT1G65680
Chr1:24426350-24426849	hyper	29	0	NONE	NONE	NONE	NONE	NONE	NONE	AT1G65670-AT1G65680
Chr1:24447700-24448249	hyper	36	0	NONE	NONE	NONE	NONE	NONE	NONE	AT1G65730-AT1G65740
Chr1:24474400-24474699	hyper	7	0	AT1G65800	+	protein_coding_gene	Symbols: ARK2, RK2 | receptor kinase 2 | chr1:24473166-24476523 FORWARD LENGTH=847	NONE	NONE	NONE
Chr1:24479900-24480199	hyper	11	0	AT1G65810	-	protein_coding_gene	Symbols: | P-loop containing nucleoside triphosphate hydrolases superfamily protein | chr1:24477043-24480728 REVERSE LENGTH=1050	NONE	NONE	NONE
Chr1:24481550-24481899	hyper	10	0	NONE	NONE	NONE	NONE	NONE	NONE	AT1G65810-AT1G65820
Chr1:24483350-24483999	hyper	42	0	NONE	NONE	NONE	NONE	AT1TE80400|AT1TE80405	DNA/Harbinger;RC/Helitron	NONE
Chr1:24531750-24532049	hyper	10	0	NONE	NONE	NONE	NONE	NONE	NONE	AT1G65920-AT1G65930
Chr1:24534450-24534699	hyper	8	0	NONE	NONE	NONE	NONE	AT1TE80590	RC/Helitron	NONE
Chr1:24536450-24536949	hyper	47	0	NONE	NONE	NONE	NONE	NONE	NONE	AT1G65920-AT1G65930
Chr1:24553200-24553549	hyper	11	0	AT1G65960	+	protein_coding_gene	Symbols: GAD2 | glutamate decarboxylase 2 | chr1:24555868-24557253 FORWARD LENGTH=365	AT1TE80650	RC/Helitron	NONE
Chr1:24562600-24562849	hyper	8	0	AT1G65985	-	protein_coding_gene	Symbols: | Plant protein of unknown function (DUF247) | chr1:24562578-24568470 REVERSE LENGTH=456	NONE	NONE	NONE
Chr1:24576750-24576999	hyper	8	0	NONE	NONE	NONE	NONE	NONE	NONE	AT1G66010-AT1G66020
Chr1:24587400-24587599	hyper	7	0	NONE	NONE	NONE	NONE	AT1TE80755	RC/Helitron	NONE
Chr1:24602800-24603149	hyper	17	0	AT1G66090	+	protein_coding_gene	Symbols: | Disease resistance protein (TIR-NBS class) | chr1:24602221-24604573 FORWARD LENGTH=429	AT1TE80800|AT1TE80805|AT1TE80810	RC/Helitron;RC/Helitron;RC/Helitron	NONE
Chr1:24603450-24603749	hyper	12	0	AT1G66090	+	protein_coding_gene	Symbols: | Disease resistance protein (TIR-NBS class) | chr1:24602221-24604573 FORWARD LENGTH=429	AT1TE80810	RC/Helitron	NONE
Chr1:24604150-24604699	hyper	38	0	AT1G66090	+	protein_coding_gene	Symbols: | Disease resistance protein (TIR-NBS class) | chr1:24602221-24604573 FORWARD LENGTH=429	NONE	NONE	NONE
Chr1:24608150-24608449	hyper	8	0	NONE	NONE	NONE	NONE	AT1TE80830|AT1TE80835|AT1TE80840	DNA/MuDR;RC/Helitron;DNA/Tc1	NONE
Chr1:24614100-24614399	hyper	11	0	AT1G66120	+	protein_coding_gene	Symbols: | AMP-dependent synthetase and ligase family protein | chr1:24612640-24614690 FORWARD LENGTH=572	NONE	NONE	NONE
Chr1:24620450-24620799	hyper	22	0	AT1G66140	-	protein_coding_gene	Symbols: ZFP4 | zinc finger protein 4 | chr1:24620063-24620845 REVERSE LENGTH=260	NONE	NONE	NONE
Chr1:24636450-24636849	hyper	23	0	NONE	NONE	NONE	NONE	NONE	NONE	AT1G66150-AT1G66160
Chr1:24643600-24643799	hyper	7	0	AT1G66173	+	other_RNA	other_RNA	NONE	NONE	NONE
Chr1:24646050-24646349	hyper	15	0	NONE	NONE	NONE	NONE	AT1TE80950|AT1TE80955	RC/Helitron;RC/Helitron	NONE
Chr1:24698650-24699099	hyper	15	0	AT1G66260	-	protein_coding_gene	Symbols: | RNA-binding (RRM/RBD/RNP motifs) family protein | chr1:24695895-24697883 REVERSE LENGTH=295	NONE	NONE	NONE
Chr1:24703150-24703649	hyper	19	0	NONE	NONE	NONE	NONE	NONE	NONE	AT1G66270-AT1G66280
Chr1:24704700-24704949	hyper	10	0	NONE	NONE	NONE	NONE	AT1TE81145	RC/Helitron	NONE
Chr1:24714850-24715049	hyper	7	0	NONE	NONE	NONE	NONE	NONE	NONE	AT1G66290-AT1G66300
Chr1:24718000-24718199	hyper	11	0	AT1G66300	-	protein_coding_gene	Symbols: | F-box/RNI-like/FBD-like domains-containing protein | chr1:24716497-24718050 REVERSE LENGTH=456	AT1TE81190	RC/Helitron	NONE
Chr1:24728550-24728899	hyper	19	0	AT1G66320	-	protein_coding_gene	Symbols: | F-box/RNI-like superfamily protein | chr1:24727041-24728614 REVERSE LENGTH=457	AT1TE81230	DNA/MuDR	NONE
Chr1:24733300-24733749	hyper	15	0	NONE	NONE	NONE	NONE	AT1TE81245|AT1TE81250	DNA/Pogo;RC/Helitron	NONE
Chr1:24743150-24743499	hyper	14	0	NONE	NONE	NONE	NONE	NONE	NONE	AT1G66345-AT1G66350
Chr1:24764400-24764699	hyper	10	0	AT1G66390	+	protein_coding_gene	Symbols: ATMYB90, PAP2, MYB90 | myb domain protein 90 | chr1:24764052-24765400 FORWARD LENGTH=249	NONE	NONE	NONE
Chr1:24766000-24766249	hyper	7	0	NONE	NONE	NONE	NONE	AT1TE81340	RC/Helitron	NONE
Chr1:24776900-24777149	hyper	15	0	NONE	NONE	NONE	NONE	NONE	NONE	AT1G66410-AT1G66420
Chr1:24787000-24787199	hyper	8	1	AT1G66450	+	protein_coding_gene	Symbols: | Cysteine/Histidine-rich C1 domain family protein | chr1:24786200-24788302 FORWARD LENGTH=700	NONE	NONE	NONE
Chr1:24823200-24823749	hyper	44	0	AT1G66534	+	pseudogene	pseudogene	AT1TE81525	RC/Helitron	NONE
Chr1:24826750-24827099	hyper	21	0	NONE	NONE	NONE	NONE	NONE	NONE	AT1G66540-AT1G66550
Chr1:24832650-24832999	hyper	12	0	NONE	NONE	NONE	NONE	AT1TE81565	DNA/HAT	NONE
Chr1:24834700-24835049	hyper	13	0	NONE	NONE	NONE	NONE	AT1TE81570|AT1TE81575	RC/Helitron;DNA	NONE
Chr1:24835900-24836249	hyper	12	0	AT1G66570	-	protein_coding_gene	Symbols: ATSUC7, SUC7 | sucrose-proton symporter 7 | chr1:24835309-24837242 REVERSE LENGTH=491	NONE	NONE	NONE
Chr1:24836400-24836899	hyper	20	0	AT1G66570	-	protein_coding_gene	Symbols: ATSUC7, SUC7 | sucrose-proton symporter 7 | chr1:24835309-24837242 REVERSE LENGTH=491	NONE	NONE	NONE
Chr1:24838850-24839149	hyper	15	0	NONE	NONE	NONE	NONE	NONE	NONE	AT1G66570-AT1G66580
Chr1:24844850-24845549	hyper	41	0	NONE	NONE	NONE	NONE	NONE	NONE	AT1G66590-AT1G66600
Chr1:24872050-24872299	hyper	9	0	NONE	NONE	NONE	NONE	AT1TE81690|AT1TE81695	DNA/Pogo;RC/Helitron	NONE
Chr1:24876500-24876949	hyper	21	0	NONE	NONE	NONE	NONE	AT1TE81710	RC/Helitron	NONE
Chr1:24897650-24898349	hyper	32	0	NONE	NONE	NONE	NONE	AT1TE81800	DNA/MuDR	NONE
Chr1:24900850-24901749	hyper	42	0	NONE	NONE	NONE	NONE	AT1TE81810|AT1TE81815	RC/Helitron;LINE?	NONE
Chr1:24917300-24917649	hyper	19	0	NONE	NONE	NONE	NONE	AT1TE81850	LTR/Copia	NONE
Chr1:24940450-24941099	hyper	31	0	NONE	NONE	NONE	NONE	AT1TE81915|AT1TE81920	DNA;RC/Helitron	NONE
Chr1:24948400-24949099	hyper	44	0	AT1G66880	+	protein_coding_gene	Symbols: | Protein kinase superfamily protein | chr1:24946928-24955438 FORWARD LENGTH=1296	NONE	NONE	NONE
Chr1:24955400-24955949	hyper	65	0	AT1G66880	+	protein_coding_gene	Symbols: | Protein kinase superfamily protein | chr1:24946928-24955438 FORWARD LENGTH=1296	NONE	NONE	NONE
Chr1:24989400-24989649	hyper	14	0	AT1G66960	-	protein_coding_gene	Symbols: | Terpenoid cyclases family protein | chr1:24985155-24989664 REVERSE LENGTH=763	NONE	NONE	NONE
Chr1:25008250-25009049	hyper	27	0	AT1G67010	-	pseudogene	pseudogene	NONE	NONE	NONE
Chr1:25026400-25026849	hyper	44	0	NONE	NONE	NONE	NONE	NONE	NONE	AT1G67040-AT1G67050
Chr1:25033850-25034599	hyper	35	0	NONE	NONE	NONE	NONE	AT1TE82220	RC/Helitron	NONE
Chr1:25056050-25056399	hyper	20	0	NONE	NONE	NONE	NONE	NONE	NONE	AT1G67100-AT1G67105
Chr1:25058250-25058449	hyper	7	0	AT1G67105	+	other_RNA	other_RNA	NONE	NONE	NONE
Chr1:25121350-25121649	hyper	11	0	AT1G67148	+	protein_coding_gene	Symbols: | unknown protein; Has 1 Blast hits to 1 proteins in 1 species: Archae - 0; Bacteria - 0; Metazoa - 0; Fungi - 0; Plants - 1; Viruses - 0; Other Eukaryotes - 0 (source: NCBI BLink). | chr1:25121297-25121673 FORWARD LENGTH=45	NONE	NONE	NONE
Chr1:25125750-25126399	hyper	57	0	AT1G67160	-	protein_coding_gene	Symbols: | F-box family protein with a domain of unknown function (DUF295) | chr1:25124819-25127098 REVERSE LENGTH=450	NONE	NONE	NONE
Chr1:25150800-25151149	hyper	18	0	NONE	NONE	NONE	NONE	NONE	NONE	AT1G67220-AT1G67230
Chr1:25158500-25158999	hyper	66	0	AT1G67240	+	transposable_element_gene		NONE	NONE	NONE
Chr1:25163450-25163749	hyper	26	0	AT1G67250	-	protein_coding_gene	Symbols: | Proteasome maturation factor UMP1 | chr1:25163808-25164967 REVERSE LENGTH=141	AT1TE82600	DNA/MuDR	NONE
Chr1:25192450-25192749	hyper	7	0	AT1G67290	-	protein_coding_gene	Symbols: | glyoxal oxidase-related protein | chr1:25191168-25193160 REVERSE LENGTH=615	NONE	NONE	NONE
Chr1:25203650-25203899	hyper	8	0	NONE	NONE	NONE	NONE	NONE	NONE	AT1G67310-AT1G67320
Chr1:25215750-25216099	hyper	17	0	NONE	NONE	NONE	NONE	NONE	NONE	AT1G67330-AT1G67340
Chr1:25235000-25235199	hyper	8	0	NONE	NONE	NONE	NONE	NONE	NONE	AT1G67340-AT1G67350
Chr1:25247850-25248099	hyper	7	0	AT1G67400	-	protein_coding_gene	Symbols: | ELMO/CED-12 family protein | chr1:25248099-25250664 REVERSE LENGTH=281	AT1TE82845|AT1TE82850	RC/Helitron;DNA/Mariner	NONE
Chr1:25260650-25261799	hyper	72	0	NONE	NONE	NONE	NONE	NONE	NONE	AT1G67420-AT1G67430
Chr1:25266700-25266949	hyper	11	0	AT1G67450	+	protein_coding_gene	Symbols: | F-box and associated interaction domains-containing protein | chr1:25266163-25267359 FORWARD LENGTH=398	NONE	NONE	NONE
Chr1:25324550-25324949	hyper	35	0	NONE	NONE	NONE	NONE	NONE	NONE	AT1G67560-AT1G67570
Chr1:25332550-25332849	hyper	21	0	NONE	NONE	NONE	NONE	NONE	NONE	AT1G67580-AT1G67590
Chr1:25333100-25333399	hyper	12	0	AT1G67590	-	protein_coding_gene	Symbols: | Remorin family protein | chr1:25333137-25334472 REVERSE LENGTH=347	NONE	NONE	NONE
Chr1:25349950-25350249	hyper	9	0	AT1G67635	+	protein_coding_gene	Symbols: | BEST Arabidopsis thaliana protein match is: phosphatidylinositol 3- and 4-kinase family protein (TAIR:AT1G27570.1); Has 50 Blast hits to 50 proteins in 8 species: Archae - 0; Bacteria - 0; Metazoa - 0; Fungi - 0; Plants - 50; Viruses - 0; Other Eukaryotes - 0 (source: NCBI BLink). | chr1:25349820-25350152 FORWARD LENGTH=110	NONE	NONE	NONE
Chr1:25357550-25357799	hyper	13	0	NONE	NONE	NONE	NONE	AT1TE83215	RC/Helitron	NONE
Chr1:25358650-25358949	hyper	8	0	NONE	NONE	NONE	NONE	NONE	NONE	AT1G67645-AT1G67650
Chr1:25378850-25380149	hyper	52	0	AT1G67710	-	protein_coding_gene	Symbols: ARR11 | response regulator 11 | chr1:25376994-25378905 REVERSE LENGTH=521	NONE	NONE	NONE
Chr1:25402850-25403199	hyper	12	0	AT1G67750	+	protein_coding_gene	Symbols: | Pectate lyase family protein | chr1:25401660-25403165 FORWARD LENGTH=408	NONE	NONE	NONE
Chr1:25449250-25449599	hyper	13	0	AT1G67870	-	protein_coding_gene	Symbols: | glycine-rich protein | chr1:25449593-25450943 REVERSE LENGTH=279	NONE	NONE	NONE
Chr1:25454000-25454199	hyper	8	0	AT1G67880	-	protein_coding_gene	Symbols: | beta-1,4-N-acetylglucosaminyltransferase family protein | chr1:25454081-25455453 REVERSE LENGTH=390	NONE	NONE	NONE
Chr1:25456300-25456649	hyper	18	0	NONE	NONE	NONE	NONE	NONE	NONE	AT1G67880-AT1G67890
Chr1:25495900-25496149	hyper	13	0	AT1G68010	+	protein_coding_gene	Symbols: HPR, ATHPR1 | hydroxypyruvate reductase | chr1:25493418-25495720 FORWARD LENGTH=386	AT1TE83640	RC/Helitron	NONE
Chr1:25525400-25525649	hyper	7	0	AT1G68110	+	protein_coding_gene	Symbols: | ENTH/ANTH/VHS superfamily protein | chr1:25524901-25526040 FORWARD LENGTH=379	NONE	NONE	NONE
Chr1:25536150-25536549	hyper	15	0	NONE	NONE	NONE	NONE	NONE	NONE	AT1G68130-AT1G68140
Chr1:25536800-25537099	hyper	9	0	NONE	NONE	NONE	NONE	NONE	NONE	AT1G68130-AT1G68140
Chr1:25565800-25566099	hyper	13	0	AT1G68210	+	protein_coding_gene	Symbols: APRR6, PRR6 | pseudo-response regulator 6 | chr1:25565983-25569302 FORWARD LENGTH=755	AT1TE83870|AT1TE83875	DNA/MuDR;RC/Helitron	NONE
Chr1:25569750-25570149	hyper	21	0	NONE	NONE	NONE	NONE	NONE	NONE	AT1G68210-AT1G68220
Chr1:25577750-25578099	hyper	15	0	NONE	NONE	NONE	NONE	AT1TE83900	RC/Helitron	NONE
Chr1:25580850-25581049	hyper	8	0	NONE	NONE	NONE	NONE	AT1TE83915	RC/Helitron	NONE
Chr1:25581400-25581899	hyper	22	0	NONE	NONE	NONE	NONE	AT1TE83915	RC/Helitron	NONE
Chr1:25584200-25584499	hyper	11	0	NONE	NONE	NONE	NONE	NONE	NONE	AT1G68250-AT1G68260
Chr1:25593400-25593749	hyper	14	0	AT1G68280	-	protein_coding_gene	Symbols: | Thioesterase superfamily protein | chr1:25592467-25593595 REVERSE LENGTH=188	NONE	NONE	NONE
Chr1:25594950-25595349	hyper	43	0	AT1G68285	+	transposable_element_gene		AT1TE83945|AT1TE83950	DNA/HAT;LTR/Gypsy	NONE
Chr1:25595800-25595999	hyper	9	0	NONE	NONE	NONE	NONE	NONE	NONE	AT1G68285-AT1G68290
Chr1:25618450-25618749	hyper	10	0	NONE	NONE	NONE	NONE	NONE	NONE	AT1G68350-AT1G68360
Chr1:25641900-25642099	hyper	7	0	NONE	NONE	NONE	NONE	NONE	NONE	AT1G68380-AT1G68390
Chr1:25672950-25673849	hyper	45	0	NONE	NONE	NONE	NONE	NONE	NONE	AT1G68460-AT1G68470
Chr1:25674150-25674499	hyper	17	0	NONE	NONE	NONE	NONE	AT1TE84180	DNA/MuDR	NONE
Chr1:25675250-25675799	hyper	19	0	NONE	NONE	NONE	NONE	AT1TE84185	RC/Helitron	NONE
Chr1:25676150-25676599	hyper	26	0	AT1G68470	-	protein_coding_gene	Symbols: | Exostosin family protein | chr1:25676545-25678267 REVERSE LENGTH=455	NONE	NONE	NONE
Chr1:25704800-25705149	hyper	13	0	NONE	NONE	NONE	NONE	AT1TE84265|AT1TE84270	RC/Helitron;RathE2_cons	NONE
Chr1:25718650-25719099	hyper	19	0	NONE	NONE	NONE	NONE	NONE	NONE	AT1G68530-AT1G68540
Chr1:25722100-25722399	hyper	9	0	NONE	NONE	NONE	NONE	AT1TE84330	RC/Helitron	NONE
Chr1:25729350-25729699	hyper	15	0	NONE	NONE	NONE	NONE	AT1TE84360	RC/Helitron	NONE
Chr1:25750650-25750899	hyper	16	0	NONE	NONE	NONE	NONE	NONE	NONE	AT1G68570-AT1G68580
Chr1:25752000-25752299	hyper	10	0	NONE	NONE	NONE	NONE	NONE	NONE	AT1G68570-AT1G68580
Chr1:25779400-25779699	hyper	18	0	NONE	NONE	NONE	NONE	AT1TE84520	RC/Helitron	NONE
Chr1:25780400-25780649	hyper	8	0	NONE	NONE	NONE	NONE	AT1TE84530	RC/Helitron	NONE
Chr1:25818900-25819599	hyper	32	2	NONE	NONE	NONE	NONE	NONE	NONE	AT1G68740-AT1G68750
Chr1:25831100-25831599	hyper	48	0	NONE	NONE	NONE	NONE	NONE	NONE	AT1G68770-AT1G68780
Chr1:25853600-25854049	hyper	17	0	NONE	NONE	NONE	NONE	NONE	NONE	AT1G68800-AT1G68810
Chr1:25881750-25882199	hyper	18	0	AT1G68840	+	protein_coding_gene	Symbols: RAV2, RAP2.8, TEM2, EDF2, AtRAV2 | related to ABI3/VP1 2 | chr1:25880442-25881500 FORWARD LENGTH=352	NONE	NONE	NONE
Chr1:25882600-25883049	hyper	33	0	AT1G68845	+	protein_coding_gene	Symbols: | unknown protein; Has 2 Blast hits to 2 proteins in 1 species: Archae - 0; Bacteria - 0; Metazoa - 0; Fungi - 0; Plants - 2; Viruses - 0; Other Eukaryotes - 0 (source: NCBI BLink). | chr1:25882434-25882918 FORWARD LENGTH=138	NONE	NONE	NONE
Chr1:25928050-25928399	hyper	17	0	AT1G68950	+	tRNA	tRNA	NONE	NONE	NONE
Chr1:25963150-25963549	hyper	17	0	NONE	NONE	NONE	NONE	AT1TE85075	RC/Helitron	NONE
Chr1:25977000-25977399	hyper	20	0	NONE	NONE	NONE	NONE	AT1TE85105|AT1TE85110	DNA/Harbinger;DNA/Mariner	NONE
Chr1:26009850-26010749	hyper	62	0	NONE	NONE	NONE	NONE	NONE	NONE	AT1G69180-AT1G69190
Chr1:26011100-26011449	hyper	9	0	NONE	NONE	NONE	NONE	NONE	NONE	AT1G69180-AT1G69190
Chr1:26035100-26035449	hyper	23	0	AT1G69250	+	protein_coding_gene	Symbols: | Nuclear transport factor 2 (NTF2) family protein with RNA binding (RRM-RBD-RNP motifs) domain | chr1:26033163-26035301 FORWARD LENGTH=427	AT1TE85290	RC/Helitron	NONE
Chr1:26083800-26084049	hyper	8	0	NONE	NONE	NONE	NONE	NONE	NONE	AT1G69380-AT1G69390
Chr1:26111250-26111599	hyper	19	0	NONE	NONE	NONE	NONE	NONE	NONE	AT1G69450-AT1G69460
Chr1:26121300-26121699	hyper	26	0	NONE	NONE	NONE	NONE	NONE	NONE	AT1G69485-AT1G69490
Chr1:26207350-26207599	hyper	7	0	NONE	NONE	NONE	NONE	NONE	NONE	AT1G69680-AT1G69690
Chr1:26315550-26315849	hyper	7	0	NONE	NONE	NONE	NONE	NONE	NONE	AT1G69860-AT1G69870
Chr1:26325000-26325549	hyper	58	0	NONE	NONE	NONE	NONE	NONE	NONE	AT1G69890-AT1G69900
Chr1:26335650-26335949	hyper	20	0	NONE	NONE	NONE	NONE	NONE	NONE	AT1G69920-AT1G69930
Chr1:26336100-26336399	hyper	13	0	NONE	NONE	NONE	NONE	NONE	NONE	AT1G69920-AT1G69930
Chr1:26344450-26345249	hyper	76	0	AT1G69940	-	protein_coding_gene	Symbols: ATPPME1, PPME1 | Pectin lyase-like superfamily protein | chr1:26343549-26344971 REVERSE LENGTH=361	NONE	NONE	NONE
Chr1:26359950-26360299	hyper	30	0	AT1G69990	-	protein_coding_gene	Symbols: | Leucine-rich repeat protein kinase family protein | chr1:26360235-26362010 REVERSE LENGTH=591	AT1TE86330|AT1TE86335|AT1TE86340	RC/Helitron;RC/Helitron;RC/Helitron	NONE
Chr1:26366400-26366649	hyper	7	0	NONE	NONE	NONE	NONE	AT1TE86360	LTR/Copia	NONE
Chr1:26371650-26371999	hyper	14	0	NONE	NONE	NONE	NONE	AT1TE86360|AT1TE86365	LTR/Copia;LTR/Copia	NONE
Chr1:26379400-26379749	hyper	13	0	AT1G70030	+	protein_coding_gene	Symbols: | Paired amphipathic helix (PAH2) superfamily protein | chr1:26379218-26380191 FORWARD LENGTH=160	NONE	NONE	NONE
Chr1:26380450-26380699	hyper	10	0	NONE	NONE	NONE	NONE	NONE	NONE	AT1G70030-AT1G70040
Chr1:26394800-26395499	hyper	33	0	AT1G70080	-	protein_coding_gene	Symbols: | Terpenoid cyclases/Protein prenyltransferases superfamily protein | chr1:26394669-26397565 REVERSE LENGTH=611	NONE	NONE	NONE
Chr1:26423500-26423949	hyper	23	0	AT1G70170	+	protein_coding_gene	Symbols: MMP | matrix metalloproteinase | chr1:26424005-26425141 FORWARD LENGTH=378	AT1TE86545	DNA	NONE
Chr1:26425950-26426249	hyper	17	0	NONE	NONE	NONE	NONE	NONE	NONE	AT1G70170-AT1G70180
Chr1:26511250-26511549	hyper	14	0	NONE	NONE	NONE	NONE	AT1TE86800|AT1TE86805	RC/Helitron;RC/Helitron	NONE
Chr1:26524850-26525499	hyper	34	0	NONE	NONE	NONE	NONE	NONE	NONE	AT1G70370-AT1G70380
Chr1:26527800-26528199	hyper	20	0	NONE	NONE	NONE	NONE	NONE	NONE	AT1G70380-AT1G70390
Chr1:26529200-26529549	hyper	12	0	AT1G70390	-	protein_coding_gene	Symbols: | F-box and associated interaction domains-containing protein | chr1:26529171-26530282 REVERSE LENGTH=332	NONE	NONE	NONE
Chr1:26530700-26530999	hyper	10	0	NONE	NONE	NONE	NONE	NONE	NONE	AT1G70390-AT1G70400
Chr1:26551200-26551599	hyper	35	0	NONE	NONE	NONE	NONE	AT1TE86940	RC/Helitron	NONE
Chr1:26554950-26555449	hyper	44	0	NONE	NONE	NONE	NONE	NONE	NONE	AT1G70450-AT1G70460
Chr1:26560700-26560999	hyper	11	0	NONE	NONE	NONE	NONE	NONE	NONE	AT1G70470-AT1G70480
Chr1:26602550-26602949	hyper	21	0	NONE	NONE	NONE	NONE	AT1TE87100	RC/Helitron	NONE
Chr1:26634650-26636049	hyper	86	0	NONE	NONE	NONE	NONE	NONE	NONE	AT1G70630-AT1G70640
Chr1:26650200-26650649	hyper	20	0	NONE	NONE	NONE	NONE	NONE	NONE	AT1G70680-AT1G70690
Chr1:26651150-26651599	hyper	22	0	NONE	NONE	NONE	NONE	NONE	NONE	AT1G70680-AT1G70690
Chr1:26678050-26678399	hyper	17	0	NONE	NONE	NONE	NONE	AT1TE87330	RC/Helitron	NONE
Chr1:26684700-26685149	hyper	30	0	NONE	NONE	NONE	NONE	NONE	NONE	AT1G70750-AT1G70760
Chr1:26699450-26699749	hyper	7	0	NONE	NONE	NONE	NONE	AT1TE87385	RC/Helitron	NONE
Chr1:26710450-26710799	hyper	14	0	AT1G70830	-	protein_coding_gene	Symbols: MLP28 | MLP-like protein 28 | chr1:26710203-26711395 REVERSE LENGTH=335	NONE	NONE	NONE
Chr1:26712050-26712249	hyper	7	0	NONE	NONE	NONE	NONE	NONE	NONE	AT1G70830-AT1G70840
Chr1:26713600-26714549	hyper	42	0	AT1G70840	-	protein_coding_gene	Symbols: MLP31 | MLP-like protein 31 | chr1:26713170-26714014 REVERSE LENGTH=171	NONE	NONE	NONE
Chr1:26716050-26716249	hyper	7	0	AT1G70850	-	protein_coding_gene	Symbols: MLP34 | MLP-like protein 34 | chr1:26715429-26716744 REVERSE LENGTH=316	NONE	NONE	NONE
Chr1:26716400-26716749	hyper	9	0	AT1G70850	-	protein_coding_gene	Symbols: MLP34 | MLP-like protein 34 | chr1:26715429-26716744 REVERSE LENGTH=316	NONE	NONE	NONE
Chr1:26719750-26720099	hyper	14	0	NONE	NONE	NONE	NONE	AT1TE87450	RC/Helitron	NONE
Chr1:26724900-26725149	hyper	9	0	AT1G70885	-	pseudogene	pseudogene	NONE	NONE	NONE
Chr1:26725950-26726499	hyper	25	0	AT1G70890	-	protein_coding_gene	Symbols: MLP43 | MLP-like protein 43 | chr1:26725912-26726489 REVERSE LENGTH=158	NONE	NONE	NONE
Chr1:26756100-26756499	hyper	27	0	AT1G70960	+	protein_coding_gene	Symbols: | F-box and associated interaction domains-containing protein | chr1:26756253-26757362 FORWARD LENGTH=369	NONE	NONE	NONE
Chr1:26761050-26761399	hyper	13	0	NONE	NONE	NONE	NONE	NONE	NONE	AT1G70970-AT1G70980
Chr1:26770850-26771699	hyper	84	0	NONE	NONE	NONE	NONE	AT1TE87610	DNA/HAT	NONE
Chr1:26773500-26773749	hyper	7	0	AT1G71002	-	miRNA	miRNA	NONE	NONE	NONE
Chr1:26909000-26909299	hyper	7	0	NONE	NONE	NONE	NONE	NONE	NONE	AT1G71390-AT1G71400
Chr1:26917850-26918199	hyper	10	1	AT1G71420	-	protein_coding_gene	Symbols: | Tetratricopeptide repeat (TPR)-like superfamily protein | chr1:26917822-26920059 REVERSE LENGTH=745	NONE	NONE	NONE
Chr1:26952600-26953549	hyper	56	0	AT1G71692	-	protein_coding_gene	Symbols: AGL12, XAL1 | AGAMOUS-like 12 | chr1:26952903-26954939 REVERSE LENGTH=211	NONE	NONE	NONE
Chr1:26955650-26955949	hyper	8	0	NONE	NONE	NONE	NONE	NONE	NONE	AT1G71692-AT1G71695
Chr1:26956100-26956749	hyper	27	0	NONE	NONE	NONE	NONE	NONE	NONE	AT1G71692-AT1G71695
Chr1:26959650-26960099	hyper	22	0	NONE	NONE	NONE	NONE	NONE	NONE	AT1G71692-AT1G71695
Chr1:26994500-26994849	hyper	17	0	NONE	NONE	NONE	NONE	AT1TE88320|AT1TE88325	DNA;RC/Helitron	NONE
Chr1:27008400-27008949	hyper	19	0	NONE	NONE	NONE	NONE	NONE	NONE	AT1G71810-AT1G71820
Chr1:27033750-27034099	hyper	10	0	AT1G71870	-	protein_coding_gene	Symbols: | MATE efflux family protein | chr1:27032456-27034895 REVERSE LENGTH=510	NONE	NONE	NONE
Chr1:27036750-27037399	hyper	40	0	NONE	NONE	NONE	NONE	NONE	NONE	AT1G71870-AT1G71880
Chr1:27059700-27059999	hyper	8	0	AT1G71890	+	protein_coding_gene	Symbols: SUC5, ATSUC5 | Major facilitator superfamily protein | chr1:27058492-27060573 FORWARD LENGTH=512	AT1TE88535	RC/Helitron	NONE
Chr1:27066300-27066799	hyper	25	0	NONE	NONE	NONE	NONE	NONE	NONE	AT1G71910-AT1G71920
Chr1:27068850-27069149	hyper	16	0	AT1G71920	+	protein_coding_gene	Symbols: HISN6B | HISTIDINE BIOSYNTHESIS 6B | chr1:27067168-27068999 FORWARD LENGTH=415	NONE	NONE	NONE
Chr1:27077600-27077899	hyper	11	0	AT1G71930	+	protein_coding_gene	Symbols: VND7, ANAC030 | vascular related NAC-domain protein 7 | chr1:27076205-27077829 FORWARD LENGTH=324	NONE	NONE	NONE
Chr1:27120700-27122199	hyper	84	0	AT1G72080	-	protein_coding_gene	Symbols: | unknown protein; FUNCTIONS IN: molecular_function unknown; INVOLVED IN: biological_process unknown; LOCATED IN: chloroplast; Has 30201 Blast hits to 17322 proteins in 780 species: Archae - 12; Bacteria - 1396; Metazoa - 17338; Fungi - 3422; Plants - 5037; Viruses - 0; Other Eukaryotes - 2996 (source: NCBI BLink). | chr1:27120304-27122761 REVERSE LENGTH=244	NONE	NONE	NONE
Chr1:27136450-27137049	hyper	65	0	NONE	NONE	NONE	NONE	NONE	NONE	AT1G72125-AT1G72130
Chr1:27177950-27178449	hyper	29	0	NONE	NONE	NONE	NONE	AT1TE88935	RC/Helitron	NONE
Chr1:27241300-27241699	hyper	16	0	NONE	NONE	NONE	NONE	AT1TE89140	RC/Helitron	NONE
Chr1:27334100-27334299	hyper	8	0	AT1G72580	-	protein_coding_gene	Symbols: | unknown protein; Has 3 Blast hits to 3 proteins in 2 species: Archae - 0; Bacteria - 0; Metazoa - 0; Fungi - 0; Plants - 3; Viruses - 0; Other Eukaryotes - 0 (source: NCBI BLink). | chr1:27334406-27334702 REVERSE LENGTH=98	NONE	NONE	NONE
Chr1:27429450-27429799	hyper	43	0	NONE	NONE	NONE	NONE	NONE	NONE	AT1G72880-AT1G72890
Chr1:27514800-27515099	hyper	17	0	AT1G73175	+	pseudogene	pseudogene	AT1TE90030	LINE/L1	NONE
Chr1:27531800-27532249	hyper	33	0	NONE	NONE	NONE	NONE	AT1TE90090	DNA/MuDR	NONE
Chr1:27534950-27535499	hyper	24	0	NONE	NONE	NONE	NONE	NONE	NONE	AT1G73210-AT1G73220
Chr1:27555850-27556499	hyper	24	0	AT1G73290	-	protein_coding_gene	Symbols: scpl5 | serine carboxypeptidase-like 5 | chr1:27556397-27558770 REVERSE LENGTH=438	AT1TE90170	LINE/L1	NONE
Chr1:27636850-27637099	hyper	8	0	NONE	NONE	NONE	NONE	NONE	NONE	AT1G73490-AT1G73500
Chr1:27667850-27668149	hyper	8	0	NONE	NONE	NONE	NONE	NONE	NONE	AT1G73590-AT1G73600
Chr1:27674950-27675249	hyper	15	0	AT1G73603	+	protein_coding_gene	Symbols: LCR64 | low-molecular-weight cysteine-rich 64 | chr1:27674360-27674911 FORWARD LENGTH=90	NONE	NONE	NONE
Chr1:27676700-27677049	hyper	14	0	AT1G73607	+	protein_coding_gene	Symbols: LCR65 | low-molecular-weight cysteine-rich 65 | chr1:27676261-27676752 FORWARD LENGTH=87	AT1TE90565|AT1TE90570	RC/Helitron;RC/Helitron	NONE
Chr1:27710200-27710499	hyper	22	0	NONE	NONE	NONE	NONE	NONE	NONE	AT1G73680-AT1G73687
Chr1:27710700-27710949	hyper	17	0	NONE	NONE	NONE	NONE	NONE	NONE	AT1G73680-AT1G73687
Chr1:27837750-27838049	hyper	8	0	NONE	NONE	NONE	NONE	NONE	NONE	AT1G74020-AT1G74030
Chr1:27855100-27855299	hyper	8	0	NONE	NONE	NONE	NONE	AT1TE91150	RC/Helitron	NONE
Chr1:27859050-27859349	hyper	10	0	NONE	NONE	NONE	NONE	NONE	NONE	AT1G74080-AT1G74088
Chr1:27860850-27861099	hyper	9	0	NONE	NONE	NONE	NONE	AT1TE91165	RC/Helitron	NONE
Chr1:27896750-27897149	hyper	20	0	NONE	NONE	NONE	NONE	NONE	NONE	AT1G74170-AT1G74180
Chr1:27933350-27933849	hyper	34	0	AT1G74290	+	protein_coding_gene	Symbols: | alpha/beta-Hydrolases superfamily protein | chr1:27931836-27934268 FORWARD LENGTH=371	AT1TE91400	DNA/HAT	NONE
Chr1:27951800-27952299	hyper	28	0	NONE	NONE	NONE	NONE	NONE	NONE	AT1G74350-AT1G74360
Chr1:27971550-27972049	hyper	26	0	NONE	NONE	NONE	NONE	NONE	NONE	AT1G74420-AT1G74430
Chr1:27972950-27973199	hyper	13	0	NONE	NONE	NONE	NONE	NONE	NONE	AT1G74420-AT1G74430
Chr1:27989150-27989499	hyper	9	0	AT1G74460	-	protein_coding_gene	Symbols: | GDSL-like Lipase/Acylhydrolase superfamily protein | chr1:27988150-27989765 REVERSE LENGTH=366	NONE	NONE	NONE
Chr1:27997550-27997949	hyper	15	0	NONE	NONE	NONE	NONE	NONE	NONE	AT1G74490-AT1G74500
Chr1:28002450-28002899	hyper	14	0	NONE	NONE	NONE	NONE	NONE	NONE	AT1G74500-AT1G74510
Chr1:28012650-28012949	hyper	8	0	NONE	NONE	NONE	NONE	NONE	NONE	AT1G74530-AT1G74540
Chr1:28238000-28238399	hyper	22	0	NONE	NONE	NONE	NONE	NONE	NONE	AT1G75230-AT1G75240
Chr1:28293550-28294049	hyper	24	0	NONE	NONE	NONE	NONE	NONE	NONE	AT1G75390-AT1G75394
Chr1:28331650-28331999	hyper	29	0	NONE	NONE	NONE	NONE	NONE	NONE	AT1G75470-AT1G75480
Chr1:28349350-28349599	hyper	7	0	NONE	NONE	NONE	NONE	NONE	NONE	AT1G75510-AT1G75520
Chr1:28397150-28397449	hyper	12	0	NONE	NONE	NONE	NONE	NONE	NONE	AT1G75620-AT1G75630
Chr1:28399400-28400299	hyper	83	0	NONE	NONE	NONE	NONE	NONE	NONE	AT1G75620-AT1G75630
Chr1:28443050-28443399	hyper	12	0	NONE	NONE	NONE	NONE	NONE	NONE	AT1G75750-AT1G75760
Chr1:28448800-28449799	hyper	84	0	NONE	NONE	NONE	NONE	NONE	NONE	AT1G75760-AT1G75770
Chr1:28456950-28457199	hyper	7	0	AT1G75790	-	protein_coding_gene	Symbols: sks18 | SKU5 similar 18 | chr1:28454980-28457388 REVERSE LENGTH=545	NONE	NONE	NONE
Chr1:28470050-28470299	hyper	15	0	NONE	NONE	NONE	NONE	NONE	NONE	AT1G75820-AT1G75830
Chr1:28494600-28494949	hyper	8	0	AT1G75890	+	protein_coding_gene	Symbols: | GDSL-like Lipase/Acylhydrolase superfamily protein | chr1:28493051-28495047 FORWARD LENGTH=379	NONE	NONE	NONE
Chr1:28502300-28502499	hyper	8	0	AT1G75910	+	protein_coding_gene	Symbols: EXL4 | extracellular lipase 4 | chr1:28501511-28503096 FORWARD LENGTH=343	NONE	NONE	NONE
Chr1:28582200-28582549	hyper	14	0	NONE	NONE	NONE	NONE	AT1TE93510|AT1TE93515|AT1TE93520	RC/Helitron;RC/Helitron;RC/Helitron	NONE
Chr1:28607450-28607849	hyper	18	0	AT1G76250	-	protein_coding_gene	Symbols: | unknown protein; INVOLVED IN: biological_process unknown; LOCATED IN: endomembrane system; EXPRESSED IN: 6 plant structures; EXPRESSED DURING: 4 anthesis, petal differentiation and expansion stage; Has 74 Blast hits to 74 proteins in 16 species: Archae - 0; Bacteria - 0; Metazoa - 1; Fungi - 0; Plants - 69; Viruses - 0; Other Eukaryotes - 4 (source: NCBI BLink). | chr1:28606561-2860894…	NONE	NONE	NONE
Chr1:28613800-28613999	hyper	8	0	AT1G76270	-	protein_coding_gene	Symbols: | O-fucosyltransferase family protein | chr1:28613554-28616537 REVERSE LENGTH=572	NONE	NONE	NONE
Chr1:28671050-28671399	hyper	12	0	NONE	NONE	NONE	NONE	NONE	NONE	AT1G76410-AT1G76420
Chr1:28702600-28702949	hyper	14	0	NONE	NONE	NONE	NONE	NONE	NONE	AT1G76490-AT1G76500
Chr1:28707300-28707599	hyper	15	0	NONE	NONE	NONE	NONE	NONE	NONE	AT1G76500-AT1G76510
Chr1:28731500-28731799	hyper	23	0	NONE	NONE	NONE	NONE	NONE	NONE	AT1G76570-AT1G76580
Chr1:28828600-28828849	hyper	9	0	NONE	NONE	NONE	NONE	AT1TE94305	RC/Helitron	NONE
Chr1:28830350-28830749	hyper	21	0	NONE	NONE	NONE	NONE	NONE	NONE	AT1G76800-AT1G76810
Chr1:28843300-28843549	hyper	11	0	NONE	NONE	NONE	NONE	NONE	NONE	AT1G76820-AT1G76830
Chr1:28913650-28913849	hyper	7	0	NONE	NONE	NONE	NONE	AT1TE94570	DNA/HAT	NONE
Chr1:28965650-28966149	hyper	21	0	AT1G77100	-	protein_coding_gene	Symbols: | Peroxidase superfamily protein | chr1:28965772-28967066 REVERSE LENGTH=336	NONE	NONE	NONE
Chr1:28994700-28995099	hyper	19	0	NONE	NONE	NONE	NONE	AT1TE94830	DNA/MuDR	NONE
Chr1:29007850-29008499	hyper	82	0	NONE	NONE	NONE	NONE	NONE	NONE	AT1G77200-AT1G77210
Chr1:29037350-29037699	hyper	12	0	NONE	NONE	NONE	NONE	NONE	NONE	AT1G77280-AT1G77290
Chr1:29069800-29070049	hyper	7	0	AT1G77340	-	protein_coding_gene	Symbols: | Pentatricopeptide repeat (PPR) superfamily protein | chr1:29068620-29069828 REVERSE LENGTH=402	NONE	NONE	NONE
Chr1:29125850-29126199	hyper	20	0	NONE	NONE	NONE	NONE	AT1TE95255|AT1TE95260	DNA/Pogo;RC/Helitron	NONE
Chr1:29249650-29250749	hyper	119	0	AT1G77790	-	protein_coding_gene	Symbols: | Glycosyl hydrolase superfamily protein | chr1:29250692-29251976 REVERSE LENGTH=346	NONE	NONE	NONE
Chr1:29263850-29264349	hyper	42	0	AT1G77820	+	transposable_element_gene		AT1TE95740	LINE/L1	NONE
Chr1:29265050-29265399	hyper	13	0	NONE	NONE	NONE	NONE	NONE	NONE	AT1G77820-AT1G77830
Chr1:29286050-29286449	hyper	23	0	AT1G77880	-	protein_coding_gene	Symbols: | Galactose oxidase/kelch repeat superfamily protein | chr1:29286675-29287067 REVERSE LENGTH=130	NONE	NONE	NONE
Chr1:29312200-29312699	hyper	29	0	AT1G77960	-	protein_coding_gene	Symbols: | unknown protein; BEST Arabidopsis thaliana protein match is: unknown protein (TAIR:AT1G28630.4); Has 13187 Blast hits to 6837 proteins in 407 species: Archae - 0; Bacteria - 447; Metazoa - 4509; Fungi - 1333; Plants - 399; Viruses - 45; Other Eukaryotes - 6454 (source: NCBI BLink). | chr1:29310465-29312973 REVERSE LENGTH=420	NONE	NONE	NONE
Chr1:29320650-29320999	hyper	12	0	AT1G77990	-	protein_coding_gene	Symbols: AST56, SULTR2;2 | STAS domain / Sulfate transporter family | chr1:29317965-29323249 REVERSE LENGTH=677	AT1TE95915|AT1TE95920|AT1TE95925	RC/Helitron;RC/Helitron;RC/Helitron	NONE
Chr1:29325550-29325899	hyper	13	0	NONE	NONE	NONE	NONE	NONE	NONE	AT1G77992-AT1G78000
Chr1:29380750-29381299	hyper	44	0	NONE	NONE	NONE	NONE	NONE	NONE	AT1G78095-AT1G78100
Chr1:29496100-29496449	hyper	21	0	NONE	NONE	NONE	NONE	NONE	NONE	AT1G78390-AT1G78400
Chr1:29496700-29496899	hyper	7	0	NONE	NONE	NONE	NONE	NONE	NONE	AT1G78390-AT1G78400
Chr1:29523100-29523349	hyper	8	0	AT1G78470	+	protein_coding_gene	Symbols: | BEST Arabidopsis thaliana protein match is: F-box family protein (TAIR:AT1G67390.1); Has 40 Blast hits to 40 proteins in 4 species: Archae - 0; Bacteria - 0; Metazoa - 0; Fungi - 0; Plants - 40; Viruses - 0; Other Eukaryotes - 0 (source: NCBI BLink). | chr1:29521770-29522996 FORWARD LENGTH=342	AT1TE96570	RC/Helitron	NONE
Chr1:29526800-29527299	hyper	21	0	NONE	NONE	NONE	NONE	AT1TE96575	RC/Helitron	NONE
Chr1:29532600-29532849	hyper	8	0	AT1G78500	+	protein_coding_gene	Symbols: | Terpenoid cyclases family protein | chr1:29531646-29535177 FORWARD LENGTH=767	NONE	NONE	NONE
Chr1:29590350-29590699	hyper	26	2	NONE	NONE	NONE	NONE	NONE	NONE	AT1G78660-AT1G78670
Chr1:29611300-29611549	hyper	10	0	AT1G78740	-	protein_coding_gene	Symbols: | RNI-like superfamily protein | chr1:29610494-29611438 REVERSE LENGTH=287	NONE	NONE	NONE
Chr1:29612450-29612649	hyper	7	0	NONE	NONE	NONE	NONE	NONE	NONE	AT1G78740-AT1G78750
Chr1:29612850-29613149	hyper	10	0	AT1G78750	-	protein_coding_gene	Symbols: | F-box/RNI-like superfamily protein | chr1:29613122-29614695 REVERSE LENGTH=458	NONE	NONE	NONE
Chr1:29696150-29696549	hyper	17	0	AT1G78960	+	protein_coding_gene	Symbols: ATLUP2, LUP2 | lupeol synthase 2 | chr1:29696722-29701024 FORWARD LENGTH=763	NONE	NONE	NONE
Chr1:29775150-29775499	hyper	26	0	AT1G79150	-	protein_coding_gene	Symbols: | binding | chr1:29772716-29777874 REVERSE LENGTH=830	AT1TE97395	DNA/En-Spm	NONE
Chr1:29782750-29783249	hyper	39	0	NONE	NONE	NONE	NONE	NONE	NONE	AT1G79170-AT1G79180
Chr1:29879150-29879799	hyper	42	0	AT1G79430	-	protein_coding_gene	Symbols: APL, WDY | Homeodomain-like superfamily protein | chr1:29877521-29878850 REVERSE LENGTH=293	AT1TE97720	DNA/MuDR	NONE
Chr1:30068550-30068849	hyper	9	0	NONE	NONE	NONE	NONE	AT1TE98340	RC/Helitron	NONE
Chr1:30199800-30200049	hyper	13	0	NONE	NONE	NONE	NONE	NONE	NONE	AT1G80330-AT1G80340
Chr1:30255500-30255749	hyper	10	0	NONE	NONE	NONE	NONE	AT1TE98920|AT1TE98925	RC/Helitron;RC/Helitron	NONE
Chr1:30354450-30354749	hyper	7	0	NONE	NONE	NONE	NONE	NONE	NONE	AT1G80760-AT1G80770
Chr1:30380900-30381349	hyper	17	0	NONE	NONE	NONE	NONE	AT1TE99340	DNA/HAT	NONE
Chr2:114500-114749	hyper	12	0	NONE	NONE	NONE	NONE	AT2TE00355	RC/Helitron	NONE
Chr2:128050-128299	hyper	8	0	NONE	NONE	NONE	NONE	AT2TE00425	RC/Helitron	NONE
Chr2:138450-138799	hyper	13	0	NONE	NONE	NONE	NONE	AT2TE00480	LINE?	NONE
Chr2:145250-145599	hyper	15	0	NONE	NONE	NONE	NONE	NONE	NONE	AT2G01275-AT2G01280
Chr2:150700-151199	hyper	20	0	AT2G01300	-	protein_coding_gene	Symbols: | unknown protein; BEST Arabidopsis thaliana protein match is: unknown protein (TAIR:AT1G15010.1); Has 73 Blast hits to 73 proteins in 12 species: Archae - 0; Bacteria - 0; Metazoa - 0; Fungi - 0; Plants - 73; Viruses - 0; Other Eukaryotes - 0 (source: NCBI BLink). | chr2:151221-151691 REVERSE LENGTH=156	AT2TE00530	DNA/MuDR	NONE
Chr2:153300-153599	hyper	15	0	NONE	NONE	NONE	NONE	NONE	NONE	AT2G01310-AT2G01320
Chr2:171250-171599	hyper	11	0	NONE	NONE	NONE	NONE	NONE	NONE	AT2G01372-AT2G01390
Chr2:177200-177449	hyper	10	0	NONE	NONE	NONE	NONE	NONE	NONE	AT2G01410-AT2G01420
Chr2:187500-187849	hyper	11	0	AT2G01430	-	protein_coding_gene	Symbols: ATHB17, ATHB-17, HB17 | homeobox-leucine zipper protein 17 | chr2:187798-190369 REVERSE LENGTH=275	NONE	NONE	NONE
Chr2:203750-203949	hyper	7	0	NONE	NONE	NONE	NONE	AT2TE00790	DNA/Tc1	NONE
Chr2:204750-205199	hyper	23	0	NONE	NONE	NONE	NONE	NONE	NONE	AT2G01450-AT2G01460
Chr2:215050-215699	hyper	23	0	NONE	NONE	NONE	NONE	AT2TE00850	RC/Helitron	NONE
Chr2:237750-238049	hyper	13	0	NONE	NONE	NONE	NONE	AT2TE00960	RC/Helitron	NONE
Chr2:240550-240799	hyper	10	0	NONE	NONE	NONE	NONE	AT2TE00975|AT2TE00980	RC/Helitron;RC/Helitron	NONE
Chr2:254500-254849	hyper	13	0	NONE	NONE	NONE	NONE	AT2TE01035	RC/Helitron	NONE
Chr2:258550-258899	hyper	13	0	NONE	NONE	NONE	NONE	NONE	NONE	AT2G01570-AT2G01580
Chr2:265950-266149	hyper	8	0	NONE	NONE	NONE	NONE	AT2TE01075	LINE/L1	NONE
Chr2:267400-267899	hyper	26	0	AT2G01590	+	protein_coding_gene	Symbols: CRR3 | chlororespiratory reduction 3 | chr2:266675-267379 FORWARD LENGTH=174	AT2TE01080	LINE/L1	NONE
Chr2:268250-268449	hyper	7	0	NONE	NONE	NONE	NONE	NONE	NONE	AT2G01590-AT2G01600
Chr2:274800-275149	hyper	11	0	AT2G01610	-	protein_coding_gene	Symbols: | Plant invertase/pectin methylesterase inhibitor superfamily protein | chr2:274124-274792 REVERSE LENGTH=222	NONE	NONE	NONE
Chr2:275300-275499	hyper	8	0	NONE	NONE	NONE	NONE	NONE	NONE	AT2G01610-AT2G01620
Chr2:275650-275849	hyper	8	0	NONE	NONE	NONE	NONE	AT2TE01120	RathE1_cons	NONE
Chr2:287150-287449	hyper	9	0	NONE	NONE	NONE	NONE	AT2TE01165|AT2TE01170	RC/Helitron;DNA/MuDR	NONE
Chr2:288000-289149	hyper	46	0	NONE	NONE	NONE	NONE	AT2TE01180|AT2TE01185	RC/Helitron;DNA/Tc1	NONE
Chr2:289400-289649	hyper	9	0	NONE	NONE	NONE	NONE	NONE	NONE	AT2G01650-AT2G01660
Chr2:293750-294049	hyper	12	0	NONE	NONE	NONE	NONE	AT2TE01205|AT2TE01210|AT2TE01215	RC/Helitron;RC/Helitron;RC/Helitron	NONE
Chr2:300250-300449	hyper	8	0	NONE	NONE	NONE	NONE	NONE	NONE	AT2G01670-AT2G01680
Chr2:301200-301399	hyper	7	0	NONE	NONE	NONE	NONE	NONE	NONE	AT2G01670-AT2G01680
Chr2:303450-303649	hyper	16	0	NONE	NONE	NONE	NONE	AT2TE01265	LINE/L1	NONE
Chr2:305550-305799	hyper	12	0	NONE	NONE	NONE	NONE	AT2TE01275	SINE	NONE
Chr2:314250-314549	hyper	10	0	NONE	NONE	NONE	NONE	AT2TE01310	RC/Helitron	NONE
Chr2:323850-324099	hyper	10	0	AT2G01730	+	protein_coding_gene	Symbols: ATCPSF73-II, EDA26, CPSF73-II | cleavage and polyadenylation specificity factor 73 kDa subunit-II | chr2:320597-323845 FORWARD LENGTH=613	AT2TE01350	DNA/HAT	NONE
Chr2:340550-340799	hyper	10	0	NONE	NONE	NONE	NONE	NONE	NONE	AT2G01780-AT2G01790
Chr2:353100-353299	hyper	15	0	NONE	NONE	NONE	NONE	NONE	NONE	AT2G01810-AT2G01818
Chr2:379550-379799	hyper	13	0	NONE	NONE	NONE	NONE	NONE	NONE	AT2G01840-AT2G01850
Chr2:396700-396949	hyper	7	0	AT2G01890	-	protein_coding_gene	Symbols: PAP8, ATPAP8 | purple acid phosphatase 8 | chr2:396985-399168 REVERSE LENGTH=335	AT2TE01630|AT2TE01635	RC/Helitron;RC/Helitron	NONE
Chr2:398850-399049	hyper	8	0	AT2G01890	-	protein_coding_gene	Symbols: PAP8, ATPAP8 | purple acid phosphatase 8 | chr2:396985-399168 REVERSE LENGTH=335	NONE	NONE	NONE
Chr2:399650-399999	hyper	13	0	NONE	NONE	NONE	NONE	NONE	NONE	AT2G01890-AT2G01900
Chr2:402450-402749	hyper	13	0	NONE	NONE	NONE	NONE	AT2TE01665	RC/Helitron	NONE
Chr2:403150-403449	hyper	15	0	NONE	NONE	NONE	NONE	AT2TE01670	RathE2_cons	NONE
Chr2:407000-407299	hyper	9	0	AT2G01900	+	protein_coding_gene	Symbols: | DNAse I-like superfamily protein | chr2:406136-408933 FORWARD LENGTH=417	NONE	NONE	NONE
Chr2:409050-409349	hyper	10	0	NONE	NONE	NONE	NONE	NONE	NONE	AT2G01900-AT2G01905
Chr2:421400-421799	hyper	35	0	AT2G01913	-	protein_coding_gene	Symbols: | unknown protein; Has 35333 Blast hits to 34131 proteins in 2444 species: Archae - 798; Bacteria - 22429; Metazoa - 974; Fungi - 991; Plants - 531; Viruses - 0; Other Eukaryotes - 9610 (source: NCBI BLink). | chr2:421927-422569 REVERSE LENGTH=138	AT2TE01760	DNA/HAT	NONE
Chr2:426100-426699	hyper	40	0	AT2G01920	+	protein_coding_gene	Symbols: | ENTH/VHS/GAT family protein | chr2:426052-426990 FORWARD LENGTH=312	NONE	NONE	NONE
Chr2:438800-439149	hyper	29	0	NONE	NONE	NONE	NONE	NONE	NONE	AT2G01940-AT2G01950
Chr2:447900-448249	hyper	17	0	NONE	NONE	NONE	NONE	NONE	NONE	AT2G01950-AT2G01960
Chr2:448750-448999	hyper	7	0	NONE	NONE	NONE	NONE	NONE	NONE	AT2G01950-AT2G01960
Chr2:455000-455499	hyper	40	0	NONE	NONE	NONE	NONE	NONE	NONE	AT2G01970-AT2G01973
Chr2:456250-456599	hyper	17	0	NONE	NONE	NONE	NONE	NONE	NONE	AT2G01973-AT2G01980
Chr2:466300-466599	hyper	7	0	AT2G01990	-	protein_coding_gene	Symbols: | unknown protein; BEST Arabidopsis thaliana protein match is: unknown protein (TAIR:AT1G14630.1); Has 118 Blast hits to 118 proteins in 14 species: Archae - 0; Bacteria - 0; Metazoa - 0; Fungi - 0; Plants - 118; Viruses - 0; Other Eukaryotes - 0 (source: NCBI BLink). | chr2:465197-466497 REVERSE LENGTH=213	NONE	NONE	NONE
Chr2:473550-473799	hyper	7	0	NONE	NONE	NONE	NONE	NONE	NONE	AT2G02000-AT2G02010
Chr2:485050-485399	hyper	13	0	NONE	NONE	NONE	NONE	NONE	NONE	AT2G02030-AT2G02040
Chr2:486600-487099	hyper	24	0	NONE	NONE	NONE	NONE	NONE	NONE	AT2G02030-AT2G02040
Chr2:511450-511749	hyper	10	0	NONE	NONE	NONE	NONE	AT2TE02190	RC/Helitron	NONE
Chr2:559850-560199	hyper	17	0	NONE	NONE	NONE	NONE	AT2TE02430	SINE	NONE
Chr2:563450-563699	hyper	8	0	NONE	NONE	NONE	NONE	NONE	NONE	AT2G02180-AT2G02190
Chr2:564700-564999	hyper	7	0	NONE	NONE	NONE	NONE	NONE	NONE	AT2G02180-AT2G02190
Chr2:582850-583049	hyper	8	0	NONE	NONE	NONE	NONE	AT2TE02475	DNA/MuDR	NONE
Chr2:583300-583649	hyper	15	0	NONE	NONE	NONE	NONE	NONE	NONE	AT2G02210-AT2G02220
Chr2:599750-600349	hyper	14	0	NONE	NONE	NONE	NONE	NONE	NONE	AT2G02270-AT2G02280
Chr2:609850-610199	hyper	11	0	AT2G02310	-	protein_coding_gene	Symbols: AtPP2-B6, PP2-B6 | phloem protein 2-B6 | chr2:608759-610130 REVERSE LENGTH=307	NONE	NONE	NONE
Chr2:612400-612649	hyper	8	0	NONE	NONE	NONE	NONE	NONE	NONE	AT2G02320-AT2G02330
Chr2:613350-613649	hyper	10	0	NONE	NONE	NONE	NONE	AT2TE02600	RC/Helitron	NONE
Chr2:614400-614799	hyper	20	0	AT2G02330	-	pseudogene	pseudogene	NONE	NONE	NONE
Chr2:617850-618149	hyper	7	0	AT2G02350	-	protein_coding_gene	Symbols: SKIP3, AtPP2-B9 | SKP1 interacting partner 3 | chr2:617972-618809 REVERSE LENGTH=191	NONE	NONE	NONE
Chr2:625100-625449	hyper	13	0	NONE	NONE	NONE	NONE	AT2TE02655|AT2TE02660	RC/Helitron;DNA	NONE
Chr2:640900-641149	hyper	9	0	NONE	NONE	NONE	NONE	NONE	NONE	AT2G02440-AT2G02450
Chr2:641350-641599	hyper	11	0	NONE	NONE	NONE	NONE	NONE	NONE	AT2G02440-AT2G02450
Chr2:642700-642899	hyper	7	0	NONE	NONE	NONE	NONE	AT2TE02740	DNA/MuDR	NONE
Chr2:655300-655499	hyper	7	0	NONE	NONE	NONE	NONE	AT2TE02805	RC/Helitron	NONE
Chr2:669750-670049	hyper	16	0	AT2G02498	+	protein_coding_gene	Symbols: | unknown protein; FUNCTIONS IN: molecular_function unknown; INVOLVED IN: biological_process unknown; LOCATED IN: endomembrane system; BEST Arabidopsis thaliana protein match is: unknown protein (TAIR:AT2G02490.1); Has 97 Blast hits to 69 proteins in 24 species: Archae - 0; Bacteria - 0; Metazoa - 9; Fungi - 10; Plants - 45; Viruses - 0; Other Eukaryotes - 33 (source: NCBI BLink). | chr2…	NONE	NONE	NONE
Chr2:676050-676549	hyper	21	0	NONE	NONE	NONE	NONE	AT2TE02910	RC/Helitron	NONE
Chr2:721600-721899	hyper	17	0	NONE	NONE	NONE	NONE	AT2TE03130	RC/Helitron	NONE
Chr2:725650-725849	hyper	7	0	NONE	NONE	NONE	NONE	NONE	NONE	AT2G02630-AT2G02640
Chr2:728050-728399	hyper	10	0	NONE	NONE	NONE	NONE	AT2TE03160	RC/Helitron	NONE
Chr2:729400-729799	hyper	22	0	NONE	NONE	NONE	NONE	AT2TE03170	RC/Helitron	NONE
Chr2:730350-730699	hyper	13	0	NONE	NONE	NONE	NONE	NONE	NONE	AT2G02630-AT2G02640
Chr2:733900-734499	hyper	29	0	AT2G02640	+	protein_coding_gene	Symbols: | Cysteine/Histidine-rich C1 domain family protein | chr2:732388-734271 FORWARD LENGTH=627	NONE	NONE	NONE
Chr2:735300-735599	hyper	10	0	AT2G02650	+	protein_coding_gene	Symbols: | Ribonuclease H-like superfamily protein | chr2:735411-736546 FORWARD LENGTH=365	NONE	NONE	NONE
Chr2:737050-737449	hyper	20	0	NONE	NONE	NONE	NONE	AT2TE03205|AT2TE03210	RC/Helitron;DNA/MuDR	NONE
Chr2:742350-742899	hyper	26	0	AT2G02670	+	pseudogene	pseudogene	AT2TE03240	DNA/HAT	NONE
Chr2:748600-748949	hyper	8	0	NONE	NONE	NONE	NONE	NONE	NONE	AT2G02680-AT2G02690
Chr2:752000-752449	hyper	36	0	NONE	NONE	NONE	NONE	NONE	NONE	AT2G02690-AT2G02700
Chr2:754050-754349	hyper	18	0	NONE	NONE	NONE	NONE	NONE	NONE	AT2G02690-AT2G02700
Chr2:763050-763349	hyper	16	0	AT2G02720	+	protein_coding_gene	Symbols: | Pectate lyase family protein | chr2:763173-764834 FORWARD LENGTH=455	NONE	NONE	NONE
Chr2:767950-768149	hyper	7	0	NONE	NONE	NONE	NONE	AT2TE03370	RC/Helitron	NONE
Chr2:786250-786649	hyper	14	0	NONE	NONE	NONE	NONE	AT2TE03465	RC/Helitron	NONE
Chr2:793950-794449	hyper	25	0	NONE	NONE	NONE	NONE	AT2TE03495|AT2TE03500	RC/Helitron;RC/Helitron	NONE
Chr2:796300-796649	hyper	15	0	AT2G02800|AT2G02795	-|+	protein_coding_gene|protein_coding_gene	Symbols: APK2B | protein kinase 2B | chr2:796889-799250 REVERSE LENGTH=426;Symbols: | unknown protein; Has 30201 Blast hits to 17322 proteins in 780 species: Archae - 12; Bacteria - 1396; Metazoa - 17338; Fungi - 3422; Plants - 5037; Viruses - 0; Other Eukaryotes - 2996 (source: NCBI BLink). | chr2:795896-796492 FORWARD LENGTH=168	NONE	NONE	NONE
Chr2:810950-811499	hyper	44	0	NONE	NONE	NONE	NONE	AT2TE03575	RC/Helitron	NONE
Chr2:818450-818849	hyper	15	0	NONE	NONE	NONE	NONE	NONE	NONE	AT2G02830-AT2G02835
Chr2:857050-857499	hyper	36	0	NONE	NONE	NONE	NONE	NONE	NONE	AT2G02950-AT2G02955
Chr2:858050-858399	hyper	12	0	NONE	NONE	NONE	NONE	NONE	NONE	AT2G02950-AT2G02955
Chr2:858900-859249	hyper	15	0	NONE	NONE	NONE	NONE	AT2TE03810|AT2TE03815	DNA/MuDR;DNA/MuDR	NONE
Chr2:877250-878349	hyper	61	0	NONE	NONE	NONE	NONE	NONE	NONE	AT2G03000-AT2G03010
Chr2:888850-889199	hyper	15	0	NONE	NONE	NONE	NONE	AT2TE03975	RC/Helitron	NONE
Chr2:892500-892699	hyper	7	0	NONE	NONE	NONE	NONE	NONE	NONE	AT2G03030-AT2G03040
Chr2:899450-899749	hyper	12	0	AT2G03050	-	protein_coding_gene	Symbols: EMB93, SOLDAT10 | Mitochondrial transcription termination factor family protein | chr2:900094-900945 REVERSE LENGTH=283	NONE	NONE	NONE
Chr2:905550-905799	hyper	17	0	AT2G03070	+	protein_coding_gene	Symbols: MED8 | mediator subunit 8 | chr2:905978-908792 FORWARD LENGTH=524	NONE	NONE	NONE
Chr2:915250-915499	hyper	10	0	NONE	NONE	NONE	NONE	AT2TE04090|AT2TE04095	DNA/MuDR;RC/Helitron	NONE
Chr2:920800-921149	hyper	16	0	NONE	NONE	NONE	NONE	AT2TE04115	DNA/MuDR	NONE
Chr2:921350-921699	hyper	13	0	NONE	NONE	NONE	NONE	NONE	NONE	AT2G03090-AT2G03100
Chr2:962400-962749	hyper	10	0	NONE	NONE	NONE	NONE	AT2TE04300	RC/Helitron	NONE
Chr2:992600-993299	hyper	31	0	NONE	NONE	NONE	NONE	AT2TE04440	LINE?	NONE
Chr2:998950-999299	hyper	13	0	NONE	NONE	NONE	NONE	AT2TE04470|AT2TE04475	DNA/HAT;RC/Helitron	NONE
Chr2:1000600-1000999	hyper	23	0	AT2G03290|AT2G03291	+|-	protein_coding_gene|pseudogene	Symbols: | emp24/gp25L/p24 family/GOLD family protein | chr2:999422-1000434 FORWARD LENGTH=213;pseudogene	NONE	NONE	NONE
Chr2:1004250-1004599	hyper	13	0	NONE	NONE	NONE	NONE	NONE	NONE	AT2G03300-AT2G03310
Chr2:1010150-1010399	hyper	9	0	AT2G03330	+	protein_coding_gene	Symbols: | unknown protein; BEST Arabidopsis thaliana protein match is: unknown protein (TAIR:AT3G11810.1); Has 370 Blast hits to 370 proteins in 33 species: Archae - 0; Bacteria - 0; Metazoa - 0; Fungi - 0; Plants - 368; Viruses - 0; Other Eukaryotes - 2 (source: NCBI BLink). | chr2:1008460-1014122 FORWARD LENGTH=385	AT2TE04515	RC/Helitron	NONE
Chr2:1021550-1021899	hyper	17	0	NONE	NONE	NONE	NONE	AT2TE04555	LINE/L1	NONE
Chr2:1027250-1027599	hyper	26	0	NONE	NONE	NONE	NONE	NONE	NONE	AT2G03370-AT2G03380
Chr2:1027750-1027999	hyper	8	0	NONE	NONE	NONE	NONE	AT2TE04580	RC/Helitron	NONE
Chr2:1037600-1037799	hyper	12	0	AT2G03430	-	protein_coding_gene	Symbols: | Ankyrin repeat family protein | chr2:1036192-1037536 REVERSE LENGTH=240	AT2TE04630	RC/Helitron	NONE
Chr2:1038950-1039149	hyper	7	0	NONE	NONE	NONE	NONE	AT2TE04635	RC/Helitron	NONE
Chr2:1048000-1048349	hyper	19	0	NONE	NONE	NONE	NONE	AT2TE04670|AT2TE04675	RC/Helitron;RC/Helitron	NONE
Chr2:1049400-1050199	hyper	41	1	NONE	NONE	NONE	NONE	AT2TE04675|AT2TE04680	RC/Helitron;RC/Helitron	NONE
Chr2:1057300-1057549	hyper	10	0	NONE	NONE	NONE	NONE	NONE	NONE	AT2G03490-AT2G03500
Chr2:1059450-1059749	hyper	15	0	AT2G03500	+	protein_coding_gene	Symbols: | Homeodomain-like superfamily protein | chr2:1059926-1062259 FORWARD LENGTH=432	AT2TE04730	RC/Helitron	NONE
Chr2:1107350-1107749	hyper	15	0	NONE	NONE	NONE	NONE	NONE	NONE	AT2G03640-AT2G03650
Chr2:1112100-1112349	hyper	11	0	NONE	NONE	NONE	NONE	AT2TE05025	RC/Helitron	NONE
Chr2:1160350-1160649	hyper	17	0	NONE	NONE	NONE	NONE	AT2TE05245	LINE/L1	NONE
Chr2:1168600-1168999	hyper	22	0	NONE	NONE	NONE	NONE	NONE	NONE	AT2G03822-AT2G03830
Chr2:1174550-1174749	hyper	9	0	NONE	NONE	NONE	NONE	NONE	NONE	AT2G03840-AT2G03850
Chr2:1178650-1179199	hyper	38	0	NONE	NONE	NONE	NONE	AT2TE05320	RC/Helitron	NONE
Chr2:1179350-1179699	hyper	13	0	NONE	NONE	NONE	NONE	NONE	NONE	AT2G03860-AT2G03870
Chr2:1190500-1190749	hyper	10	0	NONE	NONE	NONE	NONE	AT2TE05380	LTR/Copia	NONE
Chr2:1233150-1233449	hyper	18	0	AT2G03950	-	transposable_element_gene		AT2TE05545|AT2TE05550	Unassigned;RC/Helitron	NONE
Chr2:1244100-1244499	hyper	14	0	NONE	NONE	NONE	NONE	NONE	NONE	AT2G03958-AT2G03960
Chr2:1246600-1246799	hyper	9	0	AT2G03960	-	pseudogene	pseudogene	NONE	NONE	NONE
Chr2:1257900-1258349	hyper	17	0	NONE	NONE	NONE	NONE	AT2TE05710	DNA/Harbinger	NONE
Chr2:1262450-1262799	hyper	10	0	AT2G03980	+	protein_coding_gene	Symbols: | GDSL-like Lipase/Acylhydrolase superfamily protein | chr2:1260907-1262408 FORWARD LENGTH=367	NONE	NONE	NONE
Chr2:1263450-1263849	hyper	18	0	NONE	NONE	NONE	NONE	AT2TE05740|AT2TE05745|AT2TE05750	RC/Helitron;RC/Helitron;DNA/MuDR	NONE
Chr2:1264300-1264849	hyper	24	0	NONE	NONE	NONE	NONE	AT2TE05755	DNA/MuDR	NONE
Chr2:1272250-1272449	hyper	8	0	NONE	NONE	NONE	NONE	AT2TE05765	LINE/L1	NONE
Chr2:1275850-1276199	hyper	10	0	NONE	NONE	NONE	NONE	NONE	NONE	AT2G04020-AT2G04025
Chr2:1277750-1277999	hyper	11	0	NONE	NONE	NONE	NONE	AT2TE05785	RathE2_cons	NONE
Chr2:1279150-1279399	hyper	7	0	NONE	NONE	NONE	NONE	NONE	NONE	AT2G04025-AT2G04030
Chr2:1280400-1280799	hyper	14	0	NONE	NONE	NONE	NONE	NONE	NONE	AT2G04025-AT2G04030
Chr2:1290000-1290199	hyper	8	0	AT2G04032	+	protein_coding_gene	Symbols: ZIP7 | zinc transporter 7 precursor | chr2:1289944-1291251 FORWARD LENGTH=365	NONE	NONE	NONE
Chr2:1326400-1326849	hyper	23	0	NONE	NONE	NONE	NONE	AT2TE06040	DNA/En-Spm	NONE
Chr2:1330600-1331449	hyper	40	0	NONE	NONE	NONE	NONE	AT2TE06045|AT2TE06050	RC/Helitron;RC/Helitron	NONE
Chr2:1340050-1340249	hyper	7	0	NONE	NONE	NONE	NONE	NONE	NONE	AT2G04050-AT2G04060
Chr2:1359750-1359999	hyper	15	0	NONE	NONE	NONE	NONE	AT2TE06200	LTR/Copia	NONE
Chr2:1380100-1380449	hyper	16	0	NONE	NONE	NONE	NONE	AT2TE06325	LINE/L1	NONE
Chr2:1393450-1393649	hyper	7	0	NONE	NONE	NONE	NONE	AT2TE06390	LTR/Copia	NONE
Chr2:1403550-1403799	hyper	11	0	AT2G04160	-	protein_coding_gene	Symbols: AIR3 | Subtilisin-like serine endopeptidase family protein | chr2:1401450-1407694 REVERSE LENGTH=772	NONE	NONE	NONE
Chr2:1404600-1404849	hyper	9	0	AT2G04160	-	protein_coding_gene	Symbols: AIR3 | Subtilisin-like serine endopeptidase family protein | chr2:1401450-1407694 REVERSE LENGTH=772	AT2TE06420|AT2TE06425	DNA/MuDR;RC/Helitron	NONE
Chr2:1407700-1408099	hyper	20	0	AT2G04160	-	protein_coding_gene	Symbols: AIR3 | Subtilisin-like serine endopeptidase family protein | chr2:1401450-1407694 REVERSE LENGTH=772	NONE	NONE	NONE
Chr2:1426850-1427199	hyper	14	0	NONE	NONE	NONE	NONE	NONE	NONE	AT2G04180-AT2G04190
Chr2:1468850-1469299	hyper	21	0	NONE	NONE	NONE	NONE	NONE	NONE	AT2G04240-AT2G04250
Chr2:1469950-1470199	hyper	13	0	NONE	NONE	NONE	NONE	NONE	NONE	AT2G04250-AT2G04260
Chr2:1472050-1472399	hyper	15	0	NONE	NONE	NONE	NONE	AT2TE06820	DNA/En-Spm	NONE
Chr2:1473450-1473799	hyper	11	0	NONE	NONE	NONE	NONE	AT2TE06825	RathE2_cons	NONE
Chr2:1474050-1474399	hyper	12	0	NONE	NONE	NONE	NONE	NONE	NONE	AT2G04260-AT2G04270
Chr2:1490550-1490799	hyper	8	0	AT2G04290	-	transposable_element_gene		AT2TE06885|AT2TE06890	LINE/L1;LINE/L1	NONE
Chr2:1497400-1497649	hyper	8	0	NONE	NONE	NONE	NONE	NONE	NONE	AT2G04300-AT2G04305
Chr2:1497950-1498249	hyper	8	0	NONE	NONE	NONE	NONE	NONE	NONE	AT2G04300-AT2G04305
Chr2:1500200-1500449	hyper	13	0	NONE	NONE	NONE	NONE	NONE	NONE	AT2G04300-AT2G04305
Chr2:1519200-1519549	hyper	8	0	AT2G04350|AT2G04360	+|-	protein_coding_gene|protein_coding_gene	Symbols: LACS8 | AMP-dependent synthetase and ligase family protein | chr2:1516086-1519178 FORWARD LENGTH=720;Symbols: | unknown protein; FUNCTIONS IN: molecular_function unknown; LOCATED IN: chloroplast; EXPRESSED IN: 22 plant structures; EXPRESSED DURING: 13 growth stages; Has 35333 Blast hits to 34131 proteins in 2444 species: Archae - 798; Bacteria - 22429; Metazoa - 974; Fungi - 991; Plants …	NONE	NONE	NONE
Chr2:1520950-1521149	hyper	10	0	AT2G04360	-	protein_coding_gene	Symbols: | unknown protein; FUNCTIONS IN: molecular_function unknown; LOCATED IN: chloroplast; EXPRESSED IN: 22 plant structures; EXPRESSED DURING: 13 growth stages; Has 35333 Blast hits to 34131 proteins in 2444 species: Archae - 798; Bacteria - 22429; Metazoa - 974; Fungi - 991; Plants - 531; Viruses - 0; Other Eukaryotes - 9610 (source: NCBI BLink). | chr2:1519645-1521030 REVERSE LENGTH=320	AT2TE06990	RC/Helitron	NONE
Chr2:1525450-1525949	hyper	21	0	AT2G04378|AT2G04380	-|+	protein_coding_gene|protein_coding_gene	Symbols: | Beta-galactosidase related protein | chr2:1525738-1526169 REVERSE LENGTH=143;Symbols: | unknown protein; Has 2 Blast hits to 2 proteins in 1 species: Archae - 0; Bacteria - 0; Metazoa - 0; Fungi - 0; Plants - 2; Viruses - 0; Other Eukaryotes - 0 (source: NCBI BLink). | chr2:1525642-1526502 FORWARD LENGTH=143	NONE	NONE	NONE
Chr2:1530600-1531049	hyper	43	0	NONE	NONE	NONE	NONE	AT2TE07055	RC/Helitron	NONE
Chr2:1536900-1537149	hyper	10	0	AT2G04425	-	protein_coding_gene	Symbols: LCR82 | low-molecular-weight cysteine-rich 82 | chr2:1536975-1537504 REVERSE LENGTH=101	NONE	NONE	NONE
Chr2:1546850-1547299	hyper	18	0	NONE	NONE	NONE	NONE	AT2TE07130|AT2TE07135	RC/Helitron;RC/Helitron	NONE
Chr2:1562250-1562649	hyper	17	0	NONE	NONE	NONE	NONE	NONE	NONE	AT2G04490-AT2G04495
Chr2:1568600-1569099	hyper	16	1	AT2G04500	+	protein_coding_gene	Symbols: | Cysteine/Histidine-rich C1 domain family protein | chr2:1568492-1569979 FORWARD LENGTH=495	NONE	NONE	NONE
Chr2:1597900-1598249	hyper	13	0	NONE	NONE	NONE	NONE	AT2TE07360	RC/Helitron	NONE
Chr2:1599300-1599549	hyper	10	0	NONE	NONE	NONE	NONE	NONE	NONE	AT2G04570-AT2G04580
Chr2:1605500-1605749	hyper	10	0	NONE	NONE	NONE	NONE	NONE	NONE	AT2G04580-AT2G04590
Chr2:1609650-1609999	hyper	17	0	AT2G04600|AT2G04610	-|+	transposable_element_gene|pseudogene	;pseudogene	NONE	NONE	NONE
Chr2:1618300-1618499	hyper	7	0	AT2G04625	-	transposable_element_gene		AT2TE07485	LINE/L1	NONE
Chr2:1637500-1637999	hyper	38	0	AT2G04675	-	protein_coding_gene	Symbols: | unknown protein; Has 3 Blast hits to 3 proteins in 1 species: Archae - 0; Bacteria - 0; Metazoa - 0; Fungi - 0; Plants - 3; Viruses - 0; Other Eukaryotes - 0 (source: NCBI BLink). | chr2:1637643-1637846 REVERSE LENGTH=67	NONE	NONE	NONE
Chr2:1638850-1639549	hyper	18	0	NONE	NONE	NONE	NONE	AT2TE07555	RC/Helitron	NONE
Chr2:1643500-1643949	hyper	29	0	NONE	NONE	NONE	NONE	AT2TE07590|AT2TE07595|AT2TE07600	DNA;DNA;DNA/MuDR	NONE
Chr2:1648850-1649049	hyper	7	0	NONE	NONE	NONE	NONE	NONE	NONE	AT2G04700-AT2G04710
Chr2:1662450-1662649	hyper	7	0	AT2G04750	-	protein_coding_gene	Symbols: | Actin binding Calponin homology (CH) domain-containing protein | chr2:1659762-1662748 REVERSE LENGTH=652	NONE	NONE	NONE
Chr2:1663550-1663849	hyper	15	0	NONE	NONE	NONE	NONE	AT2TE07705|AT2TE07710	RC/Helitron;RC/Helitron	NONE
Chr2:1668400-1668749	hyper	16	0	NONE	NONE	NONE	NONE	AT2TE07725	LINE/L1	NONE
Chr2:1682350-1682749	hyper	16	0	NONE	NONE	NONE	NONE	AT2TE07790|AT2TE07795	RC/Helitron;LTR/Copia	NONE
Chr2:1684000-1684299	hyper	18	0	NONE	NONE	NONE	NONE	NONE	NONE	AT2G04795-AT2G04800
Chr2:1696100-1696449	hyper	16	0	NONE	NONE	NONE	NONE	NONE	NONE	AT2G04830-AT2G04840
Chr2:1715550-1715849	hyper	18	0	NONE	NONE	NONE	NONE	AT2TE07950|AT2TE07955	LINE/L1;DNA/MuDR	NONE
Chr2:1727400-1727899	hyper	27	0	NONE	NONE	NONE	NONE	AT2TE08030|AT2TE08035	LINE/L1;LTR/Copia	NONE
Chr2:1736200-1736549	hyper	11	1	AT2G04940	-	protein_coding_gene	Symbols: | scramblase-related | chr2:1736671-1740254 REVERSE LENGTH=392	NONE	NONE	NONE
Chr2:1740400-1740699	hyper	14	0	NONE	NONE	NONE	NONE	AT2TE08090|AT2TE08095	DNA/MuDR;DNA/MuDR	NONE
Chr2:1775850-1776149	hyper	9	0	NONE	NONE	NONE	NONE	AT2TE08175|AT2TE08180	RC/Helitron;RC/Helitron	NONE
Chr2:1821900-1822099	hyper	11	0	NONE	NONE	NONE	NONE	AT2TE08345	DNA/Harbinger	NONE
Chr2:1858700-1858949	hyper	10	0	AT2G05160	-	protein_coding_gene	Symbols: | CCCH-type zinc fingerfamily protein with RNA-binding domain | chr2:1859011-1860931 REVERSE LENGTH=536	NONE	NONE	NONE
Chr2:1866700-1867099	hyper	18	0	NONE	NONE	NONE	NONE	NONE	NONE	AT2G05160-AT2G05170
Chr2:1878800-1879099	hyper	15	0	AT2G05190	+	pseudogene	pseudogene	AT2TE08645	RC/Helitron	NONE
Chr2:1897150-1897799	hyper	34	0	NONE	NONE	NONE	NONE	AT2TE08735	RC/Helitron	NONE
Chr2:1903700-1904249	hyper	28	0	NONE	NONE	NONE	NONE	AT2TE08765|AT2TE08770|AT2TE08775	RC/Helitron;RC/Helitron;RC/Helitron	NONE
Chr2:1917050-1917249	hyper	7	0	NONE	NONE	NONE	NONE	NONE	NONE	AT2G05250-AT2G05260
Chr2:1928300-1928649	hyper	12	0	AT2G05294	-	protein_coding_gene	Symbols: | unknown protein; LOCATED IN: endomembrane system; Has 30201 Blast hits to 17322 proteins in 780 species: Archae - 12; Bacteria - 1396; Metazoa - 17338; Fungi - 3422; Plants - 5037; Viruses - 0; Other Eukaryotes - 2996 (source: NCBI BLink). | chr2:1928530-1928622 REVERSE LENGTH=30	NONE	NONE	NONE
Chr2:1938200-1938499	hyper	10	0	NONE	NONE	NONE	NONE	NONE	NONE	AT2G05320-AT2G05330
Chr2:1939450-1939699	hyper	9	0	AT2G05330	-	protein_coding_gene	Symbols: | BTB/POZ domain-containing protein | chr2:1938618-1939470 REVERSE LENGTH=215	NONE	NONE	NONE
Chr2:1942800-1943399	hyper	23	0	AT2G05335	+	protein_coding_gene	Symbols: SCRL15 | SCR-like 15 | chr2:1942557-1943042 FORWARD LENGTH=101	AT2TE08935	RathE1_cons	NONE
Chr2:1969750-1970099	hyper	11	0	NONE	NONE	NONE	NONE	NONE	NONE	AT2G05380-AT2G05390
Chr2:1977200-1977549	hyper	11	0	AT2G05410	+	protein_coding_gene	Symbols: | TRAF-like family protein | chr2:1977490-1978553 FORWARD LENGTH=265	AT2TE09115	RathE3_cons	NONE
Chr2:1983200-1983549	hyper	11	0	NONE	NONE	NONE	NONE	NONE	NONE	AT2G05410-AT2G05420
Chr2:1990750-1991199	hyper	20	0	NONE	NONE	NONE	NONE	AT2TE09190	DNA/MuDR	NONE
Chr2:1992350-1992599	hyper	8	0	NONE	NONE	NONE	NONE	AT2TE09195	DNA/MuDR	NONE
Chr2:1992750-1992949	hyper	7	0	NONE	NONE	NONE	NONE	AT2TE09195	DNA/MuDR	NONE
Chr2:2012750-2012949	hyper	8	0	NONE	NONE	NONE	NONE	NONE	NONE	AT2G05490-AT2G05500
Chr2:2013400-2013799	hyper	15	0	NONE	NONE	NONE	NONE	AT2TE09235	LTR/Copia	NONE
Chr2:2015400-2015699	hyper	8	0	AT2G05500	-	protein_coding_gene	Symbols: | unknown protein; Has 1 Blast hits to 1 proteins in 1 species: Archae - 0; Bacteria - 0; Metazoa - 0; Fungi - 0; Plants - 1; Viruses - 0; Other Eukaryotes - 0 (source: NCBI BLink). | chr2:2014368-2015406 REVERSE LENGTH=88	NONE	NONE	NONE
Chr2:2018850-2019199	hyper	11	0	NONE	NONE	NONE	NONE	NONE	NONE	AT2G05510-AT2G05518
Chr2:2054250-2054749	hyper	20	0	NONE	NONE	NONE	NONE	NONE	NONE	AT2G05570-AT2G05580
Chr2:2057300-2057649	hyper	14	0	NONE	NONE	NONE	NONE	AT2TE09385	RC/Helitron	NONE
Chr2:2070100-2070799	hyper	33	0	NONE	NONE	NONE	NONE	NONE	NONE	AT2G05590-AT2G05600
Chr2:2072950-2073249	hyper	8	0	AT2G05600	+	protein_coding_gene	Symbols: | F-box associated ubiquitination effector family protein | chr2:2072646-2073547 FORWARD LENGTH=239	NONE	NONE	NONE
Chr2:2073700-2074199	hyper	23	0	NONE	NONE	NONE	NONE	AT2TE09490	LINE/L1	NONE
Chr2:2082400-2082699	hyper	19	0	NONE	NONE	NONE	NONE	AT2TE09510	RC/Helitron	NONE
Chr2:2121350-2121649	hyper	8	0	NONE	NONE	NONE	NONE	NONE	NONE	AT2G05670-AT2G05680
Chr2:2173950-2174249	hyper	10	0	NONE	NONE	NONE	NONE	AT2TE09990|AT2TE09995|AT2TE10000	RC/Helitron;RC/Helitron;RC/Helitron	NONE
Chr2:2201700-2201999	hyper	13	0	NONE	NONE	NONE	NONE	NONE	NONE	AT2G05790-AT2G05800
Chr2:2212250-2212499	hyper	10	0	NONE	NONE	NONE	NONE	NONE	NONE	AT2G05803-AT2G05810
Chr2:2213550-2213749	hyper	7	0	NONE	NONE	NONE	NONE	NONE	NONE	AT2G05803-AT2G05810
Chr2:2231950-2232249	hyper	18	0	AT2G05830	+	protein_coding_gene	Symbols: | NagB/RpiA/CoA transferase-like superfamily protein | chr2:2229759-2231839 FORWARD LENGTH=374	NONE	NONE	NONE
Chr2:2233850-2234199	hyper	14	0	AT2G05840	+	protein_coding_gene	Symbols: PAA2 | 20S proteasome subunit PAA2 | chr2:2234226-2236053 FORWARD LENGTH=246	AT2TE10340|AT2TE10345	DNA/MuDR;DNA/MuDR	NONE
Chr2:2272650-2273799	hyper	60	0	NONE	NONE	NONE	NONE	AT2TE10490	LINE/L1	NONE
Chr2:2283750-2284199	hyper	19	0	NONE	NONE	NONE	NONE	AT2TE10510	DNA/MuDR	NONE
Chr2:2284700-2285349	hyper	29	0	NONE	NONE	NONE	NONE	AT2TE10520|AT2TE10525	RC/Helitron;DNA	NONE
Chr2:2292250-2292549	hyper	10	0	NONE	NONE	NONE	NONE	NONE	NONE	AT2G05940-AT2G05950
Chr2:2307500-2307849	hyper	13	0	AT2G05960	+	transposable_element_gene		AT2TE10625|AT2TE10630	DNA/HAT;DNA/HAT	NONE
Chr2:2312450-2312749	hyper	8	0	NONE	NONE	NONE	NONE	AT2TE10655|AT2TE10660|AT2TE10665	DNA/MuDR;DNA/MuDR;DNA/MuDR	NONE
Chr2:2318500-2318849	hyper	18	0	AT2G05985	+	transposable_element_gene		AT2TE10685|AT2TE10690	LINE/L1;LINE/L1	NONE
Chr2:2321900-2322299	hyper	24	0	AT2G05990	+	protein_coding_gene	Symbols: MOD1, ENR1 | NAD(P)-binding Rossmann-fold superfamily protein | chr2:2322876-2324867 FORWARD LENGTH=390	AT2TE10690	LINE/L1	NONE
Chr2:2325350-2325599	hyper	9	0	NONE	NONE	NONE	NONE	AT2TE10730|AT2TE10735	RC/Helitron;RC/Helitron	NONE
Chr2:2326500-2326949	hyper	33	0	AT2G05995	+	other_RNA	other_RNA	AT2TE10735|AT2TE10740	RC/Helitron;RC/Helitron	NONE
Chr2:2346550-2347299	hyper	32	0	NONE	NONE	NONE	NONE	AT2TE10820|AT2TE10825	DNA/MuDR;DNA/MuDR	NONE
Chr2:2349300-2349499	hyper	10	0	AT2G06025	+	protein_coding_gene	Symbols: | Acyl-CoA N-acyltransferases (NAT) superfamily protein | chr2:2350231-2351898 FORWARD LENGTH=288	AT2TE10835	DNA/Mariner	NONE
Chr2:2362300-2362549	hyper	9	0	AT2G06050	-	protein_coding_gene	Symbols: OPR3, DDE1 | oxophytodienoate-reductase 3 | chr2:2359240-2361971 REVERSE LENGTH=391	NONE	NONE	NONE
Chr2:2363100-2363549	hyper	21	0	NONE	NONE	NONE	NONE	AT2TE10900	RC/Helitron	NONE
Chr2:2413000-2413349	hyper	15	0	NONE	NONE	NONE	NONE	NONE	NONE	AT2G06166-AT2G06170
Chr2:2455250-2455849	hyper	18	0	NONE	NONE	NONE	NONE	AT2TE11165|AT2TE11175|AT2TE11180	RC/Helitron;RC/Helitron;RC/Helitron	NONE
Chr2:2456700-2457349	hyper	23	0	NONE	NONE	NONE	NONE	AT2TE11165|AT2TE11180	RC/Helitron;RC/Helitron	NONE
Chr2:2584650-2585099	hyper	31	0	AT2G06510	+	protein_coding_gene	Symbols: ATRPA1A, RPA1A, RPA70A, ATRPA70A | replication protein A 1A | chr2:2585215-2587601 FORWARD LENGTH=640	AT2TE11600	LTR/Copia	NONE
Chr2:2610900-2611249	hyper	17	0	AT2G06560	+	transposable_element_gene		AT2TE11735|AT2TE11740	LTR/Copia;LTR/Copia	NONE
Chr2:2638450-2638799	hyper	15	0	NONE	NONE	NONE	NONE	NONE	NONE	AT2G06590-AT2G06600
Chr2:2657400-2657699	hyper	9	0	NONE	NONE	NONE	NONE	AT2TE11860	DNA/Pogo	NONE
Chr2:2698500-2698699	hyper	7	0	NONE	NONE	NONE	NONE	NONE	NONE	AT2G06760-AT2G06770
Chr2:2738150-2738349	hyper	8	0	NONE	NONE	NONE	NONE	AT2TE12110	LTR/Copia	NONE
Chr2:2756200-2756899	hyper	26	0	NONE	NONE	NONE	NONE	AT2TE12175|AT2TE12180	RC/Helitron;DNA	NONE
Chr2:2760050-2760549	hyper	22	0	NONE	NONE	NONE	NONE	AT2TE12200	RC/Helitron	NONE
Chr2:2760950-2761349	hyper	19	0	NONE	NONE	NONE	NONE	NONE	NONE	AT2G06845-AT2G06850
Chr2:2765600-2765999	hyper	32	0	AT2G06850	+	protein_coding_gene	Symbols: EXGT-A1, EXT, XTH4 | xyloglucan endotransglucosylase/hydrolase 4 | chr2:2763619-2765490 FORWARD LENGTH=296	AT2TE12225	DNA/MuDR	NONE
Chr2:2867000-2867349	hyper	12	0	NONE	NONE	NONE	NONE	NONE	NONE	AT2G06950-AT2G06960
Chr2:2893550-2893849	hyper	15	0	NONE	NONE	NONE	NONE	AT2TE12625	DNA/MuDR	NONE
Chr2:2902100-2902349	hyper	15	0	AT2G07000	-	protein_coding_gene	Symbols: | unknown protein; Has 1 Blast hits to 1 proteins in 1 species: Archae - 0; Bacteria - 0; Metazoa - 0; Fungi - 0; Plants - 1; Viruses - 0; Other Eukaryotes - 0 (source: NCBI BLink). | chr2:2901920-2902012 REVERSE LENGTH=30	AT2TE12660	LTR/Copia	NONE
Chr2:2918800-2919099	hyper	9	0	AT2G07040	+	protein_coding_gene	Symbols: ATPRK2A, PRK2A | Leucine-rich repeat protein kinase family protein | chr2:2916621-2918760 FORWARD LENGTH=647	AT2TE12735	RC/Helitron	NONE
Chr2:2939250-2939849	hyper	23	0	NONE	NONE	NONE	NONE	NONE	NONE	AT2G07080-AT2G07090
Chr2:2961000-2961299	hyper	9	0	NONE	NONE	NONE	NONE	AT2TE12880|AT2TE12885|AT2TE12890	RC/Helitron;LTR/Copia;RC/Helitron	NONE
Chr2:2974750-2974949	hyper	12	0	NONE	NONE	NONE	NONE	NONE	NONE	AT2G07160-AT2G07170
Chr2:2979850-2980049	hyper	7	0	NONE	NONE	NONE	NONE	AT2TE12990	DNA/HAT	NONE
Chr2:3045100-3045399	hyper	11	0	NONE	NONE	NONE	NONE	NONE	NONE	AT2G07330-AT2G07340
Chr2:3167650-3167899	hyper	7	0	NONE	NONE	NONE	NONE	NONE	NONE	AT2G07550-AT2G07560
Chr2:3514050-3514399	hyper	12	0	NONE	NONE	NONE	NONE	AT2TE15325|AT2TE15330	RC/Helitron;LTR/Copia	NONE
Chr2:3522550-3522799	hyper	7	0	NONE	NONE	NONE	NONE	NONE	NONE	AT2G07689-AT2G07690
[truncated: 4,464 more rows]

## Sheet: rdd
List of DMRs in rdd identified by whole genome bisulfite sequencing.
[truncated: 9,199 more rows]
