# Supplementary material for: The cytosolic Fe-S cluster assembly component MET18 is required for the full enzymatic activity of ROS1 in active DNA demethylation
Source: Sci Rep. 2016 May 19;6:26443. doi: 10.1038/srep26443 (PMC4872223; doi:10.1038/srep26443)
Supplement: Supplementary Table 3 [file srep26443-s4.xls]

## Sheet: met18-2
Supplementary Table 3. List of hypo-DMRs in the CHH context in met18-2, nrpd1-3 and nrpe1-11.
Position	type	hyper_DMP	hypo_DMP	overlap-gene	Strand	Gene_type	GeneAnnot	overlap-TE	TEFamily	Intergenic	overlap-nrpd1	overlap-nrpe1
Chr1:10173100-10173399	hypo	0	8	NONE	NONE	NONE	NONE	NONE	NONE	AT1G29110-AT1G29120	overlap	overlap
Chr1:10206600-10207099	hypo	1	19	NONE	NONE	NONE	NONE	AT1TE32945	DNA/HAT	NONE	overlap	overlap
Chr1:10507000-10507249	hypo	0	12	NONE	NONE	NONE	NONE	AT1TE33955	DNA/MuDR	NONE	overlap	overlap
Chr1:10598000-10598349	hypo	0	10	NONE	NONE	NONE	NONE	AT1TE34295|AT1TE34300	RC/Helitron;RC/Helitron	NONE	overlap	overlap
Chr1:10652650-10652999	hypo	0	15	NONE	NONE	NONE	NONE	AT1TE34445	RC/Helitron	NONE	overlap	overlap
Chr1:10659250-10659599	hypo	1	11	NONE	NONE	NONE	NONE	NONE	NONE	AT1G30270-AT1G30280	NONE	NONE
Chr1:10802900-10803199	hypo	0	16	NONE	NONE	NONE	NONE	AT1TE34895	DNA/MuDR	NONE	overlap	overlap
Chr1:10915050-10915299	hypo	1	11	NONE	NONE	NONE	NONE	AT1TE35250	DNA/HAT	NONE	overlap	overlap
Chr1:10983350-10983699	hypo	0	12	NONE	NONE	NONE	NONE	AT1TE35465	LTR/Gypsy	NONE	overlap	overlap
Chr1:11006600-11006799	hypo	0	9	NONE	NONE	NONE	NONE	AT1TE35540	RathE3_cons	NONE	overlap	overlap
Chr1:11152800-11152999	hypo	2	7	NONE	NONE	NONE	NONE	AT1TE36050|AT1TE36055	RC/Helitron;RC/Helitron	NONE	NONE	NONE
Chr1:11305950-11306149	hypo	1	7	AT1G31570	-	transposable_element_gene		AT1TE36570	DNA/En-Spm	NONE	NONE	NONE
Chr1:11334200-11334499	hypo	0	10	NONE	NONE	NONE	NONE	AT1TE36660	RC/Helitron	NONE	NONE	NONE
Chr1:11384950-11385249	hypo	0	10	NONE	NONE	NONE	NONE	AT1TE36820	RC/Helitron	NONE	NONE	NONE
Chr1:11409000-11409349	hypo	1	13	NONE	NONE	NONE	NONE	AT1TE36890	RC/Helitron	NONE	overlap	overlap
Chr1:11490400-11490649	hypo	0	8	NONE	NONE	NONE	NONE	AT1TE37170	RC/Helitron	NONE	overlap	overlap
Chr1:11517400-11517749	hypo	0	12	NONE	NONE	NONE	NONE	AT1TE37260	RC/Helitron	NONE	overlap	overlap
Chr1:11527150-11527399	hypo	0	8	NONE	NONE	NONE	NONE	AT1TE37310	RC/Helitron	NONE	NONE	NONE
Chr1:11536500-11536799	hypo	0	9	NONE	NONE	NONE	NONE	AT1TE37340	DNA/HAT	NONE	NONE	NONE
Chr1:11661250-11661549	hypo	6	10	NONE	NONE	NONE	NONE	NONE	NONE	AT1G32330-AT1G32337	overlap	overlap
Chr1:11661950-11662149	hypo	0	8	AT1G32337	+	protein_coding_gene	Symbols: | unknown protein; BEST Arabidopsis thaliana protein match is: unknown protein (TAIR:AT3G46390.1); Has 35333 Blast hits to 34131 proteins in 2444 species: Archae - 798; Bacteria - 22429; Metazoa - 974; Fungi - 991; Plants - 531; Viruses - 0; Other Eukaryotes - 9610 (source: NCBI BLink). | chr1:11661815-11662122 FORWARD LENGTH=52	NONE	NONE	NONE	overlap	overlap
Chr1:11708350-11708549	hypo	0	7	NONE	NONE	NONE	NONE	AT1TE37925	RC/Helitron	NONE	NONE	NONE
Chr1:11754750-11754949	hypo	0	7	NONE	NONE	NONE	NONE	AT1TE38090	DNA/MuDR	NONE	overlap	overlap
Chr1:11808000-11808299	hypo	0	12	NONE	NONE	NONE	NONE	NONE	NONE	AT1G32640-AT1G32650	overlap	overlap
Chr1:11834650-11834849	hypo	0	7	NONE	NONE	NONE	NONE	AT1TE38345	DNA/MuDR	NONE	overlap	overlap
Chr1:11835700-11835999	hypo	0	15	AT1G32720	+	protein_coding_gene	Symbols: | Cytochrome C oxidase polypeptide VIB family protein | chr1:11834902-11836631 FORWARD LENGTH=183	AT1TE38350	DNA/MuDR	NONE	NONE	NONE
Chr1:11889750-11889949	hypo	1	8	AT1G32820	+	transposable_element_gene		AT1TE38530	DNA/MuDR	NONE	NONE	NONE
Chr1:11890800-11890999	hypo	1	7	NONE	NONE	NONE	NONE	AT1TE38530	DNA/MuDR	NONE	NONE	NONE
Chr1:1194400-1194749	hypo	0	15	AT1G04425	+	other_RNA	other_RNA	AT1TE03900	RC/Helitron	NONE	overlap	overlap
Chr1:12015100-12015299	hypo	1	7	NONE	NONE	NONE	NONE	NONE	NONE	AT1G33120-AT1G33130	NONE	NONE
Chr1:12016050-12016299	hypo	1	7	NONE	NONE	NONE	NONE	AT1TE38940	DNA/En-Spm	NONE	NONE	NONE
Chr1:12019400-12019599	hypo	0	9	NONE	NONE	NONE	NONE	AT1TE38940	DNA/En-Spm	NONE	NONE	overlap
Chr1:12084250-12084449	hypo	0	9	NONE	NONE	NONE	NONE	AT1TE39165	RC/Helitron	NONE	overlap	overlap
Chr1:12133100-12133449	hypo	0	14	NONE	NONE	NONE	NONE	AT1TE39340	RathE1_cons	NONE	overlap	overlap
Chr1:12136450-12136799	hypo	0	11	NONE	NONE	NONE	NONE	AT1TE39350|AT1TE39355|AT1TE39360	RC/Helitron;RC/Helitron;RC/Helitron	NONE	overlap	overlap
Chr1:12166850-12167099	hypo	1	12	NONE	NONE	NONE	NONE	AT1TE39495	LTR/Gypsy	NONE	overlap	overlap
Chr1:12175800-12176049	hypo	0	9	AT1G33580	-	transposable_element_gene		AT1TE39515	DNA/En-Spm	NONE	NONE	NONE
Chr1:12240350-12240649	hypo	0	10	NONE	NONE	NONE	NONE	AT1TE39750|AT1TE39755	RC/Helitron;RC/Helitron	NONE	overlap	overlap
Chr1:12249000-12249499	hypo	0	25	NONE	NONE	NONE	NONE	AT1TE39790	DNA	NONE	overlap	overlap
Chr1:12302950-12303299	hypo	0	18	NONE	NONE	NONE	NONE	AT1TE40010	DNA	NONE	overlap	overlap
Chr1:12483150-12483499	hypo	2	14	AT1G34250	-	transposable_element_gene		AT1TE40640	LINE/L1	NONE	overlap	overlap
Chr1:12556000-12556199	hypo	1	7	AT1G34390	+	protein_coding_gene	Symbols: ARF22 | auxin response factor 22 | chr1:12556005-12559082 FORWARD LENGTH=598	NONE	NONE	NONE	overlap	overlap
Chr1:12564000-12564299	hypo	3	11	NONE	NONE	NONE	NONE	AT1TE40925	RC/Helitron	NONE	overlap	overlap
Chr1:12574450-12574699	hypo	1	7	NONE	NONE	NONE	NONE	AT1TE40970|AT1TE40975	DNA/MuDR;DNA/HAT	NONE	overlap	overlap
Chr1:12618500-12618849	hypo	0	13	NONE	NONE	NONE	NONE	AT1TE41165|AT1TE41170	RC/Helitron;RC/Helitron	NONE	overlap	overlap
Chr1:12662600-12662949	hypo	1	16	AT1G34580	+	protein_coding_gene	Symbols: | Major facilitator superfamily protein | chr1:12660631-12663553 FORWARD LENGTH=506	AT1TE41340	RathE1_cons	NONE	NONE	NONE
Chr1:12673850-12674099	hypo	2	7	NONE	NONE	NONE	NONE	AT1TE41345	LTR/Gypsy	NONE	NONE	NONE
Chr1:12691250-12691449	hypo	0	7	NONE	NONE	NONE	NONE	AT1TE41375|AT1TE41380|AT1TE41385	RC/Helitron;DNA/MuDR;DNA/MuDR	NONE	overlap	overlap
Chr1:12700850-12701099	hypo	1	9	AT1G34660	+	transposable_element_gene		AT1TE41415	DNA/En-Spm	NONE	NONE	NONE
Chr1:12723950-12724199	hypo	0	11	AT1G34740	-	transposable_element_gene		AT1TE41460	DNA/MuDR	NONE	NONE	NONE
Chr1:12732100-12732349	hypo	0	8	NONE	NONE	NONE	NONE	AT1TE41485	DNA/MuDR	NONE	overlap	overlap
Chr1:12733750-12734049	hypo	0	11	NONE	NONE	NONE	NONE	AT1TE41500	DNA/MuDR	NONE	overlap	overlap
Chr1:12734350-12734649	hypo	2	11	NONE	NONE	NONE	NONE	AT1TE41505	DNA/MuDR	NONE	overlap	NONE
Chr1:12834100-12834349	hypo	0	9	AT1G35110	-	transposable_element_gene		AT1TE41745	DNA/MuDR	NONE	NONE	NONE
Chr1:12846000-12846199	hypo	1	7	AT1G35120	-	transposable_element_gene		AT1TE41815	RC/Helitron	NONE	overlap	overlap
Chr1:12853850-12854599	hypo	3	32	NONE	NONE	NONE	NONE	AT1TE41830|AT1TE41835	RC/Helitron;DNA/HAT	NONE	overlap	overlap
Chr1:12929700-12929999	hypo	0	8	AT1G35240	-	protein_coding_gene	Symbols: ARF20 | auxin response factor 20 | chr1:12927457-12930523 REVERSE LENGTH=590	NONE	NONE	NONE	overlap	NONE
Chr1:12946350-12946599	hypo	0	11	AT1G35280	+	transposable_element_gene		AT1TE42210	DNA/En-Spm	NONE	NONE	NONE
Chr1:12977050-12977349	hypo	0	9	NONE	NONE	NONE	NONE	NONE	NONE	AT1G35333-AT1G35340	NONE	NONE
Chr1:12987550-12987749	hypo	0	9	NONE	NONE	NONE	NONE	AT1TE42350	LTR/Gypsy	NONE	overlap	overlap
Chr1:12993150-12993499	hypo	1	10	NONE	NONE	NONE	NONE	AT1TE42370	RC/Helitron	NONE	overlap	overlap
Chr1:13000350-13000649	hypo	0	11	AT1G35370	+	transposable_element_gene		AT1TE42395	LTR/Gypsy	NONE	NONE	NONE
Chr1:13006400-13006599	hypo	2	8	AT1G35380	-	transposable_element_gene		AT1TE42400	LTR/Gypsy	NONE	NONE	NONE
Chr1:13016400-13016599	hypo	0	7	NONE	NONE	NONE	NONE	AT1TE42430	RC/Helitron	NONE	NONE	NONE
Chr1:13068400-13068599	hypo	1	11	NONE	NONE	NONE	NONE	AT1TE42670	LINE/L1	NONE	overlap	NONE
Chr1:13088100-13088349	hypo	0	8	NONE	NONE	NONE	NONE	AT1TE42755	RC/Helitron	NONE	overlap	overlap
Chr1:13110350-13110549	hypo	1	9	AT1G35540|AT1G35545	+|-	protein_coding_gene|other_RNA	Symbols: ARF14 | auxin response factor 14 | chr1:13108634-13111700 FORWARD LENGTH=605;other_RNA	NONE	NONE	NONE	NONE	NONE
Chr1:13114650-13115099	hypo	0	23	NONE	NONE	NONE	NONE	AT1TE42835|AT1TE42840	DNA/MuDR;DNA/MuDR	NONE	overlap	overlap
Chr1:13148300-13148499	hypo	1	9	NONE	NONE	NONE	NONE	NONE	NONE	AT1G35612-AT1G35614	overlap	overlap
Chr1:13148700-13148899	hypo	1	7	AT1G35614	+	protein_coding_gene	Symbols: | unknown protein; BEST Arabidopsis thaliana protein match is: unknown protein (TAIR:AT1G35500.1); Has 6 Blast hits to 6 proteins in 2 species: Archae - 0; Bacteria - 0; Metazoa - 0; Fungi - 0; Plants - 6; Viruses - 0; Other Eukaryotes - 0 (source: NCBI BLink). | chr1:13148592-13149559 FORWARD LENGTH=113	NONE	NONE	NONE	overlap	overlap
Chr1:13149700-13149899	hypo	1	7	NONE	NONE	NONE	NONE	AT1TE42915	DNA	NONE	overlap	NONE
Chr1:13153900-13154099	hypo	0	7	AT1G35617	+	protein_coding_gene	Symbols: | unknown protein; Has 262 Blast hits to 207 proteins in 54 species: Archae - 0; Bacteria - 28; Metazoa - 70; Fungi - 8; Plants - 93; Viruses - 20; Other Eukaryotes - 43 (source: NCBI BLink). | chr1:13153583-13153948 FORWARD LENGTH=121	NONE	NONE	NONE	overlap	overlap
Chr1:13191900-13192299	hypo	0	14	NONE	NONE	NONE	NONE	AT1TE43050	DNA/MuDR	NONE	overlap	overlap
Chr1:13230850-13231099	hypo	2	17	AT1G35735	-	transposable_element_gene		AT1TE43220|AT1TE43225	LTR/Copia;LTR/Copia	NONE	overlap	overlap
Chr1:13234400-13234599	hypo	0	8	AT1G35735	-	transposable_element_gene		AT1TE43225	LTR/Copia	NONE	overlap	NONE
Chr1:13257100-13257349	hypo	0	9	NONE	NONE	NONE	NONE	AT1TE43325	LINE/L1	NONE	overlap	overlap
Chr1:13259650-13259849	hypo	0	9	NONE	NONE	NONE	NONE	NONE	NONE	AT1G35750-AT1G35760	overlap	overlap
Chr1:13283200-13283399	hypo	0	9	NONE	NONE	NONE	NONE	NONE	NONE	AT1G35780-AT1G35790	NONE	NONE
Chr1:13287650-13287949	hypo	1	13	NONE	NONE	NONE	NONE	NONE	NONE	AT1G35780-AT1G35790	overlap	overlap
Chr1:13313650-13313949	hypo	0	8	NONE	NONE	NONE	NONE	AT1TE43530	RC/Helitron	NONE	overlap	overlap
Chr1:13357450-13357699	hypo	1	10	NONE	NONE	NONE	NONE	NONE	NONE	AT1G35900-AT1G35910	overlap	overlap
Chr1:13404900-13405199	hypo	0	11	NONE	NONE	NONE	NONE	AT1TE43835	RC/Helitron	NONE	NONE	NONE
Chr1:13432950-13433199	hypo	0	8	NONE	NONE	NONE	NONE	AT1TE43925	DNA/MuDR	NONE	NONE	NONE
Chr1:13446050-13446249	hypo	0	7	AT1G36040	+	transposable_element_gene		AT1TE43975	LTR/Copia	NONE	NONE	NONE
Chr1:13517400-13517649	hypo	0	10	AT1G36130	-	transposable_element_gene		AT1TE44235	LTR/Gypsy	NONE	NONE	NONE
Chr1:13518850-13519149	hypo	1	9	AT1G36130	-	transposable_element_gene		AT1TE44250	LTR/Gypsy	NONE	NONE	NONE
Chr1:13527450-13527649	hypo	0	7	NONE	NONE	NONE	NONE	AT1TE44265|AT1TE44270	RC/Helitron;RC/Helitron	NONE	NONE	NONE
Chr1:13574050-13574249	hypo	0	7	NONE	NONE	NONE	NONE	AT1TE44450	DNA/En-Spm	NONE	NONE	NONE
Chr1:13603850-13604149	hypo	1	8	NONE	NONE	NONE	NONE	NONE	NONE	AT1G36220-AT1G36225	overlap	overlap
Chr1:13613700-13613949	hypo	0	7	AT1G36230	-	protein_coding_gene	Symbols: | unknown protein; Has 5786 Blast hits to 627 proteins in 69 species: Archae - 0; Bacteria - 5701; Metazoa - 46; Fungi - 22; Plants - 13; Viruses - 0; Other Eukaryotes - 4 (source: NCBI BLink). | chr1:13610985-13614051 REVERSE LENGTH=376	NONE	NONE	NONE	NONE	NONE
Chr1:13630950-13631149	hypo	0	8	AT1G36270	-	transposable_element_gene		AT1TE44630	DNA/En-Spm	NONE	NONE	NONE
Chr1:13636800-13637099	hypo	2	11	NONE	NONE	NONE	NONE	AT1TE44640	RC/Helitron	NONE	overlap	overlap
Chr1:13655500-13655799	hypo	0	9	NONE	NONE	NONE	NONE	AT1TE44705	RC/Helitron	NONE	NONE	NONE
Chr1:13684450-13684799	hypo	0	11	AT1G36340	-	protein_coding_gene	Symbols: UBC31 | ubiquitin-conjugating enzyme 31 | chr1:13683791-13684924 REVERSE LENGTH=154	AT1TE44780|AT1TE44785	LINE/L1;RC/Helitron	NONE	overlap	overlap
Chr1:13686650-13686999	hypo	1	10	NONE	NONE	NONE	NONE	AT1TE44795	RC/Helitron	NONE	overlap	overlap
Chr1:13703900-13704399	hypo	0	24	NONE	NONE	NONE	NONE	AT1TE44875	DNA/MuDR	NONE	overlap	overlap
Chr1:13827600-13827949	hypo	3	13	NONE	NONE	NONE	NONE	AT1TE45350	LTR/Copia	NONE	NONE	NONE
Chr1:13833350-13833599	hypo	1	9	AT1G36620	-	transposable_element_gene		AT1TE45360	LTR/Copia	NONE	NONE	NONE
Chr1:13845100-13845349	hypo	1	9	AT1G36630	-	transposable_element_gene		AT1TE45395	DNA/En-Spm	NONE	NONE	NONE
Chr1:13846050-13846249	hypo	0	9	AT1G36630	-	transposable_element_gene		AT1TE45395	DNA/En-Spm	NONE	NONE	NONE
Chr1:13852300-13852499	hypo	0	8	NONE	NONE	NONE	NONE	AT1TE45425	DNA/MuDR	NONE	overlap	overlap
Chr1:13856700-13856949	hypo	2	8	NONE	NONE	NONE	NONE	AT1TE45440	DNA/MuDR	NONE	overlap	overlap
Chr1:13893900-13894099	hypo	0	7	NONE	NONE	NONE	NONE	NONE	NONE	AT1G36730-AT1G36732	NONE	NONE
Chr1:13907650-13907849	hypo	0	9	NONE	NONE	NONE	NONE	NONE	NONE	AT1G36732-AT1G36740	NONE	NONE
Chr1:13913100-13913449	hypo	0	12	NONE	NONE	NONE	NONE	AT1TE45670	LTR/Gypsy	NONE	NONE	NONE
Chr1:13920300-13920499	hypo	0	9	NONE	NONE	NONE	NONE	NONE	NONE	AT1G36756-AT1G36763	NONE	NONE
Chr1:13934750-13934999	hypo	0	10	NONE	NONE	NONE	NONE	AT1TE45735|AT1TE45750	LTR/Gypsy;LTR/Gypsy	NONE	NONE	NONE
Chr1:13939450-13939649	hypo	0	7	NONE	NONE	NONE	NONE	AT1TE45780	LTR/Gypsy	NONE	NONE	NONE
Chr1:13968300-13968549	hypo	1	10	AT1G36890	-	transposable_element_gene		AT1TE45855	LINE/L1	NONE	NONE	NONE
Chr1:14009650-14009899	hypo	2	13	AT1G36950	-	protein_coding_gene	Symbols: | RING/U-box superfamily protein | chr1:14009673-14010822 REVERSE LENGTH=226	AT1TE46020|AT1TE46025	RC/Helitron;DNA/MuDR	NONE	overlap	overlap
Chr1:14012800-14013149	hypo	0	14	NONE	NONE	NONE	NONE	AT1TE46030	RC/Helitron	NONE	NONE	overlap
Chr1:14101450-14101649	hypo	0	7	AT1G37063	-	transposable_element_gene		AT1TE46305	LTR/Gypsy	NONE	NONE	NONE
Chr1:14128900-14129149	hypo	0	8	NONE	NONE	NONE	NONE	NONE	NONE	AT1G37100-AT1G37110	NONE	NONE
Chr1:14134750-14134949	hypo	1	8	NONE	NONE	NONE	NONE	AT1TE46405	LTR/Copia	NONE	NONE	NONE
Chr1:14152950-14153199	hypo	1	8	NONE	NONE	NONE	NONE	AT1TE46485	DNA	NONE	overlap	overlap
Chr1:14182750-14182999	hypo	1	9	AT1G37160	-	transposable_element_gene		AT1TE46575	LTR/Gypsy	NONE	NONE	NONE
Chr1:14219950-14220299	hypo	1	19	AT1G37340	-	transposable_element_gene		AT1TE46665	LTR/Gypsy	NONE	NONE	NONE
Chr1:14238850-14239149	hypo	1	8	NONE	NONE	NONE	NONE	AT1TE46690|AT1TE46735	LTR/Gypsy;LTR/Gypsy	NONE	NONE	NONE
Chr1:14255600-14255849	hypo	1	8	NONE	NONE	NONE	NONE	AT1TE46765|AT1TE46770	LTR/Gypsy;LTR/Gypsy	NONE	NONE	NONE
Chr1:14259300-14259549	hypo	3	15	AT1G37735	-	transposable_element_gene		AT1TE46780	LTR/Gypsy	NONE	NONE	NONE
Chr1:14265700-14265899	hypo	0	8	NONE	NONE	NONE	NONE	AT1TE46805	LTR/Gypsy	NONE	NONE	NONE
Chr1:14286450-14286699	hypo	0	8	NONE	NONE	NONE	NONE	AT1TE46865	LTR/Gypsy	NONE	overlap	overlap
Chr1:14298950-14299149	hypo	0	8	NONE	NONE	NONE	NONE	AT1TE46950	RC/Helitron	NONE	overlap	overlap
Chr1:14307100-14307299	hypo	0	8	NONE	NONE	NONE	NONE	AT1TE46995	DNA/HAT	NONE	NONE	NONE
Chr1:14312900-14313249	hypo	2	18	AT1G38149	+	transposable_element_gene		AT1TE47035	LTR/Gypsy	NONE	NONE	NONE
Chr1:14330700-14330899	hypo	1	7	NONE	NONE	NONE	NONE	AT1TE47090	LTR/Gypsy	NONE	NONE	NONE
Chr1:14443900-14444099	hypo	0	7	AT1G38360	+	transposable_element_gene		AT1TE47540	LTR/Gypsy	NONE	NONE	NONE
Chr1:1445350-1445749	hypo	0	20	NONE	NONE	NONE	NONE	NONE	NONE	AT1G05030-AT1G05040	overlap	overlap
Chr1:14504050-14504249	hypo	2	9	AT1G38460	+	transposable_element_gene		AT1TE47775	LTR/Gypsy	NONE	NONE	NONE
Chr1:14588900-14589099	hypo	0	8	AT1G39030	-	transposable_element_gene		AT1TE48030	LTR/Gypsy	NONE	NONE	NONE
Chr1:14678100-14678399	hypo	0	12	NONE	NONE	NONE	NONE	NONE	NONE	AT1G39511-AT1G39513	NONE	overlap
Chr1:14703900-14704249	hypo	1	11	NONE	NONE	NONE	NONE	NONE	NONE	AT1G39511-AT1G39513	overlap	NONE
Chr1:14730850-14731049	hypo	0	8	NONE	NONE	NONE	NONE	NONE	NONE	AT1G39513-AT1G39515	NONE	NONE
Chr1:14742700-14742899	hypo	0	8	NONE	NONE	NONE	NONE	NONE	NONE	AT1G39513-AT1G39515	NONE	NONE
Chr1:1476650-1476899	hypo	0	9	NONE	NONE	NONE	NONE	AT1TE04830	DNA/Mariner	NONE	overlap	overlap
Chr1:14930800-14930999	hypo	0	8	NONE	NONE	NONE	NONE	NONE	NONE	AT1G40085-AT1G40087	NONE	NONE
Chr1:14954550-14954749	hypo	0	8	NONE	NONE	NONE	NONE	NONE	NONE	AT1G40085-AT1G40087	overlap	NONE
Chr1:14968350-14968549	hypo	1	7	NONE	NONE	NONE	NONE	NONE	NONE	AT1G40085-AT1G40087	overlap	NONE
Chr1:14969950-14970149	hypo	1	7	NONE	NONE	NONE	NONE	NONE	NONE	AT1G40085-AT1G40087	overlap	overlap
Chr1:15010600-15010899	hypo	3	12	NONE	NONE	NONE	NONE	NONE	NONE	AT1G40091-AT1G40093	overlap	overlap
Chr1:15024500-15024699	hypo	0	9	NONE	NONE	NONE	NONE	NONE	NONE	AT1G40091-AT1G40093	overlap	overlap
Chr1:15159550-15159749	hypo	0	9	NONE	NONE	NONE	NONE	NONE	NONE	AT1G40112-AT1G40113	NONE	NONE
Chr1:15205000-15205199	hypo	0	7	NONE	NONE	NONE	NONE	AT1TE49925|AT1TE49930	DNA;DNA	NONE	NONE	NONE
Chr1:15450950-15451149	hypo	0	7	AT1G40630	-	transposable_element_gene		AT1TE51020	LTR/Gypsy	NONE	NONE	NONE
Chr1:15454350-15454549	hypo	3	7	NONE	NONE	NONE	NONE	AT1TE51025	LTR/Gypsy	NONE	NONE	NONE
Chr1:15495350-15495549	hypo	0	14	AT1G41710	+	transposable_element_gene		AT1TE51050	LTR/Gypsy	NONE	NONE	NONE
Chr1:15502400-15502649	hypo	1	9	AT1G41720	+	transposable_element_gene		AT1TE51065	LTR/Gypsy	NONE	NONE	NONE
Chr1:15520750-15521049	hypo	1	8	AT1G41746	-	transposable_element_gene		AT1TE51085	LTR/Gypsy	NONE	NONE	NONE
Chr1:15556600-15556799	hypo	2	8	AT1G41795	-	transposable_element_gene		AT1TE51210	LTR/Gypsy	NONE	NONE	NONE
Chr1:15567600-15567849	hypo	1	9	AT1G41798	-	transposable_element_gene		AT1TE51235	LTR/Gypsy	NONE	NONE	NONE
Chr1:15587400-15587699	hypo	2	13	NONE	NONE	NONE	NONE	NONE	NONE	AT1G41820-AT1G41825	NONE	NONE
Chr1:15595750-15595949	hypo	0	7	NONE	NONE	NONE	NONE	AT1TE51315	LTR/Gypsy	NONE	NONE	NONE
Chr1:15615850-15616049	hypo	0	7	NONE	NONE	NONE	NONE	NONE	NONE	AT1G41835-AT1G41840	NONE	NONE
Chr1:15618000-15618199	hypo	0	7	AT1G41840	-	transposable_element_gene		AT1TE51370|AT1TE51375|AT1TE51380|AT1TE51385	LTR/Gypsy;LINE/L1;LINE/L1;LINE/L1	NONE	NONE	NONE
Chr1:15634850-15635149	hypo	1	9	NONE	NONE	NONE	NONE	AT1TE51465	RC/Helitron	NONE	NONE	NONE
Chr1:15635750-15636149	hypo	0	17	NONE	NONE	NONE	NONE	AT1TE51465	RC/Helitron	NONE	overlap	overlap
Chr1:15642700-15642999	hypo	0	9	NONE	NONE	NONE	NONE	AT1TE51515	RC/Helitron	NONE	overlap	overlap
Chr1:15649650-15649899	hypo	1	10	NONE	NONE	NONE	NONE	AT1TE51560	LINE/L1	NONE	NONE	NONE
Chr1:15685700-15685999	hypo	1	13	AT1G41930	+	transposable_element_gene		AT1TE51665	DNA/En-Spm	NONE	NONE	NONE
Chr1:15693100-15693349	hypo	0	9	AT1G41930	+	transposable_element_gene		AT1TE51690	LTR/Gypsy	NONE	NONE	NONE
Chr1:15702950-15703149	hypo	0	7	NONE	NONE	NONE	NONE	NONE	NONE	AT1G41930-AT1G42003	NONE	NONE
Chr1:15703900-15704199	hypo	3	12	NONE	NONE	NONE	NONE	AT1TE51735	LTR/Gypsy	NONE	NONE	NONE
Chr1:15706150-15706549	hypo	0	23	NONE	NONE	NONE	NONE	AT1TE51735	LTR/Gypsy	NONE	NONE	NONE
Chr1:15757400-15757599	hypo	1	7	NONE	NONE	NONE	NONE	AT1TE51855	LTR/Gypsy	NONE	NONE	NONE
Chr1:15817050-15817249	hypo	1	7	AT1G42350	-	transposable_element_gene		AT1TE52085|AT1TE52090	LTR/Copia;LTR/Gypsy	NONE	NONE	NONE
Chr1:15993850-15994149	hypo	0	10	NONE	NONE	NONE	NONE	AT1TE52720	DNA/MuDR	NONE	NONE	NONE
Chr1:16012650-16012999	hypo	1	15	NONE	NONE	NONE	NONE	AT1TE52795	LTR/Gypsy	NONE	overlap	NONE
Chr1:16036100-16036299	hypo	0	7	AT1G42655	+	transposable_element_gene		AT1TE52845	LTR/Copia	NONE	NONE	NONE
Chr1:16091650-16091849	hypo	2	8	NONE	NONE	NONE	NONE	AT1TE52970	LTR/Gypsy	NONE	NONE	NONE
Chr1:16096700-16097049	hypo	1	11	NONE	NONE	NONE	NONE	AT1TE52985	LTR/Gypsy	NONE	NONE	NONE
Chr1:16123400-16123599	hypo	0	10	NONE	NONE	NONE	NONE	AT1TE53095	LTR/Copia	NONE	NONE	NONE
Chr1:16148250-16148449	hypo	1	7	NONE	NONE	NONE	NONE	AT1TE53195|AT1TE53200	DNA;RC/Helitron	NONE	NONE	NONE
Chr1:16189400-16189699	hypo	1	13	AT1G43060	+	transposable_element_gene		AT1TE53370	LTR/Gypsy	NONE	NONE	NONE
Chr1:16225050-16225299	hypo	0	7	AT1G43110	-	pseudogene	pseudogene	NONE	NONE	NONE	NONE	NONE
Chr1:16231800-16232149	hypo	1	18	NONE	NONE	NONE	NONE	AT1TE53450	LINE?	NONE	NONE	NONE
Chr1:16242300-16242549	hypo	1	7	AT1G43150	+	transposable_element_gene		AT1TE53470	Unassigned	NONE	NONE	NONE
Chr1:16287500-16287799	hypo	0	9	NONE	NONE	NONE	NONE	AT1TE53635	DNA/MuDR	NONE	overlap	overlap
Chr1:16319450-16319649	hypo	1	8	NONE	NONE	NONE	NONE	NONE	NONE	AT1G43260-AT1G43270	NONE	NONE
Chr1:16332050-16332249	hypo	0	7	AT1G43280	+	transposable_element_gene		AT1TE53765	DNA/MuDR	NONE	NONE	NONE
Chr1:16336900-16337099	hypo	1	7	AT1G43300	-	transposable_element_gene		AT1TE53765	DNA/MuDR	NONE	NONE	NONE
Chr1:16367350-16367549	hypo	1	9	NONE	NONE	NONE	NONE	NONE	NONE	AT1G43330-AT1G43387	overlap	overlap
Chr1:16394150-16394499	hypo	0	11	NONE	NONE	NONE	NONE	AT1TE54005|AT1TE54010	DNA;LTR/Gypsy	NONE	NONE	overlap
Chr1:16403600-16403899	hypo	3	10	NONE	NONE	NONE	NONE	AT1TE54035|AT1TE54040	LTR/Copia;RC/Helitron	NONE	overlap	overlap
Chr1:16431050-16431249	hypo	1	9	NONE	NONE	NONE	NONE	AT1TE54165	DNA	NONE	overlap	overlap
Chr1:16431650-16431849	hypo	3	7	NONE	NONE	NONE	NONE	NONE	NONE	AT1G43620-AT1G43624	overlap	overlap
Chr1:16488750-16489099	hypo	6	14	AT1G43715	-	transposable_element_gene		AT1TE54400	LTR/Copia	NONE	overlap	overlap
Chr1:16491000-16491299	hypo	1	13	AT1G43715	-	transposable_element_gene		AT1TE54400	LTR/Copia	NONE	NONE	NONE
Chr1:16492300-16492499	hypo	1	8	NONE	NONE	NONE	NONE	NONE	NONE	AT1G43715-AT1G43720	NONE	NONE
Chr1:16505300-16505599	hypo	0	12	AT1G43725	+	transposable_element_gene		AT1TE54450	LTR/Copia	NONE	NONE	NONE
Chr1:16506900-16507299	hypo	0	16	AT1G43725	+	transposable_element_gene		NONE	NONE	NONE	NONE	NONE
Chr1:16551100-16551349	hypo	1	10	AT1G43770	+	protein_coding_gene	Symbols: | RING/FYVE/PHD zinc finger superfamily protein | chr1:16548509-16549907 FORWARD LENGTH=371	NONE	NONE	NONE	overlap	overlap
Chr1:16556600-16556949	hypo	1	16	NONE	NONE	NONE	NONE	AT1TE54585	LTR/Copia	NONE	NONE	NONE
Chr1:16593900-16594249	hypo	1	11	NONE	NONE	NONE	NONE	AT1TE54680|AT1TE54685	RC/Helitron;RC/Helitron	NONE	NONE	NONE
Chr1:16595250-16595549	hypo	3	13	NONE	NONE	NONE	NONE	NONE	NONE	AT1G43830-AT1G43835	NONE	NONE
Chr1:16640950-16641249	hypo	1	10	AT1G43886	-	transposable_element_gene		AT1TE54845	LTR/Copia	NONE	overlap	overlap
Chr1:16675300-16675499	hypo	1	11	NONE	NONE	NONE	NONE	AT1TE54970|AT1TE54975	LTR/Copia;LINE/L1	NONE	NONE	NONE
Chr1:16693050-16693399	hypo	0	8	NONE	NONE	NONE	NONE	AT1TE55070	LTR/Copia	NONE	NONE	NONE
Chr1:16695700-16695899	hypo	0	10	AT1G43990	-	transposable_element_gene		AT1TE55075	LTR/Copia	NONE	NONE	NONE
Chr1:16706300-16706599	hypo	0	7	NONE	NONE	NONE	NONE	AT1TE55135	DNA/MuDR	NONE	overlap	overlap
Chr1:16710100-16710299	hypo	0	10	NONE	NONE	NONE	NONE	AT1TE55155|AT1TE55160	RC/Helitron;RC/Helitron	NONE	overlap	overlap
Chr1:16723400-16723699	hypo	0	8	NONE	NONE	NONE	NONE	AT1TE55255	DNA/MuDR	NONE	overlap	overlap
Chr1:16738300-16738649	hypo	2	15	NONE	NONE	NONE	NONE	AT1TE55305|AT1TE55310	RC/Helitron;DNA/MuDR	NONE	overlap	overlap
Chr1:16773450-16773799	hypo	0	12	NONE	NONE	NONE	NONE	AT1TE55425	SINE	NONE	overlap	overlap
Chr1:16774200-16774499	hypo	0	11	NONE	NONE	NONE	NONE	AT1TE55430|AT1TE55435|AT1TE55440	LINE/L1;DNA/MuDR;DNA/MuDR	NONE	overlap	overlap
Chr1:16793500-16793699	hypo	0	12	NONE	NONE	NONE	NONE	AT1TE55540	DNA/MuDR	NONE	overlap	overlap
Chr1:16803700-16803899	hypo	0	8	NONE	NONE	NONE	NONE	AT1TE55575	RC/Helitron	NONE	overlap	overlap
Chr1:16816200-16816399	hypo	0	8	NONE	NONE	NONE	NONE	NONE	NONE	AT1G44191-AT1G44224	overlap	NONE
Chr1:16857400-16857599	hypo	0	7	AT1G44510	-	transposable_element_gene		AT1TE55795	LTR/Copia	NONE	NONE	overlap
Chr1:16858750-16859099	hypo	0	10	NONE	NONE	NONE	NONE	AT1TE55805	RC/Helitron	NONE	overlap	overlap
Chr1:16868400-16868849	hypo	0	18	NONE	NONE	NONE	NONE	AT1TE55855	LTR/Gypsy	NONE	overlap	overlap
Chr1:16870100-16870449	hypo	0	15	NONE	NONE	NONE	NONE	NONE	NONE	AT1G44542-AT1G44575	overlap	overlap
Chr1:16870850-16871099	hypo	0	13	NONE	NONE	NONE	NONE	NONE	NONE	AT1G44542-AT1G44575	NONE	overlap
Chr1:16878900-16879199	hypo	0	9	NONE	NONE	NONE	NONE	AT1TE55890	RC/Helitron	NONE	NONE	NONE
Chr1:16939150-16939349	hypo	0	7	NONE	NONE	NONE	NONE	AT1TE56115|AT1TE56120	RC/Helitron;RathE1_cons	NONE	overlap	overlap
Chr1:16942750-16942999	hypo	0	8	NONE	NONE	NONE	NONE	AT1TE56130|AT1TE56135	DNA/MuDR;DNA/MuDR	NONE	overlap	overlap
Chr1:16966400-16966599	hypo	0	9	NONE	NONE	NONE	NONE	AT1TE56170	RC/Helitron	NONE	overlap	overlap
Chr1:16974850-16975199	hypo	0	12	NONE	NONE	NONE	NONE	AT1TE56205	DNA/MuDR	NONE	overlap	overlap
Chr1:17006500-17006799	hypo	2	16	NONE	NONE	NONE	NONE	NONE	NONE	AT1G44980-AT1G44990	NONE	NONE
Chr1:17007000-17007349	hypo	0	18	NONE	NONE	NONE	NONE	NONE	NONE	AT1G44980-AT1G44990	overlap	overlap
Chr1:17008650-17008899	hypo	0	10	NONE	NONE	NONE	NONE	NONE	NONE	AT1G44990-AT1G45000	NONE	NONE
Chr1:17027650-17028149	hypo	3	16	AT1G45020	-	transposable_element_gene		AT1TE56390	LTR/Copia	NONE	NONE	NONE
Chr1:17028800-17028999	hypo	0	9	NONE	NONE	NONE	NONE	AT1TE56390	LTR/Copia	NONE	NONE	NONE
Chr1:1705850-1706049	hypo	0	10	NONE	NONE	NONE	NONE	AT1TE05585	RC/Helitron	NONE	NONE	NONE
Chr1:17095000-17095199	hypo	0	7	NONE	NONE	NONE	NONE	AT1TE56565	DNA	NONE	NONE	NONE
Chr1:17136000-17136349	hypo	0	13	AT1G45211	+	pseudogene	pseudogene	NONE	NONE	NONE	overlap	overlap
Chr1:17193450-17193649	hypo	0	8	NONE	NONE	NONE	NONE	NONE	NONE	AT1G45688-AT1G45760	overlap	overlap
Chr1:17254500-17254699	hypo	0	12	NONE	NONE	NONE	NONE	AT1TE57210	RC/Helitron	NONE	overlap	overlap
Chr1:17282250-17282449	hypo	2	7	NONE	NONE	NONE	NONE	NONE	NONE	AT1G47056-AT1G47128	overlap	overlap
Chr1:17300100-17300299	hypo	0	7	NONE	NONE	NONE	NONE	AT1TE57330	LINE?	NONE	overlap	overlap
Chr1:17324650-17324899	hypo	0	12	AT1G47265	+	protein_coding_gene	Symbols: | unknown protein; FUNCTIONS IN: molecular_function unknown; INVOLVED IN: biological_process unknown; LOCATED IN: cellular_component unknown; Has 30201 Blast hits to 17322 proteins in 780 species: Archae - 12; Bacteria - 1396; Metazoa - 17338; Fungi - 3422; Plants - 5037; Viruses - 0; Other Eukaryotes - 2996 (source: NCBI BLink). | chr1:17324568-17324798 FORWARD LENGTH=76	NONE	NONE	NONE	overlap	overlap
Chr1:17341550-17341749	hypo	0	9	NONE	NONE	NONE	NONE	AT1TE57460	RC/Helitron	NONE	overlap	NONE
Chr1:17365550-17365899	hypo	0	13	AT1G47370	-	protein_coding_gene	Symbols: | Toll-Interleukin-Resistance (TIR) domain family protein | chr1:17365898-17368703 REVERSE LENGTH=363	AT1TE57530	LTR/Copia	NONE	NONE	NONE
Chr1:17402450-17402749	hypo	1	15	AT1G47450	-	protein_coding_gene	Symbols: | Protein of unknown function (DUF784) | chr1:17402684-17403193 REVERSE LENGTH=169	NONE	NONE	NONE	overlap	overlap
Chr1:17440400-17440599	hypo	0	8	NONE	NONE	NONE	NONE	NONE	NONE	AT1G47510-AT1G47520	overlap	overlap
Chr1:17502200-17502699	hypo	0	18	NONE	NONE	NONE	NONE	AT1TE57995|AT1TE58000	RC/Helitron;RC/Helitron	NONE	overlap	overlap
Chr1:17515100-17515349	hypo	3	10	NONE	NONE	NONE	NONE	AT1TE58055	DNA/MuDR	NONE	overlap	overlap
Chr1:17565850-17566049	hypo	0	7	NONE	NONE	NONE	NONE	AT1TE58310	DNA/MuDR	NONE	overlap	NONE
Chr1:17607450-17607699	hypo	0	8	NONE	NONE	NONE	NONE	AT1TE58445	DNA/MuDR	NONE	overlap	overlap
Chr1:17607950-17608249	hypo	1	10	NONE	NONE	NONE	NONE	AT1TE58445|AT1TE58450|AT1TE58455	DNA/MuDR;DNA/MuDR;DNA/MuDR	NONE	overlap	overlap
Chr1:17608900-17609099	hypo	1	7	AT1G47816	-	transposable_element_gene		AT1TE58455	DNA/MuDR	NONE	NONE	NONE
Chr1:17674550-17674749	hypo	0	7	NONE	NONE	NONE	NONE	AT1TE58690	RC/Helitron	NONE	NONE	NONE
Chr1:17677200-17677449	hypo	0	13	AT1G47950	-	transposable_element_gene		AT1TE58700	LTR/Copia	NONE	NONE	NONE
Chr1:17685950-17686249	hypo	3	12	NONE	NONE	NONE	NONE	AT1TE58725	RC/Helitron	NONE	overlap	overlap
Chr1:17727350-17727549	hypo	0	7	NONE	NONE	NONE	NONE	AT1TE58880	DNA/Pogo	NONE	overlap	overlap
Chr1:17980050-17980299	hypo	2	10	AT1G48625	+	pseudogene	pseudogene	NONE	NONE	NONE	NONE	NONE
Chr1:18048050-18048349	hypo	2	16	NONE	NONE	NONE	NONE	NONE	NONE	AT1G48790-AT1G48800	overlap	overlap
Chr1:18095300-18095499	hypo	2	7	NONE	NONE	NONE	NONE	NONE	NONE	AT1G48912-AT1G48920	overlap	NONE
Chr1:18096350-18096699	hypo	1	10	NONE	NONE	NONE	NONE	AT1TE60000	RC/Helitron	NONE	NONE	NONE
Chr1:18130650-18130899	hypo	0	10	AT1G49005	-	protein_coding_gene	Symbols: CLE11 | CLAVATA3/ESR-RELATED 11 | chr1:18128686-18128985 REVERSE LENGTH=99	NONE	NONE	NONE	overlap	overlap
Chr1:18155300-18155499	hypo	1	9	AT1G49070	+	transposable_element_gene		AT1TE60180	DNA/En-Spm	NONE	NONE	NONE
Chr1:18162300-18162499	hypo	1	8	AT1G49090	+	transposable_element_gene		AT1TE60180	DNA/En-Spm	NONE	NONE	NONE
Chr1:18192150-18192549	hypo	1	19	AT1G49190	+	protein_coding_gene	Symbols: ARR19, RR19 | response regulator 19 | chr1:18191342-18193598 FORWARD LENGTH=608	NONE	NONE	NONE	overlap	NONE
Chr1:18211450-18211649	hypo	0	7	NONE	NONE	NONE	NONE	NONE	NONE	AT1G49230-AT1G49240	overlap	overlap
Chr1:18214300-18214649	hypo	0	16	NONE	NONE	NONE	NONE	AT1TE60345	DNA/MuDR	NONE	overlap	overlap
Chr1:18301600-18301849	hypo	0	9	NONE	NONE	NONE	NONE	AT1TE60640	DNA/MuDR	NONE	NONE	NONE
Chr1:18553100-18553299	hypo	0	7	NONE	NONE	NONE	NONE	AT1TE61475|AT1TE61480	RC/Helitron;DNA	NONE	overlap	overlap
Chr1:18599000-18599249	hypo	0	9	NONE	NONE	NONE	NONE	AT1TE61630	DNA/MuDR	NONE	overlap	overlap
Chr1:18606000-18606349	hypo	0	9	NONE	NONE	NONE	NONE	AT1TE61660	RC/Helitron	NONE	NONE	NONE
Chr1:18640600-18640949	hypo	0	13	NONE	NONE	NONE	NONE	NONE	NONE	AT1G50325-AT1G50330	overlap	overlap
Chr1:18766550-18766749	hypo	0	8	NONE	NONE	NONE	NONE	AT1TE62200	RC/Helitron	NONE	overlap	overlap
Chr1:18792150-18792349	hypo	0	9	NONE	NONE	NONE	NONE	AT1TE62285	RC/Helitron	NONE	overlap	overlap
Chr1:18804650-18804849	hypo	1	7	NONE	NONE	NONE	NONE	AT1TE62335	RC/Helitron	NONE	overlap	NONE
Chr1:18972050-18972249	hypo	0	8	NONE	NONE	NONE	NONE	AT1TE62830|AT1TE62835	LTR/Gypsy;LTR/Gypsy	NONE	overlap	overlap
Chr1:18981000-18981349	hypo	0	11	NONE	NONE	NONE	NONE	AT1TE62865	RC/Helitron	NONE	overlap	overlap
Chr1:18989500-18989699	hypo	0	13	NONE	NONE	NONE	NONE	AT1TE62895|AT1TE62900	DNA/MuDR;DNA/MuDR	NONE	overlap	overlap
Chr1:19062350-19062699	hypo	2	10	NONE	NONE	NONE	NONE	AT1TE63170	RC/Helitron	NONE	overlap	overlap
Chr1:19063400-19063599	hypo	0	8	NONE	NONE	NONE	NONE	AT1TE63170	RC/Helitron	NONE	overlap	overlap
Chr1:19064350-19064599	hypo	0	7	NONE	NONE	NONE	NONE	AT1TE63170	RC/Helitron	NONE	NONE	overlap
Chr1:19085900-19086099	hypo	1	7	NONE	NONE	NONE	NONE	AT1TE63240	RC/Helitron	NONE	overlap	overlap
Chr1:19086250-19086849	hypo	0	28	NONE	NONE	NONE	NONE	AT1TE63240|AT1TE63245|AT1TE63250|AT1TE63255	RC/Helitron;RC/Helitron;DNA/HAT;RC/Helitron	NONE	overlap	overlap
Chr1:19172750-19172949	hypo	1	7	NONE	NONE	NONE	NONE	AT1TE63525|AT1TE63530	RC/Helitron;DNA/HAT	NONE	overlap	overlap
Chr1:19234000-19234199	hypo	3	7	NONE	NONE	NONE	NONE	AT1TE63730	RathE1_cons	NONE	overlap	overlap
Chr1:19236900-19237149	hypo	1	7	NONE	NONE	NONE	NONE	AT1TE63745	RC/Helitron	NONE	NONE	NONE
Chr1:19290250-19290549	hypo	0	10	NONE	NONE	NONE	NONE	NONE	NONE	AT1G51910-AT1G51913	overlap	overlap
Chr1:19368300-19368599	hypo	0	11	NONE	NONE	NONE	NONE	NONE	NONE	AT1G52070-AT1G52080	overlap	overlap
Chr1:19388100-19388449	hypo	0	13	AT1G52110	-	protein_coding_gene	Symbols: | Mannose-binding lectin superfamily protein | chr1:19386789-19389740 REVERSE LENGTH=615	AT1TE64205	DNA/MuDR	NONE	overlap	overlap
Chr1:19389700-19389899	hypo	0	7	AT1G52110	-	protein_coding_gene	Symbols: | Mannose-binding lectin superfamily protein | chr1:19386789-19389740 REVERSE LENGTH=615	AT1TE64210|AT1TE64215	SINE;SINE	NONE	overlap	overlap
Chr1:19404100-19404399	hypo	0	11	NONE	NONE	NONE	NONE	AT1TE64280	DNA	NONE	overlap	overlap
Chr1:19465050-19465399	hypo	0	10	NONE	NONE	NONE	NONE	AT1TE64435|AT1TE64440|AT1TE64445	RC/Helitron;RC/Helitron;RC/Helitron	NONE	overlap	NONE
Chr1:19666300-19666499	hypo	0	7	NONE	NONE	NONE	NONE	AT1TE65030	RC/Helitron	NONE	overlap	overlap
Chr1:1975250-1975449	hypo	0	7	NONE	NONE	NONE	NONE	AT1TE06465|AT1TE06470	RC/Helitron;DNA/HAT	NONE	overlap	overlap
Chr1:19944850-19945199	hypo	0	12	NONE	NONE	NONE	NONE	AT1TE65925	RC/Helitron	NONE	overlap	overlap
Chr1:20033550-20033749	hypo	0	9	NONE	NONE	NONE	NONE	NONE	NONE	AT1G53650-AT1G53660	overlap	overlap
Chr1:20087200-20087399	hypo	1	13	AT1G53810	+	transposable_element_gene		AT1TE66380	LTR/Copia	NONE	NONE	NONE
Chr1:20166750-20167099	hypo	0	11	NONE	NONE	NONE	NONE	AT1TE66615	RC/Helitron	NONE	overlap	overlap
Chr1:20319000-20319199	hypo	1	11	AT1G54430	-	transposable_element_gene		NONE	NONE	NONE	NONE	NONE
Chr1:20489800-20490149	hypo	2	17	NONE	NONE	NONE	NONE	AT1TE67670	RC/Helitron	NONE	overlap	overlap
Chr1:20509000-20509349	hypo	0	12	NONE	NONE	NONE	NONE	AT1TE67755	RC/Helitron	NONE	overlap	overlap
Chr1:20539400-20539749	hypo	0	10	NONE	NONE	NONE	NONE	NONE	NONE	AT1G55040-AT1G55045	overlap	overlap
Chr1:20540750-20540999	hypo	1	11	AT1G55045	+	protein_coding_gene	Symbols: | unknown protein; Has 30201 Blast hits to 17322 proteins in 780 species: Archae - 12; Bacteria - 1396; Metazoa - 17338; Fungi - 3422; Plants - 5037; Viruses - 0; Other Eukaryotes - 2996 (source: NCBI BLink). | chr1:20540693-20540890 FORWARD LENGTH=65	AT1TE67865	LINE/L1	NONE	overlap	overlap
Chr1:20564900-20565149	hypo	0	7	NONE	NONE	NONE	NONE	NONE	NONE	AT1G55110-AT1G55120	overlap	overlap
Chr1:20687200-20687599	hypo	0	24	NONE	NONE	NONE	NONE	AT1TE68320	DNA	NONE	overlap	overlap
Chr1:20704350-20704549	hypo	0	9	NONE	NONE	NONE	NONE	NONE	NONE	AT1G55440-AT1G55450	overlap	overlap
Chr1:20815850-20816049	hypo	0	7	NONE	NONE	NONE	NONE	NONE	NONE	AT1G55690-AT1G55700	overlap	NONE
Chr1:20973900-20974199	hypo	0	9	AT1G56080	-	protein_coding_gene	Symbols: | unknown protein; FUNCTIONS IN: molecular_function unknown; INVOLVED IN: biological_process unknown; LOCATED IN: plasma membrane; EXPRESSED IN: 12 plant structures; EXPRESSED DURING: 6 growth stages; BEST Arabidopsis thaliana protein match is: unknown protein (TAIR:AT1G16520.1); Has 196 Blast hits to 193 proteins in 50 species: Archae - 2; Bacteria - 0; Metazoa - 9; Fungi - 2; Plants - …	AT1TE69270	RC/Helitron	NONE	overlap	overlap
Chr1:21034200-21034399	hypo	1	7	NONE	NONE	NONE	NONE	AT1TE69440	RC/Helitron	NONE	NONE	NONE
Chr1:21144700-21144949	hypo	0	8	NONE	NONE	NONE	NONE	AT1TE69900	DNA	NONE	overlap	overlap
Chr1:21145650-21145949	hypo	0	13	NONE	NONE	NONE	NONE	NONE	NONE	AT1G56450-AT1G56460	overlap	overlap
Chr1:21210050-21210299	hypo	4	9	NONE	NONE	NONE	NONE	AT1TE70100	RC/Helitron	NONE	overlap	overlap
Chr1:21211550-21211749	hypo	1	8	AT1G56610	+	protein_coding_gene	Symbols: | Protein with RNI-like/FBD-like domains | chr1:21212189-21213960 FORWARD LENGTH=535	AT1TE70105	DNA/MuDR	NONE	overlap	overlap
Chr1:21215700-21215999	hypo	0	9	NONE	NONE	NONE	NONE	AT1TE70115	LINE/L1	NONE	overlap	overlap
Chr1:21244700-21244949	hypo	0	9	AT1G56675	-	transposable_element_gene		AT1TE70190	LTR/Copia	NONE	NONE	NONE
Chr1:21448600-21448899	hypo	0	7	AT1G58010	-	pseudogene	pseudogene	NONE	NONE	NONE	overlap	overlap
Chr1:21470900-21471099	hypo	0	8	NONE	NONE	NONE	NONE	NONE	NONE	AT1G58030-AT1G58037	overlap	overlap
Chr1:21509850-21510099	hypo	0	9	NONE	NONE	NONE	NONE	AT1TE70995	LTR/Gypsy	NONE	overlap	overlap
Chr1:21525150-21525499	hypo	0	13	AT1G58140	-	transposable_element_gene		AT1TE71045	LTR/Copia	NONE	overlap	overlap
Chr1:21637400-21637799	hypo	0	16	NONE	NONE	NONE	NONE	AT1TE71400|AT1TE71405	RC/Helitron;DNA	NONE	overlap	overlap
Chr1:21731800-21731999	hypo	2	7	AT1G58520	+	protein_coding_gene	Symbols: RXW8 | lipases;hydrolases, acting on ester bonds | chr1:21733543-21738165 FORWARD LENGTH=746	AT1TE71705	DNA/HAT	NONE	overlap	overlap
Chr1:21752750-21753049	hypo	0	10	AT1G58602|AT1G58561	+|+	protein_coding_gene|transposable_element_gene	Symbols: | LRR and NB-ARC domains-containing disease resistance protein | chr1:21760167-21763765 FORWARD LENGTH=1138;	AT1TE71775	LTR/Copia	NONE	NONE	NONE
Chr1:21824350-21824549	hypo	0	7	NONE	NONE	NONE	NONE	AT1TE72030|AT1TE72035	DNA/HAT;RC/Helitron	NONE	NONE	NONE
Chr1:21858050-21858249	hypo	0	10	NONE	NONE	NONE	NONE	NONE	NONE	AT1G59500-AT1G59510	overlap	overlap
Chr1:21946650-21947199	hypo	1	21	NONE	NONE	NONE	NONE	AT1TE72435|AT1TE72440|AT1TE72445|AT1TE72450	RC/Helitron;RC/Helitron;RC/Helitron;RathE3_cons	NONE	overlap	overlap
Chr1:22102000-22102199	hypo	0	9	AT1G60020	-	transposable_element_gene		AT1TE72970	LTR/Copia	NONE	NONE	NONE
Chr1:22107500-22107799	hypo	1	10	NONE	NONE	NONE	NONE	AT1TE72990	DNA/MuDR	NONE	overlap	overlap
Chr1:22112750-22113149	hypo	0	16	NONE	NONE	NONE	NONE	AT1TE73010|AT1TE73015	DNA/MuDR;DNA/Pogo	NONE	overlap	overlap
Chr1:22164000-22164199	hypo	0	7	NONE	NONE	NONE	NONE	AT1TE73180	DNA/MuDR	NONE	overlap	overlap
Chr1:22207150-22207399	hypo	0	7	NONE	NONE	NONE	NONE	AT1TE73345	RC/Helitron	NONE	overlap	NONE
Chr1:22443400-22443599	hypo	2	11	NONE	NONE	NONE	NONE	NONE	NONE	AT1G60940-AT1G60950	overlap	overlap
Chr1:22562650-22562849	hypo	1	7	NONE	NONE	NONE	NONE	AT1TE74425|AT1TE74430	DNA/MuDR;DNA/MuDR	NONE	overlap	overlap
Chr1:22620750-22620999	hypo	4	12	NONE	NONE	NONE	NONE	AT1TE74615	RC/Helitron	NONE	overlap	overlap
Chr1:22621300-22621499	hypo	0	7	NONE	NONE	NONE	NONE	AT1TE74615	RC/Helitron	NONE	overlap	overlap
Chr1:22743200-22743399	hypo	0	9	NONE	NONE	NONE	NONE	NONE	NONE	AT1G61620-AT1G61630	NONE	NONE
Chr1:22776150-22776349	hypo	0	7	NONE	NONE	NONE	NONE	AT1TE75065	DNA/HAT	NONE	overlap	overlap
Chr1:23174650-23174899	hypo	0	8	AT1G62580	+	protein_coding_gene	Symbols: | Flavin-binding monooxygenase family protein | chr1:23173333-23176931 FORWARD LENGTH=497	AT1TE76400|AT1TE76405	RC/Helitron;DNA/HAT	NONE	overlap	overlap
Chr1:23214150-23214499	hypo	1	14	NONE	NONE	NONE	NONE	AT1TE76530	RC/Helitron	NONE	overlap	overlap
Chr1:23509950-23510199	hypo	1	15	AT1G63410	-	protein_coding_gene	Symbols: | Protein of unknown function (DUF567) | chr1:23510075-23511997 REVERSE LENGTH=208	NONE	NONE	NONE	NONE	overlap
Chr1:23510300-23510549	hypo	0	9	AT1G63410	-	protein_coding_gene	Symbols: | Protein of unknown function (DUF567) | chr1:23510075-23511997 REVERSE LENGTH=208	AT1TE77415	DNA/MuDR	NONE	overlap	overlap
Chr1:23710950-23711199	hypo	1	9	AT1G63870	-	protein_coding_gene	Symbols: | Disease resistance protein (TIR-NBS-LRR class) family | chr1:23707131-23711901 REVERSE LENGTH=1031	AT1TE78070	RC/Helitron	NONE	overlap	overlap
Chr1:23862050-23862399	hypo	0	12	NONE	NONE	NONE	NONE	AT1TE78515	LINE/L1	NONE	overlap	overlap
Chr1:239150-239399	hypo	1	7	NONE	NONE	NONE	NONE	NONE	NONE	AT1G01650-AT1G01660	overlap	overlap
Chr1:24039200-24039449	hypo	2	8	NONE	NONE	NONE	NONE	AT1TE79065	DNA/MuDR	NONE	NONE	NONE
Chr1:24101300-24101749	hypo	1	14	NONE	NONE	NONE	NONE	AT1TE79250|AT1TE79255|AT1TE79260|AT1TE79265|AT1TE79270	DNA;LTR/Copia;RC/Helitron;RC/Helitron;RC/Helitron	NONE	NONE	overlap
Chr1:24337900-24338249	hypo	0	11	NONE	NONE	NONE	NONE	AT1TE79995	LINE/L1	NONE	overlap	overlap
Chr1:24352050-24352649	hypo	0	24	NONE	NONE	NONE	NONE	AT1TE80035	DNA/MuDR	NONE	overlap	overlap
Chr1:24384850-24385099	hypo	1	8	AT1G65585	+	pseudogene	pseudogene	NONE	NONE	NONE	overlap	overlap
Chr1:24409600-24409799	hypo	1	7	NONE	NONE	NONE	NONE	AT1TE80190	RathE3_cons	NONE	NONE	NONE
Chr1:24428800-24429049	hypo	0	10	AT1G65681	+	protein_coding_gene	Symbols: EXPB6 | beta expansin 6 | chr1:24428875-24430670 FORWARD LENGTH=223	AT1TE80250	LTR/Copia	NONE	overlap	overlap
Chr1:24565000-24565349	hypo	1	10	AT1G65985	-	protein_coding_gene	Symbols: | Plant protein of unknown function (DUF247) | chr1:24562578-24568470 REVERSE LENGTH=456	AT1TE80690	DNA/Harbinger	NONE	NONE	NONE
Chr1:24691850-24692049	hypo	0	9	NONE	NONE	NONE	NONE	NONE	NONE	AT1G66245-AT1G66250	overlap	overlap
Chr1:24717850-24718099	hypo	0	10	AT1G66300	-	protein_coding_gene	Symbols: | F-box/RNI-like/FBD-like domains-containing protein | chr1:24716497-24718050 REVERSE LENGTH=456	NONE	NONE	NONE	NONE	NONE
Chr1:24718500-24718799	hypo	0	13	NONE	NONE	NONE	NONE	AT1TE81195	RC/Helitron	NONE	overlap	overlap
Chr1:24720850-24721199	hypo	0	12	NONE	NONE	NONE	NONE	AT1TE81210	LTR/Gypsy	NONE	NONE	overlap
Chr1:24721300-24721649	hypo	1	14	NONE	NONE	NONE	NONE	NONE	NONE	AT1G66300-AT1G66310	NONE	overlap
Chr1:24741500-24741799	hypo	1	8	NONE	NONE	NONE	NONE	AT1TE81275	RC/Helitron	NONE	overlap	NONE
Chr1:24835250-24835599	hypo	0	14	AT1G66570	-	protein_coding_gene	Symbols: ATSUC7, SUC7 | sucrose-proton symporter 7 | chr1:24835309-24837242 REVERSE LENGTH=491	AT1TE81575	DNA	NONE	overlap	overlap
Chr1:24897400-24897649	hypo	0	9	NONE	NONE	NONE	NONE	AT1TE81795|AT1TE81800	RC/Helitron;DNA/MuDR	NONE	overlap	overlap
Chr1:24917500-24917849	hypo	0	12	NONE	NONE	NONE	NONE	AT1TE81850	LTR/Copia	NONE	overlap	overlap
Chr1:24918400-24918599	hypo	0	12	NONE	NONE	NONE	NONE	AT1TE81855	LTR/Copia	NONE	overlap	overlap
Chr1:25056300-25056649	hypo	1	10	NONE	NONE	NONE	NONE	NONE	NONE	AT1G67100-AT1G67105	overlap	overlap
Chr1:25098800-25099099	hypo	0	10	NONE	NONE	NONE	NONE	AT1TE82410	RC/Helitron	NONE	overlap	overlap
Chr1:25162250-25162449	hypo	3	9	AT1G67240	+	transposable_element_gene		AT1TE82600	DNA/MuDR	NONE	NONE	NONE
Chr1:25180200-25180399	hypo	2	12	NONE	NONE	NONE	NONE	AT1TE82640	DNA/MuDR	NONE	overlap	overlap
Chr1:25357850-25358199	hypo	0	15	NONE	NONE	NONE	NONE	AT1TE83220	RC/Helitron	NONE	overlap	overlap
Chr1:25400450-25400699	hypo	0	8	NONE	NONE	NONE	NONE	AT1TE83355	DNA/Harbinger	NONE	overlap	overlap
Chr1:25640750-25640949	hypo	1	7	NONE	NONE	NONE	NONE	AT1TE84070	DNA/MuDR	NONE	overlap	overlap
Chr1:25696950-25697149	hypo	0	13	NONE	NONE	NONE	NONE	AT1TE84245	DNA/Harbinger	NONE	NONE	overlap
Chr1:25751750-25751949	hypo	0	7	NONE	NONE	NONE	NONE	NONE	NONE	AT1G68570-AT1G68580	overlap	overlap
Chr1:25779800-25780149	hypo	0	15	NONE	NONE	NONE	NONE	AT1TE84520	RC/Helitron	NONE	overlap	overlap
Chr1:25962600-25962849	hypo	1	7	NONE	NONE	NONE	NONE	AT1TE85075	RC/Helitron	NONE	overlap	overlap
Chr1:25976600-25976849	hypo	0	10	NONE	NONE	NONE	NONE	AT1TE85105	DNA/Harbinger	NONE	overlap	overlap
Chr1:26084000-26084249	hypo	1	10	NONE	NONE	NONE	NONE	NONE	NONE	AT1G69380-AT1G69390	overlap	overlap
Chr1:26171000-26171249	hypo	0	8	NONE	NONE	NONE	NONE	AT1TE85730	RC/Helitron	NONE	NONE	NONE
Chr1:26371450-26371699	hypo	0	11	AT1G70010	+	transposable_element_gene		AT1TE86360|AT1TE86365	LTR/Copia;LTR/Copia	NONE	overlap	overlap
Chr1:26511000-26511199	hypo	0	9	NONE	NONE	NONE	NONE	AT1TE86795	RC/Helitron	NONE	overlap	overlap
Chr1:2657450-2657849	hypo	1	24	NONE	NONE	NONE	NONE	AT1TE08660	LTR/Gypsy	NONE	overlap	overlap
Chr1:26881250-26881649	hypo	4	19	NONE	NONE	NONE	NONE	AT1TE87970|AT1TE87975	RC/Helitron;RC/Helitron	NONE	overlap	overlap
Chr1:27117750-27118049	hypo	0	11	NONE	NONE	NONE	NONE	AT1TE88730	DNA/HAT	NONE	overlap	overlap
Chr1:27240800-27241049	hypo	0	13	NONE	NONE	NONE	NONE	AT1TE89135	RC/Helitron	NONE	overlap	overlap
Chr1:27636200-27636499	hypo	8	10	NONE	NONE	NONE	NONE	NONE	NONE	AT1G73490-AT1G73500	overlap	overlap
Chr1:27972600-27972799	hypo	0	9	NONE	NONE	NONE	NONE	AT1TE91520	DNA/MuDR	NONE	overlap	overlap
Chr1:28522650-28522849	hypo	0	7	AT1G75980	-	protein_coding_gene	Symbols: | Single hybrid motif superfamily protein | chr1:28522936-28524302 REVERSE LENGTH=225	AT1TE93300|AT1TE93305	RC/Helitron;DNA/HAT	NONE	NONE	NONE
Chr1:28592700-28592899	hypo	0	10	NONE	NONE	NONE	NONE	NONE	NONE	AT1G76190-AT1G76200	overlap	overlap
Chr1:28993750-28994049	hypo	0	12	NONE	NONE	NONE	NONE	NONE	NONE	AT1G77150-AT1G77160	overlap	NONE
Chr1:29078750-29079049	hypo	0	10	NONE	NONE	NONE	NONE	AT1TE95100|AT1TE95105	RC/Helitron;RC/Helitron	NONE	overlap	overlap
Chr1:29263450-29263699	hypo	1	11	AT1G77815|AT1G77820	-|+	protein_coding_gene|transposable_element_gene	Symbols: | BEST Arabidopsis thaliana protein match is: Polynucleotidyl transferase, ribonuclease H-like superfamily protein (TAIR:AT1G27870.1); Has 74 Blast hits to 74 proteins in 2 species: Archae - 0; Bacteria - 0; Metazoa - 0; Fungi - 0; Plants - 74; Viruses - 0; Other Eukaryotes - 0 (source: NCBI BLink). | chr1:29263348-29263650 REVERSE LENGTH=100;	NONE	NONE	NONE	overlap	overlap
Chr1:29312850-29313049	hypo	0	7	AT1G77960	-	protein_coding_gene	Symbols: | unknown protein; BEST Arabidopsis thaliana protein match is: unknown protein (TAIR:AT1G28630.4); Has 13187 Blast hits to 6837 proteins in 407 species: Archae - 0; Bacteria - 447; Metazoa - 4509; Fungi - 1333; Plants - 399; Viruses - 45; Other Eukaryotes - 6454 (source: NCBI BLink). | chr1:29310465-29312973 REVERSE LENGTH=420	AT1TE95890	RC/Helitron	NONE	overlap	overlap
Chr1:29319950-29320149	hypo	0	9	AT1G77990	-	protein_coding_gene	Symbols: AST56, SULTR2;2 | STAS domain / Sulfate transporter family | chr1:29317965-29323249 REVERSE LENGTH=677	AT1TE95915	RC/Helitron	NONE	overlap	overlap
Chr1:29377100-29377299	hypo	2	11	NONE	NONE	NONE	NONE	NONE	NONE	AT1G78090-AT1G78095	overlap	overlap
Chr1:29769300-29769499	hypo	0	7	NONE	NONE	NONE	NONE	NONE	NONE	AT1G79120-AT1G79130	overlap	NONE
Chr1:2986600-2986949	hypo	0	12	AT1G09245	-	protein_coding_gene	Symbols: | Plant self-incompatibility protein S1 family | chr1:2986948-2987367 REVERSE LENGTH=139	AT1TE09700	RC/Helitron	NONE	overlap	overlap
Chr1:30427000-30427449	hypo	1	18	AT1G81020	+	pseudogene	pseudogene	NONE	NONE	NONE	overlap	overlap
Chr1:3073450-3073649	hypo	1	13	NONE	NONE	NONE	NONE	AT1TE09970|AT1TE09975	RC/Helitron;DNA/HAT	NONE	overlap	overlap
Chr1:3073900-3074199	hypo	0	13	NONE	NONE	NONE	NONE	AT1TE09970	RC/Helitron	NONE	overlap	overlap
Chr1:3414300-3414499	hypo	0	7	NONE	NONE	NONE	NONE	AT1TE11110	RC/Helitron	NONE	overlap	overlap
Chr1:3546700-3547199	hypo	3	16	NONE	NONE	NONE	NONE	AT1TE11535	DNA/MuDR	NONE	overlap	overlap
Chr1:3738150-3738449	hypo	0	8	AT1G11160	+	protein_coding_gene	Symbols: | Transducin/WD40 repeat-like superfamily protein | chr1:3733406-3739363 FORWARD LENGTH=1021	NONE	NONE	NONE	NONE	NONE
Chr1:3933400-3933599	hypo	0	8	NONE	NONE	NONE	NONE	NONE	NONE	AT1G11670-AT1G11680	overlap	overlap
Chr1:4094050-4094299	hypo	1	16	NONE	NONE	NONE	NONE	AT1TE13310	RC/Helitron	NONE	overlap	overlap
Chr1:4209150-4209499	hypo	1	15	NONE	NONE	NONE	NONE	AT1TE13690	DNA/MuDR	NONE	overlap	overlap
Chr1:423550-423849	hypo	0	11	NONE	NONE	NONE	NONE	AT1TE01370	DNA/MuDR	NONE	NONE	overlap
Chr1:4408400-4408699	hypo	0	11	NONE	NONE	NONE	NONE	AT1TE14315	LTR/Copia	NONE	overlap	NONE
Chr1:4773000-4773349	hypo	1	13	NONE	NONE	NONE	NONE	NONE	NONE	AT1G13940-AT1G13950	NONE	overlap
Chr1:512850-513249	hypo	0	19	AT1G02470	-	protein_coding_gene	Symbols: | Polyketide cyclase/dehydrase and lipid transport superfamily protein | chr1:511916-513573 REVERSE LENGTH=220	AT1TE01665	DNA/MuDR	NONE	overlap	overlap
Chr1:540550-540799	hypo	0	11	NONE	NONE	NONE	NONE	AT1TE01750	RC/Helitron	NONE	overlap	overlap
Chr1:549500-549749	hypo	3	10	NONE	NONE	NONE	NONE	NONE	NONE	AT1G02580-AT1G02590	overlap	overlap
Chr1:5679150-5679449	hypo	3	9	NONE	NONE	NONE	NONE	AT1TE18370	DNA/HAT	NONE	overlap	overlap
Chr1:5798650-5798899	hypo	0	8	NONE	NONE	NONE	NONE	NONE	NONE	AT1G16950-AT1G16960	overlap	overlap
Chr1:5799000-5799199	hypo	0	7	NONE	NONE	NONE	NONE	NONE	NONE	AT1G16950-AT1G16960	overlap	overlap
Chr1:5970750-5971049	hypo	0	10	NONE	NONE	NONE	NONE	NONE	NONE	AT1G17410-AT1G17420	NONE	NONE
Chr1:6140650-6140949	hypo	2	10	NONE	NONE	NONE	NONE	NONE	NONE	AT1G17830-AT1G17840	overlap	overlap
Chr1:6218550-6218849	hypo	1	13	NONE	NONE	NONE	NONE	AT1TE20110	RC/Helitron	NONE	overlap	overlap
Chr1:6233850-6234149	hypo	0	10	AT1G18120	+	pseudogene	pseudogene	AT1TE20175|AT1TE20180	RC/Helitron;RC/Helitron	NONE	overlap	overlap
Chr1:6302850-6303199	hypo	1	8	AT1G18310	-	protein_coding_gene	Symbols: | glycosyl hydrolase family 81 protein | chr1:6301200-6303956 REVERSE LENGTH=649	AT1TE20410	LTR/Copia	NONE	overlap	overlap
Chr1:650-999	hypo	3	16	NONE	NONE	NONE	NONE	NONE	NONE	#NAME?	overlap	overlap
Chr1:6539350-6539599	hypo	0	10	NONE	NONE	NONE	NONE	AT1TE21210	LTR/Copia	NONE	NONE	overlap
Chr1:6539750-6540099	hypo	1	13	NONE	NONE	NONE	NONE	AT1TE21210	LTR/Copia	NONE	overlap	overlap
Chr1:6592500-6592799	hypo	0	13	AT1G19090	+	protein_coding_gene	Symbols: RKF2, CRK1 | receptor-like serine/threonine kinase 2 | chr1:6590350-6592615 FORWARD LENGTH=600	NONE	NONE	NONE	NONE	NONE
Chr1:6736100-6736399	hypo	0	10	NONE	NONE	NONE	NONE	AT1TE21790	RC/Helitron	NONE	NONE	NONE
Chr1:6906450-6906649	hypo	1	11	NONE	NONE	NONE	NONE	NONE	NONE	AT1G19890-AT1G19900	overlap	overlap
Chr1:696600-696799	hypo	1	7	NONE	NONE	NONE	NONE	AT1TE02265	RC/Helitron	NONE	overlap	overlap
Chr1:7036350-7036549	hypo	0	7	NONE	NONE	NONE	NONE	AT1TE22750	RC/Helitron	NONE	overlap	overlap
Chr1:7241300-7241549	hypo	0	13	NONE	NONE	NONE	NONE	AT1TE23390|AT1TE23395	DNA;DNA	NONE	overlap	overlap
Chr1:7393250-7393449	hypo	0	12	NONE	NONE	NONE	NONE	AT1TE23835	DNA/MuDR	NONE	overlap	overlap
Chr1:7394450-7394749	hypo	3	13	NONE	NONE	NONE	NONE	AT1TE23840	SINE	NONE	overlap	overlap
Chr1:759450-759699	hypo	0	8	NONE	NONE	NONE	NONE	AT1TE02465	RC/Helitron	NONE	overlap	NONE
Chr1:7717600-7717899	hypo	1	17	AT1G21945	+	transposable_element_gene		AT1TE24850	LTR/Copia	NONE	overlap	overlap
Chr1:781300-781499	hypo	1	7	NONE	NONE	NONE	NONE	AT1TE02540	RC/Helitron	NONE	overlap	overlap
Chr1:781850-782199	hypo	1	14	NONE	NONE	NONE	NONE	AT1TE02540	RC/Helitron	NONE	overlap	overlap
Chr1:7985250-7985449	hypo	1	7	NONE	NONE	NONE	NONE	AT1TE25685	DNA/HAT	NONE	overlap	overlap
Chr1:7986100-7986499	hypo	0	16	NONE	NONE	NONE	NONE	AT1TE25685|AT1TE25690	DNA/HAT;RC/Helitron	NONE	overlap	overlap
Chr1:8170000-8170299	hypo	1	9	NONE	NONE	NONE	NONE	AT1TE26305	RC/Helitron	NONE	overlap	overlap
Chr1:8236100-8236349	hypo	0	7	NONE	NONE	NONE	NONE	AT1TE26515	RC/Helitron	NONE	overlap	overlap
Chr1:8239500-8239899	hypo	0	17	NONE	NONE	NONE	NONE	AT1TE26535|AT1TE26540	RC/Helitron;DNA/MuDR	NONE	overlap	overlap
Chr1:8267100-8267299	hypo	2	11	NONE	NONE	NONE	NONE	AT1TE26625	DNA/HAT	NONE	overlap	overlap
Chr1:8277400-8277599	hypo	1	9	NONE	NONE	NONE	NONE	AT1TE26665|AT1TE26670|AT1TE26675	RC/Helitron;RC/Helitron;DNA/Harbinger	NONE	overlap	overlap
Chr1:8290500-8290699	hypo	5	7	NONE	NONE	NONE	NONE	AT1TE26725|AT1TE26730|AT1TE26735	RC/Helitron;RC/Helitron;RC/Helitron	NONE	overlap	overlap
Chr1:8489500-8489849	hypo	1	11	NONE	NONE	NONE	NONE	AT1TE27395	RC/Helitron	NONE	overlap	overlap
Chr1:8621800-8621999	hypo	0	7	NONE	NONE	NONE	NONE	AT1TE27810|AT1TE27815	RC/Helitron;RC/Helitron	NONE	NONE	overlap
Chr1:8741250-8741599	hypo	1	13	NONE	NONE	NONE	NONE	NONE	NONE	AT1G24686-AT1G24706	NONE	NONE
Chr1:8869550-8869899	hypo	1	13	NONE	NONE	NONE	NONE	AT1TE28630	DNA/MuDR	NONE	overlap	overlap
Chr1:8870100-8870399	hypo	1	14	NONE	NONE	NONE	NONE	AT1TE28635	RC/Helitron	NONE	overlap	overlap
Chr1:9001000-9001299	hypo	1	9	NONE	NONE	NONE	NONE	AT1TE29040	RC/Helitron	NONE	NONE	NONE
Chr1:9005150-9005399	hypo	1	10	NONE	NONE	NONE	NONE	AT1TE29060	DNA/MuDR	NONE	overlap	overlap
Chr1:9018600-9018799	hypo	0	8	NONE	NONE	NONE	NONE	AT1TE29070	RC/Helitron	NONE	NONE	overlap
Chr1:9236000-9236199	hypo	1	8	NONE	NONE	NONE	NONE	AT1TE29770	DNA/MuDR	NONE	overlap	overlap
Chr1:9353900-9354199	hypo	0	8	AT1G26950	-	transposable_element_gene		AT1TE30130	LINE/L1	NONE	overlap	overlap
Chr1:9367300-9367649	hypo	1	8	NONE	NONE	NONE	NONE	AT1TE30180|AT1TE30185	RC/Helitron;RC/Helitron	NONE	overlap	overlap
Chr1:959000-959299	hypo	1	8	AT1G03810	+	protein_coding_gene	Symbols: | Nucleic acid-binding, OB-fold-like protein | chr1:958759-959609 FORWARD LENGTH=143	NONE	NONE	NONE	NONE	NONE
Chr1:9706250-9706749	hypo	4	17	AT1G27870	-	protein_coding_gene	Symbols: | Polynucleotidyl transferase, ribonuclease H-like superfamily protein | chr1:9706657-9707298 REVERSE LENGTH=213	NONE	NONE	NONE	overlap	overlap
Chr1:9778500-9778749	hypo	0	7	NONE	NONE	NONE	NONE	NONE	NONE	AT1G28050-AT1G28060	overlap	overlap
Chr1:9918800-9919049	hypo	0	7	NONE	NONE	NONE	NONE	AT1TE31985	RC/Helitron	NONE	overlap	overlap
Chr1:9925950-9926199	hypo	0	12	NONE	NONE	NONE	NONE	NONE	NONE	AT1G28320-AT1G28323	overlap	overlap
Chr2:10038050-10038349	hypo	1	14	NONE	NONE	NONE	NONE	AT2TE42940	RC/Helitron	NONE	overlap	overlap
Chr2:10086650-10086949	hypo	0	7	AT2G23710	+	transposable_element_gene		AT2TE43165	DNA/MuDR	NONE	NONE	NONE
Chr2:1010300-1010649	hypo	0	13	AT2G03330	+	protein_coding_gene	Symbols: | unknown protein; BEST Arabidopsis thaliana protein match is: unknown protein (TAIR:AT3G11810.1); Has 370 Blast hits to 370 proteins in 33 species: Archae - 0; Bacteria - 0; Metazoa - 0; Fungi - 0; Plants - 368; Viruses - 0; Other Eukaryotes - 2 (source: NCBI BLink). | chr2:1008460-1014122 FORWARD LENGTH=385	AT2TE04520	DNA/MuDR	NONE	overlap	NONE
Chr2:1011800-1012399	hypo	0	23	AT2G03330	+	protein_coding_gene	Symbols: | unknown protein; BEST Arabidopsis thaliana protein match is: unknown protein (TAIR:AT3G11810.1); Has 370 Blast hits to 370 proteins in 33 species: Archae - 0; Bacteria - 0; Metazoa - 0; Fungi - 0; Plants - 368; Viruses - 0; Other Eukaryotes - 2 (source: NCBI BLink). | chr2:1008460-1014122 FORWARD LENGTH=385	AT2TE04525	DNA/MuDR	NONE	overlap	overlap
Chr2:10278000-10278199	hypo	2	7	NONE	NONE	NONE	NONE	NONE	NONE	AT2G24170-AT2G24180	overlap	overlap
Chr2:10289600-10289999	hypo	0	15	AT2G24200	-	protein_coding_gene	Symbols: | Cytosol aminopeptidase family protein | chr2:10287017-10289450 REVERSE LENGTH=520	AT2TE44040	DNA/HAT	NONE	overlap	overlap
Chr2:1038050-1038349	hypo	0	9	NONE	NONE	NONE	NONE	AT2TE04630	RC/Helitron	NONE	overlap	overlap
Chr2:10436100-10436349	hypo	0	7	NONE	NONE	NONE	NONE	AT2TE44745|AT2TE44750	DNA/MuDR;DNA/MuDR	NONE	overlap	overlap
Chr2:10437150-10437449	hypo	0	14	AT2G24570	-	protein_coding_gene	Symbols: WRKY17, ATWRKY17 | WRKY DNA-binding protein 17 | chr2:10437676-10439222 REVERSE LENGTH=321	AT2TE44750	DNA/MuDR	NONE	overlap	overlap
Chr2:10535650-10535999	hypo	2	12	NONE	NONE	NONE	NONE	AT2TE45210|AT2TE45215	DNA/Harbinger;DNA/MuDR	NONE	overlap	overlap
Chr2:10550000-10550249	hypo	0	7	AT2G24761	+	pseudogene	pseudogene	NONE	NONE	NONE	overlap	overlap
Chr2:10590050-10590299	hypo	0	7	NONE	NONE	NONE	NONE	AT2TE45460	DNA/MuDR	NONE	overlap	overlap
Chr2:10602550-10602799	hypo	2	9	NONE	NONE	NONE	NONE	AT2TE45465	DNA/MuDR	NONE	NONE	NONE
Chr2:10646550-10646899	hypo	2	11	NONE	NONE	NONE	NONE	AT2TE45645|AT2TE45650	RC/Helitron;RC/Helitron	NONE	NONE	overlap
Chr2:1065550-1065899	hypo	0	12	NONE	NONE	NONE	NONE	NONE	NONE	AT2G03505-AT2G03510	overlap	overlap
Chr2:1075800-1075999	hypo	0	10	NONE	NONE	NONE	NONE	AT2TE04820	RC/Helitron	NONE	overlap	overlap
Chr2:1088800-1088999	hypo	0	7	NONE	NONE	NONE	NONE	AT2TE04900	RC/Helitron	NONE	overlap	overlap
Chr2:10951850-10952199	hypo	0	15	NONE	NONE	NONE	NONE	AT2TE47130|AT2TE47135|AT2TE47140	DNA/Harbinger;DNA;DNA	NONE	overlap	overlap
Chr2:1110950-1111349	hypo	5	16	NONE	NONE	NONE	NONE	NONE	NONE	AT2G03650-AT2G03660	overlap	overlap
Chr2:1111600-1111799	hypo	0	9	NONE	NONE	NONE	NONE	AT2TE05015|AT2TE05020	RC/Helitron;RC/Helitron	NONE	overlap	overlap
Chr2:11271900-11272099	hypo	0	7	NONE	NONE	NONE	NONE	NONE	NONE	AT2G26500-AT2G26510	overlap	overlap
Chr2:11373000-11373299	hypo	0	9	NONE	NONE	NONE	NONE	AT2TE49190	RC/Helitron	NONE	NONE	NONE
Chr2:11386850-11387049	hypo	1	9	NONE	NONE	NONE	NONE	AT2TE49270	LTR/Copia	NONE	overlap	overlap
Chr2:11408700-11408999	hypo	0	8	NONE	NONE	NONE	NONE	NONE	NONE	AT2G26770-AT2G26780	overlap	overlap
Chr2:11461200-11461549	hypo	0	20	NONE	NONE	NONE	NONE	AT2TE49660	SINE	NONE	overlap	overlap
Chr2:11508200-11508549	hypo	0	10	NONE	NONE	NONE	NONE	AT2TE49890	RC/Helitron	NONE	NONE	NONE
Chr2:11555350-11555699	hypo	1	13	NONE	NONE	NONE	NONE	AT2TE50115|AT2TE50120	RC/Helitron;RC/Helitron	NONE	overlap	overlap
Chr2:11559000-11559249	hypo	0	8	AT2G27070	-	protein_coding_gene	Symbols: ARR13, RR13 | response regulator 13 | chr2:11555781-11560215 REVERSE LENGTH=575	AT2TE50135	RC/Helitron	NONE	overlap	overlap
Chr2:11643600-11643949	hypo	0	10	NONE	NONE	NONE	NONE	AT2TE50570|AT2TE50575	DNA;DNA	NONE	overlap	overlap
Chr2:11952750-11952999	hypo	4	11	NONE	NONE	NONE	NONE	AT2TE52020	LTR/Gypsy	NONE	overlap	overlap
Chr2:11983500-11983799	hypo	0	8	NONE	NONE	NONE	NONE	AT2TE52165	DNA/MuDR	NONE	overlap	overlap
Chr2:12075950-12076349	hypo	1	15	NONE	NONE	NONE	NONE	NONE	NONE	AT2G28290-AT2G28305	overlap	overlap
Chr2:1208650-1209049	hypo	0	14	NONE	NONE	NONE	NONE	NONE	NONE	AT2G03931-AT2G03932	overlap	overlap
Chr2:1212250-1212549	hypo	0	7	NONE	NONE	NONE	NONE	AT2TE05460|AT2TE05465|AT2TE05470	RC/Helitron;DNA/MuDR;RC/Helitron	NONE	NONE	NONE
Chr2:12144300-12144549	hypo	0	8	NONE	NONE	NONE	NONE	AT2TE52900	RC/Helitron	NONE	overlap	overlap
Chr2:12243150-12243449	hypo	2	10	NONE	NONE	NONE	NONE	NONE	NONE	AT2G28570-AT2G28580	overlap	overlap
Chr2:1244500-1244849	hypo	0	10	NONE	NONE	NONE	NONE	AT2TE05625|AT2TE05630	LTR/Gypsy;LTR/Gypsy	NONE	overlap	overlap
Chr2:1251900-1252099	hypo	0	11	NONE	NONE	NONE	NONE	NONE	NONE	AT2G03960-AT2G03970	NONE	NONE
Chr2:12554450-12554699	hypo	3	12	NONE	NONE	NONE	NONE	AT2TE54840|AT2TE54845	DNA/HAT;RC/Helitron	NONE	overlap	overlap
Chr2:1263900-1264099	hypo	0	8	NONE	NONE	NONE	NONE	AT2TE05750	DNA/MuDR	NONE	overlap	overlap
Chr2:12660050-12660249	hypo	1	8	AT2G29605	-	protein_coding_gene	Symbols: | Plant protein 1589 of unknown function | chr2:12657909-12660087 REVERSE LENGTH=401	NONE	NONE	NONE	NONE	NONE
Chr2:12708900-12709099	hypo	0	7	NONE	NONE	NONE	NONE	AT2TE55565	DNA	NONE	overlap	overlap
Chr2:1271950-1272149	hypo	1	11	NONE	NONE	NONE	NONE	AT2TE05760	DNA/MuDR	NONE	overlap	overlap
Chr2:12725350-12725649	hypo	2	8	NONE	NONE	NONE	NONE	AT2TE55625	DNA	NONE	overlap	overlap
Chr2:12733100-12733449	hypo	0	16	AT2G29840	-	protein_coding_gene	Symbols: | RING/U-box superfamily protein | chr2:12732387-12733983 REVERSE LENGTH=293	AT2TE55660	LTR/Copia	NONE	overlap	overlap
Chr2:12736400-12736649	hypo	0	9	NONE	NONE	NONE	NONE	NONE	NONE	AT2G29850-AT2G29860	NONE	NONE
Chr2:12738700-12739049	hypo	0	12	NONE	NONE	NONE	NONE	AT2TE55690	DNA/MuDR	NONE	overlap	overlap
Chr2:12753850-12754099	hypo	1	15	NONE	NONE	NONE	NONE	NONE	NONE	AT2G29910-AT2G29920	overlap	overlap
Chr2:12780600-12780849	hypo	1	8	NONE	NONE	NONE	NONE	NONE	NONE	AT2G29970-AT2G29980	overlap	overlap
Chr2:12801850-12802099	hypo	1	14	NONE	NONE	NONE	NONE	AT2TE55980	RC/Helitron	NONE	overlap	overlap
Chr2:12811900-12812099	hypo	0	7	NONE	NONE	NONE	NONE	AT2TE56020|AT2TE56025	DNA/MuDR;DNA/MuDR	NONE	overlap	overlap
Chr2:12833700-12833899	hypo	0	9	NONE	NONE	NONE	NONE	AT2TE56135	RC/Helitron	NONE	overlap	overlap
Chr2:12877250-12877449	hypo	1	9	NONE	NONE	NONE	NONE	AT2TE56340	RC/Helitron	NONE	overlap	overlap
Chr2:13065900-13066249	hypo	2	15	NONE	NONE	NONE	NONE	AT2TE57230|AT2TE57240	RC/Helitron;RC/Helitron	NONE	overlap	overlap
Chr2:13268100-13268299	hypo	1	8	NONE	NONE	NONE	NONE	AT2TE58200	RC/Helitron	NONE	overlap	overlap
Chr2:13337200-13337599	hypo	0	16	NONE	NONE	NONE	NONE	AT2TE58530	RC/Helitron	NONE	overlap	overlap
Chr2:1353350-1353549	hypo	0	8	AT2G04066	-	protein_coding_gene	Symbols: | MATE efflux family protein | chr2:1352887-1353517 REVERSE LENGTH=171	AT2TE06170	SINE	NONE	overlap	overlap
Chr2:1367800-1367999	hypo	0	8	NONE	NONE	NONE	NONE	AT2TE06235	RC/Helitron	NONE	NONE	NONE
Chr2:1371700-1371999	hypo	1	12	NONE	NONE	NONE	NONE	AT2TE06255|AT2TE06260	DNA/HAT;DNA/MuDR	NONE	overlap	overlap
Chr2:1384250-1384549	hypo	1	9	NONE	NONE	NONE	NONE	AT2TE06350|AT2TE06355	RC/Helitron;RC/Helitron	NONE	overlap	overlap
Chr2:13866200-13866449	hypo	4	11	AT2G32698	+	miRNA	miRNA	AT2TE61105|AT2TE61110	DNA/MuDR;DNA/MuDR	NONE	overlap	overlap
Chr2:13886150-13886349	hypo	0	9	NONE	NONE	NONE	NONE	AT2TE61215	RC/Helitron	NONE	overlap	overlap
Chr2:13907250-13907549	hypo	3	19	NONE	NONE	NONE	NONE	AT2TE61325	RC/Helitron	NONE	overlap	overlap
Chr2:1395250-1395549	hypo	0	15	NONE	NONE	NONE	NONE	AT2TE06400|AT2TE06405	RC/Helitron;LTR/Copia	NONE	overlap	overlap
Chr2:14232350-14232599	hypo	1	8	NONE	NONE	NONE	NONE	AT2TE62950	RC/Helitron	NONE	NONE	NONE
Chr2:14407850-14408049	hypo	0	9	AT2G34100	-	protein_coding_gene	Symbols: | unknown protein; Has 35333 Blast hits to 34131 proteins in 2444 species: Archae - 798; Bacteria - 22429; Metazoa - 974; Fungi - 991; Plants - 531; Viruses - 0; Other Eukaryotes - 9610 (source: NCBI BLink). | chr2:14399705-14401655 REVERSE LENGTH=345	AT2TE63800	DNA/En-Spm	NONE	overlap	overlap
Chr2:14418550-14418749	hypo	0	7	NONE	NONE	NONE	NONE	AT2TE63825	DNA/MuDR	NONE	overlap	overlap
Chr2:14554000-14554349	hypo	0	11	NONE	NONE	NONE	NONE	AT2TE64500	DNA/MuDR	NONE	overlap	overlap
Chr2:14554950-14555199	hypo	0	10	NONE	NONE	NONE	NONE	AT2TE64500	DNA/MuDR	NONE	overlap	overlap
Chr2:14595050-14595299	hypo	0	15	NONE	NONE	NONE	NONE	NONE	NONE	AT2G34650-AT2G34655	overlap	overlap
Chr2:1459750-1460049	hypo	2	14	NONE	NONE	NONE	NONE	AT2TE06750|AT2TE06765	RC/Helitron;DNA/HAT	NONE	overlap	overlap
Chr2:14682450-14682749	hypo	0	10	AT2G34800	-	protein_coding_gene	Symbols: | unknown protein; Has 1 Blast hits to 1 proteins in 1 species: Archae - 0; Bacteria - 0; Metazoa - 0; Fungi - 0; Plants - 1; Viruses - 0; Other Eukaryotes - 0 (source: NCBI BLink). | chr2:14682363-14682515 REVERSE LENGTH=50	AT2TE65130	RC/Helitron	NONE	overlap	overlap
Chr2:14810900-14811099	hypo	1	8	NONE	NONE	NONE	NONE	AT2TE65785	DNA/MuDR	NONE	overlap	overlap
Chr2:14846500-14846849	hypo	5	12	AT2G35250	-	protein_coding_gene	Symbols: | Protein of Unknown Function (DUF239) | chr2:14846662-14848662 REVERSE LENGTH=342	NONE	NONE	NONE	overlap	overlap
Chr2:1489700-1489899	hypo	1	8	AT2G04290	-	transposable_element_gene		AT2TE06885	LINE/L1	NONE	NONE	NONE
Chr2:1504250-1504549	hypo	1	15	NONE	NONE	NONE	NONE	AT2TE06950	RC/Helitron	NONE	overlap	overlap
Chr2:15110100-15110399	hypo	3	11	NONE	NONE	NONE	NONE	AT2TE67240	DNA	NONE	overlap	overlap
Chr2:1521400-1521699	hypo	1	10	NONE	NONE	NONE	NONE	NONE	NONE	AT2G04360-AT2G04370	NONE	NONE
Chr2:15273800-15274199	hypo	8	25	AT2G36402	+	transposable_element_gene		AT2TE68040	LINE/L1	NONE	overlap	overlap
Chr2:15332850-15333049	hypo	0	7	NONE	NONE	NONE	NONE	AT2TE68325	DNA/MuDR	NONE	NONE	NONE
Chr2:1536700-1537049	hypo	0	14	AT2G04425	-	protein_coding_gene	Symbols: LCR82 | low-molecular-weight cysteine-rich 82 | chr2:1536975-1537504 REVERSE LENGTH=101	NONE	NONE	NONE	overlap	NONE
Chr2:15791050-15791349	hypo	0	14	NONE	NONE	NONE	NONE	NONE	NONE	AT2G37640-AT2G37650	overlap	overlap
Chr2:1587400-1587699	hypo	1	9	NONE	NONE	NONE	NONE	AT2TE07300	LINE/L1	NONE	overlap	overlap
Chr2:15884850-15885099	hypo	0	10	NONE	NONE	NONE	NONE	AT2TE71055	DNA/HAT	NONE	overlap	overlap
Chr2:16004150-16004399	hypo	1	10	AT2G38195	+	protein_coding_gene	Symbols: | RING/U-box superfamily protein | chr2:16003836-16006261 FORWARD LENGTH=399	NONE	NONE	NONE	NONE	NONE
Chr2:16006450-16006699	hypo	1	7	AT2G38195	+	protein_coding_gene	Symbols: | RING/U-box superfamily protein | chr2:16003836-16006261 FORWARD LENGTH=399	AT2TE71660	RC/Helitron	NONE	NONE	NONE
Chr2:16030400-16030649	hypo	1	9	NONE	NONE	NONE	NONE	AT2TE71770	LTR/Gypsy	NONE	overlap	overlap
Chr2:1617650-1617849	hypo	0	9	NONE	NONE	NONE	NONE	AT2TE07460	LTR/Copia	NONE	overlap	overlap
Chr2:163350-163549	hypo	0	7	NONE	NONE	NONE	NONE	NONE	NONE	AT2G01330-AT2G01340	overlap	overlap
Chr2:1636650-1636849	hypo	0	8	NONE	NONE	NONE	NONE	AT2TE07550	LTR/Gypsy	NONE	overlap	overlap
Chr2:16380150-16380349	hypo	0	8	NONE	NONE	NONE	NONE	AT2TE73500	RC/Helitron	NONE	NONE	NONE
Chr2:16418950-16419199	hypo	0	10	NONE	NONE	NONE	NONE	NONE	NONE	AT2G39320-AT2G39330	NONE	NONE
Chr2:1666050-1666399	hypo	0	10	AT2G04760	+	transposable_element_gene		AT2TE07725	LINE/L1	NONE	NONE	NONE
Chr2:1678500-1679149	hypo	1	20	NONE	NONE	NONE	NONE	AT2TE07775	RC/Helitron	NONE	overlap	overlap
Chr2:16834300-16834499	hypo	0	7	AT2G40310	+	protein_coding_gene	Symbols: | Pectin lyase-like superfamily protein | chr2:16834065-16835711 FORWARD LENGTH=404	NONE	NONE	NONE	overlap	overlap
Chr2:16920750-16921099	hypo	0	9	NONE	NONE	NONE	NONE	AT2TE76170	DNA/MuDR	NONE	overlap	overlap
Chr2:16921400-16921749	hypo	0	17	NONE	NONE	NONE	NONE	AT2TE76170|AT2TE76175	DNA/MuDR;DNA/MuDR	NONE	overlap	overlap
Chr2:1715950-1716149	hypo	0	8	NONE	NONE	NONE	NONE	AT2TE07955	DNA/MuDR	NONE	overlap	overlap
Chr2:17289400-17289649	hypo	2	9	NONE	NONE	NONE	NONE	NONE	NONE	AT2G41460-AT2G41470	overlap	overlap
Chr2:1731650-1731899	hypo	0	10	NONE	NONE	NONE	NONE	AT2TE08055	DNA/MuDR	NONE	overlap	overlap
Chr2:17342400-17342599	hypo	0	7	AT2G41580	+	transposable_element_gene		AT2TE78210|AT2TE78225	LINE/L1;LINE/L1	NONE	NONE	NONE
Chr2:1734750-1734999	hypo	0	7	NONE	NONE	NONE	NONE	AT2TE08070	RC/Helitron	NONE	overlap	overlap
Chr2:1742300-1742549	hypo	0	10	NONE	NONE	NONE	NONE	AT2TE08110	DNA/MuDR	NONE	NONE	NONE
Chr2:17487500-17487699	hypo	0	8	NONE	NONE	NONE	NONE	AT2TE78945	DNA/MuDR	NONE	overlap	overlap
Chr2:1785900-1786099	hypo	1	8	AT2G05040	+	transposable_element_gene		AT2TE08225	LTR/Gypsy	NONE	NONE	NONE
Chr2:1793650-1793899	hypo	0	7	NONE	NONE	NONE	NONE	AT2TE08270|AT2TE08275	RC/Helitron;DNA/MuDR	NONE	overlap	overlap
Chr2:17992650-17992849	hypo	1	7	NONE	NONE	NONE	NONE	AT2TE81445	RC/Helitron	NONE	overlap	overlap
Chr2:1801750-1801999	hypo	1	9	NONE	NONE	NONE	NONE	AT2TE08300	DNA/Harbinger	NONE	NONE	NONE
Chr2:1804750-1804949	hypo	1	7	NONE	NONE	NONE	NONE	AT2TE08320	RC/Helitron	NONE	NONE	NONE
Chr2:1832300-1832499	hypo	0	7	AT2G05110	-	transposable_element_gene		NONE	NONE	NONE	NONE	NONE
Chr2:18387800-18388149	hypo	0	18	AT2G44540	-	protein_coding_gene	Symbols: AtGH9B9, GH9B9 | glycosyl hydrolase 9B9 | chr2:18386341-18388110 REVERSE LENGTH=491	NONE	NONE	NONE	overlap	overlap
Chr2:18391000-18391199	hypo	3	8	AT2G44550	-	protein_coding_gene	Symbols: AtGH9B10, GH9B10 | glycosyl hydrolase 9B10 | chr2:18389381-18391142 REVERSE LENGTH=490	NONE	NONE	NONE	overlap	overlap
Chr2:1839150-1839499	hypo	2	12	NONE	NONE	NONE	NONE	NONE	NONE	AT2G05117-AT2G05120	overlap	overlap
Chr2:18655250-18655549	hypo	1	15	AT2G45230	-	transposable_element_gene		AT2TE84695|AT2TE84700	LINE/L1;LINE/L1	NONE	NONE	overlap
Chr2:1878400-1878949	hypo	1	19	AT2G05190	+	pseudogene	pseudogene	AT2TE08640	DNA/Harbinger	NONE	overlap	overlap
Chr2:1879350-1879599	hypo	0	10	NONE	NONE	NONE	NONE	AT2TE08645	RC/Helitron	NONE	overlap	overlap
Chr2:1888600-1889099	hypo	0	15	NONE	NONE	NONE	NONE	AT2TE08680|AT2TE08685	DNA/MuDR;DNA/MuDR	NONE	overlap	overlap
Chr2:18957800-18958049	hypo	0	12	AT2G46130	+	protein_coding_gene	Symbols: WRKY43, ATWRKY43 | WRKY DNA-binding protein 43 | chr2:18957254-18957669 FORWARD LENGTH=109	AT2TE86210	DNA	NONE	overlap	overlap
Chr2:1910350-1910549	hypo	0	7	AT2G05240	-	transposable_element_gene		AT2TE08785	LTR/Copia	NONE	NONE	NONE
Chr2:1917250-1917749	hypo	0	18	NONE	NONE	NONE	NONE	NONE	NONE	AT2G05250-AT2G05260	overlap	overlap
Chr2:19235900-19236249	hypo	0	9	NONE	NONE	NONE	NONE	AT2TE87610	DNA/MuDR	NONE	overlap	overlap
Chr2:19242700-19242899	hypo	0	8	NONE	NONE	NONE	NONE	AT2TE87640	RC/Helitron	NONE	overlap	overlap
Chr2:1947750-1948049	hypo	1	9	NONE	NONE	NONE	NONE	AT2TE08970	RC/Helitron	NONE	overlap	NONE
Chr2:19528450-19528799	hypo	2	11	NONE	NONE	NONE	NONE	AT2TE89040	RC/Helitron	NONE	overlap	overlap
Chr2:1962950-1963299	hypo	0	10	NONE	NONE	NONE	NONE	AT2TE09065	RC/Helitron	NONE	overlap	overlap
Chr2:1988600-1988899	hypo	0	9	NONE	NONE	NONE	NONE	AT2TE09170	RC/Helitron	NONE	overlap	overlap
Chr2:1999100-1999399	hypo	2	16	AT2G05450	+	transposable_element_gene		AT2TE09205	DNA/MuDR	NONE	NONE	NONE
Chr2:2021450-2021699	hypo	1	13	NONE	NONE	NONE	NONE	AT2TE09280	LINE/L1	NONE	overlap	NONE
Chr2:2022100-2022299	hypo	0	8	NONE	NONE	NONE	NONE	AT2TE09280	LINE/L1	NONE	NONE	NONE
Chr2:2034200-2034399	hypo	0	8	AT2G05540	+	protein_coding_gene	Symbols: | Glycine-rich protein family | chr2:2033265-2033978 FORWARD LENGTH=135	AT2TE09345	DNA/MuDR	NONE	overlap	overlap
Chr2:2045350-2045549	hypo	0	8	AT2G05560	+	transposable_element_gene		AT2TE09375	DNA/MuDR	NONE	NONE	NONE
Chr2:2070300-2070649	hypo	0	13	NONE	NONE	NONE	NONE	NONE	NONE	AT2G05590-AT2G05600	NONE	NONE
Chr2:2136550-2136799	hypo	0	8	AT2G05700	+	transposable_element_gene		AT2TE09735	DNA/HAT	NONE	NONE	NONE
Chr2:2140800-2140999	hypo	0	8	NONE	NONE	NONE	NONE	AT2TE09790	DNA/MuDR	NONE	overlap	overlap
Chr2:2156550-2156899	hypo	2	10	NONE	NONE	NONE	NONE	AT2TE09885	RC/Helitron	NONE	NONE	NONE
Chr2:2169200-2169399	hypo	0	7	AT2G05752	-	protein_coding_gene	Symbols: | unknown protein; BEST Arabidopsis thaliana protein match is: unknown protein (TAIR:AT3G24517.1); Has 30201 Blast hits to 17322 proteins in 780 species: Archae - 12; Bacteria - 1396; Metazoa - 17338; Fungi - 3422; Plants - 5037; Viruses - 0; Other Eukaryotes - 2996 (source: NCBI BLink). | chr2:2169305-2170528 REVERSE LENGTH=197	NONE	NONE	NONE	NONE	NONE
Chr2:2196950-2197249	hypo	1	9	NONE	NONE	NONE	NONE	AT2TE10125|AT2TE10130	DNA;RC/Helitron	NONE	NONE	NONE
Chr2:2197600-2197849	hypo	0	7	NONE	NONE	NONE	NONE	AT2TE10130	RC/Helitron	NONE	overlap	overlap
Chr2:2211150-2211349	hypo	2	7	NONE	NONE	NONE	NONE	AT2TE10200	DNA/MuDR	NONE	NONE	NONE
Chr2:2260800-2260999	hypo	0	14	NONE	NONE	NONE	NONE	AT2TE10410	SINE	NONE	overlap	overlap
Chr2:2303650-2303899	hypo	0	7	AT2G05960	+	transposable_element_gene		AT2TE10620	LTR/Copia	NONE	NONE	NONE
Chr2:2331700-2331899	hypo	1	8	NONE	NONE	NONE	NONE	NONE	NONE	AT2G06002-AT2G06005	NONE	NONE
Chr2:2332150-2332449	hypo	0	9	NONE	NONE	NONE	NONE	AT2TE10755	DNA/HAT	NONE	overlap	overlap
Chr2:238250-238749	hypo	0	24	NONE	NONE	NONE	NONE	AT2TE00965	LINE/L1	NONE	overlap	overlap
Chr2:2399600-2399799	hypo	0	7	NONE	NONE	NONE	NONE	AT2TE10980	LTR/Gypsy	NONE	NONE	NONE
Chr2:240750-241049	hypo	0	8	NONE	NONE	NONE	NONE	AT2TE00980|AT2TE00985	RC/Helitron;RC/Helitron	NONE	overlap	overlap
Chr2:2439000-2439249	hypo	0	10	AT2G06220	+	transposable_element_gene		AT2TE11110	DNA/MuDR	NONE	NONE	NONE
Chr2:2451650-2451899	hypo	0	11	NONE	NONE	NONE	NONE	AT2TE11145	LTR/Gypsy	NONE	NONE	NONE
Chr2:2452050-2452299	hypo	0	12	NONE	NONE	NONE	NONE	AT2TE11145	LTR/Gypsy	NONE	NONE	NONE
Chr2:2460750-2460999	hypo	0	14	NONE	NONE	NONE	NONE	AT2TE11165	RC/Helitron	NONE	NONE	overlap
Chr2:2471900-2472199	hypo	0	11	AT2G06280	+	transposable_element_gene		AT2TE11260	DNA/MuDR	NONE	NONE	NONE
Chr2:2497900-2498099	hypo	0	8	NONE	NONE	NONE	NONE	AT2TE11350	LTR/Gypsy	NONE	NONE	NONE
Chr2:2521500-2521699	hypo	0	10	NONE	NONE	NONE	NONE	NONE	NONE	AT2G06390-AT2G06400	overlap	overlap
Chr2:2535050-2535299	hypo	0	7	NONE	NONE	NONE	NONE	AT2TE11445|AT2TE11480	DNA/MuDR;DNA/MuDR	NONE	NONE	NONE
Chr2:2545900-2546099	hypo	1	8	AT2G06430	+	transposable_element_gene		AT2TE11515	DNA/MuDR	NONE	NONE	NONE
Chr2:2578100-2578349	hypo	0	8	NONE	NONE	NONE	NONE	AT2TE11560|AT2TE11565	LTR/Gypsy;LTR/Gypsy	NONE	NONE	NONE
Chr2:2600800-2601049	hypo	1	8	NONE	NONE	NONE	NONE	NONE	NONE	AT2G06541-AT2G06550	overlap	overlap
Chr2:2603050-2603349	hypo	1	7	AT2G06550	-	transposable_element_gene		AT2TE11695	DNA/Harbinger	NONE	NONE	NONE
Chr2:2603700-2603999	hypo	0	9	NONE	NONE	NONE	NONE	AT2TE11695	DNA/Harbinger	NONE	overlap	overlap
Chr2:2610550-2610899	hypo	2	13	NONE	NONE	NONE	NONE	AT2TE11735	LTR/Copia	NONE	overlap	overlap
Chr2:2642300-2642499	hypo	1	8	AT2G06600	+	transposable_element_gene		AT2TE11815	DNA/MuDR	NONE	NONE	NONE
Chr2:2652100-2652349	hypo	5	17	NONE	NONE	NONE	NONE	AT2TE11825|AT2TE11830	RC/Helitron;RC/Helitron	NONE	NONE	NONE
Chr2:2655800-2655999	hypo	0	7	NONE	NONE	NONE	NONE	AT2TE11855|AT2TE11860	DNA/Pogo;DNA/Pogo	NONE	overlap	overlap
Chr2:2660500-2660849	hypo	2	16	AT2G06667	-	protein_coding_gene	Symbols: | unknown protein; Has 30201 Blast hits to 17322 proteins in 780 species: Archae - 12; Bacteria - 1396; Metazoa - 17338; Fungi - 3422; Plants - 5037; Viruses - 0; Other Eukaryotes - 2996 (source: NCBI BLink). | chr2:2660527-2660715 REVERSE LENGTH=62	AT2TE11885	DNA/En-Spm	NONE	NONE	NONE
Chr2:2726950-2727199	hypo	1	10	AT2G06820	-	transposable_element_gene		AT2TE12060	LINE/L1	NONE	NONE	NONE
Chr2:2789800-2790049	hypo	0	11	NONE	NONE	NONE	NONE	AT2TE12295	LTR/Gypsy	NONE	NONE	NONE
Chr2:2797100-2797299	hypo	0	7	AT2G06890	+	transposable_element_gene		AT2TE12310|AT2TE12315	LTR/Gypsy;LTR/Gypsy	NONE	NONE	NONE
Chr2:2797900-2798099	hypo	2	7	AT2G06890	+	transposable_element_gene		AT2TE12310|AT2TE12315	LTR/Gypsy;LTR/Gypsy	NONE	NONE	NONE
Chr2:2800850-2801099	hypo	1	8	AT2G06900	+	transposable_element_gene		AT2TE12320	DNA/En-Spm	NONE	NONE	NONE
Chr2:2841400-2841649	hypo	0	11	NONE	NONE	NONE	NONE	AT2TE12450|AT2TE12455	LTR/Gypsy;LTR/Gypsy	NONE	NONE	NONE
Chr2:2867750-2868099	hypo	0	9	AT2G06960	-	protein_coding_gene	Symbols: | 2-oxoglutarate (2OG) and Fe(II)-dependent oxygenase superfamily protein | chr2:2867672-2870352 REVERSE LENGTH=148	AT2TE12520|AT2TE12525|AT2TE12530	DNA/HAT;RC/Helitron;RC/Helitron	NONE	overlap	overlap
Chr2:2881800-2881999	hypo	0	8	NONE	NONE	NONE	NONE	AT2TE12555	LTR/Gypsy	NONE	NONE	NONE
Chr2:2943600-2943899	hypo	1	10	AT2G07100	-	transposable_element_gene		AT2TE12825	DNA/MuDR	NONE	NONE	NONE
Chr2:3013350-3013749	hypo	0	20	NONE	NONE	NONE	NONE	AT2TE13140	DNA/MuDR	NONE	NONE	NONE
Chr2:3015850-3016049	hypo	0	7	AT2G07250	+	transposable_element_gene		AT2TE13145	DNA/MuDR	NONE	NONE	NONE
Chr2:3134800-3135049	hypo	1	10	NONE	NONE	NONE	NONE	NONE	NONE	AT2G07510-AT2G07520	NONE	NONE
Chr2:314600-315049	hypo	0	19	AT2G01700	-	transposable_element_gene		AT2TE01310|AT2TE01315	RC/Helitron;LINE/L1	NONE	overlap	overlap
Chr2:3154150-3154349	hypo	0	9	AT2G07540	-	transposable_element_gene		AT2TE13635	LTR/Gypsy	NONE	NONE	NONE
Chr2:3182850-3183049	hypo	1	7	AT2G07580	+	transposable_element_gene		AT2TE13750	DNA/MuDR	NONE	NONE	NONE
Chr2:324000-324199	hypo	1	7	NONE	NONE	NONE	NONE	AT2TE01350	DNA/HAT	NONE	overlap	overlap
Chr2:3438200-3438499	hypo	0	8	NONE	NONE	NONE	NONE	AT2TE14960	RC/Helitron	NONE	NONE	NONE
Chr2:3549950-3550149	hypo	0	7	AT2G07789	-	transposable_element_gene		AT2TE15490	LTR/Gypsy	NONE	NONE	NONE
Chr2:3566350-3566549	hypo	0	9	AT2G07730	-	transposable_element_gene		AT2TE15565	LINE/L1	NONE	NONE	NONE
Chr2:362450-362649	hypo	0	7	NONE	NONE	NONE	NONE	NONE	NONE	AT2G01820-AT2G01830	overlap	overlap
Chr2:3730700-3730949	hypo	0	7	AT2G09865	-	transposable_element_gene		AT2TE16180	LTR/Gypsy	NONE	NONE	NONE
Chr2:3741250-3741449	hypo	1	8	NONE	NONE	NONE	NONE	AT2TE16215	LTR/Gypsy	NONE	NONE	NONE
Chr2:3832900-3833099	hypo	0	8	NONE	NONE	NONE	NONE	AT2TE16485|AT2TE16490	LTR/Gypsy;LTR/Gypsy	NONE	NONE	NONE
Chr2:3958700-3958899	hypo	2	8	NONE	NONE	NONE	NONE	AT2TE16800|AT2TE16835	LTR/Gypsy;LTR/Gypsy	NONE	NONE	NONE
Chr2:3976100-3976349	hypo	0	9	NONE	NONE	NONE	NONE	AT2TE16890	LTR/Gypsy	NONE	NONE	NONE
Chr2:3985200-3985499	hypo	2	9	NONE	NONE	NONE	NONE	AT2TE16925	RC/Helitron	NONE	overlap	NONE
Chr2:4023050-4023299	hypo	0	7	NONE	NONE	NONE	NONE	AT2TE17055	RC/Helitron	NONE	NONE	NONE
Chr2:402850-403049	hypo	0	7	NONE	NONE	NONE	NONE	NONE	NONE	AT2G01890-AT2G01900	overlap	overlap
Chr2:4057350-4057549	hypo	0	8	NONE	NONE	NONE	NONE	AT2TE17145|AT2TE17155	LTR/Copia;LTR/Gypsy	NONE	NONE	NONE
Chr2:4067250-4067449	hypo	0	7	AT2G10530	-	transposable_element_gene		NONE	NONE	NONE	NONE	NONE
Chr2:4079350-4079699	hypo	4	13	NONE	NONE	NONE	NONE	AT2TE17230	DNA/MuDR	NONE	overlap	overlap
Chr2:4097800-4098099	hypo	1	11	NONE	NONE	NONE	NONE	AT2TE17320	RC/Helitron	NONE	overlap	overlap
Chr2:4123600-4123899	hypo	3	11	AT2G10590	-	transposable_element_gene		AT2TE17405	LTR/Gypsy	NONE	NONE	NONE
Chr2:4140500-4140849	hypo	3	16	AT2G10605	+	transposable_element_gene		AT2TE17490	LINE/L1	NONE	overlap	overlap
Chr2:4154900-4155099	hypo	0	7	AT2G10617	+	transposable_element_gene		AT2TE17570	LTR/Gypsy	NONE	NONE	NONE
Chr2:4184200-4184399	hypo	0	7	NONE	NONE	NONE	NONE	AT2TE17640	LTR/Gypsy	NONE	NONE	NONE
Chr2:4204400-4204749	hypo	2	12	AT2G10690	-	transposable_element_gene		AT2TE17725|AT2TE17730	LTR/Gypsy;LTR/Gypsy	NONE	NONE	NONE
Chr2:420950-421149	hypo	0	7	NONE	NONE	NONE	NONE	AT2TE01760	DNA/HAT	NONE	overlap	overlap
Chr2:4215200-4215449	hypo	1	10	NONE	NONE	NONE	NONE	AT2TE17780	RC/Helitron	NONE	overlap	overlap
Chr2:4302800-4303299	hypo	0	20	AT2G10921|AT2G10930	+|-	other_RNA|protein_coding_gene	other_RNA;Symbols: | unknown protein; BEST Arabidopsis thaliana protein match is: unknown protein (TAIR:AT5G48500.1); Has 7 Blast hits to 7 proteins in 1 species: Archae - 0; Bacteria - 0; Metazoa - 0; Fungi - 0; Plants - 7; Viruses - 0; Other Eukaryotes - 0 (source: NCBI BLink). | chr2:4303318-4303918 REVERSE LENGTH=149	AT2TE18055|AT2TE18060	DNA/MuDR;DNA/MuDR	NONE	overlap	overlap
Chr2:4340700-4340999	hypo	2	10	NONE	NONE	NONE	NONE	AT2TE18255	DNA	NONE	overlap	overlap
Chr2:4351700-4351999	hypo	1	7	NONE	NONE	NONE	NONE	AT2TE18305	RC/Helitron	NONE	overlap	overlap
Chr2:4357300-4357599	hypo	0	7	NONE	NONE	NONE	NONE	AT2TE18325|AT2TE18330	DNA/MuDR;LTR/Gypsy	NONE	overlap	overlap
Chr2:4357850-4358149	hypo	2	12	NONE	NONE	NONE	NONE	AT2TE18330	LTR/Gypsy	NONE	NONE	NONE
Chr2:4360000-4360349	hypo	0	15	NONE	NONE	NONE	NONE	AT2TE18335|AT2TE18340|AT2TE18345	DNA/MuDR;RC/Helitron;RC/Helitron	NONE	overlap	overlap
Chr2:4396550-4396849	hypo	1	13	NONE	NONE	NONE	NONE	AT2TE18410	LTR/Gypsy	NONE	NONE	NONE
Chr2:4409100-4409299	hypo	0	7	NONE	NONE	NONE	NONE	AT2TE18455	LTR/Gypsy	NONE	NONE	NONE
Chr2:4429900-4430249	hypo	0	10	NONE	NONE	NONE	NONE	AT2TE18580|AT2TE18585	RC/Helitron;DNA/MuDR	NONE	overlap	overlap
Chr2:4437000-4437199	hypo	0	8	AT2G11170	-	transposable_element_gene		AT2TE18625	DNA/MuDR	NONE	NONE	NONE
Chr2:4455600-4455949	hypo	0	13	NONE	NONE	NONE	NONE	AT2TE18695	DNA/MuDR	NONE	overlap	overlap
Chr2:4493800-4493999	hypo	0	7	AT2G11300	+	transposable_element_gene		AT2TE18830	LTR/Gypsy	NONE	NONE	NONE
Chr2:4592300-4592649	hypo	0	9	NONE	NONE	NONE	NONE	AT2TE19040	RC/Helitron	NONE	NONE	NONE
Chr2:4649900-4650199	hypo	2	8	NONE	NONE	NONE	NONE	AT2TE19300|AT2TE19305	RC/Helitron;DNA/MuDR	NONE	NONE	overlap
Chr2:4718150-4718349	hypo	1	13	AT2G11770	+	transposable_element_gene		AT2TE19590	LTR/Gypsy	NONE	NONE	NONE
Chr2:4731400-4731599	hypo	0	8	AT2G11780	+	transposable_element_gene		AT2TE19615|AT2TE19625	DNA/MuDR;LTR/Gypsy	NONE	NONE	NONE
Chr2:4779400-4779649	hypo	1	10	AT2G11840	-	transposable_element_gene		AT2TE19850	LTR/Gypsy	NONE	NONE	NONE
Chr2:4887850-4888149	hypo	0	11	AT2G12160	-	pseudogene	pseudogene	AT2TE20160	DNA/MuDR	NONE	overlap	overlap
Chr2:500550-500799	hypo	0	8	NONE	NONE	NONE	NONE	AT2TE02160	RC/Helitron	NONE	overlap	overlap
Chr2:5021650-5021849	hypo	1	9	NONE	NONE	NONE	NONE	AT2TE20625|AT2TE20630	RC/Helitron;DNA/MuDR	NONE	overlap	overlap
Chr2:5022850-5023099	hypo	0	9	NONE	NONE	NONE	NONE	AT2TE20635|AT2TE20640	DNA/MuDR;LTR/Gypsy	NONE	overlap	overlap
Chr2:5040200-5040449	hypo	2	15	NONE	NONE	NONE	NONE	NONE	NONE	AT2G12440-AT2G12450	NONE	NONE
Chr2:5041300-5041499	hypo	0	7	NONE	NONE	NONE	NONE	AT2TE20735	LTR/Gypsy	NONE	NONE	NONE
Chr2:5057650-5057849	hypo	0	9	NONE	NONE	NONE	NONE	AT2TE20810	LTR/Gypsy	NONE	overlap	overlap
Chr2:5111350-5111549	hypo	0	7	NONE	NONE	NONE	NONE	AT2TE20960	LTR/Gypsy	NONE	overlap	overlap
Chr2:5119800-5119999	hypo	0	7	NONE	NONE	NONE	NONE	AT2TE21010	DNA/MuDR	NONE	overlap	overlap
Chr2:5172150-5172349	hypo	0	7	AT2G12650	+	transposable_element_gene		NONE	NONE	NONE	NONE	NONE
Chr2:5193450-5193649	hypo	1	8	AT2G12680	+	transposable_element_gene		AT2TE21295	DNA/MuDR	NONE	NONE	NONE
Chr2:5217550-5217749	hypo	0	7	NONE	NONE	NONE	NONE	NONE	NONE	AT2G12720-AT2G12730	NONE	NONE
Chr2:5257350-5257549	hypo	1	7	AT2G12800	+	transposable_element_gene		AT2TE21440	LTR/Gypsy	NONE	NONE	NONE
Chr2:5278000-5278249	hypo	0	8	AT2G12850	+	transposable_element_gene		AT2TE21510|AT2TE21515|AT2TE21520	LTR/Gypsy;LTR/Gypsy;LTR/Gypsy	NONE	overlap	NONE
Chr2:5394600-5394849	hypo	1	9	NONE	NONE	NONE	NONE	AT2TE21850|AT2TE21855	DNA/MuDR;LTR/Copia	NONE	overlap	overlap
Chr2:5424250-5424599	hypo	0	15	AT2G13140	+	transposable_element_gene		AT2TE21970	LINE/L1	NONE	NONE	NONE
Chr2:5464850-5465449	hypo	2	16	NONE	NONE	NONE	NONE	AT2TE22140	DNA/HAT	NONE	overlap	overlap
Chr2:5468400-5468649	hypo	1	8	NONE	NONE	NONE	NONE	AT2TE22170	LTR/Copia	NONE	overlap	NONE
Chr2:5493900-5494149	hypo	0	10	NONE	NONE	NONE	NONE	AT2TE22245	LTR/Gypsy	NONE	NONE	NONE
Chr2:5499500-5499699	hypo	1	7	NONE	NONE	NONE	NONE	AT2TE22260	LTR/Gypsy	NONE	NONE	NONE
Chr2:5507250-5507599	hypo	1	11	NONE	NONE	NONE	NONE	AT2TE22290	DNA/MuDR	NONE	overlap	overlap
Chr2:5561900-5562249	hypo	1	15	AT2G13380	+	transposable_element_gene		AT2TE22495	LTR/Gypsy	NONE	NONE	NONE
Chr2:5598650-5598849	hypo	3	8	AT2G13450	-	protein_coding_gene	Symbols: | unknown protein; BEST Arabidopsis thaliana protein match is: unknown protein (TAIR:AT4G02000.1); Has 247 Blast hits to 243 proteins in 13 species: Archae - 0; Bacteria - 2; Metazoa - 0; Fungi - 2; Plants - 243; Viruses - 0; Other Eukaryotes - 0 (source: NCBI BLink). | chr2:5598739-5599923 REVERSE LENGTH=394	NONE	NONE	NONE	overlap	overlap
Chr2:5601700-5601899	hypo	0	7	AT2G13460	-	transposable_element_gene		AT2TE22635	LINE/L1	NONE	NONE	NONE
Chr2:5602400-5602649	hypo	0	8	AT2G13460	-	transposable_element_gene		AT2TE22635	LINE/L1	NONE	NONE	NONE
Chr2:5611850-5612149	hypo	2	8	NONE	NONE	NONE	NONE	AT2TE22690	DNA/MuDR	NONE	NONE	NONE
Chr2:5634850-5635049	hypo	0	9	AT2G13520	-	transposable_element_gene		AT2TE22740	LINE/L1	NONE	NONE	NONE
Chr2:5645350-5645649	hypo	0	11	NONE	NONE	NONE	NONE	AT2TE22790	RC/Helitron	NONE	overlap	overlap
Chr2:5670950-5671149	hypo	0	9	NONE	NONE	NONE	NONE	AT2TE22910|AT2TE22920	DNA/MuDR;RC/Helitron	NONE	overlap	overlap
Chr2:5693200-5693499	hypo	0	7	NONE	NONE	NONE	NONE	NONE	NONE	AT2G13665-AT2G13680	NONE	NONE
Chr2:5709550-5709849	hypo	2	16	NONE	NONE	NONE	NONE	AT2TE23115|AT2TE23120	DNA/MuDR;LTR/Copia	NONE	overlap	overlap
Chr2:5727900-5728149	hypo	1	12	AT2G13740	+	transposable_element_gene		AT2TE23180	LTR/Gypsy	NONE	NONE	NONE
Chr2:577050-577349	hypo	1	8	NONE	NONE	NONE	NONE	AT2TE02465	DNA/MuDR	NONE	NONE	NONE
Chr2:5788150-5788449	hypo	1	11	NONE	NONE	NONE	NONE	NONE	NONE	AT2G13830-AT2G13840	overlap	overlap
Chr2:5792100-5792349	hypo	0	8	NONE	NONE	NONE	NONE	AT2TE23540	RC/Helitron	NONE	overlap	overlap
Chr2:5808150-5808349	hypo	0	7	NONE	NONE	NONE	NONE	AT2TE23665	LTR/Gypsy	NONE	overlap	overlap
Chr2:5809850-5810049	hypo	1	7	AT2G13860	-	transposable_element_gene		AT2TE23670	LTR/Gypsy	NONE	NONE	NONE
Chr2:5851250-5851499	hypo	0	10	NONE	NONE	NONE	NONE	AT2TE23845	LTR/Copia	NONE	NONE	NONE
Chr2:5869700-5869899	hypo	0	7	AT2G13980	-	protein_coding_gene	Symbols: | Polynucleotidyl transferase, ribonuclease H-like superfamily protein | chr2:5869853-5870368 REVERSE LENGTH=171	AT2TE23905	RC/Helitron	NONE	NONE	NONE
Chr2:5885500-5885799	hypo	0	11	AT2G14000	-	protein_coding_gene	Symbols: | Arabidopsis retrotransposon ORF-1 protein | chr2:5884600-5885985 REVERSE LENGTH=346	NONE	NONE	NONE	NONE	NONE
Chr2:5894850-5895199	hypo	1	13	NONE	NONE	NONE	NONE	AT2TE23965	DNA/MuDR	NONE	NONE	NONE
Chr2:5899200-5899399	hypo	0	7	NONE	NONE	NONE	NONE	AT2TE23965	DNA/MuDR	NONE	NONE	NONE
Chr2:5901800-5902049	hypo	1	10	AT2G14040	-	transposable_element_gene		AT2TE24035	LTR/Gypsy	NONE	NONE	NONE
Chr2:5965950-5966149	hypo	0	8	NONE	NONE	NONE	NONE	AT2TE24335	DNA/MuDR	NONE	overlap	overlap
Chr2:5976050-5976249	hypo	0	8	NONE	NONE	NONE	NONE	AT2TE24340	LINE/L1	NONE	overlap	overlap
Chr2:5984300-5984649	hypo	3	11	NONE	NONE	NONE	NONE	AT2TE24370	DNA/Harbinger	NONE	NONE	NONE
Chr2:601600-601899	hypo	1	13	NONE	NONE	NONE	NONE	NONE	NONE	AT2G02280-AT2G02290	NONE	NONE
Chr2:6027350-6027599	hypo	0	11	AT2G14230	-	transposable_element_gene		AT2TE24525	DNA/En-Spm	NONE	NONE	NONE
Chr2:6036050-6036549	hypo	0	23	NONE	NONE	NONE	NONE	NONE	NONE	AT2G14247-AT2G14255	overlap	overlap
Chr2:6046050-6046249	hypo	0	7	NONE	NONE	NONE	NONE	AT2TE24610	DNA/MuDR	NONE	overlap	overlap
Chr2:6101700-6101899	hypo	0	7	NONE	NONE	NONE	NONE	AT2TE24820|AT2TE24830|AT2TE24835	RC/Helitron;RC/Helitron;DNA/HAT	NONE	overlap	overlap
Chr2:6130150-6130449	hypo	1	11	AT2G14420	+	transposable_element_gene		AT2TE24935	DNA/MuDR	NONE	overlap	overlap
Chr2:6136000-6136199	hypo	0	7	AT2G14430	+	transposable_element_gene		AT2TE24955	LINE/L1	NONE	NONE	NONE
Chr2:6159600-6159799	hypo	1	7	AT2G14470	+	transposable_element_gene		AT2TE25020	RC/Helitron	NONE	NONE	NONE
Chr2:6177600-6177799	hypo	0	7	NONE	NONE	NONE	NONE	AT2TE25095	LTR/Gypsy	NONE	overlap	NONE
Chr2:6217650-6217849	hypo	1	7	NONE	NONE	NONE	NONE	AT2TE25320|AT2TE25325	DNA/MuDR;DNA/MuDR	NONE	overlap	overlap
Chr2:625500-625799	hypo	0	10	NONE	NONE	NONE	NONE	AT2TE02660	DNA	NONE	NONE	NONE
Chr2:6255900-6256149	hypo	0	9	NONE	NONE	NONE	NONE	AT2TE25510	LTR/Gypsy	NONE	overlap	overlap
Chr2:6270900-6271099	hypo	1	8	NONE	NONE	NONE	NONE	AT2TE25540	LTR/Gypsy	NONE	overlap	NONE
Chr2:6274750-6274949	hypo	0	7	AT2G14670	-	protein_coding_gene	Symbols: ATSUC8, SUC8 | sucrose-proton symporter 8 | chr2:6274606-6276317 REVERSE LENGTH=492	AT2TE25565	RC/Helitron	NONE	overlap	overlap
Chr2:6295650-6295849	hypo	1	9	AT2G14700	+	protein_coding_gene	Symbols: | unknown protein; Has 1 Blast hits to 1 proteins in 1 species: Archae - 0; Bacteria - 0; Metazoa - 0; Fungi - 0; Plants - 1; Viruses - 0; Other Eukaryotes - 0 (source: NCBI BLink). | chr2:6292466-6295726 FORWARD LENGTH=222	AT2TE25675	LTR/Copia	NONE	NONE	NONE
Chr2:6305050-6305449	hypo	0	14	NONE	NONE	NONE	NONE	AT2TE25735	RC/Helitron	NONE	overlap	overlap
Chr2:6319250-6319549	hypo	0	11	NONE	NONE	NONE	NONE	NONE	NONE	AT2G14750-AT2G14760	overlap	overlap
Chr2:6390400-6390749	hypo	3	16	NONE	NONE	NONE	NONE	AT2TE26070	DNA/MuDR	NONE	overlap	overlap
Chr2:6391700-6391999	hypo	1	14	NONE	NONE	NONE	NONE	NONE	NONE	AT2G14870-AT2G14878	overlap	overlap
Chr2:6402650-6402949	hypo	0	10	NONE	NONE	NONE	NONE	AT2TE26120	LINE/L1	NONE	overlap	overlap
Chr2:6405750-6405999	hypo	2	8	NONE	NONE	NONE	NONE	AT2TE26130	LINE/L1	NONE	overlap	overlap
Chr2:6424200-6424399	hypo	1	9	AT2G14930	-	transposable_element_gene		AT2TE26230	LTR/Copia	NONE	NONE	NONE
Chr2:6468950-6469249	hypo	0	7	NONE	NONE	NONE	NONE	AT2TE26425	RC/Helitron	NONE	overlap	overlap
Chr2:6476100-6476299	hypo	0	8	AT2G14990	+	transposable_element_gene		AT2TE26470	LINE/L1	NONE	NONE	NONE
Chr2:6482900-6483199	hypo	1	14	NONE	NONE	NONE	NONE	AT2TE26495	DNA/HAT	NONE	overlap	overlap
Chr2:6496600-6496899	hypo	0	11	NONE	NONE	NONE	NONE	NONE	NONE	AT2G15020-AT2G15025	overlap	NONE
Chr2:6497800-6498149	hypo	2	20	NONE	NONE	NONE	NONE	NONE	NONE	AT2G15020-AT2G15025	overlap	overlap
Chr2:6499000-6499199	hypo	1	15	NONE	NONE	NONE	NONE	NONE	NONE	AT2G15020-AT2G15025	overlap	overlap
Chr2:6560400-6560649	hypo	1	12	NONE	NONE	NONE	NONE	NONE	NONE	AT2G15120-AT2G15128	NONE	NONE
Chr2:6561000-6561299	hypo	4	12	NONE	NONE	NONE	NONE	AT2TE26830|AT2TE26835	LTR/Gypsy;DNA/MuDR	NONE	overlap	overlap
Chr2:6562150-6562349	hypo	1	7	NONE	NONE	NONE	NONE	NONE	NONE	AT2G15120-AT2G15128	overlap	overlap
Chr2:6577850-6578149	hypo	0	13	NONE	NONE	NONE	NONE	AT2TE26855	DNA/MuDR	NONE	overlap	overlap
Chr2:6579150-6579499	hypo	1	11	NONE	NONE	NONE	NONE	AT2TE26865|AT2TE26870	DNA/MuDR;DNA/MuDR	NONE	overlap	NONE
Chr2:6592250-6592549	hypo	0	12	NONE	NONE	NONE	NONE	AT2TE26910	DNA/MuDR	NONE	overlap	overlap
Chr2:6611300-6611499	hypo	0	8	NONE	NONE	NONE	NONE	NONE	NONE	AT2G15220-AT2G15230	overlap	overlap
Chr2:6659850-6660199	hypo	0	15	NONE	NONE	NONE	NONE	AT2TE27165	DNA/MuDR	NONE	overlap	overlap
Chr2:6666000-6666199	hypo	1	9	NONE	NONE	NONE	NONE	NONE	NONE	AT2G15318-AT2G15320	overlap	overlap
Chr2:6682700-6682899	hypo	1	7	NONE	NONE	NONE	NONE	AT2TE27275|AT2TE27280	RC/Helitron;RC/Helitron	NONE	overlap	NONE
Chr2:6686800-6687049	hypo	2	9	NONE	NONE	NONE	NONE	NONE	NONE	AT2G15345-AT2G15350	overlap	overlap
Chr2:6691550-6691849	hypo	0	7	NONE	NONE	NONE	NONE	AT2TE27335	DNA/MuDR	NONE	overlap	overlap
Chr2:6697100-6697399	hypo	0	9	NONE	NONE	NONE	NONE	AT2TE27380	RC/Helitron	NONE	NONE	NONE
Chr2:6701950-6702149	hypo	0	10	AT2G15380	+	transposable_element_gene		AT2TE27390	LINE/L1	NONE	NONE	NONE
Chr2:6716900-6717299	hypo	1	17	NONE	NONE	NONE	NONE	AT2TE27455	RC/Helitron	NONE	overlap	overlap
Chr2:6729850-6730049	hypo	0	8	NONE	NONE	NONE	NONE	AT2TE27490	DNA/MuDR	NONE	NONE	NONE
Chr2:6732950-6733149	hypo	1	10	NONE	NONE	NONE	NONE	AT2TE27510	RC/Helitron	NONE	overlap	overlap
Chr2:6739400-6739899	hypo	4	22	NONE	NONE	NONE	NONE	AT2TE27540	RC/Helitron	NONE	overlap	overlap
Chr2:6743250-6743449	hypo	0	7	NONE	NONE	NONE	NONE	AT2TE27555	RC/Helitron	NONE	overlap	overlap
Chr2:6761100-6761449	hypo	0	10	AT2G15480	+	protein_coding_gene	Symbols: UGT73B5 | UDP-glucosyl transferase 73B5 | chr2:6758817-6760452 FORWARD LENGTH=484	NONE	NONE	NONE	overlap	overlap
Chr2:6765500-6765699	hypo	2	10	NONE	NONE	NONE	NONE	AT2TE27640	RC/Helitron	NONE	overlap	overlap
Chr2:677150-677399	hypo	0	9	AT2G02520	-	protein_coding_gene	Symbols: | RNA-directed DNA polymerase (reverse transcriptase)-related family protein | chr2:676771-678145 REVERSE LENGTH=211	NONE	NONE	NONE	NONE	NONE
Chr2:6812950-6813149	hypo	0	13	NONE	NONE	NONE	NONE	NONE	NONE	AT2G15620-AT2G15630	overlap	overlap
Chr2:6881250-6881449	hypo	0	7	AT2G15800	+	transposable_element_gene		AT2TE28020	DNA/MuDR	NONE	overlap	overlap
Chr2:6884950-6885199	hypo	1	9	AT2G15810	+	transposable_element_gene		AT2TE28025|AT2TE28030	LTR/Gypsy;LTR/Gypsy	NONE	NONE	NONE
Chr2:6945000-6945299	hypo	1	11	NONE	NONE	NONE	NONE	NONE	NONE	AT2G15940-AT2G15950	overlap	overlap
Chr2:6945900-6946099	hypo	1	9	NONE	NONE	NONE	NONE	NONE	NONE	AT2G15940-AT2G15950	overlap	overlap
Chr2:6953800-6954049	hypo	0	9	NONE	NONE	NONE	NONE	AT2TE28325	LTR/Copia	NONE	NONE	NONE
Chr2:7007850-7008049	hypo	1	7	AT2G16140	+	transposable_element_gene		NONE	NONE	NONE	NONE	NONE
Chr2:7018800-7019049	hypo	1	16	AT2G16180	-	transposable_element_gene		AT2TE28565	DNA/MuDR	NONE	NONE	NONE
Chr2:7033350-7033549	hypo	0	7	NONE	NONE	NONE	NONE	NONE	NONE	AT2G16220-AT2G16225	overlap	overlap
Chr2:7056950-7057149	hypo	1	8	NONE	NONE	NONE	NONE	AT2TE28710	DNA/MuDR	NONE	NONE	NONE
Chr2:7069850-7070149	hypo	0	12	NONE	NONE	NONE	NONE	AT2TE28760	DNA/MuDR	NONE	overlap	overlap
Chr2:708200-708399	hypo	0	9	NONE	NONE	NONE	NONE	AT2TE03055	RC/Helitron	NONE	overlap	overlap
Chr2:708650-708899	hypo	0	8	NONE	NONE	NONE	NONE	AT2TE03055|AT2TE03060	RC/Helitron;DNA/HAT	NONE	overlap	overlap
Chr2:71100-71499	hypo	2	19	NONE	NONE	NONE	NONE	AT2TE00135	RC/Helitron	NONE	NONE	NONE
Chr2:7118300-7118549	hypo	2	11	AT2G16420	+	transposable_element_gene		AT2TE28955	LINE/L1	NONE	NONE	NONE
Chr2:712850-713199	hypo	1	13	NONE	NONE	NONE	NONE	NONE	NONE	AT2G02610-AT2G02620	overlap	overlap
Chr2:713550-713899	hypo	1	16	NONE	NONE	NONE	NONE	AT2TE03075|AT2TE03080	DNA/MuDR;DNA/MuDR	NONE	overlap	overlap
Chr2:7145750-7146099	hypo	0	13	AT2G16490	-	protein_coding_gene	Symbols: | XH domain-containing protein | chr2:7146000-7147296 REVERSE LENGTH=179	NONE	NONE	NONE	NONE	NONE
Chr2:7148000-7148399	hypo	0	14	NONE	NONE	NONE	NONE	AT2TE29090	RC/Helitron	NONE	overlap	overlap
Chr2:7150000-7150249	hypo	0	7	NONE	NONE	NONE	NONE	AT2TE29090|AT2TE29095	RC/Helitron;RC/Helitron	NONE	overlap	overlap
Chr2:7178700-7178899	hypo	0	9	NONE	NONE	NONE	NONE	AT2TE29225	RC/Helitron	NONE	overlap	overlap
Chr2:7190450-7190649	hypo	1	7	NONE	NONE	NONE	NONE	NONE	NONE	AT2G16580-AT2G16586	NONE	overlap
Chr2:722250-722499	hypo	0	7	NONE	NONE	NONE	NONE	AT2TE03135	RC/Helitron	NONE	overlap	overlap
Chr2:7230750-7230949	hypo	1	7	AT2G16676	-	protein_coding_gene	Symbols: | unknown protein; BEST Arabidopsis thaliana protein match is: unknown protein (TAIR:AT4G02000.1); Has 35333 Blast hits to 34131 proteins in 2444 species: Archae - 798; Bacteria - 22429; Metazoa - 974; Fungi - 991; Plants - 531; Viruses - 0; Other Eukaryotes - 9610 (source: NCBI BLink). | chr2:7230871-7231527 REVERSE LENGTH=218	NONE	NONE	NONE	NONE	NONE
Chr2:7237000-7237249	hypo	3	14	AT2G16690	-	transposable_element_gene		AT2TE29460	LINE/L1	NONE	NONE	NONE
Chr2:727800-728049	hypo	1	7	NONE	NONE	NONE	NONE	NONE	NONE	AT2G02630-AT2G02640	overlap	overlap
Chr2:7278400-7278799	hypo	4	25	NONE	NONE	NONE	NONE	AT2TE29680	RC/Helitron	NONE	overlap	overlap
Chr2:7294300-7294649	hypo	1	10	AT2G16832	+	transposable_element_gene		AT2TE29730	DNA/MuDR	NONE	overlap	overlap
Chr2:7348400-7348649	hypo	1	8	NONE	NONE	NONE	NONE	AT2TE30005	RC/Helitron	NONE	overlap	overlap
Chr2:7351250-7351599	hypo	2	8	NONE	NONE	NONE	NONE	AT2TE30025|AT2TE30030|AT2TE30035	RC/Helitron;RC/Helitron;RC/Helitron	NONE	NONE	NONE
Chr2:736600-736849	hypo	0	7	NONE	NONE	NONE	NONE	AT2TE03205	RC/Helitron	NONE	overlap	overlap
Chr2:7369900-7370249	hypo	0	7	AT2G16970	+	protein_coding_gene	Symbols: MEE15 | Major facilitator superfamily protein | chr2:7369549-7375528 FORWARD LENGTH=446	AT2TE30140|AT2TE30145	RC/Helitron;DNA/Mariner	NONE	overlap	NONE
Chr2:7421750-7421949	hypo	1	12	NONE	NONE	NONE	NONE	AT2TE30430	DNA/MuDR	NONE	overlap	overlap
Chr2:754300-754649	hypo	0	14	NONE	NONE	NONE	NONE	AT2TE03290	LINE/L1	NONE	overlap	overlap
Chr2:7595450-7595799	hypo	1	12	NONE	NONE	NONE	NONE	AT2TE31270|AT2TE31275	RC/Helitron;DNA/MuDR	NONE	overlap	overlap
Chr2:7681600-7681799	hypo	3	7	NONE	NONE	NONE	NONE	NONE	NONE	AT2G17680-AT2G17690	overlap	overlap
Chr2:7690250-7690549	hypo	0	9	NONE	NONE	NONE	NONE	NONE	NONE	AT2G17700-AT2G17705	overlap	overlap
Chr2:7708350-7708599	hypo	0	12	NONE	NONE	NONE	NONE	NONE	NONE	AT2G17740-AT2G17750	NONE	NONE
Chr2:7783050-7783249	hypo	0	9	AT2G17920	+	protein_coding_gene	Symbols: | nucleic acid binding;zinc ion binding | chr2:7782808-7783731 FORWARD LENGTH=307	NONE	NONE	NONE	NONE	NONE
Chr2:7813850-7814099	hypo	0	12	NONE	NONE	NONE	NONE	AT2TE32315	RC/Helitron	NONE	overlap	overlap
Chr2:7815100-7815299	hypo	0	9	NONE	NONE	NONE	NONE	AT2TE32315|AT2TE32320	RC/Helitron;DNA/Pogo	NONE	overlap	overlap
Chr2:7844350-7844699	hypo	0	17	AT2G18042	+	pseudogene	pseudogene	NONE	NONE	NONE	overlap	overlap
Chr2:7886400-7886749	hypo	0	10	NONE	NONE	NONE	NONE	AT2TE32645	RC/Helitron	NONE	NONE	NONE
Chr2:7917000-7917349	hypo	1	9	NONE	NONE	NONE	NONE	AT2TE32815	DNA/MuDR	NONE	overlap	overlap
Chr2:795000-795249	hypo	0	11	NONE	NONE	NONE	NONE	AT2TE03505	RC/Helitron	NONE	overlap	overlap
Chr2:8035600-8035849	hypo	1	7	NONE	NONE	NONE	NONE	AT2TE33360	DNA/HAT	NONE	overlap	overlap
Chr2:8077550-8077799	hypo	2	8	NONE	NONE	NONE	NONE	AT2TE33540	RC/Helitron	NONE	overlap	overlap
Chr2:808400-808649	hypo	0	8	AT2G02830	+	transposable_element_gene		AT2TE03565	LTR/Copia	NONE	overlap	overlap
Chr2:8102950-8103249	hypo	0	12	NONE	NONE	NONE	NONE	NONE	NONE	AT2G18690-AT2G18700	overlap	overlap
Chr2:8103350-8103599	hypo	1	10	NONE	NONE	NONE	NONE	NONE	NONE	AT2G18690-AT2G18700	overlap	overlap
Chr2:8199150-8199399	hypo	0	9	NONE	NONE	NONE	NONE	NONE	NONE	AT2G18930-AT2G18938	NONE	overlap
Chr2:8302350-8302649	hypo	0	9	NONE	NONE	NONE	NONE	AT2TE34525	RC/Helitron	NONE	NONE	NONE
Chr2:8379550-8380199	hypo	7	30	AT2G19360	+	protein_coding_gene	Symbols: | Protein of Unknown Function (DUF239) | chr2:8378664-8383374 FORWARD LENGTH=426	AT2TE34910	DNA/Harbinger	NONE	overlap	overlap
Chr2:8422350-8422849	hypo	1	21	NONE	NONE	NONE	NONE	AT2TE35115	RC/Helitron	NONE	NONE	overlap
Chr2:8560550-8560749	hypo	1	7	NONE	NONE	NONE	NONE	AT2TE35830|AT2TE35835	DNA;DNA	NONE	NONE	NONE
Chr2:8561250-8561449	hypo	0	9	NONE	NONE	NONE	NONE	NONE	NONE	AT2G19830-AT2G19840	NONE	NONE
Chr2:8765400-8765699	hypo	0	8	NONE	NONE	NONE	NONE	NONE	NONE	AT2G20310-AT2G20320	overlap	overlap
Chr2:8815900-8816399	hypo	2	23	AT2G20460	-	transposable_element_gene		AT2TE37050	LTR/Copia	NONE	overlap	overlap
Chr2:8854650-8854999	hypo	1	14	NONE	NONE	NONE	NONE	AT2TE37235	RC/Helitron	NONE	overlap	overlap
Chr2:8875200-8875499	hypo	0	10	AT2G20600	-	transposable_element_gene		AT2TE37325|AT2TE37330|AT2TE37335	RC/Helitron;LINE/L1;RC/Helitron	NONE	NONE	NONE
Chr2:8884900-8885099	hypo	2	7	NONE	NONE	NONE	NONE	AT2TE37380	DNA/MuDR	NONE	overlap	overlap
Chr2:8907900-8908149	hypo	0	7	NONE	NONE	NONE	NONE	AT2TE37495|AT2TE37500	RC/Helitron;DNA	NONE	overlap	overlap
Chr2:8911450-8911699	hypo	0	11	NONE	NONE	NONE	NONE	NONE	NONE	AT2G20660-AT2G20670	overlap	overlap
Chr2:8916250-8916449	hypo	0	7	NONE	NONE	NONE	NONE	AT2TE37555	RathE1_cons	NONE	overlap	overlap
Chr2:8917200-8917549	hypo	3	13	NONE	NONE	NONE	NONE	AT2TE37570	RathE1_cons	NONE	overlap	overlap
Chr2:8939350-8939599	hypo	1	8	NONE	NONE	NONE	NONE	AT2TE37680	DNA/MuDR	NONE	overlap	overlap
Chr2:8995850-8996049	hypo	3	8	AT2G20910	-	pseudogene	pseudogene	NONE	NONE	NONE	NONE	NONE
Chr2:8997700-8998249	hypo	1	19	NONE	NONE	NONE	NONE	NONE	NONE	AT2G20910-AT2G20920	overlap	overlap
Chr2:9020200-9020499	hypo	0	11	AT2G21000	+	transposable_element_gene		AT2TE38075	LTR/Gypsy	NONE	overlap	overlap
Chr2:9025550-9025749	hypo	1	7	AT2G21030	-	protein_coding_gene	Symbols: | CONTAINS InterPro DOMAIN/s: Disease resistance/zinc finger/chromosome condensation-like region (InterPro:IPR013591); BEST Arabidopsis thaliana protein match is: DZC (Disease resistance/zinc finger/chromosome condensation-like region) domain containing protein (TAIR:AT1G31880.1); Has 250 Blast hits to 250 proteins in 17 species: Archae - 0; Bacteria - 0; Metazoa - 0; Fungi - 0; Plants -…	NONE	NONE	NONE	overlap	overlap
Chr2:904200-904449	hypo	2	10	NONE	NONE	NONE	NONE	NONE	NONE	AT2G03060-AT2G03070	overlap	overlap
Chr2:905100-905449	hypo	1	16	NONE	NONE	NONE	NONE	NONE	NONE	AT2G03060-AT2G03070	overlap	overlap
Chr2:9063950-9064199	hypo	1	8	NONE	NONE	NONE	NONE	NONE	NONE	AT2G21140-AT2G21150	overlap	overlap
Chr2:909900-910099	hypo	0	8	NONE	NONE	NONE	NONE	AT2TE04085	LTR/Copia	NONE	overlap	overlap
Chr2:910500-910749	hypo	0	8	NONE	NONE	NONE	NONE	AT2TE04085	LTR/Copia	NONE	NONE	NONE
Chr2:9122350-9122599	hypo	0	12	NONE	NONE	NONE	NONE	AT2TE38575	LTR/Copia	NONE	NONE	NONE
Chr2:9161750-9161999	hypo	0	7	NONE	NONE	NONE	NONE	AT2TE38760|AT2TE38765	LINE/L1;DNA/MuDR	NONE	overlap	overlap
Chr2:9197000-9197349	hypo	1	11	NONE	NONE	NONE	NONE	AT2TE38925	RathE1_cons	NONE	overlap	overlap
Chr2:9225700-9225899	hypo	0	7	NONE	NONE	NONE	NONE	AT2TE39070	RC/Helitron	NONE	overlap	overlap
Chr2:9311550-9311749	hypo	0	8	NONE	NONE	NONE	NONE	AT2TE39495|AT2TE39500|AT2TE39505	RC/Helitron;RC/Helitron;DNA/MuDR	NONE	overlap	overlap
Chr2:9339150-9339449	hypo	0	13	AT2G21905	+	pseudogene	pseudogene	NONE	NONE	NONE	overlap	overlap
Chr2:9439350-9439649	hypo	2	8	NONE	NONE	NONE	NONE	NONE	NONE	AT2G22190-AT2G22200	overlap	overlap
Chr2:9446450-9446949	hypo	0	18	AT2G22210	+	transposable_element_gene		AT2TE40160	LINE/L1	NONE	NONE	NONE
Chr2:9448750-9448949	hypo	1	8	AT2G22210	+	transposable_element_gene		AT2TE40165	LINE/L1	NONE	NONE	NONE
Chr2:9484600-9484799	hypo	0	7	NONE	NONE	NONE	NONE	AT2TE40345	LTR/Gypsy	NONE	overlap	overlap
Chr2:9644100-9644399	hypo	1	8	NONE	NONE	NONE	NONE	AT2TE41130	LINE/L1	NONE	overlap	overlap
Chr2:9654450-9654799	hypo	1	22	AT2G22710	+	transposable_element_gene		AT2TE41170	DNA/Harbinger	NONE	overlap	overlap
Chr2:9763000-9763349	hypo	0	14	AT2G22940	-	protein_coding_gene	Symbols: | BEST Arabidopsis thaliana protein match is: zinc finger (C3HC4-type RING finger) family protein (TAIR:AT3G45560.1); Has 4 Blast hits to 4 proteins in 1 species: Archae - 0; Bacteria - 0; Metazoa - 0; Fungi - 0; Plants - 4; Viruses - 0; Other Eukaryotes - 0 (source: NCBI BLink). | chr2:9761655-9763462 REVERSE LENGTH=101	AT2TE41700	LTR/Gypsy	NONE	NONE	NONE
Chr2:9797300-9797549	hypo	0	10	NONE	NONE	NONE	NONE	AT2TE41850	DNA/MuDR	NONE	overlap	overlap
Chr2:9947200-9947599	hypo	0	23	NONE	NONE	NONE	NONE	AT2TE42545	RC/Helitron	NONE	overlap	overlap
Chr2:9975800-9975999	hypo	1	9	NONE	NONE	NONE	NONE	AT2TE42690	DNA/MuDR	NONE	overlap	overlap
Chr3:10021200-10021449	hypo	0	10	NONE	NONE	NONE	NONE	NONE	NONE	AT3G27160-AT3G27170	overlap	overlap
Chr3:10167700-10168049	hypo	0	13	NONE	NONE	NONE	NONE	AT3TE42270	DNA/MuDR	NONE	overlap	overlap
Chr3:10171900-10172299	hypo	0	17	NONE	NONE	NONE	NONE	NONE	NONE	AT3G27473-AT3G27480	overlap	overlap
Chr3:10177350-10177649	hypo	0	13	NONE	NONE	NONE	NONE	AT3TE42300	RC/Helitron	NONE	overlap	overlap
Chr3:10225200-10225499	hypo	2	11	NONE	NONE	NONE	NONE	NONE	NONE	AT3G27600-AT3G27610	NONE	NONE
Chr3:10254900-10255149	hypo	0	15	AT3G27680	-	protein_coding_gene	Symbols: | Plant self-incompatibility protein S1 family | chr3:10254886-10255290 REVERSE LENGTH=134	AT3TE42600	RC/Helitron	NONE	overlap	overlap
Chr3:10262200-10262499	hypo	1	20	NONE	NONE	NONE	NONE	AT3TE42630	DNA/MuDR	NONE	overlap	overlap
Chr3:10293400-10293599	hypo	0	8	NONE	NONE	NONE	NONE	AT3TE42790|AT3TE42795	DNA/MuDR;DNA/MuDR	NONE	overlap	overlap
Chr3:10293750-10294249	hypo	0	27	NONE	NONE	NONE	NONE	AT3TE42795	DNA/MuDR	NONE	overlap	overlap
Chr3:10294700-10294899	hypo	0	7	NONE	NONE	NONE	NONE	AT3TE42795	DNA/MuDR	NONE	NONE	overlap
Chr3:10295000-10295299	hypo	1	19	NONE	NONE	NONE	NONE	AT3TE42795	DNA/MuDR	NONE	overlap	NONE
Chr3:10300350-10300649	hypo	2	13	NONE	NONE	NONE	NONE	NONE	NONE	AT3G27785-AT3G27800	overlap	overlap
Chr3:10343500-10343949	hypo	1	19	AT3G27883	+	transposable_element_gene		AT3TE42960	LINE/L1	NONE	NONE	NONE
Chr3:10406250-10406449	hypo	0	7	AT3G28005	-	transposable_element_gene		AT3TE43235	RC/Helitron	NONE	overlap	overlap
Chr3:10407050-10407399	hypo	0	14	AT3G28005	-	transposable_element_gene		AT3TE43235	RC/Helitron	NONE	overlap	overlap
Chr3:10440850-10441099	hypo	0	9	NONE	NONE	NONE	NONE	NONE	NONE	AT3G28040-AT3G28050	overlap	overlap
Chr3:10493350-10493599	hypo	0	10	AT3G28157	+	transposable_element_gene		AT3TE43600	LINE/L1	NONE	overlap	overlap
Chr3:10522150-10522499	hypo	2	14	NONE	NONE	NONE	NONE	AT3TE43700	LTR/Copia	NONE	overlap	overlap
Chr3:10530750-10530999	hypo	0	9	AT3G28240	-	transposable_element_gene		AT3TE43740	DNA/MuDR	NONE	overlap	overlap
Chr3:10556650-10556999	hypo	0	13	NONE	NONE	NONE	NONE	AT3TE43880	RC/Helitron	NONE	overlap	overlap
Chr3:10652200-10652499	hypo	0	9	NONE	NONE	NONE	NONE	AT3TE44270	RathE2_cons	NONE	overlap	overlap
Chr3:10653850-10654149	hypo	1	13	NONE	NONE	NONE	NONE	NONE	NONE	AT3G28415-AT3G28420	overlap	overlap
Chr3:10681650-10681849	hypo	0	7	NONE	NONE	NONE	NONE	AT3TE44380	RC/Helitron	NONE	overlap	overlap
Chr3:10708750-10708949	hypo	0	7	NONE	NONE	NONE	NONE	AT3TE44490	RC/Helitron	NONE	overlap	overlap
Chr3:10752100-10752299	hypo	4	7	NONE	NONE	NONE	NONE	AT3TE44695	RC/Helitron	NONE	overlap	overlap
Chr3:10817100-10817299	hypo	0	8	AT3G28800	-	transposable_element_gene		AT3TE44965	DNA/MuDR	NONE	NONE	NONE
Chr3:10820450-10820799	hypo	0	12	NONE	NONE	NONE	NONE	AT3TE44975	RC/Helitron	NONE	overlap	overlap
Chr3:10864900-10865199	hypo	1	10	NONE	NONE	NONE	NONE	AT3TE45180	DNA/MuDR	NONE	overlap	overlap
Chr3:10865500-10865749	hypo	0	13	NONE	NONE	NONE	NONE	AT3TE45180|AT3TE45185	DNA/MuDR;RC/Helitron	NONE	overlap	overlap
Chr3:10931600-10931899	hypo	0	12	NONE	NONE	NONE	NONE	AT3TE45430	LTR/Gypsy	NONE	NONE	NONE
Chr3:10946300-10946649	hypo	1	13	NONE	NONE	NONE	NONE	AT3TE45525	DNA	NONE	overlap	overlap
Chr3:10977700-10978049	hypo	0	11	NONE	NONE	NONE	NONE	AT3TE45625|AT3TE45630	RC/Helitron;RC/Helitron	NONE	overlap	overlap
Chr3:11021850-11022099	hypo	0	7	NONE	NONE	NONE	NONE	AT3TE45810	DNA/MuDR	NONE	overlap	overlap
Chr3:11022400-11022599	hypo	1	7	NONE	NONE	NONE	NONE	AT3TE45810	DNA/MuDR	NONE	overlap	overlap
Chr3:11036250-11036449	hypo	0	7	NONE	NONE	NONE	NONE	NONE	NONE	AT3G29037-AT3G29040	overlap	overlap
Chr3:11077900-11078149	hypo	2	9	NONE	NONE	NONE	NONE	AT3TE46030	DNA/Pogo	NONE	overlap	overlap
Chr3:11079150-11079399	hypo	3	12	NONE	NONE	NONE	NONE	AT3TE46045	LINE/L1	NONE	overlap	overlap
Chr3:11086600-11086799	hypo	0	7	NONE	NONE	NONE	NONE	AT3TE46085	DNA	NONE	overlap	overlap
Chr3:11087250-11087549	hypo	1	8	NONE	NONE	NONE	NONE	AT3TE46085|AT3TE46090	DNA;DNA	NONE	overlap	overlap
Chr3:11099350-11099549	hypo	3	12	NONE	NONE	NONE	NONE	AT3TE46170	DNA/HAT	NONE	overlap	overlap
Chr3:11141500-11141849	hypo	0	17	NONE	NONE	NONE	NONE	AT3TE46335	RC/Helitron	NONE	overlap	overlap
Chr3:11144800-11144999	hypo	0	7	AT3G29175	-	transposable_element_gene		AT3TE46350	LINE/L1	NONE	NONE	NONE
Chr3:11175300-11175499	hypo	1	8	AT3G29205	-	transposable_element_gene		NONE	NONE	NONE	NONE	NONE
Chr3:11200400-11200749	hypo	0	10	NONE	NONE	NONE	NONE	AT3TE46645|AT3TE46650|AT3TE46655	RC/Helitron;RC/Helitron;RC/Helitron	NONE	overlap	overlap
Chr3:11205200-11205549	hypo	1	21	NONE	NONE	NONE	NONE	AT3TE46670	LTR/Gypsy	NONE	overlap	overlap
Chr3:11217400-11217799	hypo	0	16	NONE	NONE	NONE	NONE	AT3TE46720|AT3TE46725	RC/Helitron;DNA	NONE	overlap	overlap
Chr3:11224400-11224649	hypo	0	7	NONE	NONE	NONE	NONE	NONE	NONE	AT3G29260-AT3G29265	NONE	NONE
Chr3:11225800-11225999	hypo	0	7	NONE	NONE	NONE	NONE	AT3TE46775	DNA/Harbinger	NONE	NONE	NONE
Chr3:11226700-11227149	hypo	8	35	NONE	NONE	NONE	NONE	AT3TE46775	DNA/Harbinger	NONE	overlap	overlap
Chr3:11245400-11245749	hypo	0	11	NONE	NONE	NONE	NONE	AT3TE46865	RC/Helitron	NONE	overlap	NONE
Chr3:11324000-11324249	hypo	0	8	AT3G29450	+	protein_coding_gene	Symbols: | General transcription factor 2-related zinc finger protein | chr3:11322669-11324582 FORWARD LENGTH=522	NONE	NONE	NONE	NONE	NONE
Chr3:11343300-11343499	hypo	3	9	AT3G29515	-	transposable_element_gene		AT3TE47240	LINE/L1	NONE	NONE	NONE
Chr3:11357600-11357949	hypo	0	16	NONE	NONE	NONE	NONE	AT3TE47280	LTR/Copia	NONE	overlap	overlap
Chr3:11360100-11360399	hypo	0	7	AT3G29560	-	protein_coding_gene	Symbols: | unknown protein; Has 0 Blast hits to 0 proteins in 0 species (source: NCBI BLink). | chr3:11359512-11360208 REVERSE LENGTH=120	AT3TE47295	DNA/MuDR	NONE	NONE	overlap
Chr3:11368800-11369149	hypo	0	10	NONE	NONE	NONE	NONE	NONE	NONE	AT3G29570-AT3G29572	overlap	overlap
Chr3:11370000-11370199	hypo	0	8	NONE	NONE	NONE	NONE	AT3TE47360	LTR/Gypsy	NONE	NONE	NONE
Chr3:11379600-11379899	hypo	3	11	NONE	NONE	NONE	NONE	AT3TE47435|AT3TE47440	RC/Helitron;LTR/Gypsy	NONE	overlap	overlap
Chr3:11380300-11380599	hypo	1	9	NONE	NONE	NONE	NONE	AT3TE47450|AT3TE47455|AT3TE47460	LTR/Gypsy;RC/Helitron;RC/Helitron	NONE	NONE	NONE
Chr3:11426250-11426499	hypo	0	12	NONE	NONE	NONE	NONE	AT3TE47615	DNA	NONE	NONE	NONE
Chr3:11452300-11452549	hypo	0	8	NONE	NONE	NONE	NONE	NONE	NONE	AT3G29632-AT3G29633	NONE	overlap
Chr3:11470650-11471049	hypo	1	17	NONE	NONE	NONE	NONE	NONE	NONE	AT3G29636-AT3G29638	overlap	overlap
Chr3:11472300-11472499	hypo	0	7	NONE	NONE	NONE	NONE	AT3TE47815	DNA/MuDR	NONE	overlap	overlap
Chr3:11479850-11480099	hypo	1	11	NONE	NONE	NONE	NONE	NONE	NONE	AT3G29639-AT3G29640	overlap	overlap
Chr3:11480500-11480849	hypo	1	14	NONE	NONE	NONE	NONE	NONE	NONE	AT3G29639-AT3G29640	overlap	overlap
Chr3:11484650-11484899	hypo	0	9	NONE	NONE	NONE	NONE	NONE	NONE	AT3G29639-AT3G29640	NONE	NONE
Chr3:11488200-11488399	hypo	1	7	AT3G29640	+	transposable_element_gene		AT3TE47870	DNA/Harbinger	NONE	NONE	NONE
Chr3:11491900-11492149	hypo	0	7	AT3G29641	-	transposable_element_gene		AT3TE47880	LTR/Gypsy	NONE	NONE	NONE
Chr3:11520200-11520399	hypo	1	7	AT3G29650	+	transposable_element_gene		AT3TE47975	DNA/En-Spm	NONE	NONE	NONE
Chr3:11536450-11536799	hypo	0	14	NONE	NONE	NONE	NONE	AT3TE48060	RC/Helitron	NONE	overlap	overlap
Chr3:11537000-11537199	hypo	0	9	NONE	NONE	NONE	NONE	AT3TE48060	RC/Helitron	NONE	overlap	overlap
Chr3:11539200-11539499	hypo	0	11	NONE	NONE	NONE	NONE	AT3TE48060	RC/Helitron	NONE	NONE	NONE
Chr3:11544700-11544949	hypo	0	9	NONE	NONE	NONE	NONE	AT3TE48070	DNA/MuDR	NONE	NONE	NONE
Chr3:11552600-11552899	hypo	0	14	NONE	NONE	NONE	NONE	AT3TE48090	LTR/Gypsy	NONE	NONE	NONE
Chr3:11556000-11556249	hypo	1	7	NONE	NONE	NONE	NONE	AT3TE48100	DNA/MuDR	NONE	overlap	overlap
Chr3:11578900-11579099	hypo	0	7	NONE	NONE	NONE	NONE	NONE	NONE	AT3G29740-AT3G29750	NONE	NONE
Chr3:11592500-11592799	hypo	0	10	NONE	NONE	NONE	NONE	AT3TE48195	RC/Helitron	NONE	overlap	overlap
Chr3:11607900-11608149	hypo	1	11	NONE	NONE	NONE	NONE	AT3TE48230	LTR/Gypsy	NONE	overlap	overlap
Chr3:11619800-11620049	hypo	0	15	AT3G29772	+	transposable_element_gene		AT3TE48285	DNA/Harbinger	NONE	overlap	overlap
Chr3:11625800-11626149	hypo	0	11	NONE	NONE	NONE	NONE	AT3TE48315|AT3TE48320|AT3TE48325	DNA/HAT;RC/Helitron;RC/Helitron	NONE	NONE	NONE
Chr3:11637150-11637349	hypo	1	9	NONE	NONE	NONE	NONE	AT3TE48365	LTR/Gypsy	NONE	NONE	NONE
Chr3:11678450-11678649	hypo	2	8	NONE	NONE	NONE	NONE	AT3TE48525	LTR/Copia	NONE	NONE	NONE
Chr3:11701000-11701199	hypo	0	8	AT3G29792	+	transposable_element_gene		AT3TE48590	LTR/Copia	NONE	NONE	NONE
Chr3:11709800-11710049	hypo	1	9	AT3G29796	+	protein_coding_gene	Symbols: | unknown protein; Has 28 Blast hits to 20 proteins in 8 species: Archae - 0; Bacteria - 0; Metazoa - 18; Fungi - 0; Plants - 1; Viruses - 0; Other Eukaryotes - 9 (source: NCBI BLink). | chr3:11708561-11713028 FORWARD LENGTH=463	AT3TE48715	RC/Helitron	NONE	overlap	NONE
Chr3:11727300-11727599	hypo	0	11	NONE	NONE	NONE	NONE	AT3TE48840|AT3TE48845	RC/Helitron;DNA/HAT	NONE	overlap	overlap
Chr3:11763800-11763999	hypo	0	11	NONE	NONE	NONE	NONE	AT3TE48990	DNA/MuDR	NONE	overlap	overlap
Chr3:11793450-11793699	hypo	0	11	NONE	NONE	NONE	NONE	AT3TE49085|AT3TE49090	DNA/MuDR;DNA/MuDR	NONE	overlap	overlap
Chr3:11862650-11862849	hypo	0	9	NONE	NONE	NONE	NONE	AT3TE49390	DNA/MuDR	NONE	overlap	overlap
Chr3:11863100-11863399	hypo	0	8	NONE	NONE	NONE	NONE	AT3TE49395	RC/Helitron	NONE	overlap	overlap
Chr3:11896700-11896899	hypo	0	7	NONE	NONE	NONE	NONE	AT3TE49530	LTR/Gypsy	NONE	NONE	NONE
Chr3:11935850-11936049	hypo	0	7	NONE	NONE	NONE	NONE	AT3TE49700	DNA/En-Spm	NONE	NONE	NONE
Chr3:11962900-11963199	hypo	0	12	NONE	NONE	NONE	NONE	AT3TE49815	RC/Helitron	NONE	overlap	NONE
Chr3:11984800-11985049	hypo	0	9	AT3G30383	+	protein_coding_gene	Symbols: | Protein of unknown function (DUF784) | chr3:11984655-11985002 FORWARD LENGTH=115	AT3TE49935	RC/Helitron	NONE	overlap	overlap
Chr3:12005650-12005899	hypo	1	12	AT3G30396	+	transposable_element_gene		AT3TE50025	DNA/En-Spm	NONE	NONE	NONE
Chr3:12006600-12006849	hypo	0	9	AT3G30396	+	transposable_element_gene		AT3TE50025	DNA/En-Spm	NONE	NONE	NONE
Chr3:12017800-12018149	hypo	1	14	NONE	NONE	NONE	NONE	AT3TE50090|AT3TE50095|AT3TE50100	DNA/MuDR;RC/Helitron;DNA/MuDR	NONE	overlap	overlap
Chr3:12025100-12025349	hypo	1	8	NONE	NONE	NONE	NONE	AT3TE50125	LTR/Copia	NONE	NONE	NONE
Chr3:12047700-12047999	hypo	0	10	AT3G30416	+	transposable_element_gene		AT3TE50160|AT3TE50165	LTR/Gypsy;LTR/Gypsy	NONE	NONE	NONE
Chr3:12060050-12060249	hypo	0	7	AT3G30420	+	transposable_element_gene		AT3TE50220	RC/Helitron	NONE	NONE	NONE
Chr3:12064400-12064699	hypo	0	8	NONE	NONE	NONE	NONE	NONE	NONE	AT3G30420-AT3G30430	NONE	NONE
Chr3:12091900-12092199	hypo	2	16	NONE	NONE	NONE	NONE	AT3TE50295|AT3TE50300	DNA/MuDR;DNA/MuDR	NONE	NONE	NONE
Chr3:12129300-12129649	hypo	1	15	NONE	NONE	NONE	NONE	AT3TE50410|AT3TE50415|AT3TE50420	DNA/MuDR;DNA/MuDR;DNA/MuDR	NONE	overlap	overlap
Chr3:12134200-12134399	hypo	0	9	NONE	NONE	NONE	NONE	NONE	NONE	AT3G30520-AT3G30530	NONE	NONE
Chr3:12136750-12136949	hypo	0	9	NONE	NONE	NONE	NONE	AT3TE50455	RC/Helitron	NONE	overlap	NONE
Chr3:12143750-12143999	hypo	0	8	NONE	NONE	NONE	NONE	AT3TE50490	DNA/Mariner	NONE	NONE	NONE
Chr3:12171500-12171849	hypo	0	12	AT3G30582	-	transposable_element_gene		AT3TE50550|AT3TE50555	LTR/Copia;LTR/Gypsy	NONE	NONE	NONE
Chr3:12173200-12173399	hypo	0	8	AT3G30582	-	transposable_element_gene		AT3TE50550|AT3TE50560	LTR/Copia;LTR/Gypsy	NONE	NONE	NONE
Chr3:12187350-12187649	hypo	2	7	NONE	NONE	NONE	NONE	AT3TE50570|AT3TE50595	DNA/MuDR;LTR/Gypsy	NONE	NONE	NONE
Chr3:12198350-12198549	hypo	2	8	AT3G30640	-	transposable_element_gene		AT3TE50610|AT3TE50615	DNA/MuDR;DNA/MuDR	NONE	NONE	NONE
Chr3:12204950-12205199	hypo	0	8	AT3G30655	+	transposable_element_gene		AT3TE50630	LTR/Gypsy	NONE	NONE	NONE
Chr3:12228150-12228399	hypo	1	11	AT3G30680	-	transposable_element_gene		AT3TE50675	DNA/En-Spm	NONE	NONE	NONE
Chr3:12239250-12239449	hypo	0	8	NONE	NONE	NONE	NONE	NONE	NONE	AT3G30685-AT3G30690	NONE	NONE
Chr3:12277550-12277749	hypo	0	7	NONE	NONE	NONE	NONE	AT3TE50860	DNA	NONE	NONE	NONE
Chr3:12302550-12302799	hypo	1	12	NONE	NONE	NONE	NONE	AT3TE50940	LTR/Gypsy	NONE	NONE	NONE
Chr3:12319500-12319699	hypo	1	7	NONE	NONE	NONE	NONE	AT3TE51015	LTR/Gypsy	NONE	NONE	NONE
Chr3:12320050-12320299	hypo	0	10	AT3G30716	-	transposable_element_gene		AT3TE51020|AT3TE51025	LTR/Gypsy;LTR/Gypsy	NONE	NONE	NONE
Chr3:12353200-12353549	hypo	3	17	NONE	NONE	NONE	NONE	AT3TE51160|AT3TE51165	LINE/L1;RC/Helitron	NONE	overlap	overlap
Chr3:12407200-12407599	hypo	1	15	AT3G30749	+	transposable_element_gene		AT3TE51315	LTR/Gypsy	NONE	NONE	NONE
Chr3:12452850-12453149	hypo	0	8	NONE	NONE	NONE	NONE	AT3TE51425	RC/Helitron	NONE	overlap	overlap
Chr3:12455950-12456249	hypo	0	8	NONE	NONE	NONE	NONE	AT3TE51435	DNA/MuDR	NONE	overlap	overlap
Chr3:12460500-12460699	hypo	1	7	NONE	NONE	NONE	NONE	AT3TE51450	LTR/Gypsy	NONE	NONE	overlap
Chr3:12460900-12461199	hypo	0	11	NONE	NONE	NONE	NONE	AT3TE51450	LTR/Gypsy	NONE	overlap	overlap
Chr3:12461400-12461699	hypo	0	11	NONE	NONE	NONE	NONE	AT3TE51450|AT3TE51455	LTR/Gypsy;LTR/Gypsy	NONE	NONE	NONE
Chr3:12517900-12518099	hypo	0	7	NONE	NONE	NONE	NONE	AT3TE51590	LTR/Gypsy	NONE	NONE	NONE
Chr3:12533150-12533399	hypo	1	10	AT3G30825	+	transposable_element_gene		AT3TE51650	LTR/Gypsy	NONE	NONE	NONE
Chr3:12536600-12536849	hypo	2	8	NONE	NONE	NONE	NONE	AT3TE51660	LTR/Gypsy	NONE	NONE	NONE
Chr3:12557800-12558149	hypo	4	14	NONE	NONE	NONE	NONE	AT3TE51690	LTR/Copia	NONE	overlap	overlap
Chr3:12568750-12569149	hypo	1	17	AT3G30837	-	transposable_element_gene		AT3TE51735	DNA/En-Spm	NONE	NONE	NONE
Chr3:12669550-12669849	hypo	1	11	AT3G31005	-	pseudogene	pseudogene	AT3TE52120	DNA/MuDR	NONE	overlap	overlap
Chr3:12671900-12672099	hypo	0	9	NONE	NONE	NONE	NONE	NONE	NONE	AT3G31161-AT3G31300	NONE	NONE
Chr3:12692850-12693149	hypo	1	14	NONE	NONE	NONE	NONE	AT3TE52205|AT3TE52210	DNA/HAT;RC/Helitron	NONE	NONE	NONE
Chr3:12724200-12724449	hypo	1	8	AT3G31360	-	transposable_element_gene		AT3TE52365	LTR/Gypsy	NONE	NONE	NONE
Chr3:12809850-12810199	hypo	2	16	NONE	NONE	NONE	NONE	AT3TE52655|AT3TE52660	RC/Helitron;RC/Helitron	NONE	NONE	NONE
Chr3:12853600-12853849	hypo	0	12	AT3G31630	+	transposable_element_gene		AT3TE52800|AT3TE52805	LINE/L1;LTR/Gypsy	NONE	NONE	NONE
Chr3:12925900-12926149	hypo	2	7	AT3G31920	-	transposable_element_gene		AT3TE53045	DNA/En-Spm	NONE	NONE	NONE
Chr3:12953950-12954199	hypo	4	8	AT3G31955	-	transposable_element_gene		AT3TE53130	DNA/En-Spm	NONE	NONE	NONE
Chr3:12984850-12985149	hypo	0	7	AT3G32000	+	transposable_element_gene		AT3TE53215	LTR/Gypsy	NONE	NONE	NONE
Chr3:13023700-13023899	hypo	0	8	NONE	NONE	NONE	NONE	AT3TE53320	LTR/Gypsy	NONE	NONE	NONE
Chr3:13055750-13055949	hypo	0	7	AT3G32043	-	transposable_element_gene		AT3TE53485	LINE/L1	NONE	NONE	NONE
Chr3:13135950-13136149	hypo	0	7	AT3G32135	+	transposable_element_gene		AT3TE53745	DNA/MuDR	NONE	NONE	NONE
Chr3:13137850-13138049	hypo	1	8	NONE	NONE	NONE	NONE	AT3TE53745	DNA/MuDR	NONE	NONE	NONE
Chr3:13140900-13141149	hypo	0	8	NONE	NONE	NONE	NONE	AT3TE53755	LTR/Gypsy	NONE	NONE	NONE
Chr3:13158500-13158699	hypo	0	7	AT3G32168	+	transposable_element_gene		AT3TE53835	LTR/Gypsy	NONE	NONE	NONE
Chr3:13188100-13188449	hypo	3	13	NONE	NONE	NONE	NONE	AT3TE53970	LTR/Gypsy	NONE	NONE	NONE
Chr3:13211300-13211499	hypo	0	8	AT3G32240	+	transposable_element_gene		AT3TE54005|AT3TE54010	DNA/En-Spm;DNA/En-Spm	NONE	NONE	NONE
Chr3:13244650-13244949	hypo	2	17	NONE	NONE	NONE	NONE	AT3TE54180|AT3TE54185	LTR/Gypsy;DNA/MuDR	NONE	NONE	NONE
Chr3:13265300-13265649	hypo	0	14	AT3G32313	-	pseudogene	pseudogene	NONE	NONE	NONE	NONE	NONE
Chr3:13283150-13283349	hypo	1	8	AT3G32360	-	transposable_element_gene		AT3TE54330	LINE/L1	NONE	NONE	NONE
Chr3:13287300-13287499	hypo	0	8	AT3G32360	-	transposable_element_gene		AT3TE54330	LINE/L1	NONE	NONE	NONE
Chr3:13333200-13333499	hypo	0	9	NONE	NONE	NONE	NONE	AT3TE54495|AT3TE54500	RC/Helitron;DNA/MuDR	NONE	overlap	overlap
Chr3:1342000-1342349	hypo	4	11	NONE	NONE	NONE	NONE	AT3TE05640|AT3TE05645|AT3TE05650	RC/Helitron;DNA/MuDR;RC/Helitron	NONE	overlap	overlap
Chr3:13428400-13428749	hypo	1	11	AT3G32902	-	transposable_element_gene		AT3TE54735|AT3TE54750|AT3TE54755	LTR/Gypsy;LTR/Gypsy;LTR/Gypsy	NONE	NONE	NONE
Chr3:13525500-13525799	hypo	0	9	NONE	NONE	NONE	NONE	AT3TE55045|AT3TE55050|AT3TE55055	RathE3_cons;RathE3_cons;DNA	NONE	overlap	overlap
Chr3:13572250-13572449	hypo	3	7	AT3G33025	+	pseudogene	pseudogene	NONE	NONE	NONE	NONE	NONE
Chr3:13622450-13622699	hypo	0	9	NONE	NONE	NONE	NONE	AT3TE55360	LTR/Gypsy	NONE	NONE	NONE
Chr3:13668000-13668349	hypo	1	13	NONE	NONE	NONE	NONE	AT3TE55430	LTR/Copia	NONE	NONE	NONE
Chr3:13671000-13671249	hypo	2	12	NONE	NONE	NONE	NONE	AT3TE55440	LTR/Gypsy	NONE	NONE	NONE
Chr3:1369850-1370099	hypo	0	9	NONE	NONE	NONE	NONE	AT3TE05770|AT3TE05775	RC/Helitron;DNA/HAT	NONE	overlap	overlap
Chr3:13732350-13732649	hypo	0	9	NONE	NONE	NONE	NONE	AT3TE55980	DNA	NONE	NONE	NONE
Chr3:13746900-13747149	hypo	0	11	NONE	NONE	NONE	NONE	NONE	NONE	AT3G33067-AT3G33069	NONE	NONE
Chr3:13830250-13830449	hypo	0	7	NONE	NONE	NONE	NONE	AT3TE56730	LTR/Gypsy	NONE	NONE	NONE
Chr3:13835400-13835599	hypo	2	9	NONE	NONE	NONE	NONE	AT3TE56755	DNA	NONE	NONE	NONE
Chr3:13870750-13870949	hypo	0	8	NONE	NONE	NONE	NONE	AT3TE57050	LTR/Gypsy	NONE	NONE	NONE
Chr3:13896050-13896299	hypo	0	8	AT3G33121	+	transposable_element_gene		AT3TE57095	LTR/Gypsy	NONE	NONE	NONE
Chr3:13971400-13971599	hypo	0	7	AT3G33157	+	transposable_element_gene		AT3TE57345	LTR/Gypsy	NONE	NONE	NONE
Chr3:13992500-13992849	hypo	1	11	NONE	NONE	NONE	NONE	AT3TE57425|AT3TE57430|AT3TE57435	RC/Helitron;LTR/Gypsy;LTR/Gypsy	NONE	overlap	NONE
Chr3:14033200-14033399	hypo	1	7	AT3G33193	+	transposable_element_gene		AT3TE57565	LTR/Gypsy	NONE	NONE	NONE
Chr3:14039900-14040199	hypo	0	9	AT3G33595	-	transposable_element_gene		AT3TE57590|AT3TE57595|AT3TE57600	LTR/Gypsy;RC/Helitron;RC/Helitron	NONE	NONE	NONE
Chr3:14220950-14221249	hypo	0	8	NONE	NONE	NONE	NONE	AT3TE58455	DNA	NONE	NONE	NONE
Chr3:14241050-14241249	hypo	0	8	AT3G42052	+	transposable_element_gene		AT3TE58560|AT3TE58565	LTR/Gypsy;DNA/En-Spm	NONE	NONE	NONE
Chr3:14294950-14295199	hypo	0	8	NONE	NONE	NONE	NONE	AT3TE58710	LTR/Gypsy	NONE	NONE	NONE
Chr3:14317000-14317199	hypo	3	7	NONE	NONE	NONE	NONE	AT3TE58815	DNA/HAT	NONE	NONE	NONE
Chr3:14414750-14414949	hypo	0	10	NONE	NONE	NONE	NONE	AT3TE59100	LTR/Gypsy	NONE	NONE	NONE
Chr3:14440500-14440699	hypo	2	10	AT3G42260	-	transposable_element_gene		AT3TE59200	LTR/Gypsy	NONE	NONE	NONE
Chr3:14524350-14524549	hypo	1	7	AT3G42410	+	transposable_element_gene		AT3TE59535	RC/Helitron	NONE	NONE	NONE
Chr3:14550700-14550899	hypo	1	7	AT3G42431	+	transposable_element_gene		AT3TE59605	LTR/Gypsy	NONE	NONE	NONE
Chr3:14555250-14555449	hypo	0	11	NONE	NONE	NONE	NONE	AT3TE59620	LTR/Gypsy	NONE	NONE	NONE
Chr3:14602950-14603199	hypo	0	8	AT3G42466	+	pseudogene	pseudogene	AT3TE59770	DNA/MuDR	NONE	NONE	NONE
Chr3:14650550-14650849	hypo	1	14	NONE	NONE	NONE	NONE	AT3TE59945	DNA/MuDR	NONE	overlap	overlap
Chr3:14686050-14686249	hypo	0	7	NONE	NONE	NONE	NONE	AT3TE60075|AT3TE60080|AT3TE60085	RC/Helitron;RC/Helitron;RC/Helitron	NONE	NONE	NONE
Chr3:14691650-14691899	hypo	0	10	AT3G42580	+	transposable_element_gene		AT3TE60130	DNA/MuDR	NONE	NONE	NONE
Chr3:14704850-14705049	hypo	0	7	AT3G42622	-	transposable_element_gene		AT3TE60155	LTR/Gypsy	NONE	NONE	NONE
Chr3:14825300-14825599	hypo	0	7	NONE	NONE	NONE	NONE	AT3TE60525	LTR/Gypsy	NONE	NONE	NONE
Chr3:14846600-14846799	hypo	0	7	AT3G42730	+	transposable_element_gene		AT3TE60610	DNA/MuDR	NONE	NONE	NONE
Chr3:14900600-14900799	hypo	1	8	AT3G42796	+	transposable_element_gene		AT3TE60780	LTR/Copia	NONE	NONE	NONE
Chr3:15005500-15005699	hypo	1	7	NONE	NONE	NONE	NONE	NONE	NONE	AT3G42935-AT3G42940	NONE	NONE
Chr3:15073100-15073299	hypo	3	7	AT3G43080	-	transposable_element_gene		AT3TE61420	DNA/MuDR	NONE	NONE	NONE
Chr3:15078400-15078749	hypo	3	17	NONE	NONE	NONE	NONE	NONE	NONE	AT3G43083-AT3G43090	overlap	overlap
Chr3:15080800-15081149	hypo	0	14	NONE	NONE	NONE	NONE	AT3TE61445	LTR/Gypsy	NONE	overlap	overlap
Chr3:15106600-15106949	hypo	0	10	AT3G43128	+	transposable_element_gene		AT3TE61525	DNA/En-Spm	NONE	NONE	NONE
Chr3:15115200-15115799	hypo	1	24	AT3G43141	-	transposable_element_gene		AT3TE61530	LTR/Gypsy	NONE	NONE	NONE
Chr3:15189700-15190049	hypo	1	27	NONE	NONE	NONE	NONE	AT3TE61735	RC/Helitron	NONE	overlap	overlap
Chr3:15225300-15225599	hypo	1	12	AT3G43270	-	protein_coding_gene	Symbols: | Plant invertase/pectin methylesterase inhibitor superfamily | chr3:15222402-15225124 REVERSE LENGTH=527	AT3TE61910	RathE1_cons	NONE	overlap	overlap
Chr3:15228600-15228849	hypo	0	7	NONE	NONE	NONE	NONE	AT3TE61925	DNA/MuDR	NONE	NONE	NONE
Chr3:15231950-15232199	hypo	0	9	NONE	NONE	NONE	NONE	NONE	NONE	AT3G43291-AT3G43300	overlap	overlap
Chr3:15232450-15232699	hypo	0	11	NONE	NONE	NONE	NONE	NONE	NONE	AT3G43291-AT3G43300	NONE	NONE
Chr3:15233500-15233699	hypo	0	7	NONE	NONE	NONE	NONE	NONE	NONE	AT3G43291-AT3G43300	overlap	overlap
Chr3:15270850-15271049	hypo	3	14	NONE	NONE	NONE	NONE	AT3TE62075|AT3TE62080	DNA/MuDR;DNA/MuDR	NONE	overlap	overlap
Chr3:15309400-15309599	hypo	1	7	AT3G43357	+	transposable_element_gene		AT3TE62220	LINE/L1	NONE	NONE	NONE
Chr3:15345600-15345899	hypo	0	11	AT3G43420	+	protein_coding_gene	Symbols: | unknown protein; Has 1 Blast hits to 1 proteins in 1 species: Archae - 0; Bacteria - 0; Metazoa - 0; Fungi - 0; Plants - 1; Viruses - 0; Other Eukaryotes - 0 (source: NCBI BLink). | chr3:15345339-15345545 FORWARD LENGTH=68	AT3TE62310	RC/Helitron	NONE	overlap	overlap
Chr3:15349550-15349849	hypo	1	7	AT3G43425	+	transposable_element_gene		AT3TE62350|AT3TE62355	RC/Helitron;LINE/L1	NONE	NONE	overlap
Chr3:15382150-15382399	hypo	1	8	AT3G43447	+	transposable_element_gene		AT3TE62450|AT3TE62455	DNA/MuDR;LTR/Copia	NONE	NONE	NONE
Chr3:15384050-15384249	hypo	0	9	NONE	NONE	NONE	NONE	AT3TE62450	DNA/MuDR	NONE	NONE	NONE
Chr3:15389750-15389999	hypo	2	12	AT3G43460	-	transposable_element_gene		AT3TE62450	DNA/MuDR	NONE	NONE	NONE
Chr3:15396650-15397349	hypo	1	28	NONE	NONE	NONE	NONE	AT3TE62510|AT3TE62515	RC/Helitron;RC/Helitron	NONE	overlap	overlap
Chr3:15412500-15412699	hypo	1	8	NONE	NONE	NONE	NONE	NONE	NONE	AT3G43522-AT3G43523	NONE	NONE
Chr3:15426700-15426899	hypo	1	7	AT3G43528	+	transposable_element_gene		AT3TE62595	DNA/MuDR	NONE	NONE	NONE
Chr3:15430250-15430449	hypo	3	8	NONE	NONE	NONE	NONE	AT3TE62595	DNA/MuDR	NONE	NONE	overlap
Chr3:15437200-15437449	hypo	0	7	NONE	NONE	NONE	NONE	AT3TE62630|AT3TE62635	RC/Helitron;RC/Helitron	NONE	overlap	overlap
Chr3:15461400-15461599	hypo	0	9	AT3G43566	-	transposable_element_gene		AT3TE62685	LTR/Gypsy	NONE	NONE	NONE
Chr3:15476350-15476649	hypo	0	13	NONE	NONE	NONE	NONE	AT3TE62720	LTR/Gypsy	NONE	overlap	overlap
Chr3:15500200-15500399	hypo	3	8	NONE	NONE	NONE	NONE	NONE	NONE	AT3G43575-AT3G43580	NONE	NONE
Chr3:15507700-15507899	hypo	1	13	AT3G43586	-	transposable_element_gene		AT3TE62815	LINE/L1	NONE	overlap	overlap
Chr3:15508600-15508799	hypo	2	9	AT3G43586	-	transposable_element_gene		AT3TE62815	LINE/L1	NONE	overlap	NONE
Chr3:15611850-15612099	hypo	3	16	NONE	NONE	NONE	NONE	AT3TE63115	LINE/L1	NONE	overlap	NONE
Chr3:15632800-15633149	hypo	0	14	NONE	NONE	NONE	NONE	AT3TE63200	RC/Helitron	NONE	overlap	overlap
Chr3:15636000-15636199	hypo	1	10	AT3G43730	+	transposable_element_gene		AT3TE63215	DNA/MuDR	NONE	NONE	NONE
Chr3:15642950-15643199	hypo	0	9	NONE	NONE	NONE	NONE	AT3TE63260	RC/Helitron	NONE	overlap	overlap
Chr3:15651150-15651449	hypo	0	12	AT3G43780	+	transposable_element_gene		AT3TE63285|AT3TE63290	DNA/MuDR;DNA/MuDR	NONE	NONE	NONE
Chr3:15688200-15688399	hypo	1	8	AT3G43833	+	protein_coding_gene	Symbols: | unknown protein; Has 35333 Blast hits to 34131 proteins in 2444 species: Archae - 798; Bacteria - 22429; Metazoa - 974; Fungi - 991; Plants - 531; Viruses - 0; Other Eukaryotes - 9610 (source: NCBI BLink). | chr3:15687706-15688632 FORWARD LENGTH=226	NONE	NONE	NONE	NONE	NONE
Chr3:15693050-15693349	hypo	2	14	AT3G43835	+	transposable_element_gene		NONE	NONE	NONE	NONE	NONE
Chr3:15736200-15736449	hypo	0	7	NONE	NONE	NONE	NONE	AT3TE63595	RC/Helitron	NONE	overlap	overlap
Chr3:15740200-15740499	hypo	0	9	NONE	NONE	NONE	NONE	AT3TE63630	RC/Helitron	NONE	overlap	overlap
Chr3:15780700-15780999	hypo	2	7	NONE	NONE	NONE	NONE	AT3TE63810	RC/Helitron	NONE	overlap	overlap
Chr3:15783300-15783549	hypo	2	10	AT3G43990	-	protein_coding_gene	Symbols: | Bromo-adjacent homology (BAH) domain-containing protein | chr3:15782538-15785178 REVERSE LENGTH=380	NONE	NONE	NONE	overlap	overlap
Chr3:15789500-15789749	hypo	0	10	NONE	NONE	NONE	NONE	AT3TE63845	LTR/Gypsy	NONE	NONE	NONE
Chr3:15806350-15806549	hypo	2	7	AT3G44030	+	pseudogene	pseudogene	AT3TE63895	DNA/Harbinger	NONE	NONE	NONE
Chr3:15806750-15806949	hypo	0	8	AT3G44030	+	pseudogene	pseudogene	AT3TE63895	DNA/Harbinger	NONE	overlap	overlap
Chr3:15817400-15817599	hypo	0	7	AT3G44045	+	transposable_element_gene		AT3TE63950	LTR/Copia	NONE	overlap	overlap
Chr3:15899050-15899349	hypo	1	9	AT3G44175	+	transposable_element_gene		AT3TE64355	LINE/L1	NONE	NONE	NONE
Chr3:15921600-15921899	hypo	1	9	AT3G44215	-	transposable_element_gene		AT3TE64435	LTR/Copia	NONE	NONE	NONE
Chr3:15941650-15941999	hypo	0	12	NONE	NONE	NONE	NONE	AT3TE64495	RC/Helitron	NONE	overlap	overlap
Chr3:15944500-15944699	hypo	1	11	AT3G44245	-	pseudogene	pseudogene	AT3TE64505	RathE3_cons	NONE	overlap	overlap
Chr3:15954600-15954949	hypo	0	11	AT3G44261	-	protein_coding_gene	Symbols: | unknown protein; Has 30201 Blast hits to 17322 proteins in 780 species: Archae - 12; Bacteria - 1396; Metazoa - 17338; Fungi - 3422; Plants - 5037; Viruses - 0; Other Eukaryotes - 2996 (source: NCBI BLink). | chr3:15954539-15954667 REVERSE LENGTH=42	AT3TE64570	DNA/MuDR	NONE	overlap	overlap
Chr3:15965950-15966199	hypo	0	8	AT3G44274	-	pseudogene	pseudogene	NONE	NONE	NONE	overlap	overlap
Chr3:15967000-15967199	hypo	3	7	NONE	NONE	NONE	NONE	NONE	NONE	AT3G44274-AT3G44280	overlap	overlap
Chr3:15989100-15989349	hypo	0	7	AT3G44310	+	protein_coding_gene	Symbols: NIT1, ATNIT1, NITI | nitrilase 1 | chr3:15986901-15988841 FORWARD LENGTH=346	AT3TE64730	RathE1_cons	NONE	overlap	overlap
Chr3:15999200-15999499	hypo	3	9	AT3G44325	-	transposable_element_gene		AT3TE64770	LTR/Copia	NONE	NONE	NONE
Chr3:16061000-16061249	hypo	1	9	NONE	NONE	NONE	NONE	AT3TE64990|AT3TE64995|AT3TE65000|AT3TE65005	RC/Helitron;RC/Helitron;DNA/MuDR;RC/Helitron	NONE	overlap	NONE
Chr3:16066500-16066699	hypo	0	8	NONE	NONE	NONE	NONE	AT3TE65015	LTR/Copia	NONE	overlap	overlap
Chr3:1607250-1607449	hypo	0	17	AT3G05540	-	protein_coding_gene	Symbols: | Methionine sulfoxide reductase (MSS4-like) family protein | chr3:1606487-1608030 REVERSE LENGTH=168	AT3TE06750	LTR/Gypsy	NONE	overlap	overlap
Chr3:16079000-16079499	hypo	4	19	NONE	NONE	NONE	NONE	AT3TE65065	LTR/Copia	NONE	overlap	overlap
Chr3:16084250-16084499	hypo	1	7	NONE	NONE	NONE	NONE	NONE	NONE	AT3G44460-AT3G44470	overlap	overlap
Chr3:16089500-16089849	hypo	1	19	NONE	NONE	NONE	NONE	AT3TE65115	RC/Helitron	NONE	overlap	overlap
Chr3:16099100-16099349	hypo	2	8	NONE	NONE	NONE	NONE	AT3TE65160|AT3TE65165|AT3TE65170	RC/Helitron;RC/Helitron;RC/Helitron	NONE	overlap	overlap
Chr3:16102250-16102549	hypo	0	12	AT3G44500	+	transposable_element_gene		AT3TE65175	DNA/MuDR	NONE	NONE	NONE
Chr3:16114250-16114549	hypo	0	11	NONE	NONE	NONE	NONE	NONE	NONE	AT3G44516-AT3G44530	overlap	overlap
Chr3:16155250-16155449	hypo	1	8	NONE	NONE	NONE	NONE	AT3TE65435	DNA/MuDR	NONE	overlap	overlap
Chr3:16185350-16185649	hypo	0	11	NONE	NONE	NONE	NONE	NONE	NONE	AT3G44605-AT3G44610	overlap	overlap
Chr3:16193300-16193499	hypo	0	12	NONE	NONE	NONE	NONE	NONE	NONE	AT3G44610-AT3G44620	overlap	overlap
Chr3:16201350-16201549	hypo	0	7	NONE	NONE	NONE	NONE	AT3TE65615	DNA/Harbinger	NONE	overlap	overlap
Chr3:16221800-16221999	hypo	1	11	NONE	NONE	NONE	NONE	AT3TE65705	DNA/Harbinger	NONE	overlap	overlap
Chr3:16222350-16222599	hypo	1	8	NONE	NONE	NONE	NONE	AT3TE65710	RC/Helitron	NONE	overlap	overlap
Chr3:16240750-16240999	hypo	2	12	NONE	NONE	NONE	NONE	AT3TE65805|AT3TE65810	DNA/Pogo;DNA/MuDR	NONE	overlap	overlap
Chr3:16241250-16241499	hypo	2	13	NONE	NONE	NONE	NONE	AT3TE65820	DNA/MuDR	NONE	overlap	overlap
Chr3:16333750-16334099	hypo	3	11	NONE	NONE	NONE	NONE	AT3TE66175	LTR/Gypsy	NONE	NONE	NONE
Chr3:16347200-16347549	hypo	0	13	NONE	NONE	NONE	NONE	AT3TE66190	RC/Helitron	NONE	overlap	overlap
Chr3:16354100-16354349	hypo	4	14	NONE	NONE	NONE	NONE	AT3TE66215	DNA/HAT	NONE	overlap	overlap
Chr3:16405300-16405499	hypo	0	8	NONE	NONE	NONE	NONE	AT3TE66450	RC/Helitron	NONE	overlap	overlap
Chr3:16437700-16437999	hypo	0	15	NONE	NONE	NONE	NONE	AT3TE66630	LTR/Gypsy	NONE	overlap	overlap
Chr3:16438300-16438699	hypo	0	20	NONE	NONE	NONE	NONE	AT3TE66630|AT3TE66635	LTR/Gypsy;LTR/Gypsy	NONE	overlap	overlap
Chr3:16451700-16451999	hypo	4	11	NONE	NONE	NONE	NONE	AT3TE66705	RC/Helitron	NONE	NONE	NONE
Chr3:16459150-16459349	hypo	0	8	NONE	NONE	NONE	NONE	NONE	NONE	AT3G44990-AT3G45000	NONE	NONE
Chr3:16500800-16501149	hypo	3	14	AT3G45095	-	transposable_element_gene		AT3TE66885|AT3TE66890	LTR/Copia;LTR/Gypsy	NONE	NONE	NONE
Chr3:16512050-16512449	hypo	1	15	AT3G45120|AT3G45130	-|-	transposable_element_gene|protein_coding_gene	;Symbols: LAS1 | lanosterol synthase 1 | chr3:16512552-16517522 REVERSE LENGTH=756	AT3TE66935	DNA/MuDR	NONE	overlap	overlap
Chr3:16556250-16556449	hypo	1	8	NONE	NONE	NONE	NONE	AT3TE67135	DNA	NONE	NONE	NONE
Chr3:16562000-16562199	hypo	0	7	NONE	NONE	NONE	NONE	AT3TE67160	RC/Helitron	NONE	NONE	NONE
Chr3:16568150-16568399	hypo	1	8	NONE	NONE	NONE	NONE	AT3TE67180	DNA/HAT	NONE	overlap	overlap
Chr3:16693500-16693699	hypo	0	7	AT3G45520	-	transposable_element_gene		AT3TE67635	LTR/Copia	NONE	NONE	NONE
Chr3:16695550-16695749	hypo	0	8	AT3G45520	-	transposable_element_gene		AT3TE67635	LTR/Copia	NONE	NONE	NONE
Chr3:16764550-16764799	hypo	1	9	NONE	NONE	NONE	NONE	AT3TE67930	LTR/Copia	NONE	overlap	overlap
Chr3:16770350-16770599	hypo	0	7	NONE	NONE	NONE	NONE	AT3TE67950	RathE1_cons	NONE	overlap	overlap
Chr3:16817750-16817949	hypo	1	11	AT3G45780	+	protein_coding_gene	Symbols: PHOT1, NPH1, JK224, RPT1 | phototropin 1 | chr3:16818557-16823960 FORWARD LENGTH=996	AT3TE68105	RathE2_cons	NONE	overlap	overlap
Chr3:16854550-16854849	hypo	0	8	NONE	NONE	NONE	NONE	AT3TE68265|AT3TE68270	RC/Helitron;DNA/Pogo	NONE	overlap	overlap
Chr3:16989550-16989749	hypo	0	8	NONE	NONE	NONE	NONE	AT3TE68850|AT3TE68855	DNA;DNA	NONE	overlap	overlap
Chr3:17048000-17048699	hypo	1	33	NONE	NONE	NONE	NONE	AT3TE69105	DNA/MuDR	NONE	overlap	overlap
Chr3:17058200-17058399	hypo	0	8	NONE	NONE	NONE	NONE	NONE	NONE	AT3G46375-AT3G46380	NONE	overlap
Chr3:17059950-17060299	hypo	0	11	NONE	NONE	NONE	NONE	AT3TE69150	DNA/MuDR	NONE	NONE	NONE
Chr3:17101200-17101499	hypo	0	9	NONE	NONE	NONE	NONE	AT3TE69335	RC/Helitron	NONE	NONE	overlap
Chr3:17110850-17111249	hypo	0	18	NONE	NONE	NONE	NONE	AT3TE69350	DNA/En-Spm	NONE	NONE	NONE
Chr3:17203450-17203799	hypo	3	13	NONE	NONE	NONE	NONE	AT3TE69710	RC/Helitron	NONE	overlap	overlap
Chr3:17226900-17227249	hypo	4	12	NONE	NONE	NONE	NONE	AT3TE69815|AT3TE69820	LTR/Gypsy;RC/Helitron	NONE	overlap	overlap
Chr3:17270200-17270749	hypo	0	27	NONE	NONE	NONE	NONE	NONE	NONE	AT3G46900-AT3G46901	overlap	overlap
Chr3:17276100-17276399	hypo	3	11	NONE	NONE	NONE	NONE	AT3TE70035	RC/Helitron	NONE	overlap	overlap
Chr3:17299750-17299949	hypo	0	8	NONE	NONE	NONE	NONE	AT3TE70130	RC/Helitron	NONE	overlap	overlap
Chr3:17300750-17300999	hypo	1	9	NONE	NONE	NONE	NONE	AT3TE70130	RC/Helitron	NONE	overlap	overlap
Chr3:17363200-17363449	hypo	0	12	AT3G47165	-	transposable_element_gene		AT3TE70410	LTR/Copia	NONE	overlap	overlap
Chr3:17364450-17364649	hypo	1	9	NONE	NONE	NONE	NONE	AT3TE70410	LTR/Copia	NONE	overlap	overlap
Chr3:17368050-17368399	hypo	1	14	NONE	NONE	NONE	NONE	AT3TE70410	LTR/Copia	NONE	overlap	overlap
Chr3:17382450-17382649	hypo	0	8	NONE	NONE	NONE	NONE	AT3TE70475|AT3TE70480	DNA/Pogo;DNA/HAT	NONE	overlap	overlap
Chr3:17395000-17395349	hypo	1	14	NONE	NONE	NONE	NONE	AT3TE70530	LTR/Gypsy	NONE	overlap	overlap
Chr3:17396950-17397149	hypo	0	7	NONE	NONE	NONE	NONE	AT3TE70555|AT3TE70560	DNA/HAT;RC/Helitron	NONE	overlap	overlap
Chr3:17402550-17402799	hypo	0	10	NONE	NONE	NONE	NONE	AT3TE70580|AT3TE70585|AT3TE70590	RC/Helitron;DNA/MuDR;DNA/MuDR	NONE	overlap	overlap
Chr3:17410200-17410399	hypo	1	9	AT3G47270	+	transposable_element_gene		AT3TE70590	DNA/MuDR	NONE	NONE	NONE
Chr3:17417100-17417499	hypo	1	16	NONE	NONE	NONE	NONE	AT3TE70590	DNA/MuDR	NONE	overlap	overlap
Chr3:17418650-17418949	hypo	0	11	NONE	NONE	NONE	NONE	AT3TE70600	RC/Helitron	NONE	overlap	overlap
Chr3:17516650-17516999	hypo	0	19	NONE	NONE	NONE	NONE	NONE	NONE	AT3G47520-AT3G47530	overlap	overlap
Chr3:17656200-17656499	hypo	2	8	NONE	NONE	NONE	NONE	NONE	NONE	AT3G47850-AT3G47860	overlap	overlap
Chr3:17843050-17843349	hypo	2	13	NONE	NONE	NONE	NONE	NONE	NONE	AT3G48205-AT3G48208	NONE	NONE
Chr3:17979150-17979349	hypo	1	9	AT3G48523	-	transposable_element_gene		AT3TE72850	LTR/Copia	NONE	NONE	NONE
Chr3:17983700-17983999	hypo	0	9	NONE	NONE	NONE	NONE	AT3TE72850|AT3TE72855	LTR/Copia;LTR/Copia	NONE	NONE	NONE
Chr3:18047300-18047499	hypo	1	7	AT3G48720	+	protein_coding_gene	Symbols: | HXXXD-type acyl-transferase family protein | chr3:18046527-18049295 FORWARD LENGTH=430	AT3TE73160	DNA/MuDR	NONE	overlap	overlap
Chr3:18172400-18172899	hypo	5	18	NONE	NONE	NONE	NONE	AT3TE73690|AT3TE73695	RC/Helitron;RC/Helitron	NONE	overlap	overlap
Chr3:18180300-18180599	hypo	1	9	NONE	NONE	NONE	NONE	AT3TE73745	DNA/Pogo	NONE	overlap	overlap
Chr3:18243400-18243599	hypo	1	15	NONE	NONE	NONE	NONE	AT3TE74015	DNA/Harbinger	NONE	overlap	overlap
Chr3:18243750-18244149	hypo	1	19	NONE	NONE	NONE	NONE	AT3TE74020	RC/Helitron	NONE	overlap	overlap
Chr3:18308600-18308899	hypo	1	20	NONE	NONE	NONE	NONE	AT3TE74275	DNA/MuDR	NONE	overlap	overlap
Chr3:18519400-18519599	hypo	3	10	NONE	NONE	NONE	NONE	AT3TE75120	LINE/L1	NONE	overlap	overlap
Chr3:18631950-18632199	hypo	1	9	NONE	NONE	NONE	NONE	AT3TE75575	DNA/MuDR	NONE	overlap	overlap
Chr3:18634100-18634349	hypo	0	9	NONE	NONE	NONE	NONE	AT3TE75595	RC/Helitron	NONE	overlap	overlap
Chr3:18652050-18652249	hypo	3	12	NONE	NONE	NONE	NONE	AT3TE75660|AT3TE75665	DNA/Harbinger;DNA/Harbinger	NONE	overlap	overlap
Chr3:18719700-18720049	hypo	0	7	NONE	NONE	NONE	NONE	AT3TE75945	RC/Helitron	NONE	NONE	NONE
Chr3:18736100-18736299	hypo	0	7	NONE	NONE	NONE	NONE	AT3TE76010	LTR/Copia	NONE	NONE	NONE
Chr3:18885900-18886099	hypo	0	10	NONE	NONE	NONE	NONE	AT3TE76580|AT3TE76585	RC/Helitron;DNA/MuDR	NONE	overlap	overlap
Chr3:18928550-18928899	hypo	0	13	NONE	NONE	NONE	NONE	NONE	NONE	AT3G50925-AT3G50930	overlap	overlap
Chr3:19178850-19179099	hypo	0	10	NONE	NONE	NONE	NONE	AT3TE77800|AT3TE77805	DNA/MuDR;DNA/MuDR	NONE	overlap	overlap
Chr3:19243300-19243499	hypo	0	8	NONE	NONE	NONE	NONE	NONE	NONE	AT3G51860-AT3G51870	overlap	overlap
Chr3:19464600-19464849	hypo	0	13	NONE	NONE	NONE	NONE	AT3TE79005	DNA/Pogo	NONE	overlap	overlap
Chr3:19622550-19622749	hypo	0	11	NONE	NONE	NONE	NONE	AT3TE79695	RC/Helitron	NONE	overlap	overlap
Chr3:19765150-19765449	hypo	1	12	AT3G53305	+	protein_coding_gene	Symbols: CYP71B32 | cytochrome P450, family 71, subfamily B, polypeptide 32 | chr3:19763618-19765268 FORWARD LENGTH=338	AT3TE80270	DNA/Harbinger	NONE	overlap	overlap
Chr3:19766150-19766349	hypo	0	9	NONE	NONE	NONE	NONE	AT3TE80270	DNA/Harbinger	NONE	overlap	overlap
Chr3:20189100-20189449	hypo	1	10	NONE	NONE	NONE	NONE	AT3TE82060	DNA/HAT	NONE	overlap	overlap
Chr3:20304650-20304899	hypo	0	10	NONE	NONE	NONE	NONE	AT3TE82550	SINE	NONE	overlap	overlap
Chr3:20349500-20349749	hypo	5	15	AT3G54925	-	protein_coding_gene	Symbols: | Plant self-incompatibility protein S1 family | chr3:20349539-20349952 REVERSE LENGTH=137	NONE	NONE	NONE	overlap	overlap
Chr3:20353300-20353699	hypo	0	25	NONE	NONE	NONE	NONE	AT3TE82720	DNA/Harbinger	NONE	overlap	overlap
Chr3:20480750-20481099	hypo	0	13	AT3G55252	-	protein_coding_gene	Symbols: | Plant self-incompatibility protein S1 family | chr3:20480799-20481299 REVERSE LENGTH=166	NONE	NONE	NONE	overlap	overlap
Chr3:20484100-20484299	hypo	1	13	NONE	NONE	NONE	NONE	AT3TE83275|AT3TE83280	RC/Helitron;RC/Helitron	NONE	overlap	overlap
Chr3:20486400-20486649	hypo	0	9	NONE	NONE	NONE	NONE	AT3TE83280|AT3TE83285	RC/Helitron;DNA/HAT	NONE	overlap	overlap
Chr3:20685550-20685849	hypo	0	8	NONE	NONE	NONE	NONE	AT3TE84110	DNA/MuDR	NONE	NONE	overlap
Chr3:20763800-20764099	hypo	1	11	NONE	NONE	NONE	NONE	NONE	NONE	AT3G55960-AT3G55970	overlap	overlap
Chr3:20764200-20764549	hypo	0	12	NONE	NONE	NONE	NONE	NONE	NONE	AT3G55960-AT3G55970	overlap	overlap
Chr3:20809100-20809399	hypo	2	11	NONE	NONE	NONE	NONE	NONE	NONE	AT3G56070-AT3G56080	NONE	NONE
Chr3:20875500-20875699	hypo	1	8	NONE	NONE	NONE	NONE	AT3TE84910|AT3TE84915	RC/Helitron;RC/Helitron	NONE	overlap	overlap
Chr3:20875950-20876249	hypo	0	8	NONE	NONE	NONE	NONE	AT3TE84915	RC/Helitron	NONE	overlap	overlap
Chr3:20990100-20990299	hypo	0	12	NONE	NONE	NONE	NONE	NONE	NONE	AT3G56670-AT3G56680	NONE	NONE
Chr3:21267150-21267399	hypo	0	11	NONE	NONE	NONE	NONE	NONE	NONE	AT3G57460-AT3G57470	overlap	overlap
Chr3:2139050-2139349	hypo	0	13	NONE	NONE	NONE	NONE	AT3TE09015	DNA/Harbinger	NONE	overlap	overlap
Chr3:21509450-21509749	hypo	0	12	NONE	NONE	NONE	NONE	NONE	NONE	AT3G58070-AT3G58080	NONE	NONE
Chr3:21601500-21601799	hypo	2	9	NONE	NONE	NONE	NONE	AT3TE87960	LTR/Copia	NONE	overlap	overlap
Chr3:21654300-21654549	hypo	0	7	NONE	NONE	NONE	NONE	AT3TE88185	RC/Helitron	NONE	overlap	overlap
Chr3:21654700-21654899	hypo	0	12	NONE	NONE	NONE	NONE	AT3TE88185	RC/Helitron	NONE	overlap	overlap
Chr3:21694350-21694699	hypo	1	16	NONE	NONE	NONE	NONE	AT3TE88345	RC/Helitron	NONE	overlap	overlap
Chr3:21883150-21883449	hypo	0	11	NONE	NONE	NONE	NONE	AT3TE89130	DNA/HAT	NONE	overlap	overlap
Chr3:22215400-22215649	hypo	0	10	NONE	NONE	NONE	NONE	AT3TE90460	RC/Helitron	NONE	overlap	overlap
Chr3:22236850-22237049	hypo	0	7	AT3G60164	-	pseudogene	pseudogene	NONE	NONE	NONE	NONE	NONE
Chr3:22372650-22372849	hypo	1	13	NONE	NONE	NONE	NONE	NONE	NONE	AT3G60520-AT3G60530	overlap	overlap
Chr3:22898850-22899149	hypo	2	10	NONE	NONE	NONE	NONE	NONE	NONE	AT3G61850-AT3G61860	NONE	NONE
Chr3:23085650-23085899	hypo	0	12	NONE	NONE	NONE	NONE	AT3TE94135	RC/Helitron	NONE	overlap	overlap
Chr3:23115500-23115699	hypo	4	7	NONE	NONE	NONE	NONE	AT3TE94220	LTR/Gypsy	NONE	overlap	overlap
Chr3:23117300-23117649	hypo	0	12	NONE	NONE	NONE	NONE	NONE	NONE	AT3G62490-AT3G62499	overlap	overlap
Chr3:2629000-2629299	hypo	3	10	NONE	NONE	NONE	NONE	AT3TE11075|AT3TE11080	RC/Helitron;RC/Helitron	NONE	overlap	overlap
Chr3:2920300-2920499	hypo	0	8	NONE	NONE	NONE	NONE	AT3TE12270	RC/Helitron	NONE	overlap	overlap
Chr3:3497400-3497599	hypo	0	8	NONE	NONE	NONE	NONE	AT3TE14700	LINE?	NONE	overlap	overlap
Chr3:3807250-3807499	hypo	1	9	NONE	NONE	NONE	NONE	AT3TE16030|AT3TE16035	DNA/MuDR;LTR/Gypsy	NONE	NONE	NONE
Chr3:3838750-3838949	hypo	1	14	NONE	NONE	NONE	NONE	AT3TE16150	DNA/MuDR	NONE	overlap	overlap
Chr3:4584600-4584899	hypo	0	16	NONE	NONE	NONE	NONE	AT3TE19330|AT3TE19335	RC/Helitron;RC/Helitron	NONE	overlap	overlap
Chr3:4796150-4796349	hypo	2	10	NONE	NONE	NONE	NONE	AT3TE20240	RC/Helitron	NONE	overlap	overlap
Chr3:4931700-4931949	hypo	0	8	NONE	NONE	NONE	NONE	AT3TE20780|AT3TE20790	DNA/MuDR;DNA/MuDR	NONE	NONE	NONE
Chr3:5137700-5137899	hypo	0	8	NONE	NONE	NONE	NONE	NONE	NONE	AT3G15251-AT3G15260	overlap	overlap
Chr3:5152650-5152849	hypo	1	9	AT3G15310	-	transposable_element_gene		AT3TE21700	DNA/Harbinger	NONE	NONE	NONE
Chr3:5377350-5377699	hypo	0	18	NONE	NONE	NONE	NONE	AT3TE22580	DNA/MuDR	NONE	NONE	NONE
Chr3:5379500-5379849	hypo	0	13	NONE	NONE	NONE	NONE	AT3TE22595	RC/Helitron	NONE	overlap	overlap
Chr3:5793000-5793349	hypo	1	15	NONE	NONE	NONE	NONE	AT3TE24355	RC/Helitron	NONE	overlap	NONE
Chr3:5866100-5866349	hypo	0	8	NONE	NONE	NONE	NONE	AT3TE24685	RC/Helitron	NONE	overlap	overlap
Chr3:5982550-5982849	hypo	1	8	NONE	NONE	NONE	NONE	AT3TE25135	RC/Helitron	NONE	overlap	overlap
Chr3:6054200-6054499	hypo	0	11	NONE	NONE	NONE	NONE	AT3TE25425	RC/Helitron	NONE	overlap	overlap
Chr3:6172750-6172949	hypo	0	7	NONE	NONE	NONE	NONE	AT3TE25940	RC/Helitron	NONE	NONE	NONE
Chr3:6486450-6486649	hypo	1	9	NONE	NONE	NONE	NONE	AT3TE27270	DNA/MuDR	NONE	overlap	overlap
Chr3:6668400-6668649	hypo	1	11	NONE	NONE	NONE	NONE	NONE	NONE	AT3G19250-AT3G19260	overlap	overlap
Chr3:6772200-6772399	hypo	1	7	NONE	NONE	NONE	NONE	AT3TE28440	DNA/HAT	NONE	NONE	overlap
Chr3:6992300-6992499	hypo	1	7	NONE	NONE	NONE	NONE	AT3TE29360	RC/Helitron	NONE	NONE	NONE
Chr3:719750-720049	hypo	0	7	NONE	NONE	NONE	NONE	AT3TE03050|AT3TE03055	RC/Helitron;RC/Helitron	NONE	NONE	NONE
Chr3:7231950-7232249	hypo	1	8	AT3G20690	-	protein_coding_gene	Symbols: | F-box and associated interaction domains-containing protein | chr3:7231570-7232682 REVERSE LENGTH=370	NONE	NONE	NONE	overlap	overlap
Chr3:7355500-7355799	hypo	1	11	NONE	NONE	NONE	NONE	AT3TE30920	DNA	NONE	overlap	overlap
Chr3:7398100-7398449	hypo	0	11	NONE	NONE	NONE	NONE	AT3TE31070	RC/Helitron	NONE	overlap	overlap
Chr3:7634550-7634849	hypo	1	16	NONE	NONE	NONE	NONE	NONE	NONE	AT3G21680-AT3G21690	overlap	overlap
Chr3:7766550-7766799	hypo	1	12	NONE	NONE	NONE	NONE	AT3TE32605|AT3TE32610	RC/Helitron;RC/Helitron	NONE	overlap	overlap
Chr3:7800050-7800449	hypo	1	22	NONE	NONE	NONE	NONE	AT3TE32755	LTR/Gypsy	NONE	overlap	overlap
Chr3:7845150-7845499	hypo	1	13	NONE	NONE	NONE	NONE	AT3TE32925	LINE/L1	NONE	overlap	overlap
Chr3:7996450-7996699	hypo	0	7	AT3G22555	+	pseudogene	pseudogene	AT3TE33545	RC/Helitron	NONE	NONE	NONE
Chr3:8002500-8002699	hypo	0	8	NONE	NONE	NONE	NONE	NONE	NONE	AT3G22570-AT3G22580	NONE	NONE
Chr3:8122300-8122599	hypo	0	9	NONE	NONE	NONE	NONE	NONE	NONE	AT3G22910-AT3G22920	overlap	overlap
Chr3:8271150-8271349	hypo	0	8	NONE	NONE	NONE	NONE	NONE	NONE	AT3G23171-AT3G23172	NONE	NONE
Chr3:8343700-8343949	hypo	0	10	NONE	NONE	NONE	NONE	AT3TE34975	DNA/MuDR	NONE	overlap	overlap
Chr3:8373050-8373399	hypo	1	13	NONE	NONE	NONE	NONE	NONE	NONE	AT3G23370-AT3G23380	NONE	NONE
Chr3:8543450-8543649	hypo	0	9	NONE	NONE	NONE	NONE	AT3TE35825|AT3TE35830	LTR/Gypsy;RC/Helitron	NONE	overlap	overlap
Chr3:8644350-8644749	hypo	1	23	AT3G23920	+	protein_coding_gene	Symbols: BAM1, BMY7, TR-BAMY | beta-amylase 1 | chr3:8641722-8644199 FORWARD LENGTH=575	AT3TE36230|AT3TE36235	RC/Helitron;RC/Helitron	NONE	overlap	overlap
Chr3:8684500-8684699	hypo	0	7	NONE	NONE	NONE	NONE	AT3TE36400	RC/Helitron	NONE	overlap	overlap
Chr3:8690100-8690349	hypo	0	7	NONE	NONE	NONE	NONE	NONE	NONE	AT3G24060-AT3G24065	overlap	overlap
Chr3:8752250-8752499	hypo	0	8	NONE	NONE	NONE	NONE	AT3TE36690|AT3TE36695	DNA/HAT;DNA/Harbinger	NONE	overlap	overlap
Chr3:8894900-8895149	hypo	0	8	AT3G24465	-	protein_coding_gene	Symbols: | Plant thionin family protein | chr3:8894877-8895140 REVERSE LENGTH=87	NONE	NONE	NONE	overlap	overlap
Chr3:8949300-8949599	hypo	2	9	NONE	NONE	NONE	NONE	NONE	NONE	AT3G24530-AT3G24535	overlap	overlap
Chr3:9153750-9153999	hypo	0	9	AT3G25130	+	protein_coding_gene	Symbols: | unknown protein; FUNCTIONS IN: molecular_function unknown; INVOLVED IN: biological_process unknown; LOCATED IN: plasma membrane; EXPRESSED IN: 17 plant structures; EXPRESSED DURING: 9 growth stages; Has 3885 Blast hits to 2658 proteins in 280 species: Archae - 12; Bacteria - 208; Metazoa - 970; Fungi - 222; Plants - 148; Viruses - 11; Other Eukaryotes - 2314 (source: NCBI BLink). | chr…	NONE	NONE	NONE	overlap	overlap
Chr3:9299950-9300249	hypo	0	7	NONE	NONE	NONE	NONE	NONE	NONE	AT3G25585-AT3G25590	overlap	overlap
Chr3:9322000-9322249	hypo	1	10	NONE	NONE	NONE	NONE	AT3TE38920	RC/Helitron	NONE	overlap	overlap
Chr3:9385000-9385499	hypo	2	21	NONE	NONE	NONE	NONE	AT3TE39205	RC/Helitron	NONE	overlap	overlap
Chr3:9540850-9541199	hypo	0	12	NONE	NONE	NONE	NONE	AT3TE39820	RC/Helitron	NONE	overlap	overlap
Chr3:9558800-9559149	hypo	0	13	NONE	NONE	NONE	NONE	AT3TE39890	RC/Helitron	NONE	overlap	overlap
Chr3:9614100-9614299	hypo	2	7	AT3G26260	+	transposable_element_gene		AT3TE40145	DNA/MuDR	NONE	NONE	NONE
Chr3:9624800-9625099	hypo	0	10	NONE	NONE	NONE	NONE	AT3TE40145	DNA/MuDR	NONE	NONE	NONE
Chr3:9665250-9665449	hypo	0	9	NONE	NONE	NONE	NONE	AT3TE40295	RC/Helitron	NONE	overlap	overlap
Chr3:9723750-9723949	hypo	0	8	AT3G26520	-	protein_coding_gene	Symbols: TIP2, SITIP, GAMMA-TIP2, TIP1;2 | tonoplast intrinsic protein 2 | chr3:9722770-9723703 REVERSE LENGTH=253	AT3TE40530	DNA/MuDR	NONE	overlap	overlap
Chr3:9736950-9737199	hypo	0	9	NONE	NONE	NONE	NONE	NONE	NONE	AT3G26530-AT3G26539	overlap	overlap
Chr3:9769100-9769299	hypo	0	12	NONE	NONE	NONE	NONE	AT3TE40670	SINE	NONE	overlap	overlap
Chr3:9786600-9786799	hypo	2	7	AT3G26614	-	transposable_element_gene		AT3TE40735	LINE/L1	NONE	NONE	NONE
Chr3:9815400-9815649	hypo	0	7	NONE	NONE	NONE	NONE	AT3TE40845	RC/Helitron	NONE	overlap	overlap
Chr3:985900-986249	hypo	2	14	NONE	NONE	NONE	NONE	AT3TE04150|AT3TE04155	RC/Helitron;DNA/MuDR	NONE	overlap	overlap
Chr3:9890300-9890499	hypo	0	7	NONE	NONE	NONE	NONE	AT3TE41165	RC/Helitron	NONE	overlap	overlap
Chr4:1000650-1001199	hypo	2	17	NONE	NONE	NONE	NONE	AT4TE05105	RC/Helitron	NONE	overlap	overlap
Chr4:1024050-1024249	hypo	0	7	AT4G02320	-	protein_coding_gene	Symbols: | Plant invertase/pectin methylesterase inhibitor superfamily | chr4:1022725-1026118 REVERSE LENGTH=518	AT4TE05200	DNA/MuDR	NONE	overlap	overlap
Chr4:10267900-10268099	hypo	0	8	NONE	NONE	NONE	NONE	NONE	NONE	AT4G18650-AT4G18660	NONE	NONE
Chr4:10270700-10270949	hypo	1	7	NONE	NONE	NONE	NONE	AT4TE46800	RC/Helitron	NONE	overlap	overlap
Chr4:10271050-10271299	hypo	2	9	NONE	NONE	NONE	NONE	AT4TE46800	RC/Helitron	NONE	NONE	NONE
Chr4:10400550-10400949	hypo	1	16	NONE	NONE	NONE	NONE	AT4TE47485	DNA/MuDR	NONE	overlap	overlap
Chr4:10548350-10548599	hypo	0	8	AT4G19310	-	transposable_element_gene		AT4TE48230	DNA/MuDR	NONE	NONE	NONE
Chr4:10647500-10647699	hypo	1	10	NONE	NONE	NONE	NONE	AT4TE48730	SINE	NONE	overlap	overlap
Chr4:10648400-10648649	hypo	1	8	NONE	NONE	NONE	NONE	AT4TE48735	DNA/MuDR	NONE	overlap	overlap
Chr4:10899750-10900049	hypo	1	14	NONE	NONE	NONE	NONE	AT4TE49990	LTR/Copia	NONE	overlap	overlap
Chr4:10912750-10912949	hypo	1	8	NONE	NONE	NONE	NONE	AT4TE50030	RC/Helitron	NONE	overlap	overlap
Chr4:10915750-10915949	hypo	0	8	AT4G20210	-	protein_coding_gene	Symbols: | Terpenoid cyclases/Protein prenyltransferases superfamily protein | chr4:10913613-10918282 REVERSE LENGTH=600	NONE	NONE	NONE	NONE	NONE
Chr4:1091600-1091799	hypo	2	8	NONE	NONE	NONE	NONE	AT4TE05550	DNA/MuDR	NONE	overlap	overlap
Chr4:10934900-10935099	hypo	0	8	NONE	NONE	NONE	NONE	NONE	NONE	AT4G20240-AT4G20250	overlap	overlap
Chr4:10960350-10960549	hypo	2	8	NONE	NONE	NONE	NONE	AT4TE50260	DNA/MuDR	NONE	NONE	NONE
Chr4:10998450-10998649	hypo	0	14	AT4G20365	+	transposable_element_gene		NONE	NONE	NONE	NONE	NONE
Chr4:11137350-11137549	hypo	0	8	NONE	NONE	NONE	NONE	AT4TE51095|AT4TE51100	DNA/MuDR;DNA/MuDR	NONE	overlap	overlap
Chr4:11139250-11139449	hypo	0	9	NONE	NONE	NONE	NONE	AT4TE51100	DNA/MuDR	NONE	overlap	overlap
Chr4:11147700-11148049	hypo	1	15	NONE	NONE	NONE	NONE	NONE	NONE	AT4G20810-AT4G20820	overlap	overlap
Chr4:11224050-11224349	hypo	0	9	NONE	NONE	NONE	NONE	AT4TE51570|AT4TE51575	RC/Helitron;RC/Helitron	NONE	overlap	overlap
Chr4:11224450-11224849	hypo	1	17	NONE	NONE	NONE	NONE	AT4TE51575	RC/Helitron	NONE	overlap	overlap
Chr4:11225050-11225249	hypo	0	9	NONE	NONE	NONE	NONE	AT4TE51575	RC/Helitron	NONE	NONE	NONE
Chr4:11361400-11361749	hypo	0	14	NONE	NONE	NONE	NONE	AT4TE52280	RC/Helitron	NONE	overlap	overlap
Chr4:11371200-11371549	hypo	0	11	NONE	NONE	NONE	NONE	AT4TE52340	DNA/MuDR	NONE	overlap	overlap
Chr4:11379550-11379799	hypo	0	19	AT4G21363	+	transposable_element_gene		AT4TE52390|AT4TE52395	LTR/Copia;DNA/MuDR	NONE	overlap	overlap
Chr4:1142700-1142899	hypo	0	13	NONE	NONE	NONE	NONE	AT4TE05825	RC/Helitron	NONE	overlap	overlap
Chr4:11696250-11696499	hypo	3	9	NONE	NONE	NONE	NONE	AT4TE54050	RC/Helitron	NONE	overlap	overlap
Chr4:11834000-11834349	hypo	4	13	NONE	NONE	NONE	NONE	AT4TE54750	DNA/Harbinger	NONE	overlap	overlap
Chr4:119050-119249	hypo	0	8	NONE	NONE	NONE	NONE	AT4TE00595	DNA/Pogo	NONE	overlap	overlap
Chr4:11979250-11979499	hypo	0	8	AT4G22800	-	protein_coding_gene	Symbols: | unknown protein; Has 2 Blast hits to 2 proteins in 1 species: Archae - 0; Bacteria - 0; Metazoa - 0; Fungi - 0; Plants - 2; Viruses - 0; Other Eukaryotes - 0 (source: NCBI BLink). | chr4:11978005-11983071 REVERSE LENGTH=90	AT4TE55460|AT4TE55465	RC/Helitron;RC/Helitron	NONE	overlap	overlap
Chr4:119950-120199	hypo	0	7	NONE	NONE	NONE	NONE	AT4TE00605|AT4TE00610|AT4TE00615	RC/Helitron;DNA/MuDR;RC/Helitron	NONE	NONE	NONE
Chr4:1231650-1231949	hypo	2	13	NONE	NONE	NONE	NONE	AT4TE06300	DNA/MuDR	NONE	overlap	overlap
Chr4:1236250-1236499	hypo	0	9	NONE	NONE	NONE	NONE	NONE	NONE	AT4G02770-AT4G02780	overlap	overlap
Chr4:12365250-12365549	hypo	0	15	NONE	NONE	NONE	NONE	AT4TE57475	RC/Helitron	NONE	overlap	overlap
Chr4:1253850-1254149	hypo	0	7	NONE	NONE	NONE	NONE	AT4TE06410|AT4TE06415	RC/Helitron;DNA/MuDR	NONE	NONE	NONE
Chr4:12569900-12570099	hypo	1	7	NONE	NONE	NONE	NONE	NONE	NONE	AT4G24231-AT4G24240	overlap	overlap
Chr4:12570300-12570599	hypo	0	11	NONE	NONE	NONE	NONE	NONE	NONE	AT4G24231-AT4G24240	overlap	overlap
Chr4:12698400-12698649	hypo	0	8	NONE	NONE	NONE	NONE	AT4TE59255	RC/Helitron	NONE	overlap	overlap
Chr4:12713850-12714199	hypo	2	10	NONE	NONE	NONE	NONE	NONE	NONE	AT4G24620-AT4G24630	overlap	overlap
Chr4:12768750-12769099	hypo	0	19	NONE	NONE	NONE	NONE	AT4TE59635|AT4TE59640	DNA;DNA	NONE	overlap	overlap
Chr4:1282500-1282849	hypo	0	10	NONE	NONE	NONE	NONE	AT4TE06555	RC/Helitron	NONE	overlap	overlap
Chr4:12844200-12844499	hypo	2	9	AT4G24975	+	protein_coding_gene	Symbols: | Plant self-incompatibility protein S1 family | chr4:12843802-12844209 FORWARD LENGTH=135	AT4TE60030|AT4TE60035	RC/Helitron;RC/Helitron	NONE	overlap	overlap
Chr4:1288700-1288999	hypo	0	9	AT4G02910	-	protein_coding_gene	Symbols: | unknown protein; Has 5 Blast hits to 5 proteins in 2 species: Archae - 0; Bacteria - 0; Metazoa - 0; Fungi - 0; Plants - 5; Viruses - 0; Other Eukaryotes - 0 (source: NCBI BLink). | chr4:1288486-1289615 REVERSE LENGTH=126	NONE	NONE	NONE	overlap	overlap
Chr4:1289700-1289949	hypo	0	12	NONE	NONE	NONE	NONE	NONE	NONE	AT4G02910-AT4G02920	overlap	overlap
Chr4:1314100-1314299	hypo	1	9	AT4G02960	-	transposable_element_gene		AT4TE06710	LTR/Copia	NONE	NONE	NONE
Chr4:1337750-1337949	hypo	2	10	NONE	NONE	NONE	NONE	NONE	NONE	AT4G03030-AT4G03038	overlap	overlap
Chr4:13418350-13418549	hypo	0	9	NONE	NONE	NONE	NONE	AT4TE63090	RC/Helitron	NONE	overlap	overlap
Chr4:13624600-13624799	hypo	1	7	AT4G27200	+	transposable_element_gene		AT4TE64175|AT4TE64180	LTR/Copia;LTR/Copia	NONE	NONE	NONE
Chr4:13887250-13887549	hypo	0	14	AT4G27890	+	protein_coding_gene	Symbols: | HSP20-like chaperones superfamily protein | chr4:13886033-13887220 FORWARD LENGTH=293	AT4TE65510	DNA/Harbinger	NONE	overlap	overlap
Chr4:14434100-14434349	hypo	0	8	AT4G29300	-	protein_coding_gene	Symbols: LCR27 | low-molecular-weight cysteine-rich 27 | chr4:14434135-14434481 REVERSE LENGTH=77	AT4TE68255	RC/Helitron	NONE	overlap	overlap
Chr4:14436250-14436449	hypo	0	7	AT4G29305	-	protein_coding_gene	Symbols: LCR25 | low-molecular-weight cysteine-rich 25 | chr4:14436284-14436631 REVERSE LENGTH=77	NONE	NONE	NONE	overlap	NONE
Chr4:1453000-1453199	hypo	0	7	AT4G03300	+	transposable_element_gene		AT4TE07395	DNA/MuDR	NONE	NONE	NONE
Chr4:1456800-1457099	hypo	0	7	NONE	NONE	NONE	NONE	AT4TE07410	DNA/MuDR	NONE	NONE	NONE
Chr4:1462000-1462199	hypo	1	8	AT4G03310	+	transposable_element_gene		AT4TE07420	DNA/En-Spm	NONE	NONE	NONE
Chr4:14887000-14887199	hypo	0	7	NONE	NONE	NONE	NONE	AT4TE70655	RC/Helitron	NONE	overlap	overlap
Chr4:14887500-14887699	hypo	0	7	NONE	NONE	NONE	NONE	AT4TE70660	DNA/MuDR	NONE	overlap	overlap
Chr4:14978000-14978199	hypo	1	8	NONE	NONE	NONE	NONE	AT4TE71140	RC/Helitron	NONE	overlap	overlap
Chr4:15014150-15014349	hypo	1	9	NONE	NONE	NONE	NONE	AT4TE71340	DNA/MuDR	NONE	overlap	overlap
Chr4:15066000-15066299	hypo	1	8	NONE	NONE	NONE	NONE	NONE	NONE	AT4G30950-AT4G30960	overlap	overlap
Chr4:1515050-1515299	hypo	0	9	NONE	NONE	NONE	NONE	AT4TE07715	DNA/HAT	NONE	overlap	overlap
Chr4:15200650-15200999	hypo	4	14	NONE	NONE	NONE	NONE	NONE	NONE	AT4G31320-AT4G31330	overlap	overlap
Chr4:15595900-15596149	hypo	1	12	NONE	NONE	NONE	NONE	AT4TE74405	DNA/HAT	NONE	overlap	overlap
Chr4:15596450-15596649	hypo	0	12	NONE	NONE	NONE	NONE	AT4TE74405	DNA/HAT	NONE	overlap	overlap
Chr4:1564850-1565049	hypo	0	9	NONE	NONE	NONE	NONE	AT4TE07970	LINE/L1	NONE	NONE	NONE
Chr4:157850-158199	hypo	1	10	NONE	NONE	NONE	NONE	AT4TE00810|AT4TE00815	LINE/L1;LINE/L1	NONE	overlap	overlap
Chr4:15860100-15860299	hypo	0	7	NONE	NONE	NONE	NONE	NONE	NONE	AT4G32860-AT4G32870	overlap	overlap
Chr4:1591050-1591349	hypo	2	9	AT4G03570	-	protein_coding_gene	Symbols: | Cystatin/monellin superfamily protein | chr4:1590413-1594105 REVERSE LENGTH=347	NONE	NONE	NONE	NONE	NONE
Chr4:16729750-16730049	hypo	0	10	NONE	NONE	NONE	NONE	AT4TE80430	DNA/Harbinger	NONE	overlap	overlap
Chr4:1683650-1683949	hypo	0	12	AT4G03780	-	transposable_element_gene		AT4TE08455	LTR/Gypsy	NONE	NONE	NONE
Chr4:16863500-16863799	hypo	0	12	NONE	NONE	NONE	NONE	AT4TE81120	RC/Helitron	NONE	overlap	overlap
Chr4:16863950-16864249	hypo	0	15	NONE	NONE	NONE	NONE	AT4TE81120	RC/Helitron	NONE	overlap	overlap
Chr4:1686800-1686999	hypo	0	7	NONE	NONE	NONE	NONE	AT4TE08465|AT4TE08475	LTR/Gypsy;LTR/Gypsy	NONE	NONE	NONE
Chr4:1705450-1705799	hypo	1	15	NONE	NONE	NONE	NONE	NONE	NONE	AT4G03795-AT4G03800	overlap	NONE
Chr4:1730400-1730699	hypo	1	8	NONE	NONE	NONE	NONE	NONE	NONE	AT4G03795-AT4G03800	NONE	NONE
Chr4:173550-173849	hypo	0	10	NONE	NONE	NONE	NONE	NONE	NONE	AT4G00390-AT4G00400	overlap	overlap
Chr4:17404250-17404449	hypo	0	7	AT4G36925	+	protein_coding_gene	Symbols: | unknown protein; BEST Arabidopsis thaliana protein match is: unknown protein (TAIR:AT2G24945.1); Has 6 Blast hits to 6 proteins in 2 species: Archae - 0; Bacteria - 0; Metazoa - 0; Fungi - 0; Plants - 6; Viruses - 0; Other Eukaryotes - 0 (source: NCBI BLink). | chr4:17403980-17404450 FORWARD LENGTH=156	NONE	NONE	NONE	overlap	overlap
Chr4:17448850-17449049	hypo	1	8	NONE	NONE	NONE	NONE	AT4TE84220	DNA/HAT	NONE	overlap	overlap
Chr4:17450550-17450849	hypo	0	11	NONE	NONE	NONE	NONE	AT4TE84225	DNA/MuDR	NONE	overlap	overlap
Chr4:1757350-1757649	hypo	1	12	NONE	NONE	NONE	NONE	NONE	NONE	AT4G03811-AT4G03813	overlap	overlap
Chr4:1763300-1763499	hypo	1	8	AT4G03813	+	transposable_element_gene		NONE	NONE	NONE	NONE	NONE
Chr4:1785350-1785799	hypo	1	22	NONE	NONE	NONE	NONE	NONE	NONE	AT4G03824-AT4G03825	NONE	NONE
Chr4:18182400-18182599	hypo	4	8	AT4G39020	+	protein_coding_gene	Symbols: | SH3 domain-containing protein | chr4:18182315-18184340 FORWARD LENGTH=169	NONE	NONE	NONE	overlap	overlap
Chr4:1825600-1825849	hypo	0	8	NONE	NONE	NONE	NONE	AT4TE09055	LTR/Gypsy	NONE	overlap	NONE
Chr4:1863300-1863499	hypo	0	8	NONE	NONE	NONE	NONE	AT4TE09155	RC/Helitron	NONE	overlap	overlap
Chr4:1882200-1882549	hypo	2	12	NONE	NONE	NONE	NONE	AT4TE09255	RC/Helitron	NONE	overlap	overlap
Chr4:1897450-1897649	hypo	1	8	AT4G03970	+	transposable_element_gene		AT4TE09295	DNA/MuDR	NONE	NONE	NONE
Chr4:1930050-1930249	hypo	0	13	AT4G04010	-	transposable_element_gene		AT4TE09320	DNA/MuDR	NONE	NONE	NONE
Chr4:1957200-1957449	hypo	0	8	NONE	NONE	NONE	NONE	AT4TE09400	RC/Helitron	NONE	overlap	NONE
Chr4:1958950-1959249	hypo	0	9	NONE	NONE	NONE	NONE	AT4TE09410	DNA	NONE	overlap	overlap
Chr4:1997650-1997849	hypo	0	8	AT4G04150	+	transposable_element_gene		AT4TE09535	LINE/L1	NONE	NONE	NONE
Chr4:2000550-2000799	hypo	1	9	NONE	NONE	NONE	NONE	AT4TE09550	LTR/Gypsy	NONE	NONE	NONE
Chr4:2002450-2002649	hypo	2	7	AT4G04155	+	transposable_element_gene		AT4TE09560	LTR/Gypsy	NONE	NONE	NONE
Chr4:2015400-2015749	hypo	0	11	AT4G04170	+	transposable_element_gene		NONE	NONE	NONE	NONE	NONE
Chr4:2049850-2050099	hypo	0	9	AT4G04255	-	transposable_element_gene		AT4TE09740	LTR/Copia	NONE	NONE	NONE
Chr4:2052850-2053399	hypo	3	26	NONE	NONE	NONE	NONE	AT4TE09760	LTR/Gypsy	NONE	overlap	overlap
Chr4:2058850-2059049	hypo	1	8	AT4G04270	-	transposable_element_gene		AT4TE09780	DNA/En-Spm	NONE	NONE	NONE
Chr4:2122000-2122249	hypo	2	10	NONE	NONE	NONE	NONE	AT4TE10080	DNA/HAT	NONE	NONE	NONE
Chr4:2137300-2137499	hypo	1	8	AT4G04375	+	pseudogene	pseudogene	NONE	NONE	NONE	NONE	NONE
Chr4:2157450-2157749	hypo	1	9	AT4G04394	+	transposable_element_gene		AT4TE10210	DNA/MuDR	NONE	NONE	NONE
Chr4:2170650-2170899	hypo	1	8	NONE	NONE	NONE	NONE	AT4TE10240	DNA/MuDR	NONE	overlap	overlap
Chr4:2235750-2236099	hypo	0	13	AT4G04495	-	transposable_element_gene		AT4TE10450	DNA/MuDR	NONE	overlap	overlap
Chr4:2283000-2283249	hypo	1	9	NONE	NONE	NONE	NONE	AT4TE10590	LTR/Copia	NONE	NONE	NONE
Chr4:2288350-2288549	hypo	0	10	AT4G04560	-	transposable_element_gene		AT4TE10600	LTR/Copia	NONE	overlap	overlap
Chr4:2316150-2316449	hypo	0	13	NONE	NONE	NONE	NONE	NONE	NONE	AT4G04601-AT4G04610	overlap	overlap
Chr4:2341000-2341199	hypo	1	7	NONE	NONE	NONE	NONE	AT4TE10840	RC/Helitron	NONE	overlap	overlap
Chr4:2364800-2364999	hypo	1	8	AT4G04655	+	transposable_element_gene		AT4TE10990	DNA/MuDR	NONE	NONE	NONE
Chr4:236550-236849	hypo	0	14	AT4G00540	-	protein_coding_gene	Symbols: ATMYB3R2, PC-MYB2, MYB3R-2, MYB3R2 | myb domain protein 3r2 | chr4:234597-237356 REVERSE LENGTH=437	NONE	NONE	NONE	overlap	overlap
Chr4:2384250-2384499	hypo	0	8	NONE	NONE	NONE	NONE	NONE	NONE	AT4G04695-AT4G04700	overlap	overlap
Chr4:2388500-2388799	hypo	0	9	NONE	NONE	NONE	NONE	AT4TE11130	DNA/HAT	NONE	NONE	NONE
Chr4:2398750-2399049	hypo	0	16	NONE	NONE	NONE	NONE	AT4TE11180	DNA/MuDR	NONE	overlap	overlap
Chr4:2484050-2484399	hypo	1	12	NONE	NONE	NONE	NONE	AT4TE11600	DNA/HAT	NONE	NONE	NONE
Chr4:248600-248899	hypo	2	7	AT4G00580	+	protein_coding_gene	Symbols: | COP1-interacting protein-related | chr4:248713-250258 FORWARD LENGTH=317	NONE	NONE	NONE	overlap	overlap
Chr4:2508700-2508899	hypo	1	8	NONE	NONE	NONE	NONE	AT4TE11715	SINE	NONE	overlap	overlap
Chr4:2521700-2521999	hypo	0	7	NONE	NONE	NONE	NONE	AT4TE11785|AT4TE11790	RC/Helitron;RC/Helitron	NONE	overlap	overlap
Chr4:2554500-2554749	hypo	1	11	NONE	NONE	NONE	NONE	AT4TE11960	LINE/L1	NONE	overlap	overlap
Chr4:2594850-2595049	hypo	0	8	NONE	NONE	NONE	NONE	AT4TE12155|AT4TE12160	LTR/Copia;RathE3_cons	NONE	overlap	overlap
Chr4:2605050-2605349	hypo	0	9	NONE	NONE	NONE	NONE	AT4TE12190	DNA/MuDR	NONE	NONE	NONE
Chr4:2607000-2607199	hypo	0	9	NONE	NONE	NONE	NONE	NONE	NONE	AT4G05080-AT4G05087	overlap	overlap
Chr4:2673600-2673899	hypo	0	7	NONE	NONE	NONE	NONE	NONE	NONE	AT4G05180-AT4G05190	overlap	overlap
Chr4:2690300-2690499	hypo	2	9	NONE	NONE	NONE	NONE	AT4TE12575|AT4TE12580	DNA/MuDR;DNA/MuDR	NONE	overlap	overlap
Chr4:2711900-2712099	hypo	0	9	AT4G05306	-	transposable_element_gene		AT4TE12615	DNA/MuDR	NONE	NONE	NONE
Chr4:2755600-2755849	hypo	1	8	NONE	NONE	NONE	NONE	AT4TE12865	RC/Helitron	NONE	NONE	NONE
Chr4:2773350-2773749	hypo	0	16	NONE	NONE	NONE	NONE	AT4TE12950|AT4TE12955	DNA;DNA	NONE	overlap	overlap
Chr4:2784600-2784799	hypo	2	8	AT4G05502	-	transposable_element_gene		AT4TE13030	DNA/MuDR	NONE	NONE	NONE
Chr4:2789050-2789249	hypo	0	8	NONE	NONE	NONE	NONE	AT4TE13050	DNA/MuDR	NONE	NONE	NONE
Chr4:2789350-2789599	hypo	0	9	NONE	NONE	NONE	NONE	AT4TE13050	DNA/MuDR	NONE	overlap	overlap
Chr4:2793450-2793649	hypo	0	7	NONE	NONE	NONE	NONE	AT4TE13075|AT4TE13080	RC/Helitron;RC/Helitron	NONE	overlap	overlap
Chr4:2796800-2797099	hypo	0	8	NONE	NONE	NONE	NONE	AT4TE13110	DNA/MuDR	NONE	NONE	NONE
Chr4:2878350-2878549	hypo	1	12	NONE	NONE	NONE	NONE	AT4TE13465	LTR/Gypsy	NONE	overlap	overlap
Chr4:2914450-2914649	hypo	0	10	AT4G05597	-	transposable_element_gene		AT4TE13555|AT4TE13560	LTR/Gypsy;LTR/Gypsy	NONE	NONE	NONE
Chr4:2933200-2933499	hypo	0	9	NONE	NONE	NONE	NONE	NONE	NONE	AT4G05610-AT4G05612	NONE	NONE
Chr4:2956850-2957249	hypo	0	16	NONE	NONE	NONE	NONE	NONE	NONE	AT4G05610-AT4G05612	NONE	NONE
Chr4:298200-298799	hypo	0	25	NONE	NONE	NONE	NONE	AT4TE01555	DNA/MuDR	NONE	overlap	overlap
Chr4:3015800-3015999	hypo	2	7	AT4G05638	+	transposable_element_gene		AT4TE14035	LTR/Gypsy	NONE	NONE	NONE
Chr4:30500-30799	hypo	1	9	AT4G00070	-	protein_coding_gene	Symbols: | RING/U-box superfamily protein | chr4:29672-31426 REVERSE LENGTH=179	NONE	NONE	NONE	overlap	overlap
Chr4:3051500-3051849	hypo	2	13	AT4G06474	-	transposable_element_gene		AT4TE14135	LTR/Gypsy	NONE	NONE	NONE
Chr4:313550-313749	hypo	0	7	NONE	NONE	NONE	NONE	AT4TE01640	RC/Helitron	NONE	overlap	overlap
Chr4:3236250-3236499	hypo	1	11	NONE	NONE	NONE	NONE	AT4TE14815	DNA	NONE	NONE	NONE
Chr4:3303450-3303649	hypo	0	7	AT4G06523	+	transposable_element_gene		AT4TE15110	Unassigned	NONE	NONE	NONE
Chr4:3327350-3327549	hypo	2	7	AT4G06528	+	transposable_element_gene		AT4TE15190	LTR/Gypsy	NONE	NONE	NONE
Chr4:3349900-3350199	hypo	1	12	AT4G06532	-	transposable_element_gene		AT4TE15255	LTR/Gypsy	NONE	NONE	NONE
Chr4:3354650-3354899	hypo	1	8	NONE	NONE	NONE	NONE	AT4TE15255|AT4TE15300	LTR/Gypsy;RC/Helitron	NONE	NONE	NONE
Chr4:3525750-3525949	hypo	0	7	NONE	NONE	NONE	NONE	AT4TE15890	DNA/MuDR	NONE	overlap	overlap
Chr4:3554400-3554599	hypo	1	7	AT4G06578	+	transposable_element_gene		AT4TE15950	LTR/Gypsy	NONE	NONE	NONE
Chr4:3668100-3668399	hypo	0	10	AT4G06600	-	pseudogene	pseudogene	NONE	NONE	NONE	NONE	NONE
Chr4:3671650-3671849	hypo	0	7	NONE	NONE	NONE	NONE	NONE	NONE	AT4G06600-AT4G06601	NONE	NONE
Chr4:3768100-3768299	hypo	0	12	NONE	NONE	NONE	NONE	AT4TE16650|AT4TE16655	RC/Helitron;DNA/MuDR	NONE	overlap	overlap
Chr4:3768900-3769149	hypo	0	14	NONE	NONE	NONE	NONE	AT4TE16655	DNA/MuDR	NONE	overlap	overlap
Chr4:3868400-3868599	hypo	1	7	NONE	NONE	NONE	NONE	AT4TE16945	LTR/Gypsy	NONE	NONE	NONE
Chr4:3873700-3873999	hypo	3	10	AT4G06666	-	transposable_element_gene		AT4TE16945	LTR/Gypsy	NONE	NONE	NONE
Chr4:3892050-3892299	hypo	0	10	AT4G06674	-	transposable_element_gene		AT4TE16990	DNA/MuDR	NONE	NONE	NONE
Chr4:3897200-3897499	hypo	1	13	NONE	NONE	NONE	NONE	AT4TE17035	RC/Helitron	NONE	overlap	overlap
Chr4:3906700-3906999	hypo	1	11	AT4G06680	-	transposable_element_gene		AT4TE17070	LTR/Gypsy	NONE	NONE	NONE
Chr4:3928100-3928299	hypo	0	7	AT4G06692	+	transposable_element_gene		AT4TE17150	LTR/Gypsy	NONE	NONE	NONE
Chr4:3945350-3945549	hypo	1	7	NONE	NONE	NONE	NONE	AT4TE17205	DNA/En-Spm	NONE	NONE	NONE
Chr4:4014350-4014599	hypo	0	10	NONE	NONE	NONE	NONE	NONE	NONE	AT4G06716-AT4G06718	overlap	overlap
Chr4:4015550-4015749	hypo	1	7	NONE	NONE	NONE	NONE	NONE	NONE	AT4G06716-AT4G06718	NONE	NONE
Chr4:4031050-4031399	hypo	2	13	AT4G06726	-	transposable_element_gene		AT4TE17500	LTR/Gypsy	NONE	NONE	NONE
Chr4:4095800-4096049	hypo	3	9	NONE	NONE	NONE	NONE	AT4TE17760	DNA/MuDR	NONE	NONE	NONE
Chr4:4097950-4098149	hypo	5	12	NONE	NONE	NONE	NONE	AT4TE17765	LTR/Gypsy	NONE	NONE	NONE
Chr4:4176000-4176449	hypo	0	15	NONE	NONE	NONE	NONE	AT4TE18055|AT4TE18060	LTR/Gypsy;LTR/Gypsy	NONE	NONE	NONE
Chr4:4176950-4177299	hypo	1	19	NONE	NONE	NONE	NONE	AT4TE18060	LTR/Gypsy	NONE	NONE	NONE
Chr4:4182850-4183049	hypo	2	8	AT4G07360	-	transposable_element_gene		AT4TE18065	LTR/Gypsy	NONE	NONE	NONE
Chr4:4219000-4219199	hypo	0	7	NONE	NONE	NONE	NONE	AT4TE18195	DNA	NONE	NONE	NONE
Chr4:4309050-4309299	hypo	4	10	AT4G07507	+	transposable_element_gene		AT4TE18380|AT4TE18385	LTR/Gypsy;RC/Helitron	NONE	overlap	overlap
Chr4:4421500-4421699	hypo	1	8	AT4G07620	+	transposable_element_gene		AT4TE18720	LTR/Gypsy	NONE	NONE	NONE
Chr4:4425950-4426149	hypo	1	7	NONE	NONE	NONE	NONE	AT4TE18740	LTR/Gypsy	NONE	NONE	NONE
Chr4:4436200-4436399	hypo	0	7	NONE	NONE	NONE	NONE	AT4TE18755	LTR/Gypsy	NONE	NONE	NONE
Chr4:4437050-4437349	hypo	0	8	AT4G07660	-	transposable_element_gene		AT4TE18775	LTR/Gypsy	NONE	NONE	NONE
Chr4:4441300-4441499	hypo	2	10	AT4G07660	-	transposable_element_gene		AT4TE18775	LTR/Gypsy	NONE	NONE	NONE
Chr4:4456500-4456699	hypo	0	8	NONE	NONE	NONE	NONE	NONE	NONE	AT4G07664-AT4G07666	NONE	NONE
Chr4:4522500-4522749	hypo	1	11	AT4G07733	-	transposable_element_gene		AT4TE19030	LTR/Gypsy	NONE	NONE	NONE
Chr4:4547200-4547499	hypo	2	12	NONE	NONE	NONE	NONE	AT4TE19110	DNA/MuDR	NONE	overlap	overlap
Chr4:4548000-4548249	hypo	0	8	NONE	NONE	NONE	NONE	AT4TE19110|AT4TE19115	DNA/MuDR;RC/Helitron	NONE	overlap	NONE
Chr4:4562450-4562699	hypo	0	8	AT4G07755	-	transposable_element_gene		AT4TE19135|AT4TE19170	DNA/En-Spm;LTR/Gypsy	NONE	NONE	NONE
Chr4:4628000-4628249	hypo	0	8	AT4G07810	+	transposable_element_gene		AT4TE19450|AT4TE19455	LTR/Copia;LTR/Copia	NONE	NONE	NONE
Chr4:4643150-4643399	hypo	0	8	NONE	NONE	NONE	NONE	AT4TE19520	DNA/MuDR	NONE	NONE	NONE
Chr4:4646050-4646349	hypo	1	10	AT4G07830	-	transposable_element_gene		AT4TE19530	LTR/Gypsy	NONE	NONE	overlap
Chr4:4657750-4657999	hypo	0	7	NONE	NONE	NONE	NONE	AT4TE19585	DNA/MuDR	NONE	NONE	NONE
Chr4:4689150-4689399	hypo	0	8	NONE	NONE	NONE	NONE	AT4TE19715	LTR/Copia	NONE	NONE	NONE
Chr4:4709100-4709349	hypo	1	10	AT4G07896	+	transposable_element_gene		AT4TE19755|AT4TE19780	LTR/Gypsy;LTR/Gypsy	NONE	NONE	NONE
Chr4:476100-476299	hypo	1	12	NONE	NONE	NONE	NONE	NONE	NONE	AT4G01090-AT4G01100	overlap	overlap
Chr4:4781000-4781299	hypo	1	10	NONE	NONE	NONE	NONE	AT4TE19915	LTR/Gypsy	NONE	NONE	NONE
Chr4:4809450-4809799	hypo	1	20	NONE	NONE	NONE	NONE	AT4TE20065|AT4TE20070|AT4TE20075	DNA/MuDR;RC/Helitron;DNA/MuDR	NONE	overlap	overlap
Chr4:4836400-4836599	hypo	0	7	NONE	NONE	NONE	NONE	AT4TE20120	DNA/En-Spm	NONE	NONE	NONE
Chr4:4845150-4845349	hypo	0	7	AT4G08022	+	pseudogene	pseudogene	NONE	NONE	NONE	NONE	NONE
Chr4:4853200-4853449	hypo	3	9	NONE	NONE	NONE	NONE	AT4TE20205	LTR/Gypsy	NONE	NONE	NONE
Chr4:4858650-4858849	hypo	1	7	NONE	NONE	NONE	NONE	AT4TE20210	LTR/Gypsy	NONE	NONE	NONE
Chr4:4875800-4876099	hypo	0	9	NONE	NONE	NONE	NONE	AT4TE20295	RC/Helitron	NONE	NONE	NONE
Chr4:48800-49149	hypo	0	13	AT4G00130	+	protein_coding_gene	Symbols: | DNA-binding storekeeper protein-related transcriptional regulator | chr4:48414-49068 FORWARD LENGTH=194	NONE	NONE	NONE	NONE	NONE
Chr4:4882350-4882699	hypo	1	9	NONE	NONE	NONE	NONE	AT4TE20330|AT4TE20335	DNA/Pogo;RC/Helitron	NONE	overlap	NONE
Chr4:4945600-4945799	hypo	1	8	AT4G08072	-	transposable_element_gene		AT4TE20650	LTR/Gypsy	NONE	NONE	NONE
Chr4:4956650-4956999	hypo	0	17	NONE	NONE	NONE	NONE	AT4TE20730	RC/Helitron	NONE	overlap	overlap
Chr4:4994950-4995149	hypo	0	7	NONE	NONE	NONE	NONE	AT4TE20855	RC/Helitron	NONE	NONE	NONE
Chr4:5042000-5042299	hypo	1	9	AT4G08108	-	transposable_element_gene		AT4TE21050	LTR/Copia	NONE	NONE	NONE
Chr4:5058700-5058899	hypo	1	7	NONE	NONE	NONE	NONE	AT4TE21070	LTR/Gypsy	NONE	NONE	NONE
Chr4:5075650-5075849	hypo	0	8	AT4G08115	-	transposable_element_gene		AT4TE21095|AT4TE21100	LTR/Gypsy;LTR/Gypsy	NONE	NONE	NONE
Chr4:5099500-5099699	hypo	0	7	NONE	NONE	NONE	NONE	AT4TE21170	LTR/Gypsy	NONE	NONE	NONE
Chr4:5120900-5121199	hypo	0	14	NONE	NONE	NONE	NONE	AT4TE21270|AT4TE21275	LTR/Gypsy;LTR/Gypsy	NONE	overlap	overlap
Chr4:5143800-5144049	hypo	0	8	NONE	NONE	NONE	NONE	AT4TE21340	RC/Helitron	NONE	overlap	overlap
Chr4:5167350-5167649	hypo	0	12	NONE	NONE	NONE	NONE	AT4TE21460	RC/Helitron	NONE	NONE	NONE
Chr4:5190150-5190399	hypo	0	12	NONE	NONE	NONE	NONE	AT4TE21590	DNA/Harbinger	NONE	NONE	NONE
Chr4:5190850-5191049	hypo	0	10	NONE	NONE	NONE	NONE	AT4TE21595|AT4TE21600	DNA/Harbinger;DNA/MuDR	NONE	overlap	overlap
Chr4:5236650-5236949	hypo	1	8	NONE	NONE	NONE	NONE	NONE	NONE	AT4G08280-AT4G08290	overlap	overlap
Chr4:5258600-5258799	hypo	0	7	AT4G08333	+	transposable_element_gene		AT4TE21900	DNA/MuDR	NONE	NONE	NONE
Chr4:5279450-5279699	hypo	0	9	NONE	NONE	NONE	NONE	AT4TE21950	RC/Helitron	NONE	overlap	overlap
Chr4:5284050-5284449	hypo	0	17	NONE	NONE	NONE	NONE	AT4TE21990	DNA/MuDR	NONE	overlap	overlap
Chr4:5306650-5306849	hypo	1	8	AT4G08375	-	transposable_element_gene		AT4TE22095	LTR/Copia	NONE	NONE	NONE
Chr4:5321450-5321649	hypo	2	7	NONE	NONE	NONE	NONE	AT4TE22155|AT4TE22160	DNA/MuDR;DNA/MuDR	NONE	overlap	overlap
Chr4:5398400-5398599	hypo	0	8	AT4G08490	-	transposable_element_gene		AT4TE22565	LTR/Gypsy	NONE	NONE	NONE
Chr4:5456600-5456849	hypo	2	12	NONE	NONE	NONE	NONE	AT4TE22855	RC/Helitron	NONE	overlap	overlap
Chr4:5474850-5475049	hypo	0	11	NONE	NONE	NONE	NONE	AT4TE22930	DNA	NONE	overlap	overlap
Chr4:5506950-5507199	hypo	0	8	AT4G08630	-	protein_coding_gene	Symbols: | unknown protein; BEST Arabidopsis thaliana protein match is: unknown protein (TAIR:AT3G48860.2); Has 1487 Blast hits to 747 proteins in 184 species: Archae - 0; Bacteria - 56; Metazoa - 305; Fungi - 197; Plants - 180; Viruses - 3; Other Eukaryotes - 746 (source: NCBI BLink). | chr4:5506998-5511959 REVERSE LENGTH=845	AT4TE23045	RC/Helitron	NONE	NONE	NONE
Chr4:5508400-5508649	hypo	1	9	AT4G08630	-	protein_coding_gene	Symbols: | unknown protein; BEST Arabidopsis thaliana protein match is: unknown protein (TAIR:AT3G48860.2); Has 1487 Blast hits to 747 proteins in 184 species: Archae - 0; Bacteria - 56; Metazoa - 305; Fungi - 197; Plants - 180; Viruses - 3; Other Eukaryotes - 746 (source: NCBI BLink). | chr4:5506998-5511959 REVERSE LENGTH=845	NONE	NONE	NONE	NONE	NONE
Chr4:5545350-5545599	hypo	0	11	NONE	NONE	NONE	NONE	AT4TE23205	RC/Helitron	NONE	overlap	NONE
Chr4:5554900-5555299	hypo	3	18	NONE	NONE	NONE	NONE	NONE	NONE	AT4G08690-AT4G08691	overlap	overlap
Chr4:5572600-5572799	hypo	1	8	AT4G08720	-	transposable_element_gene		AT4TE23345	DNA/MuDR	NONE	NONE	NONE
Chr4:5595250-5595449	hypo	0	8	AT4G08765	+	transposable_element_gene		AT4TE23430	LTR/Copia	NONE	NONE	NONE
Chr4:5604950-5605199	hypo	0	17	AT4G08780	+	protein_coding_gene	Symbols: | Peroxidase superfamily protein | chr4:5604153-5608202 FORWARD LENGTH=346	AT4TE23485	RC/Helitron	NONE	overlap	overlap
Chr4:5612750-5612999	hypo	0	7	NONE	NONE	NONE	NONE	AT4TE23520	RC/Helitron	NONE	overlap	overlap
Chr4:5624500-5624749	hypo	1	8	AT4G08830	+	transposable_element_gene		AT4TE23575	LINE/L1	NONE	NONE	NONE
Chr4:5645150-5645449	hypo	1	12	NONE	NONE	NONE	NONE	AT4TE23650|AT4TE23655	RC/Helitron;RC/Helitron	NONE	overlap	overlap
Chr4:5647000-5647249	hypo	0	8	AT4G08870	-	protein_coding_gene	Symbols: | Arginase/deacetylase superfamily protein | chr4:5646654-5648693 REVERSE LENGTH=344	NONE	NONE	NONE	overlap	overlap
Chr4:5661550-5661849	hypo	0	14	NONE	NONE	NONE	NONE	NONE	NONE	AT4G08872-AT4G08873	NONE	NONE
Chr4:5679450-5679649	hypo	0	11	NONE	NONE	NONE	NONE	AT4TE23785	RC/Helitron	NONE	NONE	NONE
Chr4:5681900-5682599	hypo	1	27	NONE	NONE	NONE	NONE	AT4TE23815	DNA/MuDR	NONE	overlap	overlap
Chr4:5690400-5690599	hypo	0	8	AT4G08880	+	transposable_element_gene		AT4TE23825	DNA/MuDR	NONE	NONE	NONE
Chr4:5693450-5693699	hypo	1	10	AT4G08890	-	transposable_element_gene		AT4TE23825	DNA/MuDR	NONE	NONE	NONE
Chr4:5702650-5702949	hypo	0	9	NONE	NONE	NONE	NONE	AT4TE23845	DNA/Pogo	NONE	overlap	overlap
Chr4:5717300-5717649	hypo	1	15	NONE	NONE	NONE	NONE	NONE	NONE	AT4G08910-AT4G08920	overlap	overlap
Chr4:5728100-5728299	hypo	1	13	NONE	NONE	NONE	NONE	AT4TE24000|AT4TE24005	DNA/MuDR;RC/Helitron	NONE	overlap	overlap
Chr4:5743700-5743999	hypo	1	10	AT4G08956	-	transposable_element_gene		AT4TE24100	RC/Helitron	NONE	overlap	overlap
Chr4:5808650-5808949	hypo	3	18	NONE	NONE	NONE	NONE	NONE	NONE	AT4G09090-AT4G09100	overlap	overlap
Chr4:5837150-5837349	hypo	0	10	NONE	NONE	NONE	NONE	AT4TE24540	RC/Helitron	NONE	overlap	overlap
Chr4:5866450-5866749	hypo	0	9	NONE	NONE	NONE	NONE	AT4TE24700	DNA/MuDR	NONE	NONE	NONE
Chr4:5934350-5934549	hypo	0	7	NONE	NONE	NONE	NONE	AT4TE25005	DNA/MuDR	NONE	overlap	overlap
Chr4:5986950-5987199	hypo	2	8	NONE	NONE	NONE	NONE	AT4TE25195|AT4TE25200	LTR/Copia;LTR/Copia	NONE	overlap	overlap
Chr4:6014600-6014799	hypo	0	8	NONE	NONE	NONE	NONE	NONE	NONE	AT4G09480-AT4G09490	overlap	overlap
Chr4:6033650-6033849	hypo	1	7	NONE	NONE	NONE	NONE	AT4TE25425	RC/Helitron	NONE	overlap	overlap
Chr4:6037800-6037999	hypo	1	7	AT4G09545	+	protein_coding_gene	Symbols: | ECA1 gametogenesis related family protein | chr4:6037569-6037937 FORWARD LENGTH=122	AT4TE25440	RC/Helitron	NONE	overlap	overlap
Chr4:6057650-6057849	hypo	4	12	NONE	NONE	NONE	NONE	NONE	NONE	AT4G09580-AT4G09584	overlap	overlap
Chr4:6197250-6197599	hypo	0	21	NONE	NONE	NONE	NONE	AT4TE26265	RC/Helitron	NONE	overlap	overlap
Chr4:6252550-6252799	hypo	0	14	NONE	NONE	NONE	NONE	AT4TE26550	DNA/MuDR	NONE	overlap	overlap
Chr4:6312750-6312949	hypo	0	7	NONE	NONE	NONE	NONE	AT4TE26860	LINE/L1	NONE	overlap	overlap
Chr4:6331650-6331849	hypo	0	8	NONE	NONE	NONE	NONE	AT4TE26960	DNA/HAT	NONE	overlap	overlap
Chr4:6333200-6333399	hypo	0	7	NONE	NONE	NONE	NONE	AT4TE26970	DNA/HAT	NONE	overlap	overlap
Chr4:6339900-6340099	hypo	0	8	NONE	NONE	NONE	NONE	AT4TE26990|AT4TE26995	RC/Helitron;RC/Helitron	NONE	overlap	overlap
Chr4:6388750-6388949	hypo	2	7	NONE	NONE	NONE	NONE	AT4TE27240	RC/Helitron	NONE	overlap	overlap
Chr4:6414200-6414449	hypo	1	11	NONE	NONE	NONE	NONE	AT4TE27360	RC/Helitron	NONE	overlap	overlap
Chr4:6419100-6419349	hypo	0	7	NONE	NONE	NONE	NONE	AT4TE27380|AT4TE27390	RC/Helitron;DNA	NONE	overlap	overlap
Chr4:645750-646099	hypo	0	8	NONE	NONE	NONE	NONE	AT4TE03350	RathE2_cons	NONE	NONE	NONE
Chr4:6470600-6470799	hypo	2	7	AT4G10460	+	transposable_element_gene		AT4TE27640	LTR/Copia	NONE	NONE	NONE
Chr4:6504250-6504699	hypo	0	21	NONE	NONE	NONE	NONE	AT4TE27775	RC/Helitron	NONE	overlap	overlap
Chr4:6537650-6537999	hypo	0	9	NONE	NONE	NONE	NONE	AT4TE27925	RC/Helitron	NONE	overlap	overlap
Chr4:6552550-6552899	hypo	2	8	NONE	NONE	NONE	NONE	AT4TE28010	LTR/Copia	NONE	overlap	overlap
Chr4:6581400-6581599	hypo	0	13	NONE	NONE	NONE	NONE	AT4TE28160	RC/Helitron	NONE	overlap	overlap
Chr4:6624700-6624999	hypo	0	12	NONE	NONE	NONE	NONE	AT4TE28360|AT4TE28365	RC/Helitron;RC/Helitron	NONE	overlap	overlap
Chr4:6654700-6654949	hypo	0	11	AT4G10830	+	transposable_element_gene		NONE	NONE	NONE	NONE	NONE
Chr4:6684400-6684599	hypo	0	7	NONE	NONE	NONE	NONE	AT4TE28670	RC/Helitron	NONE	overlap	overlap
Chr4:6686550-6686799	hypo	0	9	NONE	NONE	NONE	NONE	AT4TE28680	DNA/MuDR	NONE	NONE	NONE
Chr4:6700050-6700349	hypo	2	10	NONE	NONE	NONE	NONE	AT4TE28740	DNA/MuDR	NONE	overlap	overlap
Chr4:6700700-6700999	hypo	0	10	NONE	NONE	NONE	NONE	AT4TE28745	DNA/MuDR	NONE	overlap	overlap
Chr4:6748600-6748949	hypo	1	13	AT4G11050	-	protein_coding_gene	Symbols: AtGH9C3, GH9C3 | glycosyl hydrolase 9C3 | chr4:6747498-6751311 REVERSE LENGTH=626	AT4TE28980	RathE3_cons	NONE	overlap	overlap
Chr4:6756750-6757049	hypo	0	13	NONE	NONE	NONE	NONE	AT4TE29035	RC/Helitron	NONE	overlap	overlap
Chr4:6793750-6794149	hypo	0	22	NONE	NONE	NONE	NONE	NONE	NONE	AT4G11130-AT4G11140	overlap	overlap
Chr4:6812600-6812899	hypo	0	9	AT4G11170	+	protein_coding_gene	Symbols: | Disease resistance protein (TIR-NBS-LRR class) family | chr4:6811127-6817130 FORWARD LENGTH=1095	AT4TE29290	DNA/MuDR	NONE	overlap	overlap
Chr4:6822000-6822299	hypo	0	7	NONE	NONE	NONE	NONE	AT4TE29330|AT4TE29335	RC/Helitron;DNA/HAT	NONE	overlap	overlap
Chr4:68650-68949	hypo	0	10	NONE	NONE	NONE	NONE	AT4TE00320	LINE?	NONE	overlap	overlap
Chr4:6879600-6879849	hypo	0	9	NONE	NONE	NONE	NONE	NONE	NONE	AT4G11300-AT4G11310	overlap	overlap
Chr4:6895100-6895399	hypo	1	9	AT4G11340	-	protein_coding_gene	Symbols: | Disease resistance protein (TIR-NBS-LRR class) family | chr4:6894208-6899130 REVERSE LENGTH=495	AT4TE29715	RC/Helitron	NONE	overlap	overlap
Chr4:6900000-6900349	hypo	0	12	NONE	NONE	NONE	NONE	AT4TE29750	RC/Helitron	NONE	overlap	overlap
Chr4:6911350-6911699	hypo	1	9	NONE	NONE	NONE	NONE	AT4TE29800|AT4TE29805	RC/Helitron;RC/Helitron	NONE	overlap	overlap
Chr4:6913350-6913599	hypo	0	8	NONE	NONE	NONE	NONE	NONE	NONE	AT4G11370-AT4G11375	overlap	overlap
Chr4:6917400-6917599	hypo	1	7	AT4G11375	-	transposable_element_gene		AT4TE29830	LTR/Copia	NONE	NONE	NONE
Chr4:6934700-6934949	hypo	1	8	NONE	NONE	NONE	NONE	AT4TE29915	RC/Helitron	NONE	NONE	NONE
Chr4:6944150-6944449	hypo	0	9	NONE	NONE	NONE	NONE	AT4TE29955	RC/Helitron	NONE	overlap	overlap
Chr4:698450-698749	hypo	0	9	NONE	NONE	NONE	NONE	AT4TE03595	DNA/MuDR	NONE	overlap	overlap
Chr4:7013350-7013549	hypo	1	8	NONE	NONE	NONE	NONE	NONE	NONE	AT4G11600-AT4G11610	overlap	overlap
Chr4:7059500-7059799	hypo	1	12	NONE	NONE	NONE	NONE	AT4TE30595|AT4TE30600|AT4TE30605|AT4TE30610	DNA/HAT;RC/Helitron;RC/Helitron;RC/Helitron	NONE	overlap	overlap
Chr4:7155000-7155199	hypo	0	9	NONE	NONE	NONE	NONE	AT4TE31080	RC/Helitron	NONE	overlap	overlap
Chr4:7191100-7191349	hypo	0	12	NONE	NONE	NONE	NONE	AT4TE31290	DNA/Pogo	NONE	overlap	overlap
Chr4:7267400-7267599	hypo	1	7	NONE	NONE	NONE	NONE	AT4TE31645|AT4TE31650	RC/Helitron;RC/Helitron	NONE	overlap	overlap
Chr4:7284200-7284399	hypo	1	7	NONE	NONE	NONE	NONE	AT4TE31700	LINE/L1	NONE	overlap	overlap
Chr4:7300350-7300649	hypo	0	9	AT4G12275	-	transposable_element_gene		AT4TE31790	LINE/L1	NONE	NONE	NONE
Chr4:7345800-7346099	hypo	0	13	NONE	NONE	NONE	NONE	NONE	NONE	AT4G12410-AT4G12420	overlap	overlap
Chr4:7360850-7361049	hypo	0	7	NONE	NONE	NONE	NONE	AT4TE32060	LTR/Copia	NONE	overlap	overlap
Chr4:7404600-7404799	hypo	0	7	NONE	NONE	NONE	NONE	AT4TE32245	RC/Helitron	NONE	NONE	NONE
Chr4:7425100-7425449	hypo	0	13	NONE	NONE	NONE	NONE	AT4TE32320|AT4TE32325	RC/Helitron;RC/Helitron	NONE	overlap	NONE
Chr4:7425600-7425849	hypo	2	11	NONE	NONE	NONE	NONE	AT4TE32330	RC/Helitron	NONE	overlap	overlap
Chr4:7438350-7438549	hypo	0	7	NONE	NONE	NONE	NONE	AT4TE32395	DNA/Pogo	NONE	overlap	overlap
Chr4:7471200-7471499	hypo	1	14	NONE	NONE	NONE	NONE	AT4TE32560	RC/Helitron	NONE	overlap	overlap
Chr4:7519750-7519949	hypo	1	9	NONE	NONE	NONE	NONE	AT4TE32810	DNA/MuDR	NONE	overlap	overlap
Chr4:7526100-7526299	hypo	0	7	NONE	NONE	NONE	NONE	AT4TE32835	DNA/MuDR	NONE	overlap	overlap
Chr4:7564650-7564949	hypo	0	8	NONE	NONE	NONE	NONE	AT4TE33025	RC/Helitron	NONE	NONE	overlap
Chr4:7689300-7689549	hypo	1	11	AT4G13251	-	transposable_element_gene		AT4TE33665	DNA/En-Spm	NONE	NONE	overlap
Chr4:7695900-7696249	hypo	0	11	AT4G13255	-	transposable_element_gene		AT4TE33705	DNA/En-Spm	NONE	overlap	NONE
Chr4:77150-77649	hypo	2	17	NONE	NONE	NONE	NONE	NONE	NONE	AT4G00180-AT4G00190	overlap	overlap
Chr4:7718400-7718749	hypo	0	11	NONE	NONE	NONE	NONE	AT4TE33820	RathE2_cons	NONE	overlap	overlap
Chr4:7762550-7762899	hypo	6	17	NONE	NONE	NONE	NONE	AT4TE34020	DNA	NONE	overlap	overlap
Chr4:7774550-7774749	hypo	1	7	NONE	NONE	NONE	NONE	NONE	NONE	AT4G13350-AT4G13360	overlap	overlap
Chr4:7813200-7813399	hypo	1	7	AT4G13442	+	pseudogene	pseudogene	NONE	NONE	NONE	NONE	NONE
Chr4:7905300-7905499	hypo	1	7	NONE	NONE	NONE	NONE	AT4TE34735	RC/Helitron	NONE	overlap	overlap
Chr4:7906200-7906499	hypo	2	11	NONE	NONE	NONE	NONE	AT4TE34735|AT4TE34740	RC/Helitron;RC/Helitron	NONE	overlap	overlap
Chr4:7923300-7923699	hypo	1	21	NONE	NONE	NONE	NONE	AT4TE34845	LINE?	NONE	overlap	overlap
Chr4:8030250-8030649	hypo	0	17	AT4G13885	-	protein_coding_gene	Symbols: | Polynucleotidyl transferase, ribonuclease H-like superfamily protein | chr4:8028911-8030754 REVERSE LENGTH=263	NONE	NONE	NONE	overlap	overlap
Chr4:8166600-8166949	hypo	1	10	NONE	NONE	NONE	NONE	AT4TE36100	DNA/MuDR	NONE	overlap	overlap
Chr4:8208000-8208349	hypo	0	15	NONE	NONE	NONE	NONE	NONE	NONE	AT4G14240-AT4G14250	overlap	overlap
Chr4:8265200-8265549	hypo	1	10	NONE	NONE	NONE	NONE	NONE	NONE	AT4G14358-AT4G14360	overlap	overlap
Chr4:8292350-8292699	hypo	1	13	NONE	NONE	NONE	NONE	AT4TE36740	DNA/MuDR	NONE	overlap	overlap
Chr4:8443200-8443399	hypo	0	7	NONE	NONE	NONE	NONE	AT4TE37475	DNA/MuDR	NONE	overlap	overlap
Chr4:848750-849049	hypo	0	12	NONE	NONE	NONE	NONE	NONE	NONE	AT4G01950-AT4G01960	overlap	overlap
Chr4:8537300-8537649	hypo	1	17	NONE	NONE	NONE	NONE	NONE	NONE	AT4G14920-AT4G14930	overlap	overlap
Chr4:862400-862699	hypo	0	11	AT4G01975	-	transposable_element_gene		AT4TE04415	DNA/Harbinger	NONE	NONE	overlap
Chr4:862850-863049	hypo	1	14	NONE	NONE	NONE	NONE	AT4TE04415	DNA/Harbinger	NONE	overlap	overlap
Chr4:8725050-8725549	hypo	0	18	AT4G15290	-	protein_coding_gene	Symbols: ATCSLB05, CSLB05, ATCSLB5 | Cellulose synthase family protein | chr4:8721693-8726599 REVERSE LENGTH=757	AT4TE38950|AT4TE38955	RC/Helitron;RC/Helitron	NONE	overlap	overlap
Chr4:875700-876049	hypo	4	14	AT4G02000	+	protein_coding_gene	Symbols: | unknown protein; BEST Arabidopsis thaliana protein match is: unknown protein (TAIR:AT2G13450.1); Has 165 Blast hits to 161 proteins in 11 species: Archae - 0; Bacteria - 2; Metazoa - 0; Fungi - 2; Plants - 161; Viruses - 0; Other Eukaryotes - 0 (source: NCBI BLink). | chr4:874959-875903 FORWARD LENGTH=314	NONE	NONE	NONE	overlap	overlap
Chr4:876350-876649	hypo	1	14	NONE	NONE	NONE	NONE	AT4TE04470	LINE/L1	NONE	overlap	overlap
Chr4:8796450-8797049	hypo	3	28	NONE	NONE	NONE	NONE	NONE	NONE	AT4G15390-AT4G15393	overlap	overlap
Chr4:8820600-8820799	hypo	1	8	NONE	NONE	NONE	NONE	AT4TE39410	RC/Helitron	NONE	NONE	NONE
Chr4:8947300-8947499	hypo	0	8	NONE	NONE	NONE	NONE	AT4TE40050	RC/Helitron	NONE	overlap	overlap
Chr4:9317750-9317949	hypo	3	9	NONE	NONE	NONE	NONE	NONE	NONE	AT4G16540-AT4G16550	overlap	overlap
Chr4:9503100-9503449	hypo	1	13	AT4G16890	-	protein_coding_gene	Symbols: SNC1, BAL | disease resistance protein (TIR-NBS-LRR class), putative | chr4:9500506-9505455 REVERSE LENGTH=1301	NONE	NONE	NONE	NONE	NONE
Chr4:9573800-9574199	hypo	2	22	NONE	NONE	NONE	NONE	AT4TE43250	LTR/Copia	NONE	overlap	overlap
Chr4:964900-965149	hypo	1	9	NONE	NONE	NONE	NONE	AT4TE04905	RC/Helitron	NONE	overlap	overlap
Chr4:9737500-9737699	hypo	0	8	NONE	NONE	NONE	NONE	AT4TE44080	LTR/Copia	NONE	overlap	overlap
Chr4:9763000-9763199	hypo	0	7	NONE	NONE	NONE	NONE	AT4TE44220	RC/Helitron	NONE	overlap	overlap
Chr4:9798500-9798699	hypo	3	11	NONE	NONE	NONE	NONE	AT4TE44420	DNA/MuDR	NONE	overlap	overlap
Chr4:9840650-9840849	hypo	0	7	NONE	NONE	NONE	NONE	AT4TE44645|AT4TE44650	RC/Helitron;RC/Helitron	NONE	NONE	NONE
Chr4:9842100-9842349	hypo	0	7	NONE	NONE	NONE	NONE	AT4TE44650	RC/Helitron	NONE	NONE	NONE
Chr4:9860900-9861199	hypo	0	10	NONE	NONE	NONE	NONE	AT4TE44745	DNA/Pogo	NONE	overlap	overlap
Chr4:993800-994149	hypo	1	14	NONE	NONE	NONE	NONE	NONE	NONE	AT4G02270-AT4G02280	overlap	overlap
Chr4:9955000-9955249	hypo	1	13	NONE	NONE	NONE	NONE	AT4TE45190	DNA/MuDR	NONE	overlap	overlap
Chr4:9955950-9956149	hypo	0	7	NONE	NONE	NONE	NONE	AT4TE45190	DNA/MuDR	NONE	overlap	overlap
Chr5:10037050-10037249	hypo	1	11	NONE	NONE	NONE	NONE	AT5TE36530|AT5TE36550	RC/Helitron;RC/Helitron	NONE	overlap	NONE
Chr5:10087700-10087899	hypo	1	9	AT5G28076	+	transposable_element_gene		AT5TE36785|AT5TE36790	DNA/Harbinger;LTR/Gypsy	NONE	NONE	NONE
Chr5:10122500-10122699	hypo	0	13	NONE	NONE	NONE	NONE	AT5TE36890	RC/Helitron	NONE	overlap	overlap
Chr5:10182200-10182549	hypo	1	11	AT5G28200	-	transposable_element_gene		AT5TE37085	DNA/MuDR	NONE	NONE	NONE
Chr5:10187350-10187699	hypo	0	17	NONE	NONE	NONE	NONE	AT5TE37115|AT5TE37120	RC/Helitron;RC/Helitron	NONE	overlap	overlap
Chr5:10187850-10188049	hypo	0	8	NONE	NONE	NONE	NONE	AT5TE37120	RC/Helitron	NONE	overlap	overlap
Chr5:10205700-10206149	hypo	3	15	NONE	NONE	NONE	NONE	AT5TE37190	RC/Helitron	NONE	overlap	overlap
Chr5:10210550-10210749	hypo	0	8	AT5G28237	-	protein_coding_gene	Symbols: | Pyridoxal-5'-phosphate-dependent enzyme family protein | chr5:10207477-10213542 REVERSE LENGTH=465	AT5TE37215	RC/Helitron	NONE	overlap	overlap
Chr5:10212850-10213049	hypo	3	7	AT5G28237	-	protein_coding_gene	Symbols: | Pyridoxal-5'-phosphate-dependent enzyme family protein | chr5:10207477-10213542 REVERSE LENGTH=465	AT5TE37230	DNA/MuDR	NONE	overlap	overlap
Chr5:10217800-10218049	hypo	0	8	NONE	NONE	NONE	NONE	AT5TE37265	DNA/MuDR	NONE	NONE	NONE
Chr5:10236900-10237149	hypo	0	7	NONE	NONE	NONE	NONE	NONE	NONE	AT5G28260-AT5G28262	overlap	overlap
Chr5:10290550-10290749	hypo	2	9	NONE	NONE	NONE	NONE	AT5TE37590	DNA/MuDR	NONE	overlap	overlap
Chr5:10308450-10308649	hypo	0	10	AT5G28335	-	transposable_element_gene		NONE	NONE	NONE	NONE	NONE
Chr5:10353200-10353399	hypo	1	8	AT5G28405	-	transposable_element_gene		AT5TE37800	LINE/L1	NONE	NONE	NONE
Chr5:10370900-10371099	hypo	1	7	NONE	NONE	NONE	NONE	AT5TE37850|AT5TE37855	RC/Helitron;DNA	NONE	overlap	overlap
Chr5:10405650-10405899	hypo	2	11	NONE	NONE	NONE	NONE	AT5TE37975	LTR/Copia	NONE	overlap	overlap
Chr5:10409900-10410249	hypo	1	12	NONE	NONE	NONE	NONE	AT5TE37985	LTR/Copia	NONE	NONE	NONE
Chr5:10418200-10418499	hypo	3	10	NONE	NONE	NONE	NONE	AT5TE38010	DNA/Harbinger	NONE	NONE	NONE
Chr5:10422300-10422649	hypo	0	9	NONE	NONE	NONE	NONE	AT5TE38025|AT5TE38030	RC/Helitron;RC/Helitron	NONE	overlap	NONE
Chr5:10479800-10480149	hypo	2	21	NONE	NONE	NONE	NONE	AT5TE38210	DNA/MuDR	NONE	overlap	overlap
Chr5:10480350-10480549	hypo	2	8	NONE	NONE	NONE	NONE	AT5TE38215	RathE1_cons	NONE	overlap	overlap
Chr5:10510700-10511049	hypo	0	13	NONE	NONE	NONE	NONE	AT5TE38330	RC/Helitron	NONE	NONE	NONE
Chr5:10544200-10544399	hypo	0	8	NONE	NONE	NONE	NONE	NONE	NONE	AT5G28540-AT5G28545	NONE	NONE
Chr5:10592600-10592799	hypo	0	8	NONE	NONE	NONE	NONE	AT5TE38650	LTR/Gypsy	NONE	NONE	NONE
Chr5:10594650-10594899	hypo	0	8	NONE	NONE	NONE	NONE	AT5TE38650	LTR/Gypsy	NONE	NONE	NONE
Chr5:10609150-10609399	hypo	1	10	NONE	NONE	NONE	NONE	NONE	NONE	AT5G28605-AT5G28610	overlap	overlap
Chr5:10617800-10618199	hypo	0	17	NONE	NONE	NONE	NONE	AT5TE38710	LTR/Gypsy	NONE	overlap	overlap
Chr5:10628150-10628399	hypo	0	8	AT5G28624	-	transposable_element_gene		AT5TE38710	LTR/Gypsy	NONE	NONE	NONE
Chr5:10633350-10633549	hypo	0	10	AT5G28626	+	transposable_element_gene		AT5TE38720|AT5TE38725	Unassigned;LTR/Gypsy	NONE	overlap	overlap
Chr5:1064150-1064499	hypo	1	12	NONE	NONE	NONE	NONE	AT5TE03880	RC/Helitron	NONE	overlap	overlap
Chr5:10644500-10644749	hypo	2	9	NONE	NONE	NONE	NONE	AT5TE38760	DNA/MuDR	NONE	overlap	overlap
Chr5:1065400-1065649	hypo	1	11	NONE	NONE	NONE	NONE	AT5TE03885	DNA/MuDR	NONE	overlap	overlap
Chr5:10681100-10681549	hypo	2	22	NONE	NONE	NONE	NONE	AT5TE38875	RC/Helitron	NONE	overlap	overlap
Chr5:10690850-10691049	hypo	1	8	AT5G28667	+	pseudogene	pseudogene	AT5TE38935	RC/Helitron	NONE	NONE	NONE
Chr5:10735000-10735249	hypo	2	9	NONE	NONE	NONE	NONE	AT5TE39080	LTR/Gypsy	NONE	NONE	NONE
Chr5:10823350-10823649	hypo	0	10	AT5G28800	+	protein_coding_gene	Symbols: | unknown protein; Has 1 Blast hits to 1 proteins in 1 species: Archae - 0; Bacteria - 0; Metazoa - 0; Fungi - 0; Plants - 1; Viruses - 0; Other Eukaryotes - 0 (source: NCBI BLink). | chr5:10822880-10823638 FORWARD LENGTH=118	NONE	NONE	NONE	NONE	NONE
Chr5:10891650-10891849	hypo	0	7	NONE	NONE	NONE	NONE	AT5TE39550	LTR/Gypsy	NONE	NONE	NONE
Chr5:10944000-10944299	hypo	0	9	NONE	NONE	NONE	NONE	AT5TE39820	DNA/MuDR	NONE	overlap	overlap
Chr5:10975400-10975649	hypo	2	12	AT5G28935	-	transposable_element_gene		AT5TE39905	DNA/MuDR	NONE	NONE	NONE
Chr5:10992350-10992649	hypo	0	9	AT5G28950	+	protein_coding_gene	Symbols: | unknown protein; BEST Arabidopsis thaliana protein match is: unknown protein (TAIR:AT5G41980.1); Has 448 Blast hits to 446 proteins in 74 species: Archae - 0; Bacteria - 0; Metazoa - 31; Fungi - 21; Plants - 396; Viruses - 0; Other Eukaryotes - 0 (source: NCBI BLink). | chr5:10992505-10993435 FORWARD LENGTH=148	NONE	NONE	NONE	NONE	NONE
Chr5:1115400-1115699	hypo	2	8	NONE	NONE	NONE	NONE	AT5TE04060	LINE/L1	NONE	overlap	overlap
Chr5:1116050-1116399	hypo	0	13	NONE	NONE	NONE	NONE	AT5TE04065	RC/Helitron	NONE	overlap	overlap
Chr5:11161300-11161549	hypo	1	7	AT5G29337	+	transposable_element_gene		AT5TE40410	LTR/Gypsy	NONE	NONE	NONE
Chr5:11167750-11167999	hypo	0	8	AT5G29380	-	transposable_element_gene		AT5TE40420	LTR/Gypsy	NONE	NONE	NONE
Chr5:113200-113649	hypo	0	23	NONE	NONE	NONE	NONE	AT5TE00395|AT5TE00400	RC/Helitron;DNA/MuDR	NONE	NONE	overlap
Chr5:11356550-11356799	hypo	0	10	AT5G30247	+	transposable_element_gene		AT5TE41125	LTR/Gypsy	NONE	NONE	NONE
Chr5:11364400-11364699	hypo	1	10	AT5G30276	-	transposable_element_gene		AT5TE41135	LTR/Gypsy	NONE	NONE	NONE
Chr5:11390350-11390549	hypo	0	7	AT5G30584	+	transposable_element_gene		AT5TE41245|AT5TE41250	LTR/Copia;LTR/Gypsy	NONE	NONE	overlap
Chr5:11423100-11423299	hypo	0	7	AT5G31302	+	transposable_element_gene		AT5TE41325|AT5TE41330	LTR/Gypsy;LTR/Gypsy	NONE	NONE	NONE
Chr5:11589750-11589949	hypo	0	8	NONE	NONE	NONE	NONE	AT5TE41870	DNA/En-Spm	NONE	NONE	NONE
Chr5:11640900-11641199	hypo	1	7	NONE	NONE	NONE	NONE	AT5TE42005	RC/Helitron	NONE	overlap	overlap
Chr5:11641550-11641749	hypo	1	7	NONE	NONE	NONE	NONE	AT5TE42010	DNA/En-Spm	NONE	NONE	NONE
Chr5:11730150-11730399	hypo	0	9	NONE	NONE	NONE	NONE	NONE	NONE	AT5G31807-AT5G31821	NONE	NONE
Chr5:11804700-11804899	hypo	0	8	AT5G32071	-	transposable_element_gene		AT5TE42420	LTR/Gypsy	NONE	NONE	NONE
Chr5:11810250-11810599	hypo	1	11	NONE	NONE	NONE	NONE	AT5TE42435|AT5TE42440	LTR/Gypsy;LTR/Gypsy	NONE	NONE	NONE
Chr5:11813250-11813499	hypo	0	8	NONE	NONE	NONE	NONE	AT5TE42440	LTR/Gypsy	NONE	NONE	NONE
Chr5:11826050-11826249	hypo	1	10	NONE	NONE	NONE	NONE	NONE	NONE	AT5G32143-AT5G32161	NONE	NONE
Chr5:11871000-11871199	hypo	0	7	NONE	NONE	NONE	NONE	NONE	NONE	AT5G32228-AT5G32241	NONE	NONE
Chr5:11911900-11912099	hypo	0	7	AT5G32254	-	transposable_element_gene		AT5TE42665	LTR/Gypsy	NONE	NONE	NONE
Chr5:11933450-11933699	hypo	0	13	NONE	NONE	NONE	NONE	NONE	NONE	AT5G32280-AT5G32293	NONE	NONE
Chr5:11961450-11961699	hypo	0	15	NONE	NONE	NONE	NONE	NONE	NONE	AT5G32312-AT5G32345	NONE	NONE
Chr5:11964900-11965149	hypo	1	10	NONE	NONE	NONE	NONE	NONE	NONE	AT5G32312-AT5G32345	NONE	NONE
Chr5:11987600-11987799	hypo	0	7	NONE	NONE	NONE	NONE	AT5TE42855	LTR/Gypsy	NONE	NONE	NONE
Chr5:12052300-12052549	hypo	1	8	NONE	NONE	NONE	NONE	NONE	NONE	AT5G32431-AT5G32433	NONE	NONE
Chr5:12057050-12057249	hypo	0	10	NONE	NONE	NONE	NONE	NONE	NONE	AT5G32431-AT5G32433	NONE	NONE
Chr5:12057650-12057849	hypo	1	9	NONE	NONE	NONE	NONE	NONE	NONE	AT5G32431-AT5G32433	NONE	NONE
Chr5:12074300-12074599	hypo	2	12	NONE	NONE	NONE	NONE	AT5TE43080	LTR/Gypsy	NONE	NONE	NONE
Chr5:12075850-12076099	hypo	0	11	NONE	NONE	NONE	NONE	AT5TE43090	RC/Helitron	NONE	overlap	overlap
Chr5:12110800-12110999	hypo	0	7	NONE	NONE	NONE	NONE	AT5TE43190	LTR/Gypsy	NONE	NONE	NONE
Chr5:12111600-12111949	hypo	3	10	AT5G32483	-	transposable_element_gene		AT5TE43190	LTR/Gypsy	NONE	NONE	NONE
Chr5:12128400-12128649	hypo	0	8	AT5G32488	-	transposable_element_gene		AT5TE43240	LTR/Gypsy	NONE	NONE	NONE
Chr5:12167400-12167599	hypo	0	7	NONE	NONE	NONE	NONE	AT5TE43315	LTR/Gypsy	NONE	NONE	NONE
Chr5:12218850-12219049	hypo	0	8	AT5G32580	+	transposable_element_gene		AT5TE43420	LTR/Gypsy	NONE	NONE	NONE
Chr5:12295700-12295899	hypo	0	8	NONE	NONE	NONE	NONE	AT5TE43665	LTR/Gypsy	NONE	NONE	NONE
Chr5:12344100-12344349	hypo	1	9	AT5G32690|AT5G32750	+|-	pseudogene|transposable_element_gene	pseudogene;	AT5TE43820	LTR/Gypsy	NONE	NONE	NONE
Chr5:12424200-12424399	hypo	0	8	AT5G33075	-	transposable_element_gene		NONE	NONE	NONE	NONE	NONE
Chr5:12488150-12488349	hypo	0	8	NONE	NONE	NONE	NONE	AT5TE44255	LTR/Gypsy	NONE	NONE	NONE
Chr5:12508700-12509049	hypo	0	11	NONE	NONE	NONE	NONE	AT5TE44310|AT5TE44315|AT5TE44320	LTR/Gypsy;RC/Helitron;RC/Helitron	NONE	overlap	overlap
Chr5:12521150-12521349	hypo	2	8	AT5G33255	-	transposable_element_gene		AT5TE44355	LTR/Gypsy	NONE	NONE	NONE
Chr5:12529950-12530149	hypo	0	8	NONE	NONE	NONE	NONE	AT5TE44370	LTR/Gypsy	NONE	NONE	NONE
Chr5:12544100-12544299	hypo	0	7	NONE	NONE	NONE	NONE	AT5TE44415	DNA/Harbinger	NONE	overlap	overlap
Chr5:12553100-12553299	hypo	0	9	NONE	NONE	NONE	NONE	NONE	NONE	AT5G33280-AT5G33285	overlap	overlap
Chr5:12583300-12583549	hypo	1	13	AT5G33315	+	transposable_element_gene		AT5TE44570	LTR/Copia	NONE	overlap	overlap
Chr5:12602150-12602499	hypo	0	13	AT5G33365|AT5G33370	-|-	transposable_element_gene|protein_coding_gene	;Symbols: | GDSL-like Lipase/Acylhydrolase superfamily protein | chr5:12602773-12604670 REVERSE LENGTH=366	AT5TE44645	LINE/L1	NONE	overlap	overlap
Chr5:12611350-12611649	hypo	1	10	AT5G33381	+	transposable_element_gene		AT5TE44690	LTR/Gypsy	NONE	NONE	NONE
Chr5:12624900-12625149	hypo	0	8	AT5G33383	-	transposable_element_gene		AT5TE44730	LTR/Gypsy	NONE	NONE	NONE
Chr5:12635450-12635649	hypo	1	9	NONE	NONE	NONE	NONE	AT5TE44750	LTR/Gypsy	NONE	NONE	NONE
Chr5:12642250-12642599	hypo	0	12	AT5G33388	+	transposable_element_gene		AT5TE44770	LTR/Gypsy	NONE	NONE	NONE
Chr5:12702800-12702999	hypo	0	10	NONE	NONE	NONE	NONE	AT5TE44975	DNA	NONE	NONE	NONE
Chr5:12736350-12736599	hypo	1	7	NONE	NONE	NONE	NONE	AT5TE45040	DNA/MuDR	NONE	NONE	NONE
Chr5:12781650-12781849	hypo	0	10	NONE	NONE	NONE	NONE	AT5TE45155|AT5TE45160	LTR/Gypsy;LTR/Gypsy	NONE	NONE	NONE
Chr5:12894750-12895099	hypo	2	16	NONE	NONE	NONE	NONE	AT5TE45910	LTR/Gypsy	NONE	NONE	NONE
Chr5:12950450-12950649	hypo	0	10	NONE	NONE	NONE	NONE	AT5TE46105	LTR/Gypsy	NONE	NONE	NONE
Chr5:12973200-12973499	hypo	1	14	NONE	NONE	NONE	NONE	AT5TE46165	DNA/MuDR	NONE	NONE	NONE
Chr5:12977550-12977849	hypo	4	10	NONE	NONE	NONE	NONE	AT5TE46175	DNA/MuDR	NONE	NONE	NONE
Chr5:12991550-12991799	hypo	0	8	NONE	NONE	NONE	NONE	AT5TE46210	LTR/Gypsy	NONE	NONE	overlap
Chr5:12996400-12996649	hypo	0	11	AT5G34835	+	transposable_element_gene		AT5TE46210|AT5TE46215	LTR/Gypsy;LTR/Gypsy	NONE	NONE	NONE
Chr5:13031350-13031649	hypo	0	8	NONE	NONE	NONE	NONE	AT5TE46310	LTR/Gypsy	NONE	NONE	NONE
Chr5:13060100-13060299	hypo	0	8	NONE	NONE	NONE	NONE	NONE	NONE	AT5G34868-AT5G34869	NONE	NONE
Chr5:13071750-13071949	hypo	0	7	AT5G34849	+	transposable_element_gene		AT5TE46515	LTR/Gypsy	NONE	NONE	NONE
Chr5:13076850-13077149	hypo	0	12	NONE	NONE	NONE	NONE	AT5TE46515	LTR/Gypsy	NONE	overlap	overlap
Chr5:13096450-13096749	hypo	1	8	NONE	NONE	NONE	NONE	AT5TE46605	DNA	NONE	overlap	overlap
Chr5:13199650-13199949	hypo	2	13	AT5G34883	+	protein_coding_gene	Symbols: | Protein of unknown function (DUF784) | chr5:13199598-13199945 FORWARD LENGTH=115	AT5TE46950	RC/Helitron	NONE	overlap	overlap
Chr5:13201600-13201849	hypo	0	10	AT5G34885	+	protein_coding_gene	Symbols: | Protein of unknown function (DUF784) | chr5:13201546-13201893 FORWARD LENGTH=115	AT5TE46950	RC/Helitron	NONE	overlap	overlap
Chr5:13203700-13203899	hypo	0	7	AT5G34887	+	protein_coding_gene	Symbols: | Protein of unknown function (DUF784) | chr5:13203494-13203841 FORWARD LENGTH=115	AT5TE46960|AT5TE46965	RC/Helitron;RC/Helitron	NONE	NONE	overlap
Chr5:13213250-13213449	hypo	0	8	NONE	NONE	NONE	NONE	AT5TE46970	DNA/MuDR	NONE	overlap	overlap
Chr5:13268800-13269049	hypo	0	7	AT5G34985	-	transposable_element_gene		AT5TE47115	LTR/Gypsy	NONE	NONE	NONE
Chr5:13272200-13272449	hypo	2	8	AT5G34990	+	transposable_element_gene		AT5TE47115	LTR/Gypsy	NONE	NONE	NONE
Chr5:13313850-13314199	hypo	1	13	NONE	NONE	NONE	NONE	AT5TE47195	LTR/Copia	NONE	overlap	overlap
Chr5:13323650-13323849	hypo	1	7	AT5G35057	-	transposable_element_gene		AT5TE47200	LTR/Gypsy	NONE	NONE	NONE
Chr5:13357300-13357499	hypo	0	8	NONE	NONE	NONE	NONE	NONE	NONE	AT5G35080-AT5G35090	overlap	overlap
Chr5:13391250-13391499	hypo	2	8	AT5G35130	-	transposable_element_gene		AT5TE47450	RC/Helitron	NONE	NONE	NONE
Chr5:13402150-13402499	hypo	0	7	AT5G35145	+	transposable_element_gene		AT5TE47500	LTR/Gypsy	NONE	NONE	NONE
Chr5:13417500-13417699	hypo	0	7	NONE	NONE	NONE	NONE	AT5TE47555	DNA/HAT	NONE	overlap	overlap
Chr5:13472150-13472399	hypo	0	10	AT5G35207	-	transposable_element_gene		AT5TE47755	DNA/Harbinger	NONE	overlap	overlap
Chr5:13490200-13490399	hypo	0	8	AT5G35230	-	protein_coding_gene	Symbols: | unknown protein; Has 1807 Blast hits to 1807 proteins in 277 species: Archae - 0; Bacteria - 0; Metazoa - 736; Fungi - 347; Plants - 385; Viruses - 0; Other Eukaryotes - 339 (source: NCBI BLink). | chr5:13489978-13491673 REVERSE LENGTH=366	NONE	NONE	NONE	NONE	NONE
Chr5:13519200-13519399	hypo	0	8	NONE	NONE	NONE	NONE	NONE	NONE	AT5G35300-AT5G35310	NONE	NONE
Chr5:13532100-13532299	hypo	0	7	NONE	NONE	NONE	NONE	NONE	NONE	AT5G35331-AT5G35332	NONE	NONE
Chr5:13620800-13621149	hypo	0	14	NONE	NONE	NONE	NONE	AT5TE48415	RC/Helitron	NONE	overlap	overlap
Chr5:13627250-13627449	hypo	2	10	NONE	NONE	NONE	NONE	AT5TE48460	LTR/Gypsy	NONE	NONE	NONE
Chr5:13708750-13708949	hypo	0	7	AT5G35526	-	protein_coding_gene	Symbols: | unknown protein; Has 30201 Blast hits to 17322 proteins in 780 species: Archae - 12; Bacteria - 1396; Metazoa - 17338; Fungi - 3422; Plants - 5037; Viruses - 0; Other Eukaryotes - 2996 (source: NCBI BLink). | chr5:13708801-13708911 REVERSE LENGTH=36	NONE	NONE	NONE	overlap	overlap
Chr5:13724000-13724499	hypo	1	18	NONE	NONE	NONE	NONE	AT5TE48860|AT5TE48865	RC/Helitron;DNA/MuDR	NONE	overlap	overlap
Chr5:13733650-13733849	hypo	0	7	NONE	NONE	NONE	NONE	AT5TE48920	RC/Helitron	NONE	NONE	NONE
Chr5:13754500-13754699	hypo	0	7	NONE	NONE	NONE	NONE	NONE	NONE	AT5G35570-AT5G35575	NONE	NONE
Chr5:13780350-13780549	hypo	0	8	AT5G35602	+	transposable_element_gene		NONE	NONE	NONE	NONE	NONE
Chr5:13788900-13789149	hypo	0	7	AT5G35604	-	protein_coding_gene	Symbols: | BEST Arabidopsis thaliana protein match is: myosin heavy chain-related (TAIR:AT5G32590.1); Has 30201 Blast hits to 17322 proteins in 780 species: Archae - 12; Bacteria - 1396; Metazoa - 17338; Fungi - 3422; Plants - 5037; Viruses - 0; Other Eukaryotes - 2996 (source: NCBI BLink). | chr5:13788205-13789345 REVERSE LENGTH=298	NONE	NONE	NONE	NONE	NONE
Chr5:13793900-13794199	hypo	0	9	AT5G35606	+	transposable_element_gene		AT5TE49100|AT5TE49105	DNA/En-Spm;DNA/En-Spm	NONE	NONE	NONE
Chr5:13802900-13803249	hypo	0	22	NONE	NONE	NONE	NONE	AT5TE49150	LTR/Gypsy	NONE	overlap	NONE
Chr5:13803750-13803999	hypo	0	10	NONE	NONE	NONE	NONE	AT5TE49150	LTR/Gypsy	NONE	overlap	NONE
Chr5:13813250-13813549	hypo	0	8	NONE	NONE	NONE	NONE	AT5TE49235	DNA/MuDR	NONE	NONE	NONE
Chr5:13828950-13829149	hypo	0	7	NONE	NONE	NONE	NONE	AT5TE49300	RC/Helitron	NONE	overlap	overlap
Chr5:13840350-13840549	hypo	0	8	AT5G35643	+	transposable_element_gene		AT5TE49335	DNA/MuDR	NONE	NONE	NONE
Chr5:13844450-13844649	hypo	2	8	AT5G35646	+	transposable_element_gene		AT5TE49335	DNA/MuDR	NONE	NONE	NONE
Chr5:13846050-13846249	hypo	0	8	AT5G35650	+	transposable_element_gene		AT5TE49335	DNA/MuDR	NONE	NONE	NONE
Chr5:138700-138999	hypo	0	9	AT5G01335	+	transposable_element_gene		AT5TE00480	Unassigned	NONE	NONE	NONE
Chr5:13907350-13907549	hypo	0	7	AT5G35737	+	protein_coding_gene	Symbols: | unknown protein; BEST Arabidopsis thaliana protein match is: unknown protein (TAIR:AT2G13450.1); Has 35333 Blast hits to 34131 proteins in 2444 species: Archae - 798; Bacteria - 22429; Metazoa - 974; Fungi - 991; Plants - 531; Viruses - 0; Other Eukaryotes - 9610 (source: NCBI BLink). | chr5:13907164-13907535 FORWARD LENGTH=123	NONE	NONE	NONE	overlap	overlap
Chr5:13917450-13917649	hypo	1	11	NONE	NONE	NONE	NONE	AT5TE49610	DNA/HAT	NONE	overlap	overlap
Chr5:13934300-13934499	hypo	0	9	AT5G35760	+	protein_coding_gene	Symbols: | Beta-galactosidase related protein | chr5:13934108-13934782 FORWARD LENGTH=177	NONE	NONE	NONE	NONE	NONE
Chr5:13945450-13945649	hypo	0	8	AT5G35775	+	transposable_element_gene		AT5TE49700	DNA/MuDR	NONE	NONE	NONE
Chr5:13946200-13946449	hypo	0	7	AT5G35775	+	transposable_element_gene		AT5TE49700|AT5TE49715	DNA/MuDR;DNA/MuDR	NONE	NONE	NONE
Chr5:13996950-13997199	hypo	1	12	AT5G35820	+	transposable_element_gene		AT5TE49915	LTR/Copia	NONE	NONE	NONE
Chr5:14026800-14027049	hypo	3	10	NONE	NONE	NONE	NONE	NONE	NONE	AT5G35890-AT5G35900	NONE	overlap
Chr5:14052700-14052999	hypo	0	8	AT5G35918	+	transposable_element_gene		NONE	NONE	NONE	overlap	overlap
Chr5:14066300-14066499	hypo	1	7	NONE	NONE	NONE	NONE	AT5TE50175	DNA/MuDR	NONE	overlap	overlap
Chr5:14095750-14095949	hypo	0	8	NONE	NONE	NONE	NONE	AT5TE50290	RC/Helitron	NONE	overlap	overlap
Chr5:14153050-14153399	hypo	0	9	AT5G36010	+	transposable_element_gene		AT5TE50535|AT5TE50540	RC/Helitron;DNA/HAT	NONE	NONE	overlap
Chr5:14157750-14158049	hypo	0	12	NONE	NONE	NONE	NONE	NONE	NONE	AT5G36015-AT5G36020	overlap	overlap
Chr5:14203100-14203299	hypo	2	12	NONE	NONE	NONE	NONE	AT5TE50765	DNA/MuDR	NONE	overlap	overlap
Chr5:14206850-14207049	hypo	2	7	AT5G36125	+	transposable_element_gene		AT5TE50775	LTR/Copia	NONE	NONE	NONE
Chr5:14209000-14209299	hypo	1	9	AT5G36130	-	protein_coding_gene	Symbols: | Cytochrome P450 superfamily protein | chr5:14209293-14209811 REVERSE LENGTH=140	AT5TE50775|AT5TE50780	LTR/Copia;DNA/MuDR	NONE	overlap	overlap
Chr5:14221800-14222099	hypo	0	8	AT5G36150	-	protein_coding_gene	Symbols: ATPEN3, PEN3 | putative pentacyclic triterpene synthase 3 | chr5:14220737-14225422 REVERSE LENGTH=760	AT5TE50835	RathE1_cons	NONE	NONE	NONE
Chr5:14232150-14232399	hypo	0	10	NONE	NONE	NONE	NONE	NONE	NONE	AT5G36150-AT5G36160	overlap	overlap
Chr5:14253400-14253649	hypo	0	10	NONE	NONE	NONE	NONE	NONE	NONE	AT5G36210-AT5G36220	overlap	overlap
Chr5:14259900-14260149	hypo	0	10	NONE	NONE	NONE	NONE	AT5TE50965	LINE/L1	NONE	NONE	NONE
Chr5:14297600-14297849	hypo	2	9	NONE	NONE	NONE	NONE	AT5TE51130	LTR/Gypsy	NONE	overlap	overlap
Chr5:14298950-14299199	hypo	0	17	NONE	NONE	NONE	NONE	AT5TE51145|AT5TE51150	LTR/Gypsy;LTR/Gypsy	NONE	overlap	overlap
Chr5:14301450-14301749	hypo	1	10	NONE	NONE	NONE	NONE	AT5TE51155	RC/Helitron	NONE	overlap	overlap
Chr5:14328400-14328699	hypo	0	7	NONE	NONE	NONE	NONE	AT5TE51300	RC/Helitron	NONE	NONE	NONE
Chr5:14524400-14524699	hypo	0	10	AT5G36870	+	protein_coding_gene	Symbols: ATGSL09, gsl09, atgsl9 | glucan synthase-like 9 | chr5:14518316-14533930 FORWARD LENGTH=1871	AT5TE52230	DNA/MuDR	NONE	overlap	overlap
Chr5:14573700-14573899	hypo	2	8	NONE	NONE	NONE	NONE	AT5TE52390	DNA/MuDR	NONE	overlap	overlap
Chr5:14601600-14601899	hypo	0	10	NONE	NONE	NONE	NONE	NONE	NONE	AT5G36960-AT5G36970	NONE	NONE
Chr5:14603300-14603499	hypo	0	9	NONE	NONE	NONE	NONE	AT5TE52485	RC/Helitron	NONE	overlap	overlap
Chr5:14606450-14606699	hypo	0	7	NONE	NONE	NONE	NONE	AT5TE52500|AT5TE52505	LTR/Gypsy;DNA/MuDR	NONE	NONE	NONE
Chr5:14609000-14609199	hypo	0	7	NONE	NONE	NONE	NONE	AT5TE52520	RC/Helitron	NONE	overlap	overlap
Chr5:14610700-14610899	hypo	0	15	NONE	NONE	NONE	NONE	AT5TE52535|AT5TE52540	DNA/MuDR;DNA/MuDR	NONE	overlap	overlap
Chr5:14648800-14649099	hypo	0	8	NONE	NONE	NONE	NONE	AT5TE52750	RC/Helitron	NONE	NONE	NONE
Chr5:14732250-14732449	hypo	0	8	NONE	NONE	NONE	NONE	AT5TE53090	RC/Helitron	NONE	overlap	overlap
Chr5:14756650-14756849	hypo	2	9	NONE	NONE	NONE	NONE	NONE	NONE	AT5G37260-AT5G37270	NONE	NONE
Chr5:14760000-14760249	hypo	1	10	NONE	NONE	NONE	NONE	AT5TE53205	RC/Helitron	NONE	overlap	overlap
Chr5:14770800-14770999	hypo	1	8	NONE	NONE	NONE	NONE	AT5TE53250	DNA/MuDR	NONE	overlap	overlap
Chr5:14850450-14850649	hypo	1	7	NONE	NONE	NONE	NONE	NONE	NONE	AT5G37442-AT5G37445	overlap	overlap
Chr5:14880200-14880549	hypo	5	23	NONE	NONE	NONE	NONE	AT5TE53670	RC/Helitron	NONE	overlap	overlap
Chr5:14896450-14896699	hypo	1	10	NONE	NONE	NONE	NONE	NONE	NONE	AT5G37500-AT5G37510	overlap	NONE
Chr5:14909550-14909799	hypo	2	9	NONE	NONE	NONE	NONE	NONE	NONE	AT5G37530-AT5G37540	overlap	overlap
Chr5:14956100-14956399	hypo	0	11	NONE	NONE	NONE	NONE	AT5TE53945	RC/Helitron	NONE	overlap	overlap
Chr5:15003250-15003599	hypo	0	16	NONE	NONE	NONE	NONE	NONE	NONE	AT5G37770-AT5G37780	overlap	overlap
Chr5:1501600-1501899	hypo	2	7	NONE	NONE	NONE	NONE	AT5TE05440	RC/Helitron	NONE	NONE	NONE
Chr5:15018050-15018299	hypo	0	7	NONE	NONE	NONE	NONE	NONE	NONE	AT5G37790-AT5G37795	overlap	overlap
Chr5:15075400-15076149	hypo	0	30	NONE	NONE	NONE	NONE	AT5TE54450	DNA/MuDR	NONE	overlap	overlap
Chr5:15087450-15087649	hypo	0	8	NONE	NONE	NONE	NONE	AT5TE54545	RC/Helitron	NONE	NONE	overlap
Chr5:15106500-15106699	hypo	0	9	NONE	NONE	NONE	NONE	AT5TE54615	DNA/MuDR	NONE	NONE	NONE
Chr5:15106850-15107149	hypo	0	9	NONE	NONE	NONE	NONE	AT5TE54615|AT5TE54620	DNA/MuDR;DNA/HAT	NONE	overlap	overlap
Chr5:15129500-15129749	hypo	0	13	NONE	NONE	NONE	NONE	AT5TE54715	RC/Helitron	NONE	overlap	overlap
Chr5:15147600-15147949	hypo	0	7	NONE	NONE	NONE	NONE	AT5TE54790	RC/Helitron	NONE	NONE	NONE
Chr5:15197850-15198049	hypo	0	11	NONE	NONE	NONE	NONE	AT5TE54990	RC/Helitron	NONE	overlap	overlap
Chr5:15205100-15205749	hypo	5	25	NONE	NONE	NONE	NONE	AT5TE55015|AT5TE55020	DNA/MuDR;DNA/MuDR	NONE	NONE	NONE
Chr5:15244850-15245149	hypo	2	14	NONE	NONE	NONE	NONE	NONE	NONE	AT5G38192-AT5G38195	NONE	overlap
Chr5:15326500-15326699	hypo	0	7	AT5G38344	+	protein_coding_gene	Symbols: | Toll-Interleukin-Resistance (TIR) domain family protein | chr5:15325950-15326591 FORWARD LENGTH=213	NONE	NONE	NONE	NONE	NONE
Chr5:15337000-15337199	hypo	1	7	AT5G38365	+	transposable_element_gene		AT5TE55490	Unassigned	NONE	NONE	NONE
Chr5:15339350-15339649	hypo	6	16	AT5G38365	+	transposable_element_gene		AT5TE55490	Unassigned	NONE	NONE	NONE
Chr5:15341250-15341549	hypo	0	10	NONE	NONE	NONE	NONE	AT5TE55495	DNA/HAT	NONE	overlap	overlap
Chr5:15344400-15344649	hypo	2	13	AT5G38378	+	protein_coding_gene	Symbols: | Plant thionin family protein | chr5:15344448-15344711 FORWARD LENGTH=87	NONE	NONE	NONE	overlap	overlap
Chr5:15351600-15351849	hypo	0	8	AT5G38383	+	transposable_element_gene		AT5TE55555	LTR/Gypsy	NONE	overlap	overlap
Chr5:15358600-15358799	hypo	0	7	AT5G38383	+	transposable_element_gene		AT5TE55555	LTR/Gypsy	NONE	NONE	NONE
Chr5:15385650-15386199	hypo	8	24	NONE	NONE	NONE	NONE	AT5TE55655	RC/Helitron	NONE	overlap	overlap
Chr5:15429800-15430149	hypo	1	21	NONE	NONE	NONE	NONE	AT5TE55810|AT5TE55815	RC/Helitron;DNA/MuDR	NONE	NONE	NONE
Chr5:15432400-15432749	hypo	0	13	NONE	NONE	NONE	NONE	AT5TE55830|AT5TE55835	DNA/Harbinger;DNA/HAT	NONE	overlap	overlap
Chr5:15437150-15437449	hypo	0	7	NONE	NONE	NONE	NONE	AT5TE55855|AT5TE55860	RC/Helitron;DNA/HAT	NONE	NONE	overlap
Chr5:15447400-15447699	hypo	0	9	NONE	NONE	NONE	NONE	AT5TE55900	RC/Helitron	NONE	overlap	NONE
Chr5:15505900-15506199	hypo	1	8	NONE	NONE	NONE	NONE	NONE	NONE	AT5G38710-AT5G38720	overlap	overlap
Chr5:15582500-15582699	hypo	1	8	NONE	NONE	NONE	NONE	NONE	NONE	AT5G38920-AT5G38930	NONE	NONE
Chr5:15604750-15604949	hypo	0	8	NONE	NONE	NONE	NONE	AT5TE56435	RC/Helitron	NONE	overlap	overlap
Chr5:15605400-15605899	hypo	2	23	NONE	NONE	NONE	NONE	AT5TE56435	RC/Helitron	NONE	overlap	overlap
Chr5:15623100-15623299	hypo	1	7	NONE	NONE	NONE	NONE	NONE	NONE	AT5G39030-AT5G39040	overlap	overlap
Chr5:15649350-15649549	hypo	2	8	AT5G39095	-	transposable_element_gene		AT5TE56585	LTR/Copia	NONE	NONE	NONE
Chr5:15718000-15718249	hypo	0	12	NONE	NONE	NONE	NONE	AT5TE56775|AT5TE56780	DNA/MuDR;LINE/L1	NONE	overlap	overlap
Chr5:15812450-15812749	hypo	5	13	NONE	NONE	NONE	NONE	AT5TE57080|AT5TE57085	RC/Helitron;RC/Helitron	NONE	overlap	overlap
Chr5:15829100-15829349	hypo	1	12	NONE	NONE	NONE	NONE	AT5TE57140|AT5TE57145	DNA/Harbinger;DNA/Harbinger	NONE	overlap	overlap
Chr5:15841100-15841449	hypo	4	16	NONE	NONE	NONE	NONE	NONE	NONE	AT5G39550-AT5G39560	overlap	overlap
Chr5:16003450-16003799	hypo	2	16	NONE	NONE	NONE	NONE	AT5TE57775	DNA/MuDR	NONE	overlap	overlap
Chr5:16009850-16010099	hypo	0	9	NONE	NONE	NONE	NONE	AT5TE57790	LINE?	NONE	overlap	overlap
Chr5:16048550-16048749	hypo	1	13	NONE	NONE	NONE	NONE	AT5TE57950	DNA/MuDR	NONE	overlap	overlap
Chr5:16130650-16130849	hypo	0	8	NONE	NONE	NONE	NONE	AT5TE58295	LINE?	NONE	overlap	overlap
Chr5:16177850-16178199	hypo	0	17	NONE	NONE	NONE	NONE	NONE	NONE	AT5G40430-AT5G40440	overlap	overlap
Chr5:16211550-16212149	hypo	3	26	NONE	NONE	NONE	NONE	AT5TE58590|AT5TE58595	RC/Helitron;RC/Helitron	NONE	overlap	overlap
Chr5:16224850-16225049	hypo	3	8	NONE	NONE	NONE	NONE	NONE	NONE	AT5G40480-AT5G40490	overlap	overlap
Chr5:16257800-16258049	hypo	0	9	NONE	NONE	NONE	NONE	AT5TE58740	LINE/L1	NONE	overlap	overlap
Chr5:16357250-16357599	hypo	1	10	NONE	NONE	NONE	NONE	AT5TE59075	RC/Helitron	NONE	overlap	overlap
Chr5:16364750-16364999	hypo	0	8	NONE	NONE	NONE	NONE	NONE	NONE	AT5G40840-AT5G40847	overlap	overlap
Chr5:16373600-16373899	hypo	0	10	NONE	NONE	NONE	NONE	AT5TE59135	RC/Helitron	NONE	overlap	overlap
Chr5:16409750-16409949	hypo	0	7	NONE	NONE	NONE	NONE	NONE	NONE	AT5G40942-AT5G40945	NONE	overlap
Chr5:16511350-16511649	hypo	0	9	NONE	NONE	NONE	NONE	AT5TE59615	RC/Helitron	NONE	overlap	NONE
Chr5:16560700-16560999	hypo	1	10	NONE	NONE	NONE	NONE	AT5TE59815	RC/Helitron	NONE	overlap	overlap
Chr5:16587900-16588149	hypo	0	11	NONE	NONE	NONE	NONE	AT5TE59905	DNA/Pogo	NONE	overlap	overlap
Chr5:16682100-16682349	hypo	0	9	NONE	NONE	NONE	NONE	AT5TE60220	DNA/MuDR	NONE	overlap	overlap
Chr5:16682450-16682649	hypo	0	9	NONE	NONE	NONE	NONE	NONE	NONE	AT5G41710-AT5G41720	overlap	overlap
Chr5:16712850-16713149	hypo	0	16	NONE	NONE	NONE	NONE	AT5TE60320|AT5TE60325	DNA/MuDR;RC/Helitron	NONE	overlap	overlap
Chr5:16856200-16856499	hypo	0	10	NONE	NONE	NONE	NONE	AT5TE60860	LINE/L1	NONE	overlap	overlap
Chr5:16970450-16970649	hypo	0	9	NONE	NONE	NONE	NONE	AT5TE61255	DNA/MuDR	NONE	overlap	overlap
Chr5:16996950-16997249	hypo	1	12	AT5G42504|AT5G42505	+|+	protein_coding_gene|transposable_element_gene	Symbols: | unknown protein; Has 30201 Blast hits to 17322 proteins in 780 species: Archae - 12; Bacteria - 1396; Metazoa - 17338; Fungi - 3422; Plants - 5037; Viruses - 0; Other Eukaryotes - 2996 (source: NCBI BLink). | chr5:16996900-16997127 FORWARD LENGTH=75;	NONE	NONE	NONE	overlap	overlap
Chr5:17028650-17029049	hypo	0	18	NONE	NONE	NONE	NONE	AT5TE61470|AT5TE61475	DNA/MuDR;DNA/MuDR	NONE	overlap	overlap
Chr5:17029200-17029399	hypo	0	7	NONE	NONE	NONE	NONE	AT5TE61480|AT5TE61485	RC/Helitron;DNA/MuDR	NONE	overlap	overlap
Chr5:17042350-17042549	hypo	0	8	NONE	NONE	NONE	NONE	AT5TE61535	RC/Helitron	NONE	overlap	overlap
Chr5:17047250-17047549	hypo	1	7	NONE	NONE	NONE	NONE	AT5TE61555	LINE/L1	NONE	overlap	overlap
Chr5:17058650-17058949	hypo	0	7	NONE	NONE	NONE	NONE	AT5TE61595	DNA	NONE	overlap	overlap
Chr5:17087350-17087699	hypo	0	9	NONE	NONE	NONE	NONE	AT5TE61710|AT5TE61715	RC/Helitron;RC/Helitron	NONE	overlap	overlap
Chr5:17147300-17147549	hypo	0	10	NONE	NONE	NONE	NONE	AT5TE61930	LTR/Gypsy	NONE	overlap	overlap
Chr5:17190750-17191099	hypo	0	14	NONE	NONE	NONE	NONE	NONE	NONE	AT5G42870-AT5G42880	overlap	overlap
Chr5:17201850-17202199	hypo	0	11	AT5G42905	-	protein_coding_gene	Symbols: | Polynucleotidyl transferase, ribonuclease H-like superfamily protein | chr5:17201414-17202323 REVERSE LENGTH=258	NONE	NONE	NONE	NONE	NONE
Chr5:17221950-17222299	hypo	0	16	NONE	NONE	NONE	NONE	NONE	NONE	AT5G42940-AT5G42950	overlap	overlap
Chr5:17231750-17232249	hypo	1	17	AT5G42955	-	protein_coding_gene	Symbols: | Protein of unknown function (DUF784) | chr5:17231865-17232245 REVERSE LENGTH=126	NONE	NONE	NONE	overlap	overlap
Chr5:17263100-17263399	hypo	2	11	NONE	NONE	NONE	NONE	AT5TE62390	RC/Helitron	NONE	overlap	overlap
Chr5:17291050-17291249	hypo	0	13	NONE	NONE	NONE	NONE	NONE	NONE	AT5G43070-AT5G43080	overlap	overlap
Chr5:17327150-17327349	hypo	1	8	NONE	NONE	NONE	NONE	NONE	NONE	AT5G43150-AT5G43160	overlap	overlap
Chr5:17370450-17370699	hypo	1	7	AT5G43285	-	protein_coding_gene	Symbols: | Putative membrane lipoprotein | chr5:17370475-17370857 REVERSE LENGTH=94	AT5TE62740	RC/Helitron	NONE	overlap	overlap
Chr5:17430100-17430449	hypo	0	13	NONE	NONE	NONE	NONE	AT5TE62960	RC/Helitron	NONE	overlap	overlap
Chr5:17433000-17433249	hypo	0	10	AT5G43405	+	transposable_element_gene		AT5TE62965	DNA	NONE	NONE	overlap
Chr5:17436050-17436349	hypo	0	9	NONE	NONE	NONE	NONE	AT5TE62975	DNA/HAT	NONE	NONE	overlap
Chr5:17474150-17474349	hypo	1	11	AT5G43510	+	protein_coding_gene	Symbols: | Putative membrane lipoprotein | chr5:17474111-17474478 FORWARD LENGTH=90	AT5TE63125|AT5TE63130	RC/Helitron;RC/Helitron	NONE	overlap	overlap
Chr5:17479550-17479799	hypo	1	9	NONE	NONE	NONE	NONE	AT5TE63165	DNA/HAT	NONE	overlap	NONE
Chr5:17579150-17579349	hypo	1	7	NONE	NONE	NONE	NONE	AT5TE63560	RC/Helitron	NONE	overlap	overlap
Chr5:17776850-17777149	hypo	1	11	NONE	NONE	NONE	NONE	AT5TE64195	RC/Helitron	NONE	overlap	overlap
Chr5:17833650-17833999	hypo	1	15	AT5G44270	+	protein_coding_gene	Symbols: | TPX2 (targeting protein for Xklp2) protein family | chr5:17833636-17835740 FORWARD LENGTH=309	AT5TE64405	RathE2_cons	NONE	overlap	overlap
Chr5:17850750-17850999	hypo	1	8	NONE	NONE	NONE	NONE	AT5TE64455	DNA/MuDR	NONE	overlap	overlap
Chr5:17926400-17926599	hypo	2	9	AT5G44495	-	protein_coding_gene	Symbols: | ECA1 gametogenesis related family protein | chr5:17926351-17926710 REVERSE LENGTH=119	NONE	NONE	NONE	overlap	overlap
Chr5:17986050-17986249	hypo	0	7	NONE	NONE	NONE	NONE	NONE	NONE	AT5G44585-AT5G44590	NONE	NONE
Chr5:18103650-18103999	hypo	0	8	NONE	NONE	NONE	NONE	AT5TE65275|AT5TE65285	RC/Helitron;DNA/Pogo	NONE	overlap	overlap
Chr5:18171600-18171799	hypo	3	7	NONE	NONE	NONE	NONE	AT5TE65460	DNA/MuDR	NONE	overlap	overlap
Chr5:18171900-18172099	hypo	0	12	NONE	NONE	NONE	NONE	AT5TE65460	DNA/MuDR	NONE	overlap	overlap
Chr5:18193300-18193499	hypo	1	8	NONE	NONE	NONE	NONE	AT5TE65540	DNA/En-Spm	NONE	NONE	NONE
Chr5:18201900-18202149	hypo	0	11	NONE	NONE	NONE	NONE	AT5TE65540	DNA/En-Spm	NONE	NONE	NONE
Chr5:18309900-18310099	hypo	1	8	NONE	NONE	NONE	NONE	AT5TE65905	LTR/Gypsy	NONE	NONE	NONE
Chr5:18420600-18420799	hypo	0	10	NONE	NONE	NONE	NONE	AT5TE66305	DNA/HAT	NONE	overlap	overlap
Chr5:18486550-18486849	hypo	2	8	AT5G45595	-	transposable_element_gene		AT5TE66550	LINE/L1	NONE	overlap	overlap
Chr5:18499850-18500249	hypo	1	18	NONE	NONE	NONE	NONE	AT5TE66575	RC/Helitron	NONE	overlap	overlap
Chr5:18501200-18501599	hypo	0	14	AT5G45620	+	protein_coding_gene	Symbols: | Proteasome component (PCI) domain protein | chr5:18501590-18503868 FORWARD LENGTH=386	AT5TE66580	DNA/HAT	NONE	overlap	overlap
Chr5:18520050-18520299	hypo	0	7	NONE	NONE	NONE	NONE	AT5TE66645	RC/Helitron	NONE	overlap	overlap
Chr5:18556350-18556549	hypo	0	13	NONE	NONE	NONE	NONE	AT5TE66790	RC/Helitron	NONE	overlap	overlap
Chr5:18570750-18571049	hypo	2	10	NONE	NONE	NONE	NONE	NONE	NONE	AT5G45780-AT5G45790	overlap	overlap
Chr5:18667300-18667549	hypo	1	11	NONE	NONE	NONE	NONE	AT5TE67205|AT5TE67210	RC/Helitron;DNA/MuDR	NONE	overlap	overlap
Chr5:18854900-18855099	hypo	0	7	NONE	NONE	NONE	NONE	AT5TE67885	RC/Helitron	NONE	overlap	overlap
Chr5:18934850-18935049	hypo	4	9	NONE	NONE	NONE	NONE	AT5TE68140	LTR/Copia	NONE	NONE	NONE
Chr5:18948600-18948949	hypo	1	12	NONE	NONE	NONE	NONE	NONE	NONE	AT5G46690-AT5G46700	overlap	overlap
Chr5:1897300-1897499	hypo	0	9	NONE	NONE	NONE	NONE	AT5TE06875	RC/Helitron	NONE	overlap	overlap
Chr5:19018750-19018949	hypo	0	8	NONE	NONE	NONE	NONE	AT5TE68420	RC/Helitron	NONE	overlap	overlap
Chr5:19154100-19154449	hypo	0	13	NONE	NONE	NONE	NONE	AT5TE68925	RC/Helitron	NONE	overlap	overlap
Chr5:19194950-19195299	hypo	1	17	AT5G47280	+	protein_coding_gene	Symbols: ADR1-L3 | ADR1-like 3 | chr5:19193157-19195559 FORWARD LENGTH=623	NONE	NONE	NONE	NONE	NONE
Chr5:19199100-19199299	hypo	0	10	AT5G47300	+	protein_coding_gene	Symbols: | F-box and associated interaction domains-containing protein | chr5:19198125-19199375 FORWARD LENGTH=416	NONE	NONE	NONE	NONE	NONE
Chr5:19360500-19360849	hypo	1	10	AT5G47815	+	transposable_element_gene		AT5TE69650	Unassigned	NONE	NONE	NONE
Chr5:19420600-19420899	hypo	0	11	NONE	NONE	NONE	NONE	AT5TE69870	RC/Helitron	NONE	NONE	NONE
Chr5:19439650-19439949	hypo	1	8	NONE	NONE	NONE	NONE	AT5TE69940	DNA/MuDR	NONE	overlap	overlap
Chr5:19479750-19479949	hypo	0	10	NONE	NONE	NONE	NONE	AT5TE70100|AT5TE70105	DNA/MuDR;RC/Helitron	NONE	overlap	overlap
Chr5:19495800-19496249	hypo	0	22	NONE	NONE	NONE	NONE	AT5TE70155	RC/Helitron	NONE	overlap	overlap
Chr5:19496900-19497149	hypo	2	12	NONE	NONE	NONE	NONE	AT5TE70155	RC/Helitron	NONE	overlap	overlap
Chr5:19497250-19497499	hypo	0	8	NONE	NONE	NONE	NONE	AT5TE70160	DNA/HAT	NONE	NONE	NONE
Chr5:19544300-19544699	hypo	0	18	NONE	NONE	NONE	NONE	NONE	NONE	AT5G48190-AT5G48200	overlap	overlap
Chr5:19670950-19671199	hypo	0	7	NONE	NONE	NONE	NONE	AT5TE70785	RC/Helitron	NONE	overlap	overlap
Chr5:19671750-19671949	hypo	1	8	NONE	NONE	NONE	NONE	AT5TE70790|AT5TE70795	RC/Helitron;DNA/HAT	NONE	overlap	overlap
Chr5:19687800-19688049	hypo	1	8	NONE	NONE	NONE	NONE	AT5TE70855	DNA/HAT	NONE	overlap	overlap
Chr5:19743350-19743699	hypo	0	15	NONE	NONE	NONE	NONE	AT5TE71035|AT5TE71040	RC/Helitron;RC/Helitron	NONE	overlap	overlap
Chr5:19752650-19752849	hypo	0	9	NONE	NONE	NONE	NONE	AT5TE71080	DNA/MuDR	NONE	NONE	overlap
Chr5:19952350-19952699	hypo	1	11	NONE	NONE	NONE	NONE	NONE	NONE	AT5G49210-AT5G49215	overlap	overlap
Chr5:19998000-19998349	hypo	0	11	NONE	NONE	NONE	NONE	AT5TE72010|AT5TE72015	DNA;DNA	NONE	overlap	overlap
Chr5:20275050-20275249	hypo	3	8	NONE	NONE	NONE	NONE	NONE	NONE	AT5G49870-AT5G49880	overlap	overlap
Chr5:20277000-20277299	hypo	2	11	NONE	NONE	NONE	NONE	AT5TE73020	DNA/Harbinger	NONE	overlap	overlap
Chr5:20295000-20295299	hypo	2	10	NONE	NONE	NONE	NONE	AT5TE73085|AT5TE73090	DNA;DNA	NONE	overlap	overlap
Chr5:20473600-20473899	hypo	0	11	NONE	NONE	NONE	NONE	NONE	NONE	AT5G50300-AT5G50310	NONE	NONE
Chr5:20527500-20527749	hypo	0	9	NONE	NONE	NONE	NONE	AT5TE73965	RC/Helitron	NONE	overlap	overlap
Chr5:20649350-20649649	hypo	0	12	NONE	NONE	NONE	NONE	AT5TE74390|AT5TE74395	RC/Helitron;DNA/MuDR	NONE	NONE	NONE
Chr5:20669750-20670099	hypo	0	14	NONE	NONE	NONE	NONE	AT5TE74470	DNA	NONE	overlap	overlap
Chr5:20681600-20681799	hypo	0	7	NONE	NONE	NONE	NONE	AT5TE74510	RC/Helitron	NONE	overlap	overlap
Chr5:2072200-2072549	hypo	1	17	NONE	NONE	NONE	NONE	AT5TE07520	DNA/Harbinger	NONE	overlap	overlap
Chr5:21016200-21016499	hypo	0	9	NONE	NONE	NONE	NONE	AT5TE75710	RC/Helitron	NONE	overlap	overlap
Chr5:21099900-21100099	hypo	1	7	NONE	NONE	NONE	NONE	AT5TE75995|AT5TE76000	RC/Helitron;RC/Helitron	NONE	overlap	overlap
Chr5:21192800-21193149	hypo	0	9	NONE	NONE	NONE	NONE	NONE	NONE	AT5G52150-AT5G52160	NONE	NONE
Chr5:21422000-21422399	hypo	1	14	NONE	NONE	NONE	NONE	AT5TE77140|AT5TE77145	DNA/MuDR;DNA/MuDR	NONE	overlap	overlap
Chr5:21696800-21697099	hypo	0	12	NONE	NONE	NONE	NONE	AT5TE78160	DNA/MuDR	NONE	overlap	overlap
Chr5:21831450-21831699	hypo	0	8	AT5G53775	-	transposable_element_gene		NONE	NONE	NONE	NONE	NONE
Chr5:21832500-21832699	hypo	2	7	AT5G53775	-	transposable_element_gene		AT5TE78640	LINE/L1	NONE	NONE	NONE
Chr5:21969400-21969599	hypo	0	7	NONE	NONE	NONE	NONE	AT5TE79110	DNA/HAT	NONE	overlap	overlap
Chr5:22093200-22093549	hypo	2	18	NONE	NONE	NONE	NONE	AT5TE79530	DNA/Harbinger	NONE	overlap	overlap
Chr5:22260150-22260399	hypo	0	7	NONE	NONE	NONE	NONE	AT5TE80110	RC/Helitron	NONE	overlap	overlap
Chr5:22272000-22272249	hypo	1	10	NONE	NONE	NONE	NONE	NONE	NONE	AT5G54820-AT5G54830	overlap	overlap
Chr5:22512450-22512699	hypo	3	13	AT5G55565	-	protein_coding_gene	Symbols: | Encodes a defensin-like (DEFL) family protein. | chr5:22510219-22510413 REVERSE LENGTH=64	AT5TE81030	DNA/MuDR	NONE	overlap	overlap
Chr5:2253100-2253349	hypo	0	7	AT5G07210	+	protein_coding_gene	Symbols: ARR21, RR21 | response regulator 21 | chr5:2252237-2256018 FORWARD LENGTH=621	NONE	NONE	NONE	overlap	overlap
Chr5:22777150-22777399	hypo	0	7	AT5G56260	-	protein_coding_gene	Symbols: | Ribonuclease E inhibitor RraA/Dimethylmenaquinone methyltransferase | chr5:22775549-22776049 REVERSE LENGTH=166	NONE	NONE	NONE	NONE	NONE
Chr5:22911850-22912149	hypo	0	10	NONE	NONE	NONE	NONE	AT5TE82430	LTR/Copia	NONE	overlap	overlap
Chr5:22913200-22913399	hypo	0	11	NONE	NONE	NONE	NONE	AT5TE82430	LTR/Copia	NONE	NONE	NONE
Chr5:23026400-23026649	hypo	0	9	NONE	NONE	NONE	NONE	AT5TE82825	RC/Helitron	NONE	overlap	overlap
Chr5:23166550-23166799	hypo	1	8	NONE	NONE	NONE	NONE	NONE	NONE	AT5G57170-AT5G57180	overlap	overlap
Chr5:23282650-23283199	hypo	1	20	NONE	NONE	NONE	NONE	AT5TE83715|AT5TE83720|AT5TE83725	DNA;DNA/MuDR;RC/Helitron	NONE	overlap	overlap
Chr5:23309750-23309999	hypo	0	12	NONE	NONE	NONE	NONE	AT5TE83810	DNA/HAT	NONE	overlap	overlap
Chr5:2347850-2348349	hypo	1	24	NONE	NONE	NONE	NONE	AT5TE08535	DNA/MuDR	NONE	overlap	overlap
Chr5:2377150-2377349	hypo	1	8	AT5G07505	+	transposable_element_gene		AT5TE08630	LINE/L1	NONE	NONE	NONE
Chr5:2395200-2395399	hypo	0	9	AT5G07570	+	protein_coding_gene	Symbols: | glycine/proline-rich protein | chr5:2391722-2396329 FORWARD LENGTH=1504	NONE	NONE	NONE	NONE	NONE
Chr5:24023800-24024099	hypo	2	11	AT5G59630	-	pseudogene	pseudogene	NONE	NONE	NONE	NONE	NONE
Chr5:24187000-24187249	hypo	0	10	NONE	NONE	NONE	NONE	AT5TE87010	RC/Helitron	NONE	overlap	overlap
Chr5:24344100-24344449	hypo	0	14	NONE	NONE	NONE	NONE	AT5TE87580	RC/Helitron	NONE	NONE	NONE
Chr5:24344800-24344999	hypo	0	9	NONE	NONE	NONE	NONE	AT5TE87580	RC/Helitron	NONE	NONE	NONE
Chr5:24448850-24449099	hypo	0	12	NONE	NONE	NONE	NONE	AT5TE87975|AT5TE87980	RC/Helitron;RC/Helitron	NONE	overlap	overlap
Chr5:24475850-24476349	hypo	0	26	NONE	NONE	NONE	NONE	AT5TE88075	RC/Helitron	NONE	overlap	overlap
Chr5:24645850-24646049	hypo	0	8	NONE	NONE	NONE	NONE	NONE	NONE	AT5G61280-AT5G61290	overlap	overlap
Chr5:25048550-25048799	hypo	0	7	NONE	NONE	NONE	NONE	NONE	NONE	AT5G62370-AT5G62380	overlap	overlap
Chr5:25469450-25469999	hypo	0	24	NONE	NONE	NONE	NONE	AT5TE91615|AT5TE91620	DNA/MuDR;DNA	NONE	overlap	overlap
Chr5:2559850-2560049	hypo	2	10	NONE	NONE	NONE	NONE	NONE	NONE	AT5G07980-AT5G07990	overlap	overlap
Chr5:25668350-25668649	hypo	0	9	NONE	NONE	NONE	NONE	NONE	NONE	AT5G64140-AT5G64150	NONE	overlap
Chr5:25860750-25860949	hypo	0	8	NONE	NONE	NONE	NONE	AT5TE93065	RC/Helitron	NONE	NONE	NONE
Chr5:25924650-25924999	hypo	0	11	NONE	NONE	NONE	NONE	AT5TE93295	RC/Helitron	NONE	overlap	overlap
Chr5:26015350-26015649	hypo	0	14	NONE	NONE	NONE	NONE	AT5TE93635	RC/Helitron	NONE	overlap	overlap
Chr5:2603150-2603349	hypo	1	12	NONE	NONE	NONE	NONE	AT5TE09455	RC/Helitron	NONE	overlap	overlap
Chr5:26117250-26117599	hypo	0	7	NONE	NONE	NONE	NONE	AT5TE94040	RC/Helitron	NONE	overlap	overlap
Chr5:26483250-26483449	hypo	2	10	NONE	NONE	NONE	NONE	AT5TE95380	RC/Helitron	NONE	overlap	overlap
Chr5:26607100-26607349	hypo	2	9	NONE	NONE	NONE	NONE	AT5TE95835	RC/Helitron	NONE	NONE	NONE
Chr5:26830600-26830899	hypo	1	9	NONE	NONE	NONE	NONE	AT5TE96655	DNA/MuDR	NONE	NONE	NONE
Chr5:26974700-26975049	hypo	1	13	NONE	NONE	NONE	NONE	NONE	NONE	AT5G67630-AT5G67640	overlap	overlap
Chr5:3019250-3019449	hypo	0	7	NONE	NONE	NONE	NONE	AT5TE10990	RC/Helitron	NONE	overlap	overlap
Chr5:3019550-3020049	hypo	0	19	NONE	NONE	NONE	NONE	AT5TE10990	RC/Helitron	NONE	overlap	overlap
Chr5:3161950-3162149	hypo	0	9	NONE	NONE	NONE	NONE	NONE	NONE	AT5G10100-AT5G10110	overlap	overlap
Chr5:3372850-3373149	hypo	0	11	NONE	NONE	NONE	NONE	AT5TE12250	DNA/MuDR	NONE	overlap	overlap
Chr5:346950-347499	hypo	1	21	NONE	NONE	NONE	NONE	AT5TE01220	RC/Helitron	NONE	overlap	overlap
Chr5:349900-350249	hypo	0	17	NONE	NONE	NONE	NONE	AT5TE01230	RC/Helitron	NONE	overlap	overlap
Chr5:4326000-4326199	hypo	1	7	AT5G13475	+	transposable_element_gene		NONE	NONE	NONE	overlap	overlap
Chr5:4529450-4529799	hypo	1	10	AT5G14030	+	protein_coding_gene	Symbols: | translocon-associated protein beta (TRAPB) family protein | chr5:4526878-4528253 FORWARD LENGTH=195	NONE	NONE	NONE	overlap	overlap
Chr5:4641650-4641849	hypo	0	8	NONE	NONE	NONE	NONE	AT5TE16790	RC/Helitron	NONE	overlap	overlap
Chr5:491750-492099	hypo	1	14	NONE	NONE	NONE	NONE	NONE	NONE	AT5G02330-AT5G02340	overlap	overlap
Chr5:4937000-4937349	hypo	0	13	NONE	NONE	NONE	NONE	AT5TE17840|AT5TE17845	RC/Helitron;RC/Helitron	NONE	overlap	overlap
Chr5:4970100-4970299	hypo	0	7	NONE	NONE	NONE	NONE	AT5TE17950|AT5TE17955	RC/Helitron;RC/Helitron	NONE	overlap	overlap
Chr5:5097700-5097899	hypo	0	7	NONE	NONE	NONE	NONE	NONE	NONE	AT5G15660-AT5G15670	overlap	overlap
Chr5:5155700-5155949	hypo	0	15	NONE	NONE	NONE	NONE	NONE	NONE	AT5G15800-AT5G15802	overlap	overlap
Chr5:5221000-5221349	hypo	0	13	NONE	NONE	NONE	NONE	AT5TE18905	DNA/MuDR	NONE	overlap	overlap
Chr5:5513100-5513349	hypo	2	13	NONE	NONE	NONE	NONE	NONE	NONE	AT5G16760-AT5G16770	overlap	overlap
Chr5:5592850-5593149	hypo	1	14	NONE	NONE	NONE	NONE	AT5TE20255	RC/Helitron	NONE	overlap	overlap
Chr5:5702900-5703099	hypo	0	7	NONE	NONE	NONE	NONE	AT5TE20630|AT5TE20635	RC/Helitron;RC/Helitron	NONE	overlap	overlap
Chr5:5845250-5845499	hypo	0	9	NONE	NONE	NONE	NONE	AT5TE21145	RC/Helitron	NONE	overlap	overlap
Chr5:5855250-5855549	hypo	2	7	NONE	NONE	NONE	NONE	NONE	NONE	AT5G17730-AT5G17740	NONE	NONE
Chr5:596150-596349	hypo	0	7	NONE	NONE	NONE	NONE	NONE	NONE	AT5G02640-AT5G02650	NONE	NONE
Chr5:5969100-5969299	hypo	2	12	NONE	NONE	NONE	NONE	AT5TE21595	DNA/MuDR	NONE	overlap	overlap
Chr5:5969950-5970249	hypo	0	9	NONE	NONE	NONE	NONE	AT5TE21595	DNA/MuDR	NONE	overlap	overlap
Chr5:5976900-5977149	hypo	0	9	NONE	NONE	NONE	NONE	AT5TE21630	RC/Helitron	NONE	overlap	overlap
Chr5:610900-611149	hypo	1	7	AT5G02700	-	protein_coding_gene	Symbols: | F-box/RNI-like superfamily protein | chr5:609381-611679 REVERSE LENGTH=456	NONE	NONE	NONE	NONE	NONE
Chr5:6159450-6159749	hypo	0	7	NONE	NONE	NONE	NONE	NONE	NONE	AT5G18540-AT5G18550	overlap	overlap
Chr5:6171150-6171349	hypo	0	8	NONE	NONE	NONE	NONE	AT5TE22365	RC/Helitron	NONE	overlap	overlap
Chr5:6205850-6206099	hypo	0	9	AT5G18633	+	transposable_element_gene		AT5TE22490	LINE/L1	NONE	NONE	NONE
Chr5:6323950-6324199	hypo	0	10	NONE	NONE	NONE	NONE	AT5TE22900	SINE	NONE	NONE	NONE
Chr5:6350650-6350949	hypo	1	11	AT5G19015	-	transposable_element_gene		AT5TE22990	DNA/En-Spm	NONE	overlap	overlap
Chr5:6789250-6789449	hypo	0	11	NONE	NONE	NONE	NONE	NONE	NONE	AT5G20090-AT5G20100	overlap	overlap
Chr5:6869450-6869749	hypo	2	9	NONE	NONE	NONE	NONE	NONE	NONE	AT5G20320-AT5G20330	overlap	overlap
Chr5:6913700-6913999	hypo	0	7	NONE	NONE	NONE	NONE	AT5TE25080|AT5TE25085	DNA/MuDR;DNA/MuDR	NONE	overlap	overlap
Chr5:699250-699449	hypo	2	12	NONE	NONE	NONE	NONE	NONE	NONE	AT5G02980-AT5G02990	NONE	overlap
Chr5:6994850-6995199	hypo	1	15	NONE	NONE	NONE	NONE	AT5TE25350|AT5TE25355	RC/Helitron;RC/Helitron	NONE	overlap	overlap
Chr5:7031300-7031599	hypo	1	10	NONE	NONE	NONE	NONE	AT5TE25460	DNA/MuDR	NONE	NONE	NONE
Chr5:7031900-7032149	hypo	0	12	NONE	NONE	NONE	NONE	AT5TE25460	DNA/MuDR	NONE	NONE	NONE
Chr5:7039050-7039299	hypo	0	7	NONE	NONE	NONE	NONE	NONE	NONE	AT5G20780-AT5G20790	overlap	overlap
Chr5:7041450-7041849	hypo	3	16	AT5G20800	+	transposable_element_gene		AT5TE25480	LINE/L1	NONE	overlap	overlap
Chr5:7057050-7057299	hypo	1	22	NONE	NONE	NONE	NONE	AT5TE25535	RC/Helitron	NONE	overlap	overlap
Chr5:7097450-7097749	hypo	0	11	NONE	NONE	NONE	NONE	AT5TE25660	DNA	NONE	overlap	overlap
Chr5:7236250-7236449	hypo	0	10	AT5G21535	-	transposable_element_gene		AT5TE26165	RC/Helitron	NONE	overlap	overlap
Chr5:7328100-7328299	hypo	0	8	NONE	NONE	NONE	NONE	AT5TE26485|AT5TE26490	RC/Helitron;RC/Helitron	NONE	overlap	overlap
Chr5:7378200-7378399	hypo	0	8	NONE	NONE	NONE	NONE	NONE	NONE	AT5G22290-AT5G22300	overlap	overlap
Chr5:7462350-7462649	hypo	0	9	NONE	NONE	NONE	NONE	NONE	NONE	AT5G22490-AT5G22500	NONE	NONE
Chr5:7554150-7554349	hypo	1	8	NONE	NONE	NONE	NONE	NONE	NONE	AT5G22730-AT5G22740	overlap	overlap
Chr5:7644250-7644449	hypo	0	7	NONE	NONE	NONE	NONE	AT5TE27625	RC/Helitron	NONE	overlap	overlap
Chr5:7711800-7712199	hypo	0	16	NONE	NONE	NONE	NONE	AT5TE27905	RC/Helitron	NONE	overlap	overlap
Chr5:8148050-8148299	hypo	2	10	NONE	NONE	NONE	NONE	AT5TE29485|AT5TE29490	DNA/MuDR;DNA/MuDR	NONE	overlap	overlap
Chr5:8179150-8179499	hypo	1	14	NONE	NONE	NONE	NONE	AT5TE29590|AT5TE29595	DNA/Harbinger;RC/Helitron	NONE	overlap	overlap
Chr5:8215750-8216049	hypo	0	13	NONE	NONE	NONE	NONE	AT5TE29690	DNA/Harbinger	NONE	overlap	overlap
Chr5:8223800-8224099	hypo	0	15	NONE	NONE	NONE	NONE	AT5TE29725	RC/Helitron	NONE	overlap	overlap
Chr5:8272750-8273049	hypo	0	11	NONE	NONE	NONE	NONE	AT5TE29890	RathE1_cons	NONE	overlap	overlap
Chr5:8293050-8293299	hypo	0	10	NONE	NONE	NONE	NONE	AT5TE29985	RC/Helitron	NONE	overlap	overlap
Chr5:8313200-8313749	hypo	3	23	NONE	NONE	NONE	NONE	AT5TE30050	DNA/MuDR	NONE	overlap	overlap
Chr5:8353950-8354199	hypo	0	9	NONE	NONE	NONE	NONE	AT5TE30195	RC/Helitron	NONE	overlap	overlap
Chr5:8510950-8511199	hypo	1	15	NONE	NONE	NONE	NONE	AT5TE30795	RathE3_cons	NONE	overlap	overlap
Chr5:8683900-8684199	hypo	4	21	NONE	NONE	NONE	NONE	AT5TE31400|AT5TE31405	RC/Helitron;DNA/HAT	NONE	overlap	overlap
Chr5:8684700-8684899	hypo	0	9	NONE	NONE	NONE	NONE	AT5TE31405|AT5TE31410	DNA/HAT;DNA/MuDR	NONE	overlap	overlap
Chr5:8690700-8690999	hypo	0	13	NONE	NONE	NONE	NONE	AT5TE31430|AT5TE31435	LTR/Copia;LTR/Copia	NONE	NONE	NONE
Chr5:8701600-8701949	hypo	0	21	NONE	NONE	NONE	NONE	AT5TE31470	RathE3_cons	NONE	NONE	NONE
Chr5:8719100-8719299	hypo	0	8	AT5G25205	-	transposable_element_gene		AT5TE31545	LINE/L1	NONE	NONE	NONE
Chr5:8766300-8766499	hypo	0	7	NONE	NONE	NONE	NONE	AT5TE31735	RC/Helitron	NONE	overlap	NONE
Chr5:8766650-8766849	hypo	0	8	NONE	NONE	NONE	NONE	AT5TE31735	RC/Helitron	NONE	overlap	overlap
[truncated: 3,409 more rows]

## Sheet: nrpd1-3
List of DMRs in nrpd1-3 in CHH context identified by whole genome bisulfite sequencing.
Position	type	hyper_DMP	hypo_DMP	overlap-gene	Strand	Gene_type	GeneAnnot	overlap-TE	TEFamily	Intergenic
Chr1:17650-18799	hypo	1	59	NONE	NONE	NONE	NONE	AT1TE00025|AT1TE00030	RC/Helitron;DNA/HAT	NONE
Chr1:42200-42499	hypo	0	8	NONE	NONE	NONE	NONE	NONE	NONE	AT1G01070-AT1G01073
Chr1:44500-44949	hypo	0	38	AT1G01073	+	protein_coding_gene	Symbols: | unknown protein; FUNCTIONS IN: molecular_function unknown; INVOLVED IN: biological_process unknown; LOCATED IN: endomembrane system; Has 0 Blast hits to 0 proteins in 0 species (source: NCBI BLink). | chr1:44677-44787 FORWARD LENGTH=36	NONE	NONE	NONE
Chr1:55550-56049	hypo	0	73	NONE	NONE	NONE	NONE	AT1TE00150	DNA/HAT	NONE
Chr1:56250-56749	hypo	0	54	AT1G01115	+	protein_coding_gene	Symbols: | unknown protein; FUNCTIONS IN: molecular_function unknown; INVOLVED IN: biological_process unknown; LOCATED IN: endomembrane system; Has 0 Blast hits to 0 proteins in 0 species (source: NCBI BLink). | chr1:56624-56740 FORWARD LENGTH=38	AT1TE00150	DNA/HAT	NONE
Chr1:76700-76999	hypo	0	9	AT1G01180	+	protein_coding_gene	Symbols: | S-adenosyl-L-methionine-dependent methyltransferases superfamily protein | chr1:75633-76556 FORWARD LENGTH=307	AT1TE00220	LINE/L1	NONE
Chr1:77250-77649	hypo	0	27	NONE	NONE	NONE	NONE	AT1TE00220	LINE/L1	NONE
Chr1:166950-167349	hypo	0	20	AT1G01453	-	protein_coding_gene	Symbols: | unknown protein; FUNCTIONS IN: molecular_function unknown; INVOLVED IN: biological_process unknown; LOCATED IN: cellular_component unknown; BEST Arabidopsis thaliana protein match is: unknown protein (TAIR:AT4G01110.1); Has 30201 Blast hits to 17322 proteins in 780 species: Archae - 12; Bacteria - 1396; Metazoa - 17338; Fungi - 3422; Plants - 5037; Viruses - 0; Other Eukaryotes - 2996 …	NONE	NONE	NONE
Chr1:239250-239449	hypo	0	9	NONE	NONE	NONE	NONE	NONE	NONE	AT1G01650-AT1G01660
Chr1:257550-258849	hypo	0	107	NONE	NONE	NONE	NONE	AT1TE00835|AT1TE00840|AT1TE00845	DNA/MuDR;DNA/MuDR;DNA/MuDR	NONE
Chr1:291750-292049	hypo	0	17	NONE	NONE	NONE	NONE	NONE	NONE	AT1G01790-AT1G01800
Chr1:372250-372699	hypo	0	19	NONE	NONE	NONE	NONE	NONE	NONE	AT1G02074-AT1G02080
Chr1:431150-431599	hypo	0	63	NONE	NONE	NONE	NONE	AT1TE01390|AT1TE01395	DNA/HAT;DNA/Harbinger	NONE
Chr1:431750-432049	hypo	0	20	NONE	NONE	NONE	NONE	AT1TE01395|AT1TE01400	DNA/Harbinger;DNA/HAT	NONE
Chr1:432350-432699	hypo	0	19	NONE	NONE	NONE	NONE	NONE	NONE	AT1G02220-AT1G02228
Chr1:433600-433999	hypo	0	26	AT1G02228	-	transposable_element_gene		AT1TE01405	LINE/L1	NONE
Chr1:441150-441399	hypo	0	7	AT1G02260	-	protein_coding_gene	Symbols: | Divalent ion symporter | chr1:440757-442459 REVERSE LENGTH=502	NONE	NONE	NONE
Chr1:499800-500999	hypo	0	81	NONE	NONE	NONE	NONE	AT1TE01615	RC/Helitron	NONE
Chr1:512550-513299	hypo	0	68	AT1G02470	-	protein_coding_gene	Symbols: | Polyketide cyclase/dehydrase and lipid transport superfamily protein | chr1:511916-513573 REVERSE LENGTH=220	AT1TE01660|AT1TE01665	DNA/MuDR;DNA/MuDR	NONE
Chr1:540300-541149	hypo	0	52	NONE	NONE	NONE	NONE	AT1TE01745|AT1TE01750|AT1TE01755	RC/Helitron;RC/Helitron;RC/Helitron	NONE
Chr1:587550-588099	hypo	0	27	NONE	NONE	NONE	NONE	AT1TE01910|AT1TE01915	RC/Helitron;RC/Helitron	NONE
Chr1:634050-634449	hypo	0	29	NONE	NONE	NONE	NONE	AT1TE02060	DNA	NONE
Chr1:696300-696699	hypo	1	17	AT1G03010	+	protein_coding_gene	Symbols: | Phototropic-responsive NPH3 family protein | chr1:693480-696188 FORWARD LENGTH=634	AT1TE02260|AT1TE02265	RC/Helitron;RC/Helitron	NONE
Chr1:697150-697649	hypo	0	24	NONE	NONE	NONE	NONE	AT1TE02265|AT1TE02270	RC/Helitron;RC/Helitron	NONE
Chr1:758500-758899	hypo	0	20	AT1G03150	+	protein_coding_gene	Symbols: | Acyl-CoA N-acyltransferases (NAT) superfamily protein | chr1:756461-758441 FORWARD LENGTH=174	AT1TE02460|AT1TE02465	RC/Helitron;RC/Helitron	NONE
Chr1:780950-781299	hypo	0	14	AT1G03200	+	protein_coding_gene	Symbols: | unknown protein; BEST Arabidopsis thaliana protein match is: unknown protein (TAIR:AT1G03240.1); Has 2 Blast hits to 2 proteins in 1 species: Archae - 0; Bacteria - 0; Metazoa - 0; Fungi - 0; Plants - 2; Viruses - 0; Other Eukaryotes - 0 (source: NCBI BLink). | chr1:780755-781124 FORWARD LENGTH=41	AT1TE02540	RC/Helitron	NONE
Chr1:792400-792599	hypo	0	9	AT1G03240	-	protein_coding_gene	Symbols: | unknown protein; BEST Arabidopsis thaliana protein match is: unknown protein (TAIR:AT1G03200.1); Has 2 Blast hits to 2 proteins in 1 species: Archae - 0; Bacteria - 0; Metazoa - 0; Fungi - 0; Plants - 2; Viruses - 0; Other Eukaryotes - 0 (source: NCBI BLink). | chr1:792418-792838 REVERSE LENGTH=42	NONE	NONE	NONE
Chr1:822100-822499	hypo	0	25	NONE	NONE	NONE	NONE	AT1TE02690	RC/Helitron	NONE
Chr1:889300-889649	hypo	0	12	NONE	NONE	NONE	NONE	NONE	NONE	AT1G03550-AT1G03560
Chr1:944250-944549	hypo	0	16	NONE	NONE	NONE	NONE	NONE	NONE	AT1G03760-AT1G03770
Chr1:958400-958749	hypo	0	10	NONE	NONE	NONE	NONE	NONE	NONE	AT1G03800-AT1G03810
Chr1:1095900-1096249	hypo	0	10	AT1G04160	+	protein_coding_gene	Symbols: XIB, ATXIB, XI-8, XI-B | myosin XI B | chr1:1086495-1096146 FORWARD LENGTH=1500	NONE	NONE	NONE
Chr1:1118850-1119049	hypo	0	8	AT1G04210	+	protein_coding_gene	Symbols: | Leucine-rich repeat protein kinase family protein | chr1:1114696-1119383 FORWARD LENGTH=1112	NONE	NONE	NONE
Chr1:1160100-1160449	hypo	0	16	NONE	NONE	NONE	NONE	AT1TE03785	RC/Helitron	NONE
Chr1:1161050-1161349	hypo	0	11	AT1G04330	-	protein_coding_gene	Symbols: | unknown protein; FUNCTIONS IN: molecular_function unknown; INVOLVED IN: biological_process unknown; LOCATED IN: chloroplast; BEST Arabidopsis thaliana protein match is: unknown protein (TAIR:AT3G23170.1); Has 74 Blast hits to 74 proteins in 6 species: Archae - 0; Bacteria - 0; Metazoa - 0; Fungi - 0; Plants - 74; Viruses - 0; Other Eukaryotes - 0 (source: NCBI BLink). | chr1:1161584-11…	AT1TE03785|AT1TE03790	RC/Helitron;RC/Helitron	NONE
Chr1:1194150-1195299	hypo	1	91	AT1G04425	+	other_RNA	other_RNA	AT1TE03900	RC/Helitron	NONE
Chr1:1276400-1276749	hypo	0	17	NONE	NONE	NONE	NONE	AT1TE04165|AT1TE04170	RC/Helitron;RC/Helitron	NONE
Chr1:1356200-1356549	hypo	0	7	AT1G04820	-	protein_coding_gene	Symbols: TUA4, TOR2 | tubulin alpha-4 chain | chr1:1356421-1358266 REVERSE LENGTH=450	NONE	NONE	NONE
Chr1:1430200-1430599	hypo	0	32	NONE	NONE	NONE	NONE	AT1TE04660|AT1TE04665	DNA/HAT;DNA/Harbinger	NONE
Chr1:1430750-1431199	hypo	0	77	AT1G05010	-	protein_coding_gene	Symbols: EFE, ACO4, EAT1 | ethylene-forming enzyme | chr1:1431419-1432695 REVERSE LENGTH=323	AT1TE04665|AT1TE04670|AT1TE04675	DNA/Harbinger;DNA/Harbinger;DNA/HAT	NONE
Chr1:1441300-1441999	hypo	0	89	AT1G05030	-	protein_coding_gene	Symbols: | Major facilitator superfamily protein | chr1:1438324-1441385 REVERSE LENGTH=524	AT1TE04700|AT1TE04705|AT1TE04710	DNA/MuDR;DNA/MuDR;DNA/MuDR	NONE
Chr1:1442700-1442949	hypo	0	18	NONE	NONE	NONE	NONE	AT1TE04710	DNA/MuDR	NONE
Chr1:1444300-1444699	hypo	0	38	NONE	NONE	NONE	NONE	AT1TE04725	DNA/MuDR	NONE
Chr1:1445000-1446149	hypo	0	106	NONE	NONE	NONE	NONE	NONE	NONE	AT1G05030-AT1G05040
Chr1:1476300-1476899	hypo	0	40	NONE	NONE	NONE	NONE	AT1TE04830	DNA/Mariner	NONE
Chr1:1544300-1544599	hypo	0	7	NONE	NONE	NONE	NONE	NONE	NONE	AT1G05291-AT1G05300
Chr1:1598150-1598399	hypo	0	15	NONE	NONE	NONE	NONE	NONE	NONE	AT1G05440-AT1G05450
Chr1:1613100-1613449	hypo	0	22	NONE	NONE	NONE	NONE	AT1TE05280	DNA/MuDR	NONE
Chr1:1614450-1614849	hypo	1	31	NONE	NONE	NONE	NONE	AT1TE05280	DNA/MuDR	NONE
Chr1:1617550-1617899	hypo	0	16	NONE	NONE	NONE	NONE	NONE	NONE	AT1G05470-AT1G05490
Chr1:1705250-1705649	hypo	0	20	NONE	NONE	NONE	NONE	AT1TE05580|AT1TE05585	RC/Helitron;RC/Helitron	NONE
Chr1:1875750-1875949	hypo	0	7	AT1G06148	-	protein_coding_gene	Symbols: | Unknown gene | chr1:1876836-1877150 REVERSE LENGTH=75	NONE	NONE	NONE
Chr1:1881750-1882399	hypo	0	86	NONE	NONE	NONE	NONE	NONE	NONE	AT1G06150-AT1G06160
Chr1:1975150-1976349	hypo	0	92	NONE	NONE	NONE	NONE	AT1TE06465|AT1TE06470|AT1TE06475|AT1TE06480	RC/Helitron;DNA/HAT;RC/Helitron;RC/Helitron	NONE
Chr1:2233700-2234349	hypo	0	36	NONE	NONE	NONE	NONE	AT1TE07290	DNA/HAT	NONE
Chr1:2234950-2235299	hypo	0	8	NONE	NONE	NONE	NONE	AT1TE07300|AT1TE07305	RC/Helitron;RC/Helitron	NONE
Chr1:2254850-2255199	hypo	0	11	AT1G07340	+	protein_coding_gene	Symbols: ATSTP2, STP2 | sugar transporter 2 | chr1:2254873-2256712 FORWARD LENGTH=498	NONE	NONE	NONE
Chr1:2335150-2335349	hypo	0	8	NONE	NONE	NONE	NONE	AT1TE07620|AT1TE07625	RC/Helitron;DNA/Tc1	NONE
Chr1:2340100-2340499	hypo	0	18	NONE	NONE	NONE	NONE	NONE	NONE	AT1G07600-AT1G07610
Chr1:2472850-2473449	hypo	0	59	AT1G07980	-	protein_coding_gene	Symbols: NF-YC10 | nuclear factor Y, subunit C10 | chr1:2473523-2474910 REVERSE LENGTH=206	AT1TE08050|AT1TE08055|AT1TE08060	RC/Helitron;RC/Helitron;DNA/MuDR	NONE
Chr1:2531300-2531749	hypo	0	53	AT1G08105	-	transposable_element_gene		AT1TE08240	DNA/HAT	NONE
Chr1:2588050-2588549	hypo	0	44	AT1G08240	+	tRNA	tRNA	AT1TE08420|AT1TE08425|AT1TE08430	RC/Helitron;RC/Helitron;RC/Helitron	NONE
Chr1:2657500-2658049	hypo	0	70	NONE	NONE	NONE	NONE	AT1TE08660	LTR/Gypsy	NONE
Chr1:2720650-2720849	hypo	0	7	AT1G08590|AT1G08592	+|-	protein_coding_gene|other_RNA	Symbols: | Leucine-rich receptor-like protein kinase family protein | chr1:2718859-2721948 FORWARD LENGTH=1029;other_RNA	NONE	NONE	NONE
Chr1:2786950-2787299	hypo	0	13	AT1G08730	+	protein_coding_gene	Symbols: XIC, ATXIC | Myosin family protein with Dil domain | chr1:2779963-2788325 FORWARD LENGTH=1538	NONE	NONE	NONE
Chr1:2788300-2788649	hypo	0	13	AT1G08730	+	protein_coding_gene	Symbols: XIC, ATXIC | Myosin family protein with Dil domain | chr1:2779963-2788325 FORWARD LENGTH=1538	AT1TE09080	DNA/MuDR	NONE
Chr1:2800450-2800799	hypo	0	10	NONE	NONE	NONE	NONE	AT1TE09080	DNA/MuDR	NONE
Chr1:2986300-2986649	hypo	0	8	NONE	NONE	NONE	NONE	AT1TE09695|AT1TE09700	RC/Helitron;RC/Helitron	NONE
Chr1:2986850-2987199	hypo	0	17	AT1G09245	-	protein_coding_gene	Symbols: | Plant self-incompatibility protein S1 family | chr1:2986948-2987367 REVERSE LENGTH=139	AT1TE09700|AT1TE09705	RC/Helitron;DNA/MuDR	NONE
Chr1:3023400-3024299	hypo	0	73	NONE	NONE	NONE	NONE	AT1TE09820	RC/Helitron	NONE
Chr1:3073050-3074049	hypo	0	85	NONE	NONE	NONE	NONE	AT1TE09970|AT1TE09975	RC/Helitron;DNA/HAT	NONE
Chr1:3101600-3101949	hypo	0	8	AT1G09575	-	protein_coding_gene	Symbols: | Protein of unknown function (DUF607) | chr1:3101851-3102832 REVERSE LENGTH=292	NONE	NONE	NONE
Chr1:3247100-3247449	hypo	0	11	AT1G09960	+	protein_coding_gene	Symbols: SUT4, ATSUT4, SUC4, ATSUC4 | sucrose transporter 4 | chr1:3244258-3246718 FORWARD LENGTH=510	AT1TE10550	RC/Helitron	NONE
Chr1:3250500-3250849	hypo	0	12	NONE	NONE	NONE	NONE	AT1TE10555|AT1TE10560	RC/Helitron;RC/Helitron	NONE
Chr1:3251150-3251499	hypo	0	18	NONE	NONE	NONE	NONE	AT1TE10560|AT1TE10565	RC/Helitron;RC/Helitron	NONE
Chr1:3360400-3361049	hypo	0	30	AT1G10250|AT1G10260	-|-	protein_coding_gene|transposable_element_gene	Symbols: | BEST Arabidopsis thaliana protein match is: SIN3-like 6 (TAIR:AT1G10450.1); Has 310 Blast hits to 310 proteins in 86 species: Archae - 0; Bacteria - 0; Metazoa - 174; Fungi - 23; Plants - 97; Viruses - 0; Other Eukaryotes - 16 (source: NCBI BLink). | chr1:3360137-3360462 REVERSE LENGTH=77;	AT1TE10930|AT1TE10935	LTR/Copia;LTR/Copia	NONE
Chr1:3412800-3413899	hypo	0	98	AT1G10390	-	protein_coding_gene	Symbols: | Nucleoporin autopeptidase | chr1:3407265-3412045 REVERSE LENGTH=1041	AT1TE11100|AT1TE11105|AT1TE11110	DNA;RC/Helitron;RC/Helitron	NONE
Chr1:3414550-3414749	hypo	0	8	NONE	NONE	NONE	NONE	AT1TE11110	RC/Helitron	NONE
Chr1:3427700-3428049	hypo	0	30	AT1G10419	+	pseudogene	pseudogene	AT1TE11150	RC/Helitron	NONE
Chr1:3497850-3498299	hypo	0	18	AT1G10586	-	protein_coding_gene	Symbols: | basic helix-loop-helix (bHLH) DNA-binding superfamily protein | chr1:3497131-3499396 REVERSE LENGTH=174	AT1TE11380	RC/Helitron	NONE
Chr1:3498700-3499099	hypo	0	21	AT1G10586	-	protein_coding_gene	Symbols: | basic helix-loop-helix (bHLH) DNA-binding superfamily protein | chr1:3497131-3499396 REVERSE LENGTH=174	AT1TE11380|AT1TE11385|AT1TE11390	RC/Helitron;RC/Helitron;RC/Helitron	NONE
Chr1:3551850-3552199	hypo	0	10	NONE	NONE	NONE	NONE	AT1TE11565	RC/Helitron	NONE
Chr1:3572900-3573349	hypo	0	24	AT1G10745	+	protein_coding_gene	Symbols: | Maternally expressed gene (MEG) family protein | chr1:3572710-3573066 FORWARD LENGTH=82	AT1TE11630	RC/Helitron	NONE
Chr1:3762050-3762349	hypo	0	7	NONE	NONE	NONE	NONE	AT1TE12230	RC/Helitron	NONE
Chr1:3771000-3771249	hypo	1	19	NONE	NONE	NONE	NONE	AT1TE12270|AT1TE12275	RC/Helitron;RC/Helitron	NONE
Chr1:3771600-3771949	hypo	0	9	NONE	NONE	NONE	NONE	AT1TE12275	RC/Helitron	NONE
Chr1:3780700-3781249	hypo	0	21	AT1G11270|AT1G11265	-|+	protein_coding_gene|transposable_element_gene	Symbols: | F-box and associated interaction domains-containing protein | chr1:3785715-3786653 REVERSE LENGTH=312;	AT1TE12295	LTR/Copia	NONE
Chr1:3785400-3785799	hypo	0	17	AT1G11270	-	protein_coding_gene	Symbols: | F-box and associated interaction domains-containing protein | chr1:3785715-3786653 REVERSE LENGTH=312	AT1TE12295	LTR/Copia	NONE
Chr1:3825750-3826099	hypo	0	12	NONE	NONE	NONE	NONE	AT1TE12425|AT1TE12430	DNA/MuDR;DNA/MuDR	NONE
Chr1:3826300-3826999	hypo	0	37	NONE	NONE	NONE	NONE	AT1TE12430	DNA/MuDR	NONE
Chr1:3892000-3892499	hypo	0	30	NONE	NONE	NONE	NONE	NONE	NONE	AT1G11580-AT1G11590
Chr1:3919850-3920199	hypo	0	15	NONE	NONE	NONE	NONE	NONE	NONE	AT1G11655-AT1G11660
Chr1:3925600-3925949	hypo	0	10	NONE	NONE	NONE	NONE	AT1TE12770	LTR/Copia	NONE
Chr1:3933000-3933599	hypo	0	27	NONE	NONE	NONE	NONE	NONE	NONE	AT1G11670-AT1G11680
Chr1:3979950-3980649	hypo	0	34	AT1G11785	-	protein_coding_gene	Symbols: | unknown protein; FUNCTIONS IN: molecular_function unknown; INVOLVED IN: biological_process unknown; LOCATED IN: cellular_component unknown; Has 2 Blast hits to 2 proteins in 1 species: Archae - 0; Bacteria - 0; Metazoa - 0; Fungi - 0; Plants - 2; Viruses - 0; Other Eukaryotes - 0 (source: NCBI BLink). | chr1:3980148-3980902 REVERSE LENGTH=46	NONE	NONE	NONE
Chr1:4061300-4061649	hypo	0	26	NONE	NONE	NONE	NONE	NONE	NONE	AT1G12015-AT1G12020
Chr1:4093100-4093649	hypo	0	31	NONE	NONE	NONE	NONE	AT1TE13305|AT1TE13310	DNA/Mariner;RC/Helitron	NONE
Chr1:4093950-4094649	hypo	1	79	NONE	NONE	NONE	NONE	AT1TE13310	RC/Helitron	NONE
Chr1:4110050-4111149	hypo	0	82	NONE	NONE	NONE	NONE	AT1TE13360|AT1TE13365|AT1TE13370|AT1TE13375	DNA/MuDR;DNA/MuDR;DNA/MuDR;DNA/MuDR	NONE
Chr1:4111550-4113199	hypo	0	101	NONE	NONE	NONE	NONE	AT1TE13375|AT1TE13380	DNA/MuDR;DNA/MuDR	NONE
Chr1:4209000-4209749	hypo	0	67	NONE	NONE	NONE	NONE	AT1TE13690	DNA/MuDR	NONE
Chr1:4326250-4326599	hypo	0	14	AT1G12700	-	protein_coding_gene	Symbols: | ATP binding;nucleic acid binding;helicases | chr1:4323722-4326227 REVERSE LENGTH=735	NONE	NONE	NONE
Chr1:4329750-4329999	hypo	0	16	NONE	NONE	NONE	NONE	AT1TE14085	DNA/MuDR	NONE
Chr1:4334250-4334599	hypo	0	38	NONE	NONE	NONE	NONE	AT1TE14085	DNA/MuDR	NONE
Chr1:4405850-4406349	hypo	0	49	AT1G12935	-	transposable_element_gene		AT1TE14310|AT1TE14315	LTR/Copia;LTR/Copia	NONE
Chr1:4406900-4407099	hypo	0	13	NONE	NONE	NONE	NONE	AT1TE14315	LTR/Copia	NONE
Chr1:4407400-4408049	hypo	0	31	NONE	NONE	NONE	NONE	AT1TE14315	LTR/Copia	NONE
Chr1:4408800-4409649	hypo	0	45	NONE	NONE	NONE	NONE	AT1TE14315	LTR/Copia	NONE
Chr1:4410700-4411299	hypo	2	74	NONE	NONE	NONE	NONE	AT1TE14315|AT1TE14320	LTR/Copia;LTR/Copia	NONE
Chr1:4422150-4422349	hypo	0	9	AT1G12950	+	protein_coding_gene	Symbols: RSH2 | root hair specific 2 | chr1:4419849-4422462 FORWARD LENGTH=522	NONE	NONE	NONE
Chr1:4439800-4440149	hypo	0	17	NONE	NONE	NONE	NONE	NONE	NONE	AT1G13000-AT1G13010
Chr1:4525000-4525549	hypo	0	46	AT1G13245	-	protein_coding_gene	Symbols: RTFL17, DVL4 | ROTUNDIFOLIA like 17 | chr1:4525852-4525977 REVERSE LENGTH=41	NONE	NONE	NONE
Chr1:4582850-4583599	hypo	0	40	NONE	NONE	NONE	NONE	AT1TE14865	RC/Helitron	NONE
Chr1:4658100-4658599	hypo	0	50	AT1G13605	+	protein_coding_gene	Symbols: | Encodes a defensin-like (DEFL) family protein. | chr1:4658603-4659010 FORWARD LENGTH=103	AT1TE15090	RC/Helitron	NONE
Chr1:4682300-4682599	hypo	0	12	NONE	NONE	NONE	NONE	NONE	NONE	AT1G13650-AT1G13660
Chr1:4685800-4686149	hypo	0	12	NONE	NONE	NONE	NONE	NONE	NONE	AT1G13660-AT1G13670
Chr1:4705900-4706249	hypo	0	12	NONE	NONE	NONE	NONE	NONE	NONE	AT1G13710-AT1G13720
Chr1:4770150-4770799	hypo	0	43	NONE	NONE	NONE	NONE	AT1TE15445|AT1TE15450	RC/Helitron;RC/Helitron	NONE
Chr1:4823350-4823649	hypo	0	8	AT1G14080	+	protein_coding_gene	Symbols: FUT6, ATFUT6 | fucosyltransferase 6 | chr1:4822580-4824218 FORWARD LENGTH=519	NONE	NONE	NONE
Chr1:4860200-4860549	hypo	0	40	AT1G14225	-	protein_coding_gene	Symbols: | unknown protein; Has 30201 Blast hits to 17322 proteins in 780 species: Archae - 12; Bacteria - 1396; Metazoa - 17338; Fungi - 3422; Plants - 5037; Viruses - 0; Other Eukaryotes - 2996 (source: NCBI BLink). | chr1:4860515-4860649 REVERSE LENGTH=44	NONE	NONE	NONE
Chr1:4896550-4896949	hypo	0	18	NONE	NONE	NONE	NONE	NONE	NONE	AT1G14330-AT1G14340
Chr1:4966450-4967099	hypo	2	43	AT1G14518	-	other_RNA	other_RNA	AT1TE16080	RC/Helitron	NONE
Chr1:5055850-5056349	hypo	0	67	NONE	NONE	NONE	NONE	NONE	NONE	AT1G14690-AT1G14700
Chr1:5098250-5098749	hypo	0	68	NONE	NONE	NONE	NONE	NONE	NONE	AT1G14790-AT1G14800
Chr1:5101400-5101749	hypo	0	12	AT1G14800	+	protein_coding_gene	Symbols: | Nucleic acid-binding, OB-fold-like protein | chr1:5099572-5102558 FORWARD LENGTH=384	NONE	NONE	NONE
Chr1:5101950-5102149	hypo	0	13	AT1G14800	+	protein_coding_gene	Symbols: | Nucleic acid-binding, OB-fold-like protein | chr1:5099572-5102558 FORWARD LENGTH=384	NONE	NONE	NONE
Chr1:5171750-5171949	hypo	0	12	NONE	NONE	NONE	NONE	NONE	NONE	AT1G15010-AT1G15015
Chr1:5198600-5198899	hypo	0	9	NONE	NONE	NONE	NONE	AT1TE16810	RC/Helitron	NONE
Chr1:5285050-5285549	hypo	0	45	NONE	NONE	NONE	NONE	NONE	NONE	AT1G15360-AT1G15370
Chr1:5308900-5309299	hypo	0	16	AT1G15440	-	protein_coding_gene	Symbols: PWP2, ATPWP2 | periodic tryptophan protein 2 | chr1:5306159-5309460 REVERSE LENGTH=900	NONE	NONE	NONE
Chr1:5335850-5336149	hypo	0	7	AT1G15520	-	protein_coding_gene	Symbols: PDR12, ATPDR12, ABCG40, ATABCG40 | pleiotropic drug resistance 12 | chr1:5331993-5338175 REVERSE LENGTH=1423	NONE	NONE	NONE
Chr1:5376300-5376649	hypo	0	11	NONE	NONE	NONE	NONE	AT1TE17365	DNA/MuDR	NONE
Chr1:5378150-5378449	hypo	0	8	NONE	NONE	NONE	NONE	AT1TE17370	DNA/HAT	NONE
Chr1:5389700-5389899	hypo	0	7	NONE	NONE	NONE	NONE	NONE	NONE	AT1G15660-AT1G15670
Chr1:5391250-5391799	hypo	0	63	AT1G15670	+	protein_coding_gene	Symbols: | Galactose oxidase/kelch repeat superfamily protein | chr1:5390119-5391198 FORWARD LENGTH=359	AT1TE17410|AT1TE17415	RC/Helitron;DNA/MuDR	NONE
Chr1:5392450-5392849	hypo	0	41	NONE	NONE	NONE	NONE	AT1TE17415	DNA/MuDR	NONE
Chr1:5394800-5395149	hypo	0	12	NONE	NONE	NONE	NONE	NONE	NONE	AT1G15680-AT1G15690
Chr1:5531200-5532049	hypo	0	64	AT1G16140	+	pseudogene	pseudogene	AT1TE17870|AT1TE17875	RC/Helitron;RC/Helitron	NONE
Chr1:5597850-5598149	hypo	0	10	AT1G16370	+	protein_coding_gene	Symbols: ATOCT6, OCT6 | organic cation/carnitine transporter 6 | chr1:5596762-5598327 FORWARD LENGTH=521	NONE	NONE	NONE
Chr1:5659000-5659399	hypo	0	23	NONE	NONE	NONE	NONE	AT1TE18295|AT1TE18300	RC/Helitron;RC/Helitron	NONE
Chr1:5681550-5681999	hypo	0	33	NONE	NONE	NONE	NONE	AT1TE18375|AT1TE18380|AT1TE18385	DNA/HAT;DNA/HAT;DNA/HAT	NONE
Chr1:5701600-5701949	hypo	0	31	NONE	NONE	NONE	NONE	NONE	NONE	AT1G16670-AT1G16680
Chr1:5798600-5799649	hypo	0	76	NONE	NONE	NONE	NONE	NONE	NONE	AT1G16950-AT1G16960
Chr1:5862850-5863649	hypo	0	67	AT1G17147	-	protein_coding_gene	Symbols: | VQ motif-containing protein | chr1:5863654-5863950 REVERSE LENGTH=98	AT1TE18950|AT1TE18955|AT1TE18960	DNA/MuDR;RC/Helitron;RC/Helitron	NONE
Chr1:5899050-5899949	hypo	0	83	NONE	NONE	NONE	NONE	AT1TE19085|AT1TE19090|AT1TE19095	DNA;RC/Helitron;DNA	NONE
Chr1:5911600-5911949	hypo	0	44	AT1G17270	-	protein_coding_gene	Symbols: | O-fucosyltransferase family protein | chr1:5909443-5911624 REVERSE LENGTH=564	AT1TE19130	DNA/MuDR	NONE
Chr1:5924800-5924999	hypo	0	7	AT1G17290	+	protein_coding_gene	Symbols: AlaAT1 | alanine aminotransferas | chr1:5922771-5926093 FORWARD LENGTH=543	NONE	NONE	NONE
Chr1:5965300-5965699	hypo	0	22	NONE	NONE	NONE	NONE	AT1TE19285	DNA/HAT	NONE
Chr1:5966700-5967049	hypo	0	11	NONE	NONE	NONE	NONE	AT1TE19285|AT1TE19290	DNA/HAT;RC/Helitron	NONE
Chr1:5974800-5975249	hypo	3	61	NONE	NONE	NONE	NONE	NONE	NONE	AT1G17410-AT1G17420
Chr1:6074800-6075499	hypo	0	35	NONE	NONE	NONE	NONE	AT1TE19635	RC/Helitron	NONE
Chr1:6102300-6102999	hypo	0	26	AT1G17745	+	protein_coding_gene	Symbols: PGDH | D-3-phosphoglycerate dehydrogenase | chr1:6101157-6104979 FORWARD LENGTH=624	AT1TE19730	RC/Helitron	NONE
Chr1:6141250-6141649	hypo	0	17	NONE	NONE	NONE	NONE	AT1TE19860	RC/Helitron	NONE
Chr1:6156350-6157099	hypo	0	48	NONE	NONE	NONE	NONE	AT1TE19910	DNA/MuDR	NONE
Chr1:6158050-6158999	hypo	0	96	AT1G17900	-	transposable_element_gene		AT1TE19910	DNA/MuDR	NONE
Chr1:6173250-6173599	hypo	0	17	NONE	NONE	NONE	NONE	NONE	NONE	AT1G17940-AT1G17950
Chr1:6211950-6212199	hypo	0	12	AT1G18060	-	protein_coding_gene	Symbols: | unknown protein; INVOLVED IN: biological_process unknown; LOCATED IN: chloroplast; EXPRESSED IN: 22 plant structures; EXPRESSED DURING: 13 growth stages; Has 74 Blast hits to 74 proteins in 29 species: Archae - 0; Bacteria - 19; Metazoa - 0; Fungi - 0; Plants - 49; Viruses - 0; Other Eukaryotes - 6 (source: NCBI BLink). | chr1:6212065-6213314 REVERSE LENGTH=226	AT1TE20090	DNA/MuDR	NONE
Chr1:6218900-6219299	hypo	0	27	NONE	NONE	NONE	NONE	AT1TE20110|AT1TE20115	RC/Helitron;DNA/MuDR	NONE
Chr1:6233800-6234149	hypo	0	10	AT1G18120	+	pseudogene	pseudogene	AT1TE20175|AT1TE20180	RC/Helitron;RC/Helitron	NONE
Chr1:6234850-6235249	hypo	0	21	NONE	NONE	NONE	NONE	AT1TE20180	RC/Helitron	NONE
Chr1:6236400-6236749	hypo	0	13	AT1G18130	+	protein_coding_gene	Symbols: | Class II aaRS and biotin synthetases superfamily protein | chr1:6235895-6238799 FORWARD LENGTH=165	AT1TE20195	DNA/MuDR	NONE
Chr1:6237600-6237799	hypo	0	7	AT1G18130	+	protein_coding_gene	Symbols: | Class II aaRS and biotin synthetases superfamily protein | chr1:6235895-6238799 FORWARD LENGTH=165	AT1TE20195|AT1TE20200	DNA/MuDR;RC/Helitron	NONE
Chr1:6263200-6263499	hypo	0	16	NONE	NONE	NONE	NONE	NONE	NONE	AT1G18191-AT1G18200
Chr1:6273400-6273849	hypo	0	39	NONE	NONE	NONE	NONE	AT1TE20315|AT1TE20320	DNA/HAT;DNA/HAT	NONE
Chr1:6302800-6303149	hypo	0	12	AT1G18310	-	protein_coding_gene	Symbols: | glycosyl hydrolase family 81 protein | chr1:6301200-6303956 REVERSE LENGTH=649	AT1TE20410	LTR/Copia	NONE
Chr1:6321250-6321449	hypo	0	10	AT1G18370	-	protein_coding_gene	Symbols: HIK, ATNACK1, NACK1 | ATP binding microtubule motor family protein | chr1:6319732-6323820 REVERSE LENGTH=974	NONE	NONE	NONE
Chr1:6382200-6382499	hypo	1	8	AT1G18550	-	protein_coding_gene	Symbols: | ATP binding microtubule motor family protein | chr1:6381656-6384340 REVERSE LENGTH=725	NONE	NONE	NONE
Chr1:6403450-6405549	hypo	0	110	NONE	NONE	NONE	NONE	AT1TE20745|AT1TE20750|AT1TE20755|AT1TE20760	RC/Helitron;RC/Helitron;RC/Helitron;RC/Helitron	NONE
Chr1:6426200-6426499	hypo	0	37	NONE	NONE	NONE	NONE	NONE	NONE	AT1G18660-AT1G18670
Chr1:6454550-6455049	hypo	0	48	NONE	NONE	NONE	NONE	AT1TE20920|AT1TE20925	RC/Helitron;DNA/HAT	NONE
Chr1:6455750-6456149	hypo	0	26	NONE	NONE	NONE	NONE	AT1TE20925|AT1TE20930	DNA/HAT;RC/Helitron	NONE
Chr1:6470250-6470449	hypo	0	7	NONE	NONE	NONE	NONE	AT1TE20980	RathE1_cons	NONE
Chr1:6470850-6471099	hypo	0	13	NONE	NONE	NONE	NONE	NONE	NONE	AT1G18750-AT1G18760
Chr1:6473100-6473449	hypo	0	22	AT1G18770	-	protein_coding_gene	Symbols: | RING/U-box superfamily protein | chr1:6473370-6474048 REVERSE LENGTH=106	NONE	NONE	NONE
Chr1:6514300-6514699	hypo	0	15	NONE	NONE	NONE	NONE	AT1TE21120|AT1TE21125|AT1TE21130	RC/Helitron;RC/Helitron;RC/Helitron	NONE
Chr1:6538250-6539199	hypo	0	83	NONE	NONE	NONE	NONE	AT1TE21210	LTR/Copia	NONE
Chr1:6539900-6540299	hypo	0	14	NONE	NONE	NONE	NONE	AT1TE21210	LTR/Copia	NONE
Chr1:6540650-6540899	hypo	0	10	NONE	NONE	NONE	NONE	AT1TE21210	LTR/Copia	NONE
Chr1:6541400-6542149	hypo	0	51	NONE	NONE	NONE	NONE	AT1TE21210	LTR/Copia	NONE
Chr1:6542550-6542849	hypo	0	11	NONE	NONE	NONE	NONE	AT1TE21210	LTR/Copia	NONE
Chr1:6543250-6543699	hypo	0	19	NONE	NONE	NONE	NONE	AT1TE21210	LTR/Copia	NONE
Chr1:6574450-6574899	hypo	0	20	NONE	NONE	NONE	NONE	AT1TE21310	DNA/MuDR	NONE
Chr1:6575200-6575549	hypo	0	14	NONE	NONE	NONE	NONE	NONE	NONE	AT1G19030-AT1G19040
Chr1:6593100-6593549	hypo	0	24	NONE	NONE	NONE	NONE	AT1TE21370	RC/Helitron	NONE
Chr1:6593850-6594249	hypo	0	27	NONE	NONE	NONE	NONE	AT1TE21370	RC/Helitron	NONE
Chr1:6640650-6641199	hypo	0	42	NONE	NONE	NONE	NONE	AT1TE21515	RC/Helitron	NONE
Chr1:6660150-6660399	hypo	0	12	NONE	NONE	NONE	NONE	NONE	NONE	AT1G19260-AT1G19270
Chr1:6704050-6704499	hypo	1	37	NONE	NONE	NONE	NONE	AT1TE21710	LTR/Copia	NONE
Chr1:6707050-6707599	hypo	0	17	NONE	NONE	NONE	NONE	AT1TE21710	LTR/Copia	NONE
Chr1:6707800-6707999	hypo	0	9	NONE	NONE	NONE	NONE	AT1TE21710	LTR/Copia	NONE
Chr1:6709050-6709449	hypo	0	33	AT1G19392	+	transposable_element_gene		AT1TE21710	LTR/Copia	NONE
Chr1:6715100-6715699	hypo	0	61	AT1G19410	-	protein_coding_gene	Symbols: | FBD / Leucine Rich Repeat domains containing protein | chr1:6714492-6716439 REVERSE LENGTH=435	AT1TE21725	DNA	NONE
Chr1:6717800-6718249	hypo	0	29	NONE	NONE	NONE	NONE	NONE	NONE	AT1G19410-AT1G19415
Chr1:6720650-6721099	hypo	0	37	AT1G19415	+	transposable_element_gene		AT1TE21735	LTR/Copia	NONE
Chr1:6722800-6723149	hypo	0	35	AT1G19420	+	pseudogene	pseudogene	NONE	NONE	NONE
Chr1:6729150-6729499	hypo	0	9	AT1G19440	+	protein_coding_gene	Symbols: KCS4 | 3-ketoacyl-CoA synthase 4 | chr1:6729119-6730669 FORWARD LENGTH=516	NONE	NONE	NONE
Chr1:6736550-6737249	hypo	0	41	NONE	NONE	NONE	NONE	AT1TE21790	RC/Helitron	NONE
Chr1:6742850-6743299	hypo	0	24	NONE	NONE	NONE	NONE	AT1TE21805	DNA/HAT	NONE
Chr1:6743900-6744299	hypo	0	24	NONE	NONE	NONE	NONE	AT1TE21805	DNA/HAT	NONE
Chr1:6759450-6759749	hypo	0	9	NONE	NONE	NONE	NONE	AT1TE21840|AT1TE21845	DNA/Pogo;DNA/Pogo	NONE
Chr1:6905950-6906649	hypo	1	50	AT1G19890	+	protein_coding_gene	Symbols: ATMGH3, MGH3 | male-gamete-specific histone H3 | chr1:6905034-6905792 FORWARD LENGTH=137	NONE	NONE	NONE
Chr1:7008150-7008499	hypo	0	15	AT1G20225	-	protein_coding_gene	Symbols: | Thioredoxin superfamily protein | chr1:7007966-7009318 REVERSE LENGTH=233	NONE	NONE	NONE
Chr1:7024400-7024649	hypo	0	13	NONE	NONE	NONE	NONE	AT1TE22695|AT1TE22700|AT1TE22705	DNA/MuDR;DNA/MuDR;DNA/MuDR	NONE
Chr1:7035700-7036249	hypo	0	22	NONE	NONE	NONE	NONE	AT1TE22750	RC/Helitron	NONE
Chr1:7077700-7078149	hypo	0	37	NONE	NONE	NONE	NONE	NONE	NONE	AT1G20405-AT1G20410
Chr1:7132650-7133049	hypo	0	19	NONE	NONE	NONE	NONE	AT1TE23065|AT1TE23070	RC/Helitron;DNA	NONE
Chr1:7138650-7138849	hypo	0	7	NONE	NONE	NONE	NONE	AT1TE23080	RC/Helitron	NONE
Chr1:7227850-7228149	hypo	0	10	NONE	NONE	NONE	NONE	AT1TE23355	RC/Helitron	NONE
Chr1:7241050-7241299	hypo	0	11	NONE	NONE	NONE	NONE	AT1TE23390	DNA	NONE
Chr1:7251800-7252149	hypo	0	11	NONE	NONE	NONE	NONE	NONE	NONE	AT1G20840-AT1G20850
Chr1:7254800-7255249	hypo	0	43	AT1G20860	-	protein_coding_gene	Symbols: PHT1;8 | phosphate transporter 1;8 | chr1:7254007-7258677 REVERSE LENGTH=534	AT1TE23420	DNA/MuDR	NONE
Chr1:7257050-7257399	hypo	0	42	AT1G20860	-	protein_coding_gene	Symbols: PHT1;8 | phosphate transporter 1;8 | chr1:7254007-7258677 REVERSE LENGTH=534	AT1TE23420	DNA/MuDR	NONE
Chr1:7281650-7282399	hypo	0	45	NONE	NONE	NONE	NONE	AT1TE23505	RC/Helitron	NONE
Chr1:7344250-7344749	hypo	0	48	NONE	NONE	NONE	NONE	NONE	NONE	AT1G21000-AT1G21010
Chr1:7352750-7353149	hypo	0	20	NONE	NONE	NONE	NONE	AT1TE23740	DNA/MuDR	NONE
Chr1:7364950-7365349	hypo	0	20	NONE	NONE	NONE	NONE	AT1TE23740	DNA/MuDR	NONE
Chr1:7365700-7366099	hypo	0	24	NONE	NONE	NONE	NONE	NONE	NONE	AT1G21040-AT1G21050
Chr1:7392150-7392749	hypo	0	66	NONE	NONE	NONE	NONE	AT1TE23830	DNA/MuDR	NONE
Chr1:7393050-7393499	hypo	0	31	NONE	NONE	NONE	NONE	AT1TE23835	DNA/MuDR	NONE
Chr1:7394550-7394849	hypo	0	11	NONE	NONE	NONE	NONE	AT1TE23840	SINE	NONE
Chr1:7541150-7541449	hypo	0	14	NONE	NONE	NONE	NONE	NONE	NONE	AT1G21525-AT1G21528
Chr1:7604800-7605149	hypo	0	28	NONE	NONE	NONE	NONE	NONE	NONE	AT1G21651-AT1G21660
Chr1:7614750-7615049	hypo	0	8	AT1G21680	+	protein_coding_gene	Symbols: | DPP6 N-terminal domain-like protein | chr1:7613028-7615148 FORWARD LENGTH=706	NONE	NONE	NONE
Chr1:7665300-7665999	hypo	0	47	AT1G21835	+	protein_coding_gene	Symbols: | Plant thionin family protein | chr1:7665664-7665936 FORWARD LENGTH=90	NONE	NONE	NONE
Chr1:7714850-7715299	hypo	1	34	AT1G21940	-	protein_coding_gene	Symbols: | unknown protein; FUNCTIONS IN: molecular_function unknown; INVOLVED IN: biological_process unknown; LOCATED IN: endomembrane system; BEST Arabidopsis thaliana protein match is: unknown protein (TAIR:AT1G21950.1); Has 19 Blast hits to 12 proteins in 2 species: Archae - 0; Bacteria - 0; Metazoa - 0; Fungi - 0; Plants - 19; Viruses - 0; Other Eukaryotes - 0 (source: NCBI BLink). | chr1:77…	AT1TE24850	LTR/Copia	NONE
Chr1:7717250-7718049	hypo	0	97	AT1G21945	+	transposable_element_gene		AT1TE24850	LTR/Copia	NONE
Chr1:7722200-7722699	hypo	0	48	NONE	NONE	NONE	NONE	AT1TE24850	LTR/Copia	NONE
Chr1:7725200-7725699	hypo	0	41	NONE	NONE	NONE	NONE	AT1TE24855	RC/Helitron	NONE
Chr1:7761050-7762199	hypo	0	85	NONE	NONE	NONE	NONE	AT1TE24950|AT1TE24955|AT1TE24960|AT1TE24965	DNA/MuDR;DNA/MuDR;DNA/MuDR;DNA/MuDR	NONE
Chr1:7766050-7766499	hypo	0	21	NONE	NONE	NONE	NONE	AT1TE24975	SINE	NONE
Chr1:7783800-7784149	hypo	0	11	NONE	NONE	NONE	NONE	AT1TE25025	RC/Helitron	NONE
Chr1:7787300-7787499	hypo	0	8	AT1G22067	+	protein_coding_gene	Symbols: | unknown protein; LOCATED IN: endomembrane system; Has 30201 Blast hits to 17322 proteins in 780 species: Archae - 12; Bacteria - 1396; Metazoa - 17338; Fungi - 3422; Plants - 5037; Viruses - 0; Other Eukaryotes - 2996 (source: NCBI BLink). | chr1:7787391-7787525 FORWARD LENGTH=44	AT1TE25030	RC/Helitron	NONE
Chr1:7833050-7833849	hypo	0	35	NONE	NONE	NONE	NONE	AT1TE25205|AT1TE25210	RC/Helitron;RC/Helitron	NONE
Chr1:7936450-7936899	hypo	0	27	NONE	NONE	NONE	NONE	NONE	NONE	AT1G22480-AT1G22490
Chr1:7960300-7961399	hypo	0	64	NONE	NONE	NONE	NONE	AT1TE25615|AT1TE25620	DNA/MuDR;DNA/MuDR	NONE
Chr1:7975950-7976249	hypo	0	10	NONE	NONE	NONE	NONE	AT1TE25655	DNA/Pogo	NONE
Chr1:7984950-7985449	hypo	1	28	NONE	NONE	NONE	NONE	AT1TE25680|AT1TE25685	RC/Helitron;DNA/HAT	NONE
Chr1:8016300-8016749	hypo	0	41	NONE	NONE	NONE	NONE	NONE	NONE	AT1G22651-AT1G22660
Chr1:8115300-8116399	hypo	0	47	NONE	NONE	NONE	NONE	AT1TE26120	RC/Helitron	NONE
Chr1:8154050-8154399	hypo	0	11	NONE	NONE	NONE	NONE	NONE	NONE	AT1G23020-AT1G23030
Chr1:8169700-8170199	hypo	0	47	NONE	NONE	NONE	NONE	AT1TE26305	RC/Helitron	NONE
Chr1:8189850-8190599	hypo	0	43	NONE	NONE	NONE	NONE	AT1TE26370|AT1TE26375	RC/Helitron;RC/Helitron	NONE
Chr1:8201300-8201599	hypo	0	12	NONE	NONE	NONE	NONE	NONE	NONE	AT1G23130-AT1G23140
Chr1:8205100-8205599	hypo	1	32	NONE	NONE	NONE	NONE	NONE	NONE	AT1G23145-AT1G23147
Chr1:8235750-8236549	hypo	0	29	NONE	NONE	NONE	NONE	AT1TE26510|AT1TE26515	RC/Helitron;RC/Helitron	NONE
Chr1:8238600-8238849	hypo	0	9	NONE	NONE	NONE	NONE	AT1TE26535	RC/Helitron	NONE
Chr1:8252450-8252749	hypo	0	9	AT1G23240	-	protein_coding_gene	Symbols: | Caleosin-related family protein | chr1:8252894-8254494 REVERSE LENGTH=210	NONE	NONE	NONE
Chr1:8267150-8267699	hypo	0	62	NONE	NONE	NONE	NONE	AT1TE26625|AT1TE26630	DNA/HAT;RC/Helitron	NONE
Chr1:8276500-8276699	hypo	0	8	NONE	NONE	NONE	NONE	AT1TE26665	RC/Helitron	NONE
Chr1:8277100-8277849	hypo	0	71	NONE	NONE	NONE	NONE	AT1TE26665|AT1TE26670|AT1TE26675	RC/Helitron;RC/Helitron;DNA/Harbinger	NONE
Chr1:8289700-8290049	hypo	0	9	NONE	NONE	NONE	NONE	AT1TE26710|AT1TE26715|AT1TE26720	RC/Helitron;RC/Helitron;DNA/HAT	NONE
Chr1:8290400-8290899	hypo	0	21	NONE	NONE	NONE	NONE	AT1TE26720|AT1TE26725|AT1TE26730|AT1TE26735	DNA/HAT;RC/Helitron;RC/Helitron;RC/Helitron	NONE
Chr1:8319450-8319799	hypo	0	20	AT1G23420	+	protein_coding_gene	Symbols: INO | Plant-specific transcription factor YABBY family protein | chr1:8317423-8319104 FORWARD LENGTH=231	NONE	NONE	NONE
Chr1:8360950-8361449	hypo	0	18	AT1G23600	-	protein_coding_gene	Symbols: | Domain of unknown function DUF220 | chr1:8361198-8362358 REVERSE LENGTH=270	NONE	NONE	NONE
Chr1:8374900-8375199	hypo	0	9	AT1G23670	-	protein_coding_gene	Symbols: | Domain of unknown function (DUF220) | chr1:8373407-8375807 REVERSE LENGTH=219	AT1TE27030	RC/Helitron	NONE
Chr1:8392050-8392499	hypo	0	26	NONE	NONE	NONE	NONE	AT1TE27095|AT1TE27100	RC/Helitron;LINE/L1	NONE
Chr1:8453250-8453699	hypo	0	22	NONE	NONE	NONE	NONE	AT1TE27295	DNA/MuDR	NONE
Chr1:8471800-8472199	hypo	0	14	NONE	NONE	NONE	NONE	AT1TE27335|AT1TE27340	RC/Helitron;RC/Helitron	NONE
Chr1:8473200-8473549	hypo	0	16	NONE	NONE	NONE	NONE	AT1TE27340	RC/Helitron	NONE
Chr1:8476300-8476499	hypo	0	8	NONE	NONE	NONE	NONE	AT1TE27350	DNA/MuDR	NONE
Chr1:8488250-8488749	hypo	0	23	NONE	NONE	NONE	NONE	AT1TE27390	RC/Helitron	NONE
Chr1:8495100-8495449	hypo	0	14	NONE	NONE	NONE	NONE	NONE	NONE	AT1G23990-AT1G24000
Chr1:8538750-8539099	hypo	0	14	NONE	NONE	NONE	NONE	AT1TE27540|AT1TE27545|AT1TE27550	RC/Helitron;RC/Helitron;RC/Helitron	NONE
Chr1:8539450-8539649	hypo	0	7	NONE	NONE	NONE	NONE	AT1TE27550	RC/Helitron	NONE
Chr1:8543900-8544099	hypo	0	12	NONE	NONE	NONE	NONE	NONE	NONE	AT1G24147-AT1G24148
Chr1:8577250-8578199	hypo	0	43	NONE	NONE	NONE	NONE	AT1TE27665|AT1TE27670|AT1TE27675	RC/Helitron;RC/Helitron;RC/Helitron	NONE
Chr1:8622750-8622949	hypo	0	9	NONE	NONE	NONE	NONE	AT1TE27810|AT1TE27830	RC/Helitron;RC/Helitron	NONE
Chr1:8645050-8645299	hypo	0	14	AT1G24370	-	transposable_element_gene		AT1TE27905	DNA/Harbinger	NONE
Chr1:8671050-8671499	hypo	0	32	AT1G24460	+	protein_coding_gene	Symbols: | unknown protein; FUNCTIONS IN: molecular_function unknown; INVOLVED IN: biological_process unknown; LOCATED IN: cellular_component unknown; EXPRESSED IN: 23 plant structures; EXPRESSED DURING: 14 growth stages; BEST Arabidopsis thaliana protein match is: unknown protein (TAIR:AT4G31570.1); Has 181008 Blast hits to 85359 proteins in 3551 species: Archae - 3290; Bacteria - 48304; Metazoa…	NONE	NONE	NONE
Chr1:8681900-8682249	hypo	0	22	AT1G24490	+	protein_coding_gene	Symbols: ALB4, ARTEMIS | OxaA/YidC-like membrane insertion protein | chr1:8682364-8684966 FORWARD LENGTH=499	NONE	NONE	NONE
Chr1:8690200-8690599	hypo	0	18	NONE	NONE	NONE	NONE	AT1TE28050	DNA	NONE
Chr1:8723100-8723599	hypo	0	28	NONE	NONE	NONE	NONE	NONE	NONE	AT1G24610-AT1G24620
Chr1:8733350-8733699	hypo	0	20	NONE	NONE	NONE	NONE	NONE	NONE	AT1G24640-AT1G24650
Chr1:8789950-8790149	hypo	0	7	AT1G24938	-	transposable_element_gene		NONE	NONE	NONE
Chr1:8797950-8798399	hypo	0	54	NONE	NONE	NONE	NONE	AT1TE28370|AT1TE28390	DNA/MuDR;DNA/MuDR	NONE
Chr1:8869500-8869949	hypo	0	34	NONE	NONE	NONE	NONE	AT1TE28630	DNA/MuDR	NONE
Chr1:8870400-8870799	hypo	0	17	NONE	NONE	NONE	NONE	AT1TE28635	RC/Helitron	NONE
Chr1:8899200-8899549	hypo	0	13	NONE	NONE	NONE	NONE	NONE	NONE	AT1G25370-AT1G25375
Chr1:8927500-8927799	hypo	0	31	AT1G25430	-	transposable_element_gene		AT1TE28830	Unassigned	NONE
Chr1:9004650-9005249	hypo	0	69	NONE	NONE	NONE	NONE	AT1TE29055|AT1TE29060	DNA/MuDR;DNA/MuDR	NONE
Chr1:9015550-9015849	hypo	0	27	NONE	NONE	NONE	NONE	AT1TE29060	DNA/MuDR	NONE
Chr1:9062000-9062449	hypo	0	26	NONE	NONE	NONE	NONE	AT1TE29205	RC/Helitron	NONE
Chr1:9082550-9083099	hypo	0	56	NONE	NONE	NONE	NONE	AT1TE29265	DNA/MuDR	NONE
Chr1:9138050-9138449	hypo	0	21	NONE	NONE	NONE	NONE	AT1TE29430	RC/Helitron	NONE
Chr1:9174150-9174749	hypo	0	52	NONE	NONE	NONE	NONE	NONE	NONE	AT1G26550-AT1G26558
Chr1:9175100-9175549	hypo	0	29	NONE	NONE	NONE	NONE	AT1TE29570	DNA/Harbinger	NONE
Chr1:9177400-9177849	hypo	0	38	AT1G26558	+	other_RNA	other_RNA	AT1TE29570|AT1TE29575	DNA/Harbinger;RC/Helitron	NONE
Chr1:9188400-9188749	hypo	0	9	NONE	NONE	NONE	NONE	AT1TE29605|AT1TE29610	DNA/MuDR;RC/Helitron	NONE
Chr1:9203900-9204299	hypo	0	24	NONE	NONE	NONE	NONE	AT1TE29665	RC/Helitron	NONE
Chr1:9205050-9205499	hypo	0	24	NONE	NONE	NONE	NONE	AT1TE29665	RC/Helitron	NONE
Chr1:9235800-9236249	hypo	0	38	NONE	NONE	NONE	NONE	AT1TE29765|AT1TE29770	DNA/MuDR;DNA/MuDR	NONE
Chr1:9236750-9237149	hypo	0	21	NONE	NONE	NONE	NONE	AT1TE29770	DNA/MuDR	NONE
Chr1:9304600-9305149	hypo	0	94	AT1G26860	-	transposable_element_gene		AT1TE29990	LINE/L1	NONE
Chr1:9305350-9305999	hypo	0	32	AT1G26860	-	transposable_element_gene		AT1TE29990|AT1TE29995	LINE/L1;DNA/Mariner	NONE
Chr1:9357700-9358049	hypo	0	16	NONE	NONE	NONE	NONE	NONE	NONE	AT1G26960-AT1G26970
Chr1:9367300-9367649	hypo	0	13	NONE	NONE	NONE	NONE	AT1TE30180|AT1TE30185	RC/Helitron;RC/Helitron	NONE
Chr1:9373450-9373849	hypo	0	22	NONE	NONE	NONE	NONE	NONE	NONE	AT1G26990-AT1G27000
Chr1:9384100-9384349	hypo	0	9	NONE	NONE	NONE	NONE	AT1TE30235|AT1TE30240	RC/Helitron;RC/Helitron	NONE
Chr1:9384850-9385199	hypo	0	8	NONE	NONE	NONE	NONE	AT1TE30240|AT1TE30245|AT1TE30250	RC/Helitron;RC/Helitron;RC/Helitron	NONE
Chr1:9397550-9397749	hypo	0	8	AT1G27070	-	protein_coding_gene	Symbols: | 5'-AMP-activated protein kinase-related | chr1:9396945-9399225 REVERSE LENGTH=532	NONE	NONE	NONE
Chr1:9547150-9547349	hypo	1	7	NONE	NONE	NONE	NONE	AT1TE30765|AT1TE30770	RC/Helitron;RC/Helitron	NONE
Chr1:9550850-9551149	hypo	0	10	NONE	NONE	NONE	NONE	AT1TE30770	RC/Helitron	NONE
Chr1:9572350-9572649	hypo	0	18	NONE	NONE	NONE	NONE	NONE	NONE	AT1G27560-AT1G27565
Chr1:9585550-9585749	hypo	0	9	NONE	NONE	NONE	NONE	AT1TE30880	RC/Helitron	NONE
Chr1:9587200-9587699	hypo	0	21	NONE	NONE	NONE	NONE	AT1TE30890|AT1TE30895|AT1TE30900	DNA/MuDR;RC/Helitron;RC/Helitron	NONE
Chr1:9626600-9627199	hypo	0	57	NONE	NONE	NONE	NONE	NONE	NONE	AT1G27660-AT1G27670
Chr1:9676350-9676699	hypo	0	22	NONE	NONE	NONE	NONE	AT1TE31190	DNA/MuDR	NONE
Chr1:9691050-9691399	hypo	0	43	NONE	NONE	NONE	NONE	AT1TE31190|AT1TE31195|AT1TE31200	DNA/MuDR;DNA/MuDR;DNA/MuDR	NONE
Chr1:9706500-9706849	hypo	0	27	AT1G27870	-	protein_coding_gene	Symbols: | Polynucleotidyl transferase, ribonuclease H-like superfamily protein | chr1:9706657-9707298 REVERSE LENGTH=213	NONE	NONE	NONE
Chr1:9708250-9708699	hypo	0	18	NONE	NONE	NONE	NONE	NONE	NONE	AT1G27870-AT1G27880
Chr1:9735050-9735249	hypo	0	11	AT1G27940	-	protein_coding_gene	Symbols: PGP13 | P-glycoprotein 13 | chr1:9733597-9738129 REVERSE LENGTH=1245	NONE	NONE	NONE
Chr1:9754300-9755699	hypo	0	50	NONE	NONE	NONE	NONE	NONE	NONE	AT1G27990-AT1G28000
Chr1:9755950-9756649	hypo	0	29	NONE	NONE	NONE	NONE	NONE	NONE	AT1G27990-AT1G28000
Chr1:9756900-9757149	hypo	0	13	AT1G28000	-	protein_coding_gene	Symbols: | Pentatricopeptide repeat (PPR) superfamily protein | chr1:9756674-9757947 REVERSE LENGTH=388	NONE	NONE	NONE
Chr1:9762450-9762899	hypo	0	41	NONE	NONE	NONE	NONE	AT1TE31425	RathE3_cons	NONE
Chr1:9778250-9778599	hypo	0	19	NONE	NONE	NONE	NONE	NONE	NONE	AT1G28050-AT1G28060
Chr1:9811650-9812499	hypo	0	104	NONE	NONE	NONE	NONE	AT1TE31570	DNA/Harbinger	NONE
Chr1:9816700-9817349	hypo	0	21	NONE	NONE	NONE	NONE	AT1TE31590	RC/Helitron	NONE
Chr1:9852650-9853049	hypo	0	27	NONE	NONE	NONE	NONE	NONE	NONE	AT1G28200-AT1G28210
Chr1:9862650-9863199	hypo	0	17	AT1G28230	-	protein_coding_gene	Symbols: PUP1, ATPUP1 | purine permease 1 | chr1:9862200-9864554 REVERSE LENGTH=356	AT1TE31740|AT1TE31745|AT1TE31750|AT1TE31755	RC/Helitron;RC/Helitron;RC/Helitron;RC/Helitron	NONE
Chr1:9865350-9865799	hypo	0	23	NONE	NONE	NONE	NONE	AT1TE31770|AT1TE31775	RC/Helitron;RC/Helitron	NONE
Chr1:9866300-9866599	hypo	0	11	NONE	NONE	NONE	NONE	AT1TE31775	RC/Helitron	NONE
Chr1:9867200-9867549	hypo	0	14	NONE	NONE	NONE	NONE	AT1TE31775|AT1TE31780|AT1TE31785|AT1TE31790	RC/Helitron;RC/Helitron;RC/Helitron;RC/Helitron	NONE
Chr1:9883950-9884149	hypo	1	7	NONE	NONE	NONE	NONE	NONE	NONE	AT1G28270-AT1G28280
Chr1:9903850-9904199	hypo	1	13	AT1G28304	+	protein_coding_gene	Symbols: | unknown protein; FUNCTIONS IN: molecular_function unknown; INVOLVED IN: biological_process unknown; LOCATED IN: cellular_component unknown; Has 0 Blast hits to 0 proteins in 0 species (source: NCBI BLink). | chr1:9903567-9904010 FORWARD LENGTH=77	NONE	NONE	NONE
Chr1:9907150-9907449	hypo	0	10	AT1G28306	-	protein_coding_gene	Symbols: | Plant self-incompatibility protein S1 family | chr1:9907202-9907615 REVERSE LENGTH=137	NONE	NONE	NONE
Chr1:9915250-9915549	hypo	0	25	NONE	NONE	NONE	NONE	AT1TE31970	DNA/MuDR	NONE
Chr1:9916350-9916599	hypo	0	10	NONE	NONE	NONE	NONE	AT1TE31970|AT1TE31975|AT1TE31980	DNA/MuDR;DNA/MuDR;DNA/MuDR	NONE
Chr1:9919100-9919499	hypo	0	25	NONE	NONE	NONE	NONE	AT1TE31985	RC/Helitron	NONE
Chr1:9925800-9926249	hypo	0	23	NONE	NONE	NONE	NONE	NONE	NONE	AT1G28320-AT1G28323
Chr1:9939350-9939699	hypo	0	14	NONE	NONE	NONE	NONE	AT1TE32040	DNA/Harbinger	NONE
Chr1:10013150-10013449	hypo	0	10	NONE	NONE	NONE	NONE	NONE	NONE	AT1G28470-AT1G28480
Chr1:10021450-10022099	hypo	0	21	NONE	NONE	NONE	NONE	AT1TE32325|AT1TE32330	RC/Helitron;RC/Helitron	NONE
Chr1:10115850-10116149	hypo	0	9	NONE	NONE	NONE	NONE	NONE	NONE	AT1G29000-AT1G29010
Chr1:10152600-10152949	hypo	0	29	NONE	NONE	NONE	NONE	AT1TE32750|AT1TE32755	DNA/MuDR;DNA/MuDR	NONE
Chr1:10156550-10156899	hypo	0	24	NONE	NONE	NONE	NONE	AT1TE32765	DNA/MuDR	NONE
Chr1:10160800-10161199	hypo	0	31	NONE	NONE	NONE	NONE	AT1TE32795	RC/Helitron	NONE
Chr1:10173100-10173349	hypo	1	10	NONE	NONE	NONE	NONE	NONE	NONE	AT1G29110-AT1G29120
Chr1:10206600-10206999	hypo	0	25	NONE	NONE	NONE	NONE	AT1TE32945	DNA/HAT	NONE
Chr1:10221000-10221399	hypo	0	26	NONE	NONE	NONE	NONE	AT1TE32990	SINE	NONE
Chr1:10239150-10239549	hypo	0	18	NONE	NONE	NONE	NONE	AT1TE33070|AT1TE33075	RC/Helitron;RC/Helitron	NONE
Chr1:10242500-10242799	hypo	0	7	NONE	NONE	NONE	NONE	NONE	NONE	AT1G29280-AT1G29290
Chr1:10315000-10315549	hypo	0	14	NONE	NONE	NONE	NONE	AT1TE33340|AT1TE33345	DNA/Pogo;LTR/Copia	NONE
Chr1:10347000-10347349	hypo	0	22	NONE	NONE	NONE	NONE	AT1TE33450	DNA/MuDR	NONE
Chr1:10349100-10349499	hypo	0	49	AT1G29630	+	protein_coding_gene	Symbols: | 5'-3' exonuclease family protein | chr1:10349587-10353538 FORWARD LENGTH=665	AT1TE33465	DNA/MuDR	NONE
Chr1:10357200-10357399	hypo	0	12	NONE	NONE	NONE	NONE	AT1TE33490	LINE/L1	NONE
Chr1:10363050-10363449	hypo	0	23	AT1G29650	+	transposable_element_gene		AT1TE33490	LINE/L1	NONE
Chr1:10421350-10421699	hypo	0	42	NONE	NONE	NONE	NONE	AT1TE33670	LINE/L1	NONE
Chr1:10443250-10443549	hypo	0	7	AT1G29830	+	protein_coding_gene	Symbols: | Magnesium transporter CorA-like family protein | chr1:10442181-10445129 FORWARD LENGTH=533	AT1TE33745	DNA/MuDR	NONE
Chr1:10444000-10444199	hypo	0	13	AT1G29830	+	protein_coding_gene	Symbols: | Magnesium transporter CorA-like family protein | chr1:10442181-10445129 FORWARD LENGTH=533	AT1TE33750	RathE1_cons	NONE
Chr1:10446300-10446499	hypo	0	8	AT1G29840	-	protein_coding_gene	Symbols: | alpha/beta-Hydrolases superfamily protein | chr1:10445735-10447422 REVERSE LENGTH=263	NONE	NONE	NONE
Chr1:10490650-10490949	hypo	0	8	NONE	NONE	NONE	NONE	AT1TE33905	DNA/Pogo	NONE
Chr1:10497650-10497999	hypo	0	25	NONE	NONE	NONE	NONE	AT1TE33920|AT1TE33925	DNA/MuDR;DNA/MuDR	NONE
Chr1:10506400-10507099	hypo	0	43	NONE	NONE	NONE	NONE	AT1TE33950|AT1TE33955	DNA/MuDR;DNA/MuDR	NONE
Chr1:10512600-10512899	hypo	0	18	NONE	NONE	NONE	NONE	NONE	NONE	AT1G30000-AT1G30010
Chr1:10526050-10526499	hypo	0	42	NONE	NONE	NONE	NONE	AT1TE34015	RC/Helitron	NONE
Chr1:10527000-10527349	hypo	0	10	NONE	NONE	NONE	NONE	AT1TE34015	RC/Helitron	NONE
Chr1:10528550-10528849	hypo	0	9	NONE	NONE	NONE	NONE	AT1TE34015	RC/Helitron	NONE
Chr1:10534650-10534999	hypo	0	31	AT1G30030	+	transposable_element_gene		NONE	NONE	NONE
Chr1:10554400-10554699	hypo	0	9	NONE	NONE	NONE	NONE	AT1TE34120|AT1TE34125	RC/Helitron;DNA/Pogo	NONE
Chr1:10568600-10569149	hypo	0	36	NONE	NONE	NONE	NONE	AT1TE34170	RC/Helitron	NONE
Chr1:10570200-10570549	hypo	0	30	NONE	NONE	NONE	NONE	AT1TE34180	LINE/L1	NONE
Chr1:10579300-10579599	hypo	0	8	NONE	NONE	NONE	NONE	AT1TE34215	RC/Helitron	NONE
Chr1:10597500-10597849	hypo	0	17	NONE	NONE	NONE	NONE	AT1TE34295|AT1TE34300	RC/Helitron;RC/Helitron	NONE
Chr1:10602500-10602749	hypo	0	9	AT1G30150	+	transposable_element_gene		AT1TE34315	DNA/En-Spm	NONE
Chr1:10623800-10624599	hypo	0	44	NONE	NONE	NONE	NONE	AT1TE34365	RC/Helitron	NONE
Chr1:10652400-10653049	hypo	0	38	NONE	NONE	NONE	NONE	AT1TE34445	RC/Helitron	NONE
Chr1:10654350-10654699	hypo	0	10	NONE	NONE	NONE	NONE	AT1TE34450	RC/Helitron	NONE
Chr1:10666000-10666349	hypo	0	12	NONE	NONE	NONE	NONE	AT1TE34475	RC/Helitron	NONE
Chr1:10681350-10681649	hypo	0	7	AT1G30320	+	protein_coding_gene	Symbols: | Remorin family protein | chr1:10680348-10682852 FORWARD LENGTH=509	NONE	NONE	NONE
Chr1:10696650-10696899	hypo	0	17	NONE	NONE	NONE	NONE	AT1TE34580	LTR/Copia	NONE
Chr1:10725000-10725299	hypo	0	15	AT1G30390	+	transposable_element_gene		AT1TE34650	LINE/L1	NONE
Chr1:10801200-10801599	hypo	0	22	NONE	NONE	NONE	NONE	NONE	NONE	AT1G30490-AT1G30500
Chr1:10802300-10803499	hypo	0	122	NONE	NONE	NONE	NONE	AT1TE34895|AT1TE34900	DNA/MuDR;DNA/MuDR	NONE
Chr1:10814150-10814599	hypo	0	35	NONE	NONE	NONE	NONE	NONE	NONE	AT1G30520-AT1G30530
Chr1:10852750-10853349	hypo	0	28	NONE	NONE	NONE	NONE	AT1TE35060	RC/Helitron	NONE
Chr1:10867200-10867549	hypo	0	12	NONE	NONE	NONE	NONE	AT1TE35100|AT1TE35105	RC/Helitron;RC/Helitron	NONE
Chr1:10880750-10881099	hypo	0	20	NONE	NONE	NONE	NONE	NONE	NONE	AT1G30670-AT1G30680
Chr1:10915650-10916099	hypo	0	20	NONE	NONE	NONE	NONE	AT1TE35250|AT1TE35255	DNA/HAT;LTR/Copia	NONE
Chr1:10922300-10922699	hypo	2	22	NONE	NONE	NONE	NONE	AT1TE35280	DNA/Harbinger	NONE
Chr1:10923600-10923799	hypo	0	7	NONE	NONE	NONE	NONE	AT1TE35280	DNA/Harbinger	NONE
Chr1:10924700-10925099	hypo	0	24	AT1G30780	-	protein_coding_gene	Symbols: | F-box associated ubiquitination effector family protein | chr1:10923919-10926561 REVERSE LENGTH=482	AT1TE35285|AT1TE35290	DNA;DNA	NONE
Chr1:10929300-10929649	hypo	0	14	AT1G30784	-	pseudogene	pseudogene	AT1TE35300|AT1TE35305	DNA/Pogo;DNA/MuDR	NONE
Chr1:10932500-10932849	hypo	0	16	AT1G30790	+	protein_coding_gene	Symbols: | F-box and associated interaction domains-containing protein | chr1:10932713-10933912 FORWARD LENGTH=399	AT1TE35325	DNA	NONE
Chr1:10982100-10982349	hypo	0	13	NONE	NONE	NONE	NONE	AT1TE35460	LTR/Gypsy	NONE
Chr1:10983050-10983699	hypo	0	36	NONE	NONE	NONE	NONE	AT1TE35465	LTR/Gypsy	NONE
Chr1:11005850-11006049	hypo	0	7	NONE	NONE	NONE	NONE	AT1TE35530	DNA	NONE
Chr1:11006300-11006749	hypo	0	25	NONE	NONE	NONE	NONE	AT1TE35530|AT1TE35535|AT1TE35540	DNA;RC/Helitron;RathE3_cons	NONE
Chr1:11032200-11032549	hypo	0	12	NONE	NONE	NONE	NONE	AT1TE35635	RC/Helitron	NONE
Chr1:11045850-11046199	hypo	0	12	NONE	NONE	NONE	NONE	NONE	NONE	AT1G30972-AT1G30974
Chr1:11048950-11049149	hypo	0	7	NONE	NONE	NONE	NONE	AT1TE35680	DNA/MuDR	NONE
Chr1:11051050-11051599	hypo	0	71	NONE	NONE	NONE	NONE	AT1TE35680	DNA/MuDR	NONE
Chr1:11082950-11083299	hypo	0	10	NONE	NONE	NONE	NONE	NONE	NONE	AT1G31050-AT1G31070
Chr1:11088700-11089049	hypo	1	14	NONE	NONE	NONE	NONE	AT1TE35810|AT1TE35815|AT1TE35820	RC/Helitron;RC/Helitron;RC/Helitron	NONE
Chr1:11111150-11111349	hypo	0	13	NONE	NONE	NONE	NONE	NONE	NONE	AT1G31120-AT1G31130
Chr1:11111900-11112149	hypo	0	8	NONE	NONE	NONE	NONE	AT1TE35900	LINE/L1	NONE
Chr1:11129050-11129449	hypo	0	21	AT1G31163	-	protein_coding_gene	Symbols: | F-box associated ubiquitination effector family protein | chr1:11129311-11130239 REVERSE LENGTH=191	NONE	NONE	NONE
Chr1:11132550-11132949	hypo	0	41	NONE	NONE	NONE	NONE	AT1TE35985	RathE3_cons	NONE
Chr1:11147100-11147449	hypo	0	11	AT1G31200	-	protein_coding_gene	Symbols: ATPP2-A9, PP2-A9 | phloem protein 2-A9 | chr1:11146923-11147678 REVERSE LENGTH=180	NONE	NONE	NONE
Chr1:11156450-11156699	hypo	0	7	NONE	NONE	NONE	NONE	AT1TE36060|AT1TE36065	RC/Helitron;RC/Helitron	NONE
Chr1:11174100-11174549	hypo	0	21	NONE	NONE	NONE	NONE	AT1TE36115|AT1TE36120	RC/Helitron;RC/Helitron	NONE
Chr1:11175700-11175999	hypo	0	8	AT1G31260	-	protein_coding_gene	Symbols: ZIP10 | zinc transporter 10 precursor | chr1:11175559-11177362 REVERSE LENGTH=364	NONE	NONE	NONE
Chr1:11204350-11204749	hypo	1	21	NONE	NONE	NONE	NONE	AT1TE36215	RathE1_cons	NONE
Chr1:11212350-11212699	hypo	0	15	NONE	NONE	NONE	NONE	AT1TE36255	RC/Helitron	NONE
Chr1:11228650-11228899	hypo	0	15	NONE	NONE	NONE	NONE	NONE	NONE	AT1G31350-AT1G31355
Chr1:11241500-11242099	hypo	0	90	NONE	NONE	NONE	NONE	AT1TE36345|AT1TE36350	DNA/MuDR;DNA/MuDR	NONE
Chr1:11259350-11259549	hypo	0	8	NONE	NONE	NONE	NONE	NONE	NONE	AT1G31440-AT1G31450
Chr1:11260400-11260749	hypo	0	9	AT1G31450	-	protein_coding_gene	Symbols: | Eukaryotic aspartyl protease family protein | chr1:11259872-11261209 REVERSE LENGTH=445	NONE	NONE	NONE
Chr1:11276900-11277249	hypo	0	13	NONE	NONE	NONE	NONE	NONE	NONE	AT1G31500-AT1G31510
Chr1:11298350-11298699	hypo	0	34	NONE	NONE	NONE	NONE	AT1TE36550	RC/Helitron	NONE
Chr1:11300900-11301199	hypo	0	11	NONE	NONE	NONE	NONE	NONE	NONE	AT1G31550-AT1G31570
Chr1:11301350-11301749	hypo	0	20	NONE	NONE	NONE	NONE	AT1TE36560	DNA/MuDR	NONE
Chr1:11310100-11310449	hypo	0	28	NONE	NONE	NONE	NONE	AT1TE36570	DNA/En-Spm	NONE
Chr1:11351400-11351599	hypo	0	12	AT1G31710	+	protein_coding_gene	Symbols: | Copper amine oxidase family protein | chr1:11349855-11355339 FORWARD LENGTH=681	AT1TE36715	RC/Helitron	NONE
Chr1:11352150-11352499	hypo	1	11	AT1G31710	+	protein_coding_gene	Symbols: | Copper amine oxidase family protein | chr1:11349855-11355339 FORWARD LENGTH=681	AT1TE36715|AT1TE36720	RC/Helitron;RC/Helitron	NONE
Chr1:11378100-11378449	hypo	0	12	NONE	NONE	NONE	NONE	NONE	NONE	AT1G31770-AT1G31772
Chr1:11409700-11410399	hypo	0	26	NONE	NONE	NONE	NONE	AT1TE36890	RC/Helitron	NONE
Chr1:11421900-11422499	hypo	0	54	NONE	NONE	NONE	NONE	AT1TE36940|AT1TE36945	DNA/MuDR;DNA	NONE
Chr1:11427550-11427849	hypo	0	22	NONE	NONE	NONE	NONE	AT1TE36955|AT1TE36960	RC/Helitron;RC/Helitron	NONE
Chr1:11428050-11428549	hypo	0	58	NONE	NONE	NONE	NONE	AT1TE36960	RC/Helitron	NONE
Chr1:11452900-11453149	hypo	0	9	NONE	NONE	NONE	NONE	AT1TE37050	RC/Helitron	NONE
Chr1:11490300-11490649	hypo	0	18	NONE	NONE	NONE	NONE	AT1TE37170	RC/Helitron	NONE
Chr1:11492850-11493049	hypo	0	7	NONE	NONE	NONE	NONE	AT1TE37180	DNA	NONE
Chr1:11493300-11493549	hypo	0	12	NONE	NONE	NONE	NONE	AT1TE37180	DNA	NONE
Chr1:11536850-11537299	hypo	0	24	NONE	NONE	NONE	NONE	AT1TE37345	LTR/Copia	NONE
Chr1:11550850-11551099	hypo	0	8	NONE	NONE	NONE	NONE	AT1TE37390	RC/Helitron	NONE
Chr1:11551900-11552249	hypo	0	14	AT1G32110	-	pseudogene	pseudogene	NONE	NONE	NONE
Chr1:11585850-11586299	hypo	1	17	NONE	NONE	NONE	NONE	NONE	NONE	AT1G32172-AT1G32180
Chr1:11609750-11610749	hypo	0	48	AT1G32225	+	protein_coding_gene	Symbols: | unknown protein; FUNCTIONS IN: molecular_function unknown; INVOLVED IN: biological_process unknown; LOCATED IN: chloroplast; Has 0 Blast hits to 0 proteins in 0 species (source: NCBI BLink). | chr1:11610116-11610289 FORWARD LENGTH=57	NONE	NONE	NONE
Chr1:11620600-11620899	hypo	0	10	NONE	NONE	NONE	NONE	NONE	NONE	AT1G32230-AT1G32240
Chr1:11636850-11637199	hypo	0	16	NONE	NONE	NONE	NONE	AT1TE37660	RC/Helitron	NONE
Chr1:11644250-11644699	hypo	0	48	AT1G32270	+	protein_coding_gene	Symbols: ATSYP24, SYP24 | syntaxin, putative | chr1:11642593-11644962 FORWARD LENGTH=416	AT1TE37685	RathE1_cons	NONE
Chr1:11649750-11650049	hypo	0	11	NONE	NONE	NONE	NONE	AT1TE37710|AT1TE37715	RC/Helitron;RC/Helitron	NONE
Chr1:11661000-11661599	hypo	0	43	NONE	NONE	NONE	NONE	AT1TE37760	DNA/MuDR	NONE
Chr1:11666500-11667199	hypo	0	36	AT1G32350	-	protein_coding_gene	Symbols: AOX1D | alternative oxidase 1D | chr1:11667237-11668569 REVERSE LENGTH=318	AT1TE37770	DNA/MuDR	NONE
Chr1:11700500-11701199	hypo	0	28	NONE	NONE	NONE	NONE	AT1TE37890	RC/Helitron	NONE
Chr1:11706400-11706749	hypo	0	21	NONE	NONE	NONE	NONE	AT1TE37920|AT1TE37925	RC/Helitron;RC/Helitron	NONE
Chr1:11710550-11710899	hypo	0	15	NONE	NONE	NONE	NONE	AT1TE37935	RC/Helitron	NONE
Chr1:11711550-11711949	hypo	0	26	NONE	NONE	NONE	NONE	AT1TE37935|AT1TE37940	RC/Helitron;RC/Helitron	NONE
Chr1:11733150-11733499	hypo	0	24	NONE	NONE	NONE	NONE	AT1TE38025	RC/Helitron	NONE
Chr1:11734200-11734399	hypo	0	9	NONE	NONE	NONE	NONE	NONE	NONE	AT1G32450-AT1G32460
Chr1:11735850-11736249	hypo	0	15	NONE	NONE	NONE	NONE	AT1TE38035	RC/Helitron	NONE
Chr1:11737200-11737549	hypo	0	12	NONE	NONE	NONE	NONE	AT1TE38035	RC/Helitron	NONE
Chr1:11740500-11740999	hypo	0	44	NONE	NONE	NONE	NONE	NONE	NONE	AT1G32470-AT1G32480
Chr1:11752150-11752749	hypo	0	63	NONE	NONE	NONE	NONE	AT1TE38090	DNA/MuDR	NONE
Chr1:11754350-11754899	hypo	0	25	NONE	NONE	NONE	NONE	AT1TE38090	DNA/MuDR	NONE
Chr1:11782850-11783149	hypo	0	7	NONE	NONE	NONE	NONE	AT1TE38195	RC/Helitron	NONE
Chr1:11789300-11789699	hypo	0	17	NONE	NONE	NONE	NONE	AT1TE38210	LTR/Copia	NONE
Chr1:11803500-11804249	hypo	0	40	NONE	NONE	NONE	NONE	AT1TE38245|AT1TE38250	RC/Helitron;RC/Helitron	NONE
Chr1:11807550-11807949	hypo	0	45	NONE	NONE	NONE	NONE	NONE	NONE	AT1G32640-AT1G32650
Chr1:11817550-11817949	hypo	0	35	NONE	NONE	NONE	NONE	AT1TE38300	DNA/HAT	NONE
Chr1:11818500-11818899	hypo	0	29	NONE	NONE	NONE	NONE	AT1TE38300	DNA/HAT	NONE
Chr1:11822150-11822349	hypo	0	10	NONE	NONE	NONE	NONE	NONE	NONE	AT1G32690-AT1G32700
Chr1:11826150-11826349	hypo	0	8	NONE	NONE	NONE	NONE	NONE	NONE	AT1G32690-AT1G32700
Chr1:11826500-11826699	hypo	0	9	NONE	NONE	NONE	NONE	AT1TE38325	RC/Helitron	NONE
Chr1:11834500-11834899	hypo	0	49	NONE	NONE	NONE	NONE	AT1TE38345	DNA/MuDR	NONE
Chr1:11887050-11887399	hypo	0	19	NONE	NONE	NONE	NONE	AT1TE38520|AT1TE38525|AT1TE38530	DNA/MuDR;DNA/MuDR;DNA/MuDR	NONE
Chr1:11895850-11896049	hypo	0	9	NONE	NONE	NONE	NONE	AT1TE38530	DNA/MuDR	NONE
Chr1:11901500-11901849	hypo	0	34	NONE	NONE	NONE	NONE	AT1TE38530	DNA/MuDR	NONE
Chr1:11930500-11930699	hypo	0	7	NONE	NONE	NONE	NONE	NONE	NONE	AT1G32920-AT1G32928
Chr1:11934950-11935249	hypo	0	11	NONE	NONE	NONE	NONE	NONE	NONE	AT1G32930-AT1G32940
Chr1:11957800-11958099	hypo	0	15	AT1G33000	+	transposable_element_gene		AT1TE38700	LINE/L1	NONE
Chr1:11958850-11959099	hypo	0	8	NONE	NONE	NONE	NONE	AT1TE38705	DNA	NONE
Chr1:11960750-11961099	hypo	0	36	NONE	NONE	NONE	NONE	AT1TE38710	RathE3_cons	NONE
Chr1:11987950-11988299	hypo	0	11	AT1G33080	+	protein_coding_gene	Symbols: | MATE efflux family protein | chr1:11985752-11990327 FORWARD LENGTH=494	AT1TE38820	RC/Helitron	NONE
Chr1:11992150-11992799	hypo	0	15	NONE	NONE	NONE	NONE	AT1TE38835	RC/Helitron	NONE
Chr1:12009200-12009599	hypo	0	16	NONE	NONE	NONE	NONE	AT1TE38900	DNA/MuDR	NONE
Chr1:12012500-12013399	hypo	0	58	AT1G33120	+	protein_coding_gene	Symbols: | Ribosomal protein L6 family | chr1:12010986-12012223 FORWARD LENGTH=194	AT1TE38910|AT1TE38915|AT1TE38920	DNA/MuDR;DNA;RC/Helitron	NONE
Chr1:12041000-12041349	hypo	0	16	NONE	NONE	NONE	NONE	AT1TE39025	DNA	NONE
Chr1:12050150-12050599	hypo	0	29	NONE	NONE	NONE	NONE	NONE	NONE	AT1G33230-AT1G33240
Chr1:12059900-12060349	hypo	0	15	NONE	NONE	NONE	NONE	NONE	NONE	AT1G33250-AT1G33260
Chr1:12076300-12076499	hypo	1	7	NONE	NONE	NONE	NONE	NONE	NONE	AT1G33290-AT1G33300
Chr1:12079500-12079749	hypo	0	7	NONE	NONE	NONE	NONE	NONE	NONE	AT1G33290-AT1G33300
Chr1:12080600-12080949	hypo	0	15	AT1G33300	-	transposable_element_gene		AT1TE39145|AT1TE39150	RC/Helitron;LINE/L1	NONE
Chr1:12084050-12084449	hypo	0	26	NONE	NONE	NONE	NONE	AT1TE39160|AT1TE39165	RC/Helitron;RC/Helitron	NONE
Chr1:12093250-12093599	hypo	0	10	AT1G33360	+	protein_coding_gene	Symbols: | ATP-dependent Clp protease | chr1:12092111-12095789 FORWARD LENGTH=656	NONE	NONE	NONE
Chr1:12097300-12097699	hypo	0	18	AT1G33370	-	tRNA	tRNA	AT1TE39215|AT1TE39220|AT1TE39225	RC/Helitron;RC/Helitron;RC/Helitron	NONE
Chr1:12133150-12133449	hypo	1	17	NONE	NONE	NONE	NONE	AT1TE39340	RathE1_cons	NONE
Chr1:12136650-12136949	hypo	0	17	NONE	NONE	NONE	NONE	AT1TE39360	RC/Helitron	NONE
Chr1:12137450-12137799	hypo	0	11	NONE	NONE	NONE	NONE	AT1TE39360|AT1TE39365	RC/Helitron;RC/Helitron	NONE
Chr1:12138700-12139049	hypo	0	32	NONE	NONE	NONE	NONE	AT1TE39370	DNA/MuDR	NONE
Chr1:12143050-12143349	hypo	0	18	NONE	NONE	NONE	NONE	AT1TE39400|AT1TE39405	DNA/MuDR;RC/Helitron	NONE
Chr1:12155050-12155349	hypo	0	10	NONE	NONE	NONE	NONE	AT1TE39450|AT1TE39455|AT1TE39460	LTR/Gypsy;LTR/Gypsy;LTR/Gypsy	NONE
Chr1:12166750-12167149	hypo	0	31	NONE	NONE	NONE	NONE	AT1TE39495	LTR/Gypsy	NONE
Chr1:12183250-12184149	hypo	0	62	NONE	NONE	NONE	NONE	AT1TE39530|AT1TE39535|AT1TE39540	RC/Helitron;RC/Helitron;DNA/MuDR	NONE
Chr1:12218550-12218949	hypo	1	19	NONE	NONE	NONE	NONE	NONE	NONE	AT1G33700-AT1G33709
Chr1:12231100-12231499	hypo	0	20	NONE	NONE	NONE	NONE	AT1TE39720|AT1TE39725	RC/Helitron;RC/Helitron	NONE
Chr1:12240400-12240699	hypo	0	11	NONE	NONE	NONE	NONE	AT1TE39750|AT1TE39755	RC/Helitron;RC/Helitron	NONE
Chr1:12249100-12249499	hypo	0	30	NONE	NONE	NONE	NONE	AT1TE39790	DNA	NONE
Chr1:12264600-12264849	hypo	0	7	NONE	NONE	NONE	NONE	AT1TE39840|AT1TE39845	RC/Helitron;RathE1_cons	NONE
Chr1:12277400-12277799	hypo	0	16	NONE	NONE	NONE	NONE	AT1TE39890	DNA	NONE
Chr1:12282900-12283249	hypo	2	12	NONE	NONE	NONE	NONE	NONE	NONE	AT1G33835-AT1G33840
Chr1:12286500-12287699	hypo	0	160	NONE	NONE	NONE	NONE	AT1TE39915|AT1TE39920	DNA/MuDR;DNA/MuDR	NONE
Chr1:12302800-12303299	hypo	0	26	NONE	NONE	NONE	NONE	AT1TE40010	DNA	NONE
Chr1:12328900-12329299	hypo	0	20	NONE	NONE	NONE	NONE	AT1TE40090	RC/Helitron	NONE
Chr1:12336600-12336999	hypo	0	28	AT1G33950	-	protein_coding_gene	Symbols: | Avirulence induced gene (AIG1) family protein | chr1:12333046-12339182 REVERSE LENGTH=311	AT1TE40120	RC/Helitron	NONE
Chr1:12366150-12366499	hypo	0	10	NONE	NONE	NONE	NONE	AT1TE40240	RC/Helitron	NONE
Chr1:12387500-12387849	hypo	1	13	NONE	NONE	NONE	NONE	AT1TE40295	DNA/MuDR	NONE
Chr1:12401300-12401499	hypo	0	7	NONE	NONE	NONE	NONE	NONE	NONE	AT1G34065-AT1G34070
Chr1:12424950-12425299	hypo	0	19	NONE	NONE	NONE	NONE	NONE	NONE	AT1G34110-AT1G34120
Chr1:12457550-12458299	hypo	0	41	NONE	NONE	NONE	NONE	AT1TE40520|AT1TE40525	RC/Helitron;RC/Helitron	NONE
Chr1:12471350-12471699	hypo	0	15	NONE	NONE	NONE	NONE	NONE	NONE	AT1G34240-AT1G34245
Chr1:12476850-12477549	hypo	0	32	NONE	NONE	NONE	NONE	AT1TE40620	DNA/MuDR	NONE
Chr1:12483000-12483299	hypo	0	12	AT1G34250	-	transposable_element_gene		AT1TE40635|AT1TE40640	RC/Helitron;LINE/L1	NONE
Chr1:12517300-12517649	hypo	0	11	NONE	NONE	NONE	NONE	AT1TE40735	RC/Helitron	NONE
Chr1:12525400-12525799	hypo	0	19	NONE	NONE	NONE	NONE	AT1TE40765|AT1TE40770	RC/Helitron;RC/Helitron	NONE
Chr1:12530050-12530499	hypo	1	25	NONE	NONE	NONE	NONE	AT1TE40800|AT1TE40805|AT1TE40810	DNA;RC/Helitron;RathE3_cons	NONE
Chr1:12555050-12555549	hypo	0	15	NONE	NONE	NONE	NONE	AT1TE40900	RC/Helitron	NONE
Chr1:12555950-12556349	hypo	0	17	AT1G34390	+	protein_coding_gene	Symbols: ARF22 | auxin response factor 22 | chr1:12556005-12559082 FORWARD LENGTH=598	NONE	NONE	NONE
Chr1:12563950-12564249	hypo	0	11	NONE	NONE	NONE	NONE	AT1TE40925	RC/Helitron	NONE
Chr1:12565600-12565899	hypo	0	11	NONE	NONE	NONE	NONE	AT1TE40930|AT1TE40935	DNA/HAT;DNA/MuDR	NONE
Chr1:12574400-12574649	hypo	0	15	NONE	NONE	NONE	NONE	AT1TE40970|AT1TE40975	DNA/MuDR;DNA/HAT	NONE
Chr1:12592350-12592649	hypo	0	11	AT1G34440	-	protein_coding_gene	Symbols: | unknown protein; BEST Arabidopsis thaliana protein match is: unknown protein (TAIR:AT4G05095.1); Has 28 Blast hits to 28 proteins in 2 species: Archae - 0; Bacteria - 0; Metazoa - 0; Fungi - 0; Plants - 28; Viruses - 0; Other Eukaryotes - 0 (source: NCBI BLink). | chr1:12591348-12592737 REVERSE LENGTH=157	AT1TE41025	DNA/MuDR	NONE
Chr1:12592800-12593949	hypo	0	87	NONE	NONE	NONE	NONE	AT1TE41025|AT1TE41030|AT1TE41035|AT1TE41040|AT1TE41045	DNA/MuDR;DNA/MuDR;DNA/MuDR;DNA/MuDR;DNA/MuDR	NONE
Chr1:12594500-12595199	hypo	0	73	AT1G34460	+	protein_coding_gene	Symbols: CYCB1;5, CYC3 | CYCLIN B1;5 | chr1:12595110-12599628 FORWARD LENGTH=491	AT1TE41045|AT1TE41050|AT1TE41055	DNA/MuDR;RC/Helitron;RC/Helitron	NONE
Chr1:12610650-12610899	hypo	0	11	NONE	NONE	NONE	NONE	AT1TE41115	DNA/MuDR	NONE
Chr1:12618500-12618749	hypo	0	9	NONE	NONE	NONE	NONE	AT1TE41165|AT1TE41170	RC/Helitron;RC/Helitron	NONE
Chr1:12646050-12646249	hypo	0	7	NONE	NONE	NONE	NONE	AT1TE41295|AT1TE41300	RathE2_cons;RC/Helitron	NONE
Chr1:12646900-12647099	hypo	0	8	AT1G34550	-	protein_coding_gene	Symbols: EMB2756 | Protein of unknown function (DUF616) | chr1:12647088-12652646 REVERSE LENGTH=735	NONE	NONE	NONE
Chr1:12688700-12688999	hypo	0	9	NONE	NONE	NONE	NONE	AT1TE41360	LINE/L1	NONE
Chr1:12691350-12691649	hypo	0	10	NONE	NONE	NONE	NONE	AT1TE41375|AT1TE41380|AT1TE41385	RC/Helitron;DNA/MuDR;DNA/MuDR	NONE
Chr1:12692050-12692799	hypo	0	81	NONE	NONE	NONE	NONE	AT1TE41390	DNA/MuDR	NONE
Chr1:12730000-12730399	hypo	0	19	NONE	NONE	NONE	NONE	AT1TE41470|AT1TE41475	DNA/MuDR;DNA/MuDR	NONE
Chr1:12738150-12738499	hypo	0	33	AT1G34750	-	protein_coding_gene	Symbols: | Protein phosphatase 2C family protein | chr1:12736386-12737727 REVERSE LENGTH=282	AT1TE41515|AT1TE41520|AT1TE41525	DNA/MuDR;DNA/MuDR;DNA/MuDR	NONE
Chr1:12761350-12761699	hypo	0	14	NONE	NONE	NONE	NONE	AT1TE41585|AT1TE41590	DNA/MuDR;RC/Helitron	NONE
Chr1:12765350-12765649	hypo	0	12	AT1G34790	+	protein_coding_gene	Symbols: TT1, WIP1 | C2H2 and C2HC zinc fingers superfamily protein | chr1:12763953-12765489 FORWARD LENGTH=303	AT1TE41610|AT1TE41615	RC/Helitron;RC/Helitron	NONE
Chr1:12818150-12818499	hypo	0	27	NONE	NONE	NONE	NONE	AT1TE41745	DNA/MuDR	NONE
Chr1:12839450-12839749	hypo	0	23	AT1G35110	-	transposable_element_gene		AT1TE41745	DNA/MuDR	NONE
Chr1:12845850-12846199	hypo	0	16	AT1G35120	-	transposable_element_gene		AT1TE41805|AT1TE41810|AT1TE41815	RC/Helitron;DNA/HAT;RC/Helitron	NONE
Chr1:12853850-12854449	hypo	0	32	NONE	NONE	NONE	NONE	AT1TE41830|AT1TE41835	RC/Helitron;DNA/HAT	NONE
Chr1:12866650-12867199	hypo	0	26	AT1G35160	+	protein_coding_gene	Symbols: GRF4, 14-3-3PHI, GF14 PHI | GF14 protein phi chain | chr1:12867264-12868514 FORWARD LENGTH=267	AT1TE41875|AT1TE41880	DNA/MuDR;DNA	NONE
Chr1:12873500-12873849	hypo	0	12	NONE	NONE	NONE	NONE	AT1TE41905	RC/Helitron	NONE
Chr1:12876550-12876899	hypo	0	11	NONE	NONE	NONE	NONE	AT1TE41905|AT1TE41910	RC/Helitron;RC/Helitron	NONE
Chr1:12887950-12888349	hypo	0	14	NONE	NONE	NONE	NONE	AT1TE41950	DNA	NONE
Chr1:12894650-12894999	hypo	1	18	NONE	NONE	NONE	NONE	AT1TE41975|AT1TE41980|AT1TE41985	DNA/MuDR;DNA/MuDR;DNA/MuDR	NONE
Chr1:12895200-12895649	hypo	0	30	NONE	NONE	NONE	NONE	AT1TE41980|AT1TE41985|AT1TE41990|AT1TE41995	DNA/MuDR;DNA/MuDR;DNA/MuDR;DNA/MuDR	NONE
Chr1:12896200-12896649	hypo	0	50	NONE	NONE	NONE	NONE	AT1TE41995	DNA/MuDR	NONE
Chr1:12906000-12906449	hypo	0	46	NONE	NONE	NONE	NONE	AT1TE42070	DNA/MuDR	NONE
Chr1:12907050-12907999	hypo	0	56	NONE	NONE	NONE	NONE	AT1TE42080	DNA/MuDR	NONE
Chr1:12918750-12919099	hypo	0	12	NONE	NONE	NONE	NONE	AT1TE42110	LINE/L1	NONE
Chr1:12942400-12942649	hypo	0	13	NONE	NONE	NONE	NONE	AT1TE42205	SINE	NONE
Chr1:12958000-12958249	hypo	0	15	NONE	NONE	NONE	NONE	AT1TE42245	DNA	NONE
Chr1:12958400-12958749	hypo	0	18	NONE	NONE	NONE	NONE	NONE	NONE	AT1G35310-AT1G35320
Chr1:12959650-12960199	hypo	0	24	AT1G35320	-	protein_coding_gene	Symbols: | unknown protein; BEST Arabidopsis thaliana protein match is: unknown protein (TAIR:AT3G30160.1); Has 9 Blast hits to 9 proteins in 1 species: Archae - 0; Bacteria - 0; Metazoa - 0; Fungi - 0; Plants - 9; Viruses - 0; Other Eukaryotes - 0 (source: NCBI BLink). | chr1:12960915-12962853 REVERSE LENGTH=155	AT1TE42250	LTR/Gypsy	NONE
Chr1:12980150-12980649	hypo	0	29	NONE	NONE	NONE	NONE	AT1TE42330|AT1TE42335	DNA/MuDR;DNA/MuDR	NONE
Chr1:12982950-12983249	hypo	0	9	AT1G35350	-	protein_coding_gene	Symbols: | EXS (ERD1/XPR1/SYG1) family protein | chr1:12981251-12984583 REVERSE LENGTH=751	AT1TE42340	DNA/MuDR	NONE
Chr1:12993050-12993549	hypo	0	22	NONE	NONE	NONE	NONE	AT1TE42370	RC/Helitron	NONE
Chr1:13016800-13017099	hypo	0	8	NONE	NONE	NONE	NONE	AT1TE42430	RC/Helitron	NONE
Chr1:13027800-13028199	hypo	0	32	NONE	NONE	NONE	NONE	AT1TE42485	LTR/Copia	NONE
Chr1:13030200-13030549	hypo	0	15	NONE	NONE	NONE	NONE	AT1TE42500	LINE/L1	NONE
Chr1:13037200-13037499	hypo	0	9	AT1G35450	-	pseudogene	pseudogene	AT1TE42550	DNA	NONE
Chr1:13039350-13039699	hypo	0	12	NONE	NONE	NONE	NONE	AT1TE42560	RathE1_cons	NONE
Chr1:13049900-13050249	hypo	0	23	NONE	NONE	NONE	NONE	AT1TE42600	DNA/MuDR	NONE
Chr1:13057100-13057449	hypo	0	19	NONE	NONE	NONE	NONE	AT1TE42630	RC/Helitron	NONE
Chr1:13059200-13059949	hypo	0	23	NONE	NONE	NONE	NONE	AT1TE42635	RC/Helitron	NONE
Chr1:13065000-13065349	hypo	0	12	NONE	NONE	NONE	NONE	AT1TE42660|AT1TE42665	RC/Helitron;RC/Helitron	NONE
Chr1:13070550-13070899	hypo	2	20	NONE	NONE	NONE	NONE	AT1TE42680|AT1TE42685	RC/Helitron;RC/Helitron	NONE
Chr1:13075550-13075999	hypo	0	19	NONE	NONE	NONE	NONE	AT1TE42700	RC/Helitron	NONE
Chr1:13085400-13085649	hypo	0	11	AT1G35520	-	protein_coding_gene	Symbols: ARF15 | auxin response factor 15 | chr1:13082819-13085830 REVERSE LENGTH=598	AT1TE42735	LTR/Copia	NONE
Chr1:13087250-13087599	hypo	0	22	NONE	NONE	NONE	NONE	AT1TE42745|AT1TE42750	RC/Helitron;DNA/HAT	NONE
Chr1:13104900-13105099	hypo	2	10	NONE	NONE	NONE	NONE	NONE	NONE	AT1G35535-AT1G35537
Chr1:13119300-13119649	hypo	1	9	AT1G35570	-	transposable_element_gene		AT1TE42850	LINE/L1	NONE
Chr1:13126750-13127099	hypo	0	39	NONE	NONE	NONE	NONE	NONE	NONE	AT1G35580-AT1G35590
Chr1:13129800-13130249	hypo	0	26	NONE	NONE	NONE	NONE	NONE	NONE	AT1G35580-AT1G35590
Chr1:13148150-13148549	hypo	0	40	NONE	NONE	NONE	NONE	AT1TE42910	DNA	NONE
Chr1:13150250-13150549	hypo	0	18	NONE	NONE	NONE	NONE	AT1TE42915|AT1TE42920	DNA;DNA/MuDR	NONE
Chr1:13151300-13151599	hypo	0	16	NONE	NONE	NONE	NONE	AT1TE42925	DNA/MuDR	NONE
Chr1:13151800-13152149	hypo	2	14	NONE	NONE	NONE	NONE	AT1TE42930	DNA/HAT	NONE
Chr1:13152700-13152999	hypo	1	10	NONE	NONE	NONE	NONE	AT1TE42930	DNA/HAT	NONE
Chr1:13154100-13154299	hypo	1	14	NONE	NONE	NONE	NONE	NONE	NONE	AT1G35617-AT1G35620
Chr1:13156050-13156449	hypo	0	19	AT1G35620	+	protein_coding_gene	Symbols: ATPDIL5-2, ATPDI8, PDI8, PDIL5-2 | PDI-like 5-2 | chr1:13156504-13158280 FORWARD LENGTH=440	AT1TE42935	RC/Helitron	NONE
Chr1:13160650-13160999	hypo	0	7	NONE	NONE	NONE	NONE	AT1TE42945	RC/Helitron	NONE
Chr1:13162650-13162999	hypo	0	8	AT1G35630	-	protein_coding_gene	Symbols: | Protease-associated (PA) RING/U-box zinc finger family protein | chr1:13163041-13164484 REVERSE LENGTH=318	AT1TE42950|AT1TE42955	RC/Helitron;RC/Helitron	NONE
Chr1:13167100-13167399	hypo	0	11	NONE	NONE	NONE	NONE	AT1TE42975	RC/Helitron	NONE
Chr1:13171200-13171549	hypo	1	22	NONE	NONE	NONE	NONE	AT1TE42985|AT1TE42990|AT1TE42995	RC/Helitron;RC/Helitron;DNA/MuDR	NONE
Chr1:13172800-13173049	hypo	0	12	NONE	NONE	NONE	NONE	AT1TE43005|AT1TE43010	DNA/MuDR;DNA/MuDR	NONE
Chr1:13192200-13192699	hypo	0	55	NONE	NONE	NONE	NONE	AT1TE43050	DNA/MuDR	NONE
Chr1:13213000-13213349	hypo	0	14	NONE	NONE	NONE	NONE	AT1TE43145	RC/Helitron	NONE
Chr1:13213900-13214249	hypo	0	13	AT1G35690	+	transposable_element_gene		AT1TE43150|AT1TE43155|AT1TE43160	RC/Helitron;Unassigned;RC/Helitron	NONE
Chr1:13215450-13215799	hypo	0	10	NONE	NONE	NONE	NONE	AT1TE43170	RC/Helitron	NONE
Chr1:13220450-13220649	hypo	0	8	NONE	NONE	NONE	NONE	AT1TE43195	RC/Helitron	NONE
Chr1:13230550-13231049	hypo	0	62	NONE	NONE	NONE	NONE	AT1TE43220|AT1TE43225	LTR/Copia;LTR/Copia	NONE
Chr1:13236000-13236349	hypo	0	13	NONE	NONE	NONE	NONE	AT1TE43230	RC/Helitron	NONE
Chr1:13248850-13249099	hypo	0	7	AT1G35745	-	transposable_element_gene		AT1TE43305	DNA/HAT	NONE
Chr1:13250550-13250849	hypo	0	8	NONE	NONE	NONE	NONE	NONE	NONE	AT1G35745-AT1G35750
Chr1:13259400-13259999	hypo	0	18	NONE	NONE	NONE	NONE	NONE	NONE	AT1G35750-AT1G35760
Chr1:13260150-13260349	hypo	0	9	NONE	NONE	NONE	NONE	AT1TE43340	RC/Helitron	NONE
Chr1:13260500-13260949	hypo	0	18	NONE	NONE	NONE	NONE	AT1TE43340|AT1TE43345	RC/Helitron;RC/Helitron	NONE
Chr1:13287100-13287749	hypo	0	32	NONE	NONE	NONE	NONE	NONE	NONE	AT1G35780-AT1G35790
Chr1:13323850-13324099	hypo	0	14	NONE	NONE	NONE	NONE	AT1TE43575|AT1TE43580	DNA/MuDR;DNA/MuDR	NONE
Chr1:13342350-13342699	hypo	0	9	NONE	NONE	NONE	NONE	AT1TE43610	DNA/MuDR	NONE
Chr1:13347850-13348049	hypo	0	9	AT1G35900	-	protein_coding_gene	Symbols: | unknown protein; Has 1 Blast hits to 1 proteins in 1 species: Archae - 0; Bacteria - 0; Metazoa - 0; Fungi - 0; Plants - 1; Viruses - 0; Other Eukaryotes - 0 (source: NCBI BLink). | chr1:13347504-13348433 REVERSE LENGTH=99	AT1TE43640	LTR/Gypsy	NONE
Chr1:13355350-13355699	hypo	0	17	NONE	NONE	NONE	NONE	AT1TE43680	DNA	NONE
Chr1:13357100-13357649	hypo	0	44	NONE	NONE	NONE	NONE	AT1TE43690|AT1TE43695	RC/Helitron;RC/Helitron	NONE
Chr1:13515600-13515799	hypo	0	9	NONE	NONE	NONE	NONE	AT1TE44230	LTR/Gypsy	NONE
Chr1:13544500-13545599	hypo	0	53	NONE	NONE	NONE	NONE	AT1TE44330	DNA/MuDR	NONE
Chr1:13548300-13548499	hypo	0	7	AT1G36180	+	protein_coding_gene	Symbols: ACC2 | acetyl-CoA carboxylase 2 | chr1:13546047-13558339 FORWARD LENGTH=2355	AT1TE44345	RC/Helitron	NONE
Chr1:13566850-13567149	hypo	0	9	NONE	NONE	NONE	NONE	AT1TE44395	DNA/MuDR	NONE
Chr1:13572200-13572649	hypo	0	42	NONE	NONE	NONE	NONE	AT1TE44435|AT1TE44440	RC/Helitron;DNA/MuDR	NONE
Chr1:13590950-13591349	hypo	0	22	NONE	NONE	NONE	NONE	NONE	NONE	AT1G36200-AT1G36210
Chr1:13591600-13591999	hypo	0	17	NONE	NONE	NONE	NONE	AT1TE44505|AT1TE44510	RC/Helitron;LTR/Gypsy	NONE
Chr1:13636500-13637249	hypo	0	36	NONE	NONE	NONE	NONE	AT1TE44640	RC/Helitron	NONE
Chr1:13659350-13659549	hypo	0	7	NONE	NONE	NONE	NONE	AT1TE44720	LTR/Gypsy	NONE
Chr1:13666450-13667499	hypo	0	67	NONE	NONE	NONE	NONE	AT1TE44720	LTR/Gypsy	NONE
Chr1:13682600-13682799	hypo	0	8	NONE	NONE	NONE	NONE	AT1TE44775	LTR/Gypsy	NONE
Chr1:13704000-13704349	hypo	0	26	NONE	NONE	NONE	NONE	AT1TE44875	DNA/MuDR	NONE
Chr1:13795250-13795449	hypo	0	11	NONE	NONE	NONE	NONE	AT1TE45180	LTR/Gypsy	NONE
Chr1:13795700-13795949	hypo	0	10	AT1G36550	+	transposable_element_gene		AT1TE45180	LTR/Gypsy	NONE
Chr1:13808200-13808499	hypo	0	7	NONE	NONE	NONE	NONE	AT1TE45240	RC/Helitron	NONE
Chr1:13811300-13811549	hypo	0	7	NONE	NONE	NONE	NONE	AT1TE45265|AT1TE45270	RC/Helitron;RC/Helitron	NONE
Chr1:13836200-13836599	hypo	0	18	AT1G36622	-	protein_coding_gene	Symbols: | unknown protein; LOCATED IN: endomembrane system; BEST Arabidopsis thaliana protein match is: unknown protein (TAIR:AT1G36640.1); Has 12 Blast hits to 12 proteins in 2 species: Archae - 0; Bacteria - 0; Metazoa - 0; Fungi - 0; Plants - 12; Viruses - 0; Other Eukaryotes - 0 (source: NCBI BLink). | chr1:13836417-13836925 REVERSE LENGTH=74	NONE	NONE	NONE
Chr1:13837750-13838149	hypo	0	17	NONE	NONE	NONE	NONE	AT1TE45370	RathE3_cons	NONE
Chr1:13850600-13850999	hypo	0	18	NONE	NONE	NONE	NONE	AT1TE45415	DNA/MuDR	NONE
Chr1:13852100-13852599	hypo	0	24	NONE	NONE	NONE	NONE	AT1TE45425	DNA/MuDR	NONE
Chr1:13856550-13856849	hypo	0	12	NONE	NONE	NONE	NONE	NONE	NONE	AT1G36650-AT1G36660
Chr1:13866950-13867249	hypo	0	8	NONE	NONE	NONE	NONE	AT1TE45480	RC/Helitron	NONE
Chr1:13883150-13883749	hypo	0	27	NONE	NONE	NONE	NONE	AT1TE45560	LTR/Gypsy	NONE
Chr1:13896150-13896549	hypo	0	20	NONE	NONE	NONE	NONE	AT1TE45585|AT1TE45590	RathE3_cons;RC/Helitron	NONE
Chr1:13903150-13903399	hypo	0	8	NONE	NONE	NONE	NONE	AT1TE45620	DNA/MuDR	NONE
Chr1:13904750-13905149	hypo	0	15	NONE	NONE	NONE	NONE	AT1TE45630|AT1TE45635	DNA/MuDR;DNA/MuDR	NONE
Chr1:13906050-13906399	hypo	0	14	NONE	NONE	NONE	NONE	AT1TE45635	DNA/MuDR	NONE
Chr1:13906750-13907099	hypo	0	14	NONE	NONE	NONE	NONE	AT1TE45635|AT1TE45640	DNA/MuDR;DNA/MuDR	NONE
Chr1:13979350-13979649	hypo	0	13	NONE	NONE	NONE	NONE	AT1TE45885|AT1TE45890|AT1TE45895	DNA/MuDR;RC/Helitron;RC/Helitron	NONE
Chr1:13998850-13999099	hypo	0	8	NONE	NONE	NONE	NONE	NONE	NONE	AT1G36936-AT1G36940
Chr1:14000450-14000749	hypo	0	8	NONE	NONE	NONE	NONE	NONE	NONE	AT1G36936-AT1G36940
Chr1:14004900-14005249	hypo	0	16	AT1G36940	+	protein_coding_gene	Symbols: | unknown protein; Has 21 Blast hits to 21 proteins in 8 species: Archae - 0; Bacteria - 0; Metazoa - 0; Fungi - 0; Plants - 21; Viruses - 0; Other Eukaryotes - 0 (source: NCBI BLink). | chr1:14004158-14004706 FORWARD LENGTH=182	NONE	NONE	NONE
Chr1:14005450-14005799	hypo	0	29	AT1G36940	+	protein_coding_gene	Symbols: | unknown protein; Has 21 Blast hits to 21 proteins in 8 species: Archae - 0; Bacteria - 0; Metazoa - 0; Fungi - 0; Plants - 21; Viruses - 0; Other Eukaryotes - 0 (source: NCBI BLink). | chr1:14004158-14004706 FORWARD LENGTH=182	NONE	NONE	NONE
Chr1:14014000-14014349	hypo	0	13	NONE	NONE	NONE	NONE	AT1TE46030|AT1TE46035	RC/Helitron;RC/Helitron	NONE
Chr1:14024400-14024699	hypo	0	14	NONE	NONE	NONE	NONE	NONE	NONE	AT1G36975-AT1G36980
Chr1:14164100-14164749	hypo	0	53	NONE	NONE	NONE	NONE	NONE	NONE	AT1G37130-AT1G37140
Chr1:14165800-14166099	hypo	0	11	NONE	NONE	NONE	NONE	AT1TE46520	RathE3_cons	NONE
Chr1:14169350-14169699	hypo	0	8	NONE	NONE	NONE	NONE	AT1TE46545	RathE1_cons	NONE
Chr1:14177950-14178299	hypo	0	22	AT1G37150	-	protein_coding_gene	Symbols: HCS2 | holocarboxylase synthetase 2 | chr1:14175198-14176839 REVERSE LENGTH=214	AT1TE46570|AT1TE46575	LTR/Gypsy;LTR/Gypsy	NONE
Chr1:14185950-14186299	hypo	0	11	NONE	NONE	NONE	NONE	AT1TE46595|AT1TE46600	DNA/MuDR;RC/Helitron	NONE
Chr1:14187850-14188299	hypo	0	31	NONE	NONE	NONE	NONE	AT1TE46620|AT1TE46625	DNA/MuDR;DNA/MuDR	NONE
Chr1:14192050-14192499	hypo	0	43	NONE	NONE	NONE	NONE	AT1TE46625	DNA/MuDR	NONE
Chr1:14286150-14286649	hypo	0	57	NONE	NONE	NONE	NONE	AT1TE46860|AT1TE46865	LTR/Gypsy;LTR/Gypsy	NONE
Chr1:14298550-14299399	hypo	0	35	NONE	NONE	NONE	NONE	AT1TE46940|AT1TE46945|AT1TE46950	DNA/HAT;RC/Helitron;RC/Helitron	NONE
Chr1:14609900-14610199	hypo	0	9	NONE	NONE	NONE	NONE	NONE	NONE	AT1G39350-AT1G39430
Chr1:14680950-14681199	hypo	0	8	NONE	NONE	NONE	NONE	NONE	NONE	AT1G39511-AT1G39513
Chr1:14683700-14683949	hypo	0	8	NONE	NONE	NONE	NONE	NONE	NONE	AT1G39511-AT1G39513
Chr1:14721000-14722249	hypo	0	73	NONE	NONE	NONE	NONE	NONE	NONE	AT1G39513-AT1G39515
Chr1:14888800-14889099	hypo	0	10	NONE	NONE	NONE	NONE	NONE	NONE	AT1G40074-AT1G40075
Chr1:14954450-14954649	hypo	0	7	NONE	NONE	NONE	NONE	NONE	NONE	AT1G40085-AT1G40087
Chr1:14958250-14958549	hypo	0	8	NONE	NONE	NONE	NONE	NONE	NONE	AT1G40085-AT1G40087
Chr1:15024800-15025099	hypo	0	7	NONE	NONE	NONE	NONE	NONE	NONE	AT1G40091-AT1G40093
Chr1:15610150-15610599	hypo	0	36	AT1G41835	-	transposable_element_gene		AT1TE51355	LTR/Copia	NONE
Chr1:15730550-15730749	hypo	0	7	AT1G42120	-	tRNA	tRNA	AT1TE51800	RC/Helitron	NONE
Chr1:15799750-15800199	hypo	0	17	NONE	NONE	NONE	NONE	AT1TE52025	LTR/Gypsy	NONE
Chr1:15886550-15886899	hypo	0	10	NONE	NONE	NONE	NONE	AT1TE52280	DNA	NONE
Chr1:15901900-15902099	hypo	0	7	NONE	NONE	NONE	NONE	AT1TE52350	RC/Helitron	NONE
Chr1:15935350-15935899	hypo	0	89	NONE	NONE	NONE	NONE	AT1TE52520	RathE2_cons	NONE
Chr1:15939650-15940249	hypo	0	26	NONE	NONE	NONE	NONE	AT1TE52535	RC/Helitron	NONE
Chr1:16114650-16114899	hypo	0	10	NONE	NONE	NONE	NONE	AT1TE53065	LTR/Gypsy	NONE
Chr1:16116150-16116499	hypo	0	11	NONE	NONE	NONE	NONE	AT1TE53075|AT1TE53080	DNA/MuDR;DNA/MuDR	NONE
Chr1:16134000-16134399	hypo	0	18	AT1G42980	+	protein_coding_gene	Symbols: | Actin-binding FH2 (formin homology 2) family protein | chr1:16133344-16135456 FORWARD LENGTH=299	NONE	NONE	NONE
Chr1:16142250-16142649	hypo	0	20	NONE	NONE	NONE	NONE	AT1TE53160	RC/Helitron	NONE
Chr1:16148300-16148599	hypo	0	16	NONE	NONE	NONE	NONE	AT1TE53195|AT1TE53200|AT1TE53205	DNA;RC/Helitron;DNA/MuDR	NONE
Chr1:16252650-16252949	hypo	0	10	NONE	NONE	NONE	NONE	AT1TE53505|AT1TE53510	RC/Helitron;DNA/HAT	NONE
Chr1:16259550-16260099	hypo	0	40	NONE	NONE	NONE	NONE	AT1TE53540|AT1TE53545	RC/Helitron;RC/Helitron	NONE
Chr1:16286700-16287099	hypo	0	20	NONE	NONE	NONE	NONE	AT1TE53635	DNA/MuDR	NONE
Chr1:16298650-16299099	hypo	0	29	NONE	NONE	NONE	NONE	AT1TE53660	DNA/MuDR	NONE
Chr1:16306550-16306849	hypo	0	8	NONE	NONE	NONE	NONE	AT1TE53680	RC/Helitron	NONE
Chr1:16326400-16326599	hypo	0	8	NONE	NONE	NONE	NONE	AT1TE53750	RC/Helitron	NONE
Chr1:16329200-16329499	hypo	0	10	NONE	NONE	NONE	NONE	AT1TE53760|AT1TE53765	RC/Helitron;DNA/MuDR	NONE
Chr1:16352300-16352749	hypo	0	26	NONE	NONE	NONE	NONE	NONE	NONE	AT1G43310-AT1G43320
Chr1:16360450-16360649	hypo	0	9	NONE	NONE	NONE	NONE	AT1TE53915	LTR/Gypsy	NONE
Chr1:16360800-16361249	hypo	0	20	NONE	NONE	NONE	NONE	AT1TE53915|AT1TE53920|AT1TE53925	LTR/Gypsy;DNA/MuDR;DNA/MuDR	NONE
Chr1:16363150-16363599	hypo	0	17	NONE	NONE	NONE	NONE	AT1TE53930	RC/Helitron	NONE
Chr1:16364150-16364349	hypo	0	9	NONE	NONE	NONE	NONE	AT1TE53935	RC/Helitron	NONE
Chr1:16367550-16367799	hypo	0	9	NONE	NONE	NONE	NONE	NONE	NONE	AT1G43330-AT1G43387
Chr1:16380550-16380849	hypo	0	13	NONE	NONE	NONE	NONE	AT1TE53995	LTR/Gypsy	NONE
Chr1:16394000-16394399	hypo	0	41	NONE	NONE	NONE	NONE	AT1TE54005|AT1TE54010	DNA;LTR/Gypsy	NONE
Chr1:16400450-16401099	hypo	0	24	NONE	NONE	NONE	NONE	AT1TE54020|AT1TE54025	RC/Helitron;DNA/MuDR	NONE
Chr1:16403500-16403999	hypo	0	35	NONE	NONE	NONE	NONE	AT1TE54035|AT1TE54040|AT1TE54045|AT1TE54050	LTR/Copia;RC/Helitron;RC/Helitron;DNA/MuDR	NONE
Chr1:16418500-16418999	hypo	0	31	NONE	NONE	NONE	NONE	AT1TE54110	RC/Helitron	NONE
Chr1:16420800-16421149	hypo	0	13	NONE	NONE	NONE	NONE	AT1TE54120	RC/Helitron	NONE
Chr1:16433950-16434149	hypo	0	27	NONE	NONE	NONE	NONE	AT1TE54190	DNA	NONE
Chr1:16453350-16453549	hypo	0	8	AT1G43665	-	protein_coding_gene	Symbols: | Bifunctional inhibitor/lipid-transfer protein/seed storage 2S albumin superfamily protein | chr1:16452981-16453804 REVERSE LENGTH=123	NONE	NONE	NONE
Chr1:16455100-16455549	hypo	0	24	NONE	NONE	NONE	NONE	AT1TE54250|AT1TE54255	RC/Helitron;DNA/MuDR	NONE
Chr1:16457350-16457699	hypo	0	11	NONE	NONE	NONE	NONE	AT1TE54270|AT1TE54275	DNA/MuDR;DNA/MuDR	NONE
Chr1:16459900-16460249	hypo	0	22	NONE	NONE	NONE	NONE	AT1TE54290|AT1TE54295	DNA/MuDR;RC/Helitron	NONE
Chr1:16462550-16463049	hypo	0	39	NONE	NONE	NONE	NONE	AT1TE54310	LTR/Gypsy	NONE
Chr1:16467600-16467949	hypo	0	11	NONE	NONE	NONE	NONE	AT1TE54320	DNA/HAT	NONE
Chr1:16477550-16478249	hypo	0	30	AT1G43690	+	protein_coding_gene	Symbols: | ubiquitin interaction motif-containing protein | chr1:16478519-16482589 FORWARD LENGTH=599	AT1TE54365|AT1TE54370|AT1TE54375	DNA/Pogo;RC/Helitron;RC/Helitron	NONE
Chr1:16488750-16489099	hypo	0	14	AT1G43715	-	transposable_element_gene		AT1TE54400	LTR/Copia	NONE
Chr1:16535400-16535649	hypo	0	7	NONE	NONE	NONE	NONE	NONE	NONE	AT1G43763-AT1G43765
Chr1:16536300-16536499	hypo	0	7	NONE	NONE	NONE	NONE	NONE	NONE	AT1G43763-AT1G43765
Chr1:16538400-16538599	hypo	0	16	NONE	NONE	NONE	NONE	AT1TE54525	RC/Helitron	NONE
Chr1:16545600-16545799	hypo	0	9	NONE	NONE	NONE	NONE	NONE	NONE	AT1G43765-AT1G43766
Chr1:16547700-16547999	hypo	0	13	NONE	NONE	NONE	NONE	AT1TE54560	RC/Helitron	NONE
Chr1:16551000-16551199	hypo	0	7	AT1G43770	+	protein_coding_gene	Symbols: | RING/FYVE/PHD zinc finger superfamily protein | chr1:16548509-16549907 FORWARD LENGTH=371	NONE	NONE	NONE
Chr1:16558950-16559249	hypo	0	10	NONE	NONE	NONE	NONE	NONE	NONE	AT1G43777-AT1G43780
Chr1:16562100-16562549	hypo	0	35	NONE	NONE	NONE	NONE	NONE	NONE	AT1G43777-AT1G43780
Chr1:16594300-16594599	hypo	0	11	NONE	NONE	NONE	NONE	NONE	NONE	AT1G43830-AT1G43835
Chr1:16597100-16597599	hypo	0	22	NONE	NONE	NONE	NONE	AT1TE54710	DNA/MuDR	NONE
Chr1:16598000-16598549	hypo	0	23	NONE	NONE	NONE	NONE	AT1TE54710|AT1TE54715	DNA/MuDR;DNA/MuDR	NONE
Chr1:16599350-16599749	hypo	0	16	NONE	NONE	NONE	NONE	AT1TE54720	RC/Helitron	NONE
Chr1:16624350-16624849	hypo	0	35	AT1G43860	-	protein_coding_gene	Symbols: | sequence-specific DNA binding transcription factors | chr1:16622244-16624385 REVERSE LENGTH=370	AT1TE54790|AT1TE54795	DNA/MuDR;DNA/MuDR	NONE
Chr1:16637150-16637499	hypo	0	21	NONE	NONE	NONE	NONE	AT1TE54805|AT1TE54810	LTR/Gypsy;LTR/Gypsy	NONE
Chr1:16640950-16641299	hypo	0	13	AT1G43886	-	transposable_element_gene		AT1TE54845	LTR/Copia	NONE
Chr1:16645700-16646149	hypo	0	54	NONE	NONE	NONE	NONE	NONE	NONE	AT1G43886-AT1G43890
Chr1:16664200-16664399	hypo	0	8	NONE	NONE	NONE	NONE	AT1TE54925	DNA/MuDR	NONE
Chr1:16706950-16707149	hypo	0	11	NONE	NONE	NONE	NONE	NONE	NONE	AT1G43997-AT1G44000
Chr1:16707650-16708049	hypo	0	23	NONE	NONE	NONE	NONE	AT1TE55145	RC/Helitron	NONE
Chr1:16709850-16710199	hypo	0	13	NONE	NONE	NONE	NONE	AT1TE55150|AT1TE55155	RC/Helitron;RC/Helitron	NONE
Chr1:16711200-16711499	hypo	0	13	NONE	NONE	NONE	NONE	AT1TE55185	DNA/MuDR	NONE
Chr1:16711700-16711999	hypo	0	10	NONE	NONE	NONE	NONE	AT1TE55190	RC/Helitron	NONE
Chr1:16712500-16712699	hypo	0	8	NONE	NONE	NONE	NONE	AT1TE55200	RC/Helitron	NONE
Chr1:16737700-16738149	hypo	0	35	NONE	NONE	NONE	NONE	AT1TE55305	RC/Helitron	NONE
Chr1:16773400-16773849	hypo	0	22	NONE	NONE	NONE	NONE	AT1TE55425	SINE	NONE
Chr1:16774300-16774499	hypo	0	9	NONE	NONE	NONE	NONE	AT1TE55435|AT1TE55440	DNA/MuDR;DNA/MuDR	NONE
Chr1:16790400-16790799	hypo	0	26	NONE	NONE	NONE	NONE	AT1TE55500|AT1TE55505	RC/Helitron;RC/Helitron	NONE
Chr1:16791800-16792299	hypo	0	35	NONE	NONE	NONE	NONE	AT1TE55525|AT1TE55530	DNA;DNA/MuDR	NONE
Chr1:16803600-16803949	hypo	0	14	NONE	NONE	NONE	NONE	AT1TE55575	RC/Helitron	NONE
Chr1:16810750-16811099	hypo	0	16	NONE	NONE	NONE	NONE	NONE	NONE	AT1G44180-AT1G44191
Chr1:16821200-16821449	hypo	0	9	AT1G44224	-	protein_coding_gene	Symbols: | ECA1 gametogenesis related family protein | chr1:16821061-16821756 REVERSE LENGTH=231	NONE	NONE	NONE
Chr1:16840900-16841299	hypo	0	20	NONE	NONE	NONE	NONE	AT1TE55730	DNA/MuDR	NONE
Chr1:16844300-16844749	hypo	0	24	NONE	NONE	NONE	NONE	AT1TE55765	DNA/MuDR	NONE
Chr1:16858950-16859299	hypo	0	18	NONE	NONE	NONE	NONE	AT1TE55805|AT1TE55810	RC/Helitron;RC/Helitron	NONE
Chr1:16866700-16866949	hypo	0	7	NONE	NONE	NONE	NONE	AT1TE55850	RC/Helitron	NONE
Chr1:16868600-16868899	hypo	0	8	NONE	NONE	NONE	NONE	AT1TE55855	LTR/Gypsy	NONE
Chr1:16890800-16890999	hypo	0	7	NONE	NONE	NONE	NONE	AT1TE55925	RC/Helitron	NONE
Chr1:16896200-16896399	hypo	0	7	NONE	NONE	NONE	NONE	AT1TE55955	RC/Helitron	NONE
Chr1:16904350-16905299	hypo	0	38	NONE	NONE	NONE	NONE	AT1TE55985	RC/Helitron	NONE
Chr1:16905700-16905999	hypo	0	8	NONE	NONE	NONE	NONE	AT1TE55985	RC/Helitron	NONE
Chr1:16930000-16930199	hypo	0	8	NONE	NONE	NONE	NONE	AT1TE56055	DNA/Pogo	NONE
Chr1:16936700-16937099	hypo	0	19	NONE	NONE	NONE	NONE	AT1TE56100	RathE1_cons	NONE
Chr1:16937800-16938199	hypo	0	15	NONE	NONE	NONE	NONE	AT1TE56105|AT1TE56110	RC/Helitron;RC/Helitron	NONE
Chr1:16939100-16939549	hypo	0	23	NONE	NONE	NONE	NONE	AT1TE56110|AT1TE56115|AT1TE56120	RC/Helitron;RC/Helitron;RathE1_cons	NONE
Chr1:16942650-16943049	hypo	0	31	NONE	NONE	NONE	NONE	AT1TE56130|AT1TE56135	DNA/MuDR;DNA/MuDR	NONE
Chr1:16962400-16962699	hypo	0	9	NONE	NONE	NONE	NONE	AT1TE56150|AT1TE56155	DNA/MuDR;RC/Helitron	NONE
Chr1:16966200-16966449	hypo	0	13	NONE	NONE	NONE	NONE	AT1TE56170	RC/Helitron	NONE
Chr1:16967950-16968299	hypo	0	17	NONE	NONE	NONE	NONE	AT1TE56170	RC/Helitron	NONE
Chr1:16974800-16974999	hypo	0	7	NONE	NONE	NONE	NONE	AT1TE56205	DNA/MuDR	NONE
Chr1:16975150-16975449	hypo	1	21	NONE	NONE	NONE	NONE	AT1TE56205	DNA/MuDR	NONE
Chr1:16988150-16988399	hypo	0	7	NONE	NONE	NONE	NONE	AT1TE56255|AT1TE56260	RC/Helitron;RC/Helitron	NONE
Chr1:16989600-16989799	hypo	0	8	NONE	NONE	NONE	NONE	AT1TE56255|AT1TE56260	RC/Helitron;RC/Helitron	NONE
Chr1:16997900-16998199	hypo	0	11	NONE	NONE	NONE	NONE	AT1TE56300	RC/Helitron	NONE
Chr1:17004850-17005249	hypo	0	20	AT1G44980	-	protein_coding_gene	Symbols: PME7, ATPME7 | pectin methylesterase 7 | chr1:17004256-17005923 REVERSE LENGTH=246	NONE	NONE	NONE
Chr1:17006800-17007499	hypo	0	61	NONE	NONE	NONE	NONE	NONE	NONE	AT1G44980-AT1G44990
Chr1:17011850-17012049	hypo	0	7	AT1G45000	+	protein_coding_gene	Symbols: | AAA-type ATPase family protein | chr1:17009220-17011607 FORWARD LENGTH=399	AT1TE56345	DNA/Pogo	NONE
Chr1:17015600-17015999	hypo	0	15	NONE	NONE	NONE	NONE	AT1TE56355|AT1TE56360	RC/Helitron;RC/Helitron	NONE
Chr1:17016500-17016849	hypo	0	11	NONE	NONE	NONE	NONE	AT1TE56360	RC/Helitron	NONE
Chr1:17034900-17035249	hypo	0	26	AT1G45063	-	protein_coding_gene	Symbols: | copper ion binding;electron carriers | chr1:17033335-17034886 REVERSE LENGTH=369	AT1TE56420|AT1TE56425	DNA/MuDR;DNA/MuDR	NONE
Chr1:17064750-17065099	hypo	0	15	NONE	NONE	NONE	NONE	AT1TE56480	DNA/Pogo	NONE
Chr1:17076800-17077199	hypo	0	49	NONE	NONE	NONE	NONE	AT1TE56515	DNA/MuDR	NONE
Chr1:17082850-17083249	hypo	0	22	NONE	NONE	NONE	NONE	AT1TE56525|AT1TE56530	RC/Helitron;SINE	NONE
Chr1:17091350-17091999	hypo	0	61	AT1G45163	-	protein_coding_gene	Symbols: | unknown protein; BEST Arabidopsis thaliana protein match is: unknown protein (TAIR:AT5G55790.1). | chr1:17091000-17091464 REVERSE LENGTH=154	NONE	NONE	NONE
Chr1:17092200-17092499	hypo	0	7	NONE	NONE	NONE	NONE	NONE	NONE	AT1G45165-AT1G45170
Chr1:17135950-17136499	hypo	0	23	AT1G45211	+	pseudogene	pseudogene	AT1TE56735	RC/Helitron	NONE
Chr1:17139600-17139949	hypo	0	12	AT1G45221	+	protein_coding_gene	Symbols: | Bifunctional inhibitor/lipid-transfer protein/seed storage 2S albumin superfamily protein | chr1:17139532-17139879 FORWARD LENGTH=115	AT1TE56765	RC/Helitron	NONE
Chr1:17141350-17141799	hypo	0	47	AT1G45223	+	protein_coding_gene	Symbols: | Protein of unknown function (DUF784) | chr1:17141272-17141619 FORWARD LENGTH=115	AT1TE56775	RC/Helitron	NONE
Chr1:17151650-17151949	hypo	0	21	NONE	NONE	NONE	NONE	AT1TE56835	DNA/MuDR	NONE
Chr1:17152350-17153049	hypo	0	76	AT1G45233	+	protein_coding_gene	Symbols: THO5, AtTHO5 | THO complex, subunit 5 | chr1:17152956-17154662 FORWARD LENGTH=452	AT1TE56835	DNA/MuDR	NONE
Chr1:17178900-17179299	hypo	0	23	NONE	NONE	NONE	NONE	NONE	NONE	AT1G45403-AT1G45474
Chr1:17193400-17193799	hypo	0	27	NONE	NONE	NONE	NONE	AT1TE56970	DNA/MuDR	NONE
Chr1:17201350-17202199	hypo	0	64	NONE	NONE	NONE	NONE	AT1TE57015|AT1TE57020	LTR/Copia;SINE	NONE
Chr1:17239700-17240149	hypo	0	30	NONE	NONE	NONE	NONE	AT1TE57155	DNA/Mariner	NONE
Chr1:17240950-17241199	hypo	0	10	NONE	NONE	NONE	NONE	AT1TE57160	RC/Helitron	NONE
Chr1:17254500-17254849	hypo	0	9	NONE	NONE	NONE	NONE	AT1TE57210	RC/Helitron	NONE
Chr1:17267000-17267349	hypo	0	29	NONE	NONE	NONE	NONE	AT1TE57235	DNA/HAT	NONE
Chr1:17267850-17268249	hypo	0	35	NONE	NONE	NONE	NONE	AT1TE57235	DNA/HAT	NONE
Chr1:17278750-17279249	hypo	0	22	NONE	NONE	NONE	NONE	NONE	NONE	AT1G47056-AT1G47128
Chr1:17281850-17282799	hypo	0	72	NONE	NONE	NONE	NONE	NONE	NONE	AT1G47056-AT1G47128
Chr1:17289050-17289449	hypo	0	20	NONE	NONE	NONE	NONE	NONE	NONE	AT1G47128-AT1G47200
Chr1:17293200-17293549	hypo	0	17	NONE	NONE	NONE	NONE	AT1TE57310	RathE1_cons	NONE
Chr1:17300100-17300449	hypo	0	28	NONE	NONE	NONE	NONE	AT1TE57330|AT1TE57335	LINE?;RC/Helitron	NONE
Chr1:17305600-17306249	hypo	0	48	NONE	NONE	NONE	NONE	NONE	NONE	AT1G47220-AT1G47230
Chr1:17313950-17314149	hypo	0	9	NONE	NONE	NONE	NONE	NONE	NONE	AT1G47240-AT1G47250
Chr1:17324750-17324999	hypo	0	8	AT1G47265	+	protein_coding_gene	Symbols: | unknown protein; FUNCTIONS IN: molecular_function unknown; INVOLVED IN: biological_process unknown; LOCATED IN: cellular_component unknown; Has 30201 Blast hits to 17322 proteins in 780 species: Archae - 12; Bacteria - 1396; Metazoa - 17338; Fungi - 3422; Plants - 5037; Viruses - 0; Other Eukaryotes - 2996 (source: NCBI BLink). | chr1:17324568-17324798 FORWARD LENGTH=76	NONE	NONE	NONE
Chr1:17328350-17328549	hypo	0	7	AT1G47270	+	protein_coding_gene	Symbols: AtTLP6, TLP6 | tubby like protein 6 | chr1:17326828-17328564 FORWARD LENGTH=413	NONE	NONE	NONE
Chr1:17332400-17332599	hypo	0	8	AT1G47280	-	protein_coding_gene	Symbols: | unknown protein; FUNCTIONS IN: molecular_function unknown; INVOLVED IN: biological_process unknown; LOCATED IN: endomembrane system; EXPRESSED IN: 9 plant structures; EXPRESSED DURING: L mature pollen stage, M germinated pollen stage, 4 anthesis, C globular stage, petal differentiation and expansion stage; Has 6 Blast hits to 6 proteins in 2 species: Archae - 0; Bacteria - 0; Metazoa -…	AT1TE57430|AT1TE57435|AT1TE57440	RC/Helitron;RC/Helitron;RC/Helitron	NONE
Chr1:17332950-17333349	hypo	0	28	AT1G47280	-	protein_coding_gene	Symbols: | unknown protein; FUNCTIONS IN: molecular_function unknown; INVOLVED IN: biological_process unknown; LOCATED IN: endomembrane system; EXPRESSED IN: 9 plant structures; EXPRESSED DURING: L mature pollen stage, M germinated pollen stage, 4 anthesis, C globular stage, petal differentiation and expansion stage; Has 6 Blast hits to 6 proteins in 2 species: Archae - 0; Bacteria - 0; Metazoa -…	AT1TE57440	RC/Helitron	NONE
Chr1:17335300-17335849	hypo	0	70	AT1G47290	+	protein_coding_gene	Symbols: AT3BETAHSD/D1, 3BETAHSD/D1 | 3beta-hydroxysteroid-dehydrogenase/decarboxylase isoform 1 | chr1:17336121-17339030 FORWARD LENGTH=382	NONE	NONE	NONE
Chr1:17342550-17342899	hypo	0	11	NONE	NONE	NONE	NONE	NONE	NONE	AT1G47300-AT1G47310
Chr1:17382050-17382249	hypo	0	13	NONE	NONE	NONE	NONE	NONE	NONE	AT1G47390-AT1G47395
Chr1:17384250-17384649	hypo	0	20	NONE	NONE	NONE	NONE	AT1TE57570	RathE1_cons	NONE
Chr1:17402500-17402849	hypo	0	13	AT1G47450	-	protein_coding_gene	Symbols: | Protein of unknown function (DUF784) | chr1:17402684-17403193 REVERSE LENGTH=169	NONE	NONE	NONE
Chr1:17404650-17404849	hypo	0	9	NONE	NONE	NONE	NONE	AT1TE57630|AT1TE57635|AT1TE57640	LTR/Gypsy;RC/Helitron;RC/Helitron	NONE
Chr1:17418350-17418649	hypo	0	8	AT1G47480	+	protein_coding_gene	Symbols: | alpha/beta-Hydrolases superfamily protein | chr1:17417623-17419296 FORWARD LENGTH=314	NONE	NONE	NONE
Chr1:17430900-17431149	hypo	0	16	AT1G47497	-	protein_coding_gene	Symbols: | Polynucleotidyl transferase, ribonuclease H-like superfamily protein | chr1:17431038-17431454 REVERSE LENGTH=138	AT1TE57770	RC/Helitron	NONE
Chr1:17440350-17440699	hypo	0	12	NONE	NONE	NONE	NONE	NONE	NONE	AT1G47510-AT1G47520
Chr1:17441450-17441899	hypo	0	55	NONE	NONE	NONE	NONE	NONE	NONE	AT1G47510-AT1G47520
Chr1:17448450-17448849	hypo	0	19	NONE	NONE	NONE	NONE	AT1TE57820	DNA/MuDR	NONE
Chr1:17449700-17449999	hypo	0	7	NONE	NONE	NONE	NONE	AT1TE57825|AT1TE57830|AT1TE57835	DNA/MuDR;DNA/MuDR;DNA/MuDR	NONE
Chr1:17490400-17490649	hypo	0	11	NONE	NONE	NONE	NONE	NONE	NONE	AT1G47595-AT1G47600
Chr1:17490800-17491349	hypo	0	56	NONE	NONE	NONE	NONE	NONE	NONE	AT1G47595-AT1G47600
Chr1:17502100-17502699	hypo	0	44	NONE	NONE	NONE	NONE	AT1TE57995|AT1TE58000	RC/Helitron;RC/Helitron	NONE
Chr1:17514950-17515549	hypo	0	44	NONE	NONE	NONE	NONE	AT1TE58050|AT1TE58055|AT1TE58060	RC/Helitron;DNA/MuDR;DNA/MuDR	NONE
Chr1:17516050-17516349	hypo	0	9	AT1G47630	-	pseudogene	pseudogene	AT1TE58065	DNA/MuDR	NONE
Chr1:17536050-17536299	hypo	0	14	NONE	NONE	NONE	NONE	NONE	NONE	AT1G47660-AT1G47670
Chr1:17551350-17551649	hypo	0	14	NONE	NONE	NONE	NONE	AT1TE58195|AT1TE58200|AT1TE58205	RC/Helitron;RC/Helitron;DNA/HAT	NONE
Chr1:17560700-17561099	hypo	0	32	NONE	NONE	NONE	NONE	NONE	NONE	AT1G47710-AT1G47720
Chr1:17563100-17563449	hypo	0	13	NONE	NONE	NONE	NONE	AT1TE58285|AT1TE58290	RC/Helitron;RC/Helitron	NONE
Chr1:17563650-17563949	hypo	0	7	AT1G47730	-	protein_coding_gene	Symbols: | F-box and associated interaction domains-containing protein | chr1:17563931-17565106 REVERSE LENGTH=391	AT1TE58290|AT1TE58295	RC/Helitron;RC/Helitron	NONE
Chr1:17571750-17572049	hypo	0	12	NONE	NONE	NONE	NONE	AT1TE58325	DNA	NONE
Chr1:17576000-17576249	hypo	0	9	AT1G47765	-	protein_coding_gene	Symbols: | F-box and associated interaction domains-containing protein | chr1:17574906-17576092 REVERSE LENGTH=385	AT1TE58340|AT1TE58345	RC/Helitron;RC/Helitron	NONE
Chr1:17578950-17579149	hypo	0	7	NONE	NONE	NONE	NONE	NONE	NONE	AT1G47765-AT1G47770
Chr1:17605400-17605899	hypo	0	30	NONE	NONE	NONE	NONE	AT1TE58430	RC/Helitron	NONE
Chr1:17607350-17607649	hypo	0	20	NONE	NONE	NONE	NONE	AT1TE58445	DNA/MuDR	NONE
Chr1:17607950-17608199	hypo	0	11	NONE	NONE	NONE	NONE	AT1TE58445|AT1TE58450|AT1TE58455	DNA/MuDR;DNA/MuDR;DNA/MuDR	NONE
Chr1:17611800-17612049	hypo	0	7	AT1G47820	+	protein_coding_gene	Symbols: | unknown protein; BEST Arabidopsis thaliana protein match is: unknown protein (TAIR:AT1G47813.1); Has 29 Blast hits to 29 proteins in 9 species: Archae - 0; Bacteria - 0; Metazoa - 0; Fungi - 0; Plants - 29; Viruses - 0; Other Eukaryotes - 0 (source: NCBI BLink). | chr1:17612114-17612404 FORWARD LENGTH=96	AT1TE58455	DNA/MuDR	NONE
Chr1:17632300-17632799	hypo	0	34	NONE	NONE	NONE	NONE	AT1TE58520|AT1TE58525	RC/Helitron;RC/Helitron	NONE
Chr1:17655050-17655449	hypo	0	14	NONE	NONE	NONE	NONE	AT1TE58615	RC/Helitron	NONE
Chr1:17655950-17656249	hypo	0	7	NONE	NONE	NONE	NONE	NONE	NONE	AT1G47900-AT1G47910
Chr1:17664850-17665199	hypo	0	17	NONE	NONE	NONE	NONE	AT1TE58645|AT1TE58650	DNA/MuDR;DNA/MuDR	NONE
Chr1:17666050-17666399	hypo	0	22	NONE	NONE	NONE	NONE	AT1TE58650|AT1TE58655	DNA/MuDR;DNA/MuDR	NONE
Chr1:17666600-17666849	hypo	0	9	NONE	NONE	NONE	NONE	AT1TE58655|AT1TE58660	DNA/MuDR;DNA/HAT	NONE
Chr1:17685550-17686049	hypo	0	31	NONE	NONE	NONE	NONE	AT1TE58725	RC/Helitron	NONE
Chr1:17689450-17690649	hypo	0	161	NONE	NONE	NONE	NONE	AT1TE58740	DNA/MuDR	NONE
Chr1:17695600-17695999	hypo	0	20	NONE	NONE	NONE	NONE	NONE	NONE	AT1G47980-AT1G47990
Chr1:17709450-17709899	hypo	0	35	NONE	NONE	NONE	NONE	AT1TE58820	RC/Helitron	NONE
Chr1:17713350-17714999	hypo	0	118	NONE	NONE	NONE	NONE	AT1TE58825	LTR/Gypsy	NONE
Chr1:17715300-17715549	hypo	0	13	NONE	NONE	NONE	NONE	AT1TE58830	RathE3_cons	NONE
Chr1:17726900-17727799	hypo	0	32	AT1G48050	+	protein_coding_gene	Symbols: KU80, ATKU80 | Ku80 family protein | chr1:17723498-17726859 FORWARD LENGTH=680	AT1TE58870|AT1TE58875|AT1TE58880	RC/Helitron;DNA;DNA/Pogo	NONE
Chr1:17766050-17766349	hypo	0	7	NONE	NONE	NONE	NONE	AT1TE59000	RathE1_cons	NONE
Chr1:17812150-17812399	hypo	0	17	NONE	NONE	NONE	NONE	AT1TE59130	DNA/MuDR	NONE
Chr1:17814900-17815149	hypo	0	8	AT1G48260	-	protein_coding_gene	Symbols: CIPK17, SnRK3.21 | CBL-interacting protein kinase 17 | chr1:17814226-17817226 REVERSE LENGTH=432	NONE	NONE	NONE
Chr1:17820800-17821249	hypo	0	19	NONE	NONE	NONE	NONE	AT1TE59155	DNA/MuDR	NONE
Chr1:17831250-17831699	hypo	1	41	NONE	NONE	NONE	NONE	AT1TE59195	LINE?	NONE
Chr1:17840500-17840999	hypo	0	58	NONE	NONE	NONE	NONE	AT1TE59230	DNA	NONE
Chr1:17863000-17863349	hypo	0	13	NONE	NONE	NONE	NONE	NONE	NONE	AT1G48325-AT1G48330
Chr1:17874100-17874449	hypo	0	17	NONE	NONE	NONE	NONE	AT1TE59320	LINE/L1	NONE
Chr1:17898900-17899249	hypo	0	17	NONE	NONE	NONE	NONE	AT1TE59400|AT1TE59405	DNA/MuDR;DNA/MuDR	NONE
Chr1:17900650-17900849	hypo	0	8	AT1G48422	-	pseudogene	pseudogene	AT1TE59415	RC/Helitron	NONE
Chr1:17901150-17901349	hypo	0	7	NONE	NONE	NONE	NONE	AT1TE59415	RC/Helitron	NONE
Chr1:17936800-17937049	hypo	0	11	AT1G48510	+	protein_coding_gene	Symbols: | Surfeit locus 1 cytochrome c oxidase biogenesis protein | chr1:17934889-17936651 FORWARD LENGTH=384	AT1TE59530|AT1TE59535	DNA/MuDR;DNA/MuDR	NONE
Chr1:17937850-17938099	hypo	0	12	NONE	NONE	NONE	NONE	AT1TE59535|AT1TE59540	DNA/MuDR;DNA/MuDR	NONE
Chr1:17938950-17939299	hypo	0	9	NONE	NONE	NONE	NONE	AT1TE59545	RC/Helitron	NONE
Chr1:17960950-17961199	hypo	0	8	NONE	NONE	NONE	NONE	NONE	NONE	AT1G48580-AT1G48590
Chr1:17978850-17979199	hypo	0	15	NONE	NONE	NONE	NONE	AT1TE59670	RC/Helitron	NONE
Chr1:18010150-18010549	hypo	0	18	NONE	NONE	NONE	NONE	NONE	NONE	AT1G48690-AT1G48698
Chr1:18019500-18019949	hypo	0	32	NONE	NONE	NONE	NONE	AT1TE59765	DNA	NONE
Chr1:18022500-18022799	hypo	0	9	NONE	NONE	NONE	NONE	AT1TE59770	RC/Helitron	NONE
Chr1:18029150-18029449	hypo	3	8	NONE	NONE	NONE	NONE	AT1TE59790	RathE1_cons	NONE
Chr1:18047950-18048449	hypo	0	34	NONE	NONE	NONE	NONE	NONE	NONE	AT1G48790-AT1G48800
Chr1:18055700-18056249	hypo	0	39	AT1G48820	+	protein_coding_gene	Symbols: | Terpenoid cyclases/Protein prenyltransferases superfamily protein | chr1:18055229-18059367 FORWARD LENGTH=561	AT1TE59875	DNA	NONE
Chr1:18088150-18088449	hypo	0	7	NONE	NONE	NONE	NONE	NONE	NONE	AT1G48900-AT1G48910
Chr1:18095550-18096149	hypo	0	19	NONE	NONE	NONE	NONE	AT1TE60000	RC/Helitron	NONE
Chr1:18110700-18111499	hypo	0	126	AT1G48953	-	protein_coding_gene	Symbols: | unknown protein; BEST Arabidopsis thaliana protein match is: unknown protein (TAIR:AT5G35066.1); Has 30201 Blast hits to 17322 proteins in 780 species: Archae - 12; Bacteria - 1396; Metazoa - 17338; Fungi - 3422; Plants - 5037; Viruses - 0; Other Eukaryotes - 2996 (source: NCBI BLink). | chr1:18111090-18111380 REVERSE LENGTH=96	NONE	NONE	NONE
Chr1:18126450-18127099	hypo	1	41	NONE	NONE	NONE	NONE	NONE	NONE	AT1G49000-AT1G49005
Chr1:18130250-18130499	hypo	1	13	AT1G49005	-	protein_coding_gene	Symbols: CLE11 | CLAVATA3/ESR-RELATED 11 | chr1:18128686-18128985 REVERSE LENGTH=99	NONE	NONE	NONE
Chr1:18135800-18136249	hypo	0	30	NONE	NONE	NONE	NONE	AT1TE60120	DNA	NONE
Chr1:18163500-18165149	hypo	0	117	NONE	NONE	NONE	NONE	AT1TE60185|AT1TE60190|AT1TE60195	DNA/MuDR;DNA/MuDR;DNA/MuDR	NONE
Chr1:18165350-18165599	hypo	0	11	NONE	NONE	NONE	NONE	NONE	NONE	AT1G49090-AT1G49100
Chr1:18192300-18192499	hypo	0	23	AT1G49190	+	protein_coding_gene	Symbols: ARR19, RR19 | response regulator 19 | chr1:18191342-18193598 FORWARD LENGTH=608	NONE	NONE	NONE
Chr1:18211550-18211799	hypo	0	11	NONE	NONE	NONE	NONE	NONE	NONE	AT1G49230-AT1G49240
Chr1:18213750-18214649	hypo	0	59	NONE	NONE	NONE	NONE	AT1TE60340|AT1TE60345	DNA/MuDR;DNA/MuDR	NONE
Chr1:18269600-18269799	hypo	0	7	NONE	NONE	NONE	NONE	AT1TE60530	DNA/Mariner	NONE
Chr1:18270350-18270699	hypo	0	13	NONE	NONE	NONE	NONE	AT1TE60540|AT1TE60545	DNA;DNA/Pogo	NONE
Chr1:18287150-18287499	hypo	0	14	NONE	NONE	NONE	NONE	AT1TE60595	RC/Helitron	NONE
Chr1:18297300-18297899	hypo	0	61	NONE	NONE	NONE	NONE	AT1TE60630	DNA/MuDR	NONE
Chr1:18301200-18301499	hypo	0	11	NONE	NONE	NONE	NONE	AT1TE60640|AT1TE60645|AT1TE60650	DNA/MuDR;RC/Helitron;DNA/MuDR	NONE
Chr1:18302100-18302549	hypo	0	36	NONE	NONE	NONE	NONE	AT1TE60640	DNA/MuDR	NONE
Chr1:18320450-18321499	hypo	0	97	AT1G49500	-	protein_coding_gene	Symbols: | unknown protein; FUNCTIONS IN: molecular_function unknown; INVOLVED IN: biological_process unknown; LOCATED IN: endomembrane system; EXPRESSED IN: 19 plant structures; EXPRESSED DURING: 10 growth stages; BEST Arabidopsis thaliana protein match is: unknown protein (TAIR:AT3G19030.1); Has 24 Blast hits to 24 proteins in 2 species: Archae - 0; Bacteria - 0; Metazoa - 0; Fungi - 0; Plants …	AT1TE60720|AT1TE60725	RC/Helitron;DNA	NONE
Chr1:18325050-18325399	hypo	0	12	NONE	NONE	NONE	NONE	AT1TE60740	RC/Helitron	NONE
Chr1:18341950-18342349	hypo	0	24	NONE	NONE	NONE	NONE	NONE	NONE	AT1G49550-AT1G49560
Chr1:18380150-18381249	hypo	0	100	AT1G49670	-	protein_coding_gene	Symbols: NQR | ARP protein (REF) | chr1:18381591-18386021 REVERSE LENGTH=629	NONE	NONE	NONE
Chr1:18387300-18387599	hypo	0	13	NONE	NONE	NONE	NONE	AT1TE60925	DNA/MuDR	NONE
Chr1:18415250-18415549	hypo	0	10	NONE	NONE	NONE	NONE	AT1TE61035|AT1TE61040	RC/Helitron;RC/Helitron	NONE
Chr1:18437050-18437449	hypo	0	26	AT1G49790	-	protein_coding_gene	Symbols: | F-box associated ubiquitination effector family protein | chr1:18436137-18437068 REVERSE LENGTH=283	AT1TE61110	DNA/MuDR	NONE
Chr1:18437950-18438149	hypo	0	23	NONE	NONE	NONE	NONE	AT1TE61110	DNA/MuDR	NONE
Chr1:18449600-18449849	hypo	0	10	NONE	NONE	NONE	NONE	AT1TE61145	RC/Helitron	NONE
Chr1:18450200-18450549	hypo	0	23	NONE	NONE	NONE	NONE	AT1TE61145|AT1TE61150	RC/Helitron;RC/Helitron	NONE
Chr1:18456650-18456899	hypo	0	11	NONE	NONE	NONE	NONE	AT1TE61170	DNA/MuDR	NONE
Chr1:18457150-18457499	hypo	0	32	NONE	NONE	NONE	NONE	AT1TE61175	DNA/MuDR	NONE
Chr1:18493900-18494149	hypo	0	7	AT1G49950	-	protein_coding_gene	Symbols: TRB1, ATTRB1 | telomere repeat binding factor 1 | chr1:18494439-18496713 REVERSE LENGTH=300	AT1TE61295	DNA/MuDR	NONE
Chr1:18548250-18548499	hypo	0	9	AT1G50050	+	protein_coding_gene	Symbols: | CAP (Cysteine-rich secretory proteins, Antigen 5, and Pathogenesis-related 1 protein) superfamily protein | chr1:18546165-18549046 FORWARD LENGTH=226	NONE	NONE	NONE
Chr1:18551500-18551799	hypo	0	10	AT1G50060	+	protein_coding_gene	Symbols: | CAP (Cysteine-rich secretory proteins, Antigen 5, and Pathogenesis-related 1 protein) superfamily protein | chr1:18551186-18552446 FORWARD LENGTH=161	AT1TE61460|AT1TE61465	RC/Helitron;DNA/Pogo	NONE
Chr1:18553050-18553699	hypo	0	22	AT1G50070	+	tRNA	tRNA	AT1TE61475|AT1TE61480|AT1TE61485	RC/Helitron;DNA;RC/Helitron	NONE
Chr1:18580250-18580449	hypo	0	7	NONE	NONE	NONE	NONE	AT1TE61575	RC/Helitron	NONE
Chr1:18581200-18581449	hypo	1	11	AT1G50160	+	protein_coding_gene	Symbols: | BEST Arabidopsis thaliana protein match is: Polynucleotidyl transferase, ribonuclease H-like superfamily protein (TAIR:AT2G04420.1); Has 34 Blast hits to 34 proteins in 2 species: Archae - 0; Bacteria - 0; Metazoa - 0; Fungi - 0; Plants - 34; Viruses - 0; Other Eukaryotes - 0 (source: NCBI BLink). | chr1:18581429-18581650 FORWARD LENGTH=73	NONE	NONE	NONE
Chr1:18598800-18599299	hypo	0	43	NONE	NONE	NONE	NONE	AT1TE61630	DNA/MuDR	NONE
Chr1:18599700-18600399	hypo	0	38	NONE	NONE	NONE	NONE	AT1TE61640	DNA/MuDR	NONE
Chr1:18627000-18627449	hypo	0	17	NONE	NONE	NONE	NONE	AT1TE61735|AT1TE61740	DNA/Pogo;RC/Helitron	NONE
Chr1:18632000-18633099	hypo	0	82	NONE	NONE	NONE	NONE	AT1TE61750|AT1TE61755	RC/Helitron;RC/Helitron	NONE
Chr1:18640600-18640899	hypo	0	24	NONE	NONE	NONE	NONE	NONE	NONE	AT1G50325-AT1G50330
Chr1:18643600-18643949	hypo	0	26	NONE	NONE	NONE	NONE	AT1TE61795	LTR/Copia	NONE
Chr1:18745100-18745399	hypo	0	14	NONE	NONE	NONE	NONE	AT1TE62110|AT1TE62115|AT1TE62120|AT1TE62125	RC/Helitron;DNA/MuDR;RC/Helitron;DNA/HAT	NONE
Chr1:18745850-18746349	hypo	0	29	NONE	NONE	NONE	NONE	AT1TE62125|AT1TE62130|AT1TE62135|AT1TE62140	DNA/HAT;RC/Helitron;RC/Helitron;RC/Helitron	NONE
Chr1:18759150-18759499	hypo	0	14	NONE	NONE	NONE	NONE	NONE	NONE	AT1G50640-AT1G50650
Chr1:18765850-18766249	hypo	0	20	NONE	NONE	NONE	NONE	AT1TE62195|AT1TE62200	RC/Helitron;RC/Helitron	NONE
Chr1:18766400-18766749	hypo	0	23	NONE	NONE	NONE	NONE	AT1TE62200	RC/Helitron	NONE
Chr1:18768150-18768449	hypo	0	12	NONE	NONE	NONE	NONE	AT1TE62220	RC/Helitron	NONE
Chr1:18790550-18790799	hypo	0	9	NONE	NONE	NONE	NONE	AT1TE62285	RC/Helitron	NONE
Chr1:18804850-18805249	hypo	0	18	NONE	NONE	NONE	NONE	AT1TE62335|AT1TE62340|AT1TE62345	RC/Helitron;RC/Helitron;RC/Helitron	NONE
Chr1:18817400-18817749	hypo	0	17	NONE	NONE	NONE	NONE	AT1TE62410|AT1TE62415	RathE3_cons;RC/Helitron	NONE
Chr1:18859300-18859699	hypo	0	17	NONE	NONE	NONE	NONE	NONE	NONE	AT1G50870-AT1G50880
Chr1:18874100-18874299	hypo	0	17	NONE	NONE	NONE	NONE	AT1TE62530	LTR/Gypsy	NONE
Chr1:18887700-18888349	hypo	0	36	NONE	NONE	NONE	NONE	AT1TE62565	DNA/MuDR	NONE
Chr1:18894200-18895499	hypo	0	122	NONE	NONE	NONE	NONE	AT1TE62585|AT1TE62590	LTR/Gypsy;RC/Helitron	NONE
Chr1:18924850-18925199	hypo	0	11	NONE	NONE	NONE	NONE	AT1TE62690	RathE1_cons	NONE
Chr1:18930800-18931349	hypo	0	55	NONE	NONE	NONE	NONE	AT1TE62705|AT1TE62710	DNA;LINE/L1	NONE
Chr1:18971650-18971849	hypo	0	7	NONE	NONE	NONE	NONE	AT1TE62830	LTR/Gypsy	NONE
Chr1:18980700-18981049	hypo	0	7	NONE	NONE	NONE	NONE	AT1TE62865	RC/Helitron	NONE
Chr1:18989350-18989749	hypo	0	29	NONE	NONE	NONE	NONE	AT1TE62895|AT1TE62900	DNA/MuDR;DNA/MuDR	NONE
Chr1:19026750-19027199	hypo	0	21	AT1G51320	+	protein_coding_gene	Symbols: | F-box and associated interaction domains-containing protein | chr1:19025642-19026769 FORWARD LENGTH=375	AT1TE63030	RC/Helitron	NONE
Chr1:19027600-19027999	hypo	0	16	NONE	NONE	NONE	NONE	AT1TE63030|AT1TE63035	RC/Helitron;RC/Helitron	NONE
Chr1:19054250-19054649	hypo	0	16	NONE	NONE	NONE	NONE	AT1TE63135|AT1TE63140	RC/Helitron;RC/Helitron	NONE
Chr1:19054950-19055449	hypo	0	24	NONE	NONE	NONE	NONE	AT1TE63140	RC/Helitron	NONE
Chr1:19055750-19055949	hypo	0	8	NONE	NONE	NONE	NONE	AT1TE63140	RC/Helitron	NONE
Chr1:19062500-19063049	hypo	0	21	NONE	NONE	NONE	NONE	AT1TE63170	RC/Helitron	NONE
Chr1:19063500-19063749	hypo	0	7	NONE	NONE	NONE	NONE	AT1TE63170	RC/Helitron	NONE
Chr1:19086200-19086899	hypo	1	42	NONE	NONE	NONE	NONE	AT1TE63240|AT1TE63245|AT1TE63250|AT1TE63255	RC/Helitron;RC/Helitron;DNA/HAT;RC/Helitron	NONE
Chr1:19145450-19145949	hypo	0	35	NONE	NONE	NONE	NONE	AT1TE63440	RC/Helitron	NONE
Chr1:19147400-19147699	hypo	0	9	NONE	NONE	NONE	NONE	AT1TE63455|AT1TE63460	RC/Helitron;RC/Helitron	NONE
Chr1:19148450-19148749	hypo	0	17	NONE	NONE	NONE	NONE	AT1TE63460	RC/Helitron	NONE
Chr1:19172150-19172499	hypo	0	17	NONE	NONE	NONE	NONE	AT1TE63525|AT1TE63530	RC/Helitron;DNA/HAT	NONE
Chr1:19180200-19180549	hypo	0	7	NONE	NONE	NONE	NONE	AT1TE63560	RC/Helitron	NONE
Chr1:19197750-19198399	hypo	0	69	NONE	NONE	NONE	NONE	AT1TE63615	DNA/HAT	NONE
Chr1:19212350-19212699	hypo	0	12	NONE	NONE	NONE	NONE	AT1TE63660|AT1TE63665	RC/Helitron;RC/Helitron	NONE
Chr1:19219750-19220249	hypo	0	64	NONE	NONE	NONE	NONE	AT1TE63680	LINE/L1	NONE
Chr1:19226300-19226799	hypo	0	24	NONE	NONE	NONE	NONE	NONE	NONE	AT1G51805-AT1G51810
Chr1:19237200-19237549	hypo	0	10	AT1G51820	-	protein_coding_gene	Symbols: | Leucine-rich repeat protein kinase family protein | chr1:19237407-19241883 REVERSE LENGTH=885	AT1TE63745	RC/Helitron	NONE
Chr1:19247800-19248349	hypo	0	22	NONE	NONE	NONE	NONE	AT1TE63790	RC/Helitron	NONE
Chr1:19268200-19268499	hypo	0	11	NONE	NONE	NONE	NONE	AT1TE63875|AT1TE63880	RC/Helitron;DNA/MuDR	NONE
Chr1:19268700-19268949	hypo	0	16	NONE	NONE	NONE	NONE	AT1TE63885	DNA/MuDR	NONE
Chr1:19303650-19304649	hypo	0	52	NONE	NONE	NONE	NONE	AT1TE63980	DNA/MuDR	NONE
Chr1:19327750-19328499	hypo	0	37	NONE	NONE	NONE	NONE	AT1TE64055	RC/Helitron	NONE
Chr1:19336150-19336849	hypo	0	67	NONE	NONE	NONE	NONE	AT1TE64080	DNA/MuDR	NONE
Chr1:19345450-19345749	hypo	0	26	NONE	NONE	NONE	NONE	AT1TE64080	DNA/MuDR	NONE
Chr1:19352700-19353149	hypo	0	30	AT1G52040	-	protein_coding_gene	Symbols: MBP1, ATMBP | myrosinase-binding protein 1 | chr1:19350595-19352578 REVERSE LENGTH=462	AT1TE64100|AT1TE64105	DNA/MuDR;DNA/MuDR	NONE
Chr1:19354100-19354899	hypo	1	33	NONE	NONE	NONE	NONE	AT1TE64110	RC/Helitron	NONE
Chr1:19372950-19373249	hypo	0	8	NONE	NONE	NONE	NONE	NONE	NONE	AT1G52085-AT1G52087
Chr1:19374450-19374799	hypo	0	35	NONE	NONE	NONE	NONE	AT1TE64170	DNA/MuDR	NONE
Chr1:19380500-19380899	hypo	0	39	NONE	NONE	NONE	NONE	AT1TE64170	DNA/MuDR	NONE
Chr1:19388050-19388499	hypo	2	30	AT1G52110	-	protein_coding_gene	Symbols: | Mannose-binding lectin superfamily protein | chr1:19386789-19389740 REVERSE LENGTH=615	AT1TE64205	DNA/MuDR	NONE
Chr1:19389450-19389999	hypo	0	53	AT1G52110	-	protein_coding_gene	Symbols: | Mannose-binding lectin superfamily protein | chr1:19386789-19389740 REVERSE LENGTH=615	AT1TE64210|AT1TE64215|AT1TE64220	SINE;SINE;RC/Helitron	NONE
Chr1:19398350-19398699	hypo	0	10	NONE	NONE	NONE	NONE	NONE	NONE	AT1G52120-AT1G52130
Chr1:19403150-19403399	hypo	0	7	NONE	NONE	NONE	NONE	AT1TE64270|AT1TE64275	RC/Helitron;RC/Helitron	NONE
Chr1:19403900-19404249	hypo	0	16	NONE	NONE	NONE	NONE	AT1TE64280	DNA	NONE
Chr1:19426650-19427149	hypo	0	22	NONE	NONE	NONE	NONE	AT1TE64340|AT1TE64345	DNA;RC/Helitron	NONE
Chr1:19428450-19429199	hypo	0	59	NONE	NONE	NONE	NONE	AT1TE64350|AT1TE64355	DNA/Harbinger;RC/Helitron	NONE
Chr1:19430250-19430649	hypo	0	27	AT1G52185	-	miRNA	miRNA	NONE	NONE	NONE
Chr1:19465700-19466299	hypo	0	19	NONE	NONE	NONE	NONE	AT1TE64445	RC/Helitron	NONE
Chr1:19476400-19476749	hypo	0	7	NONE	NONE	NONE	NONE	AT1TE64480	LINE/L1	NONE
Chr1:19497850-19498249	hypo	0	15	NONE	NONE	NONE	NONE	NONE	NONE	AT1G52347-AT1G52350
Chr1:19577550-19578349	hypo	1	33	NONE	NONE	NONE	NONE	NONE	NONE	AT1G52560-AT1G52565
Chr1:19592850-19593149	hypo	0	27	NONE	NONE	NONE	NONE	NONE	NONE	AT1G52600-AT1G52610
Chr1:19593650-19593899	hypo	0	12	NONE	NONE	NONE	NONE	AT1TE64810|AT1TE64815	LTR/Gypsy;RC/Helitron	NONE
Chr1:19594400-19594749	hypo	0	13	NONE	NONE	NONE	NONE	AT1TE64820	RC/Helitron	NONE
Chr1:19655500-19655699	hypo	0	7	NONE	NONE	NONE	NONE	AT1TE65005	RC/Helitron	NONE
Chr1:19662500-19662699	hypo	0	7	AT1G52790	-	protein_coding_gene	Symbols: | 2-oxoglutarate (2OG) and Fe(II)-dependent oxygenase superfamily protein | chr1:19662194-19663301 REVERSE LENGTH=310	NONE	NONE	NONE
Chr1:19665800-19666199	hypo	0	21	NONE	NONE	NONE	NONE	AT1TE65030	RC/Helitron	NONE
Chr1:19704150-19704549	hypo	0	20	NONE	NONE	NONE	NONE	AT1TE65110|AT1TE65115	RC/Helitron;RC/Helitron	NONE
Chr1:19706550-19706749	hypo	0	7	AT1G52905	+	protein_coding_gene	Symbols: | unknown protein; BEST Arabidopsis thaliana protein match is: unknown protein (TAIR:AT1G27565.1); Has 35333 Blast hits to 34131 proteins in 2444 species: Archae - 798; Bacteria - 22429; Metazoa - 974; Fungi - 991; Plants - 531; Viruses - 0; Other Eukaryotes - 9610 (source: NCBI BLink). | chr1:19706230-19706497 FORWARD LENGTH=47	AT1TE65120	RC/Helitron	NONE
Chr1:19714700-19714999	hypo	0	21	NONE	NONE	NONE	NONE	AT1TE65150	RathE3_cons	NONE
Chr1:19717900-19718249	hypo	0	11	AT1G52940	+	protein_coding_gene	Symbols: PAP5, ATPAP5 | purple acid phosphatase 5 | chr1:19716402-19723716 FORWARD LENGTH=396	AT1TE65160|AT1TE65165	RC/Helitron;RC/Helitron	NONE
Chr1:19720800-19720999	hypo	1	7	AT1G52940	+	protein_coding_gene	Symbols: PAP5, ATPAP5 | purple acid phosphatase 5 | chr1:19716402-19723716 FORWARD LENGTH=396	NONE	NONE	NONE
Chr1:19724600-19724949	hypo	0	11	NONE	NONE	NONE	NONE	AT1TE65185	DNA/MuDR	NONE
Chr1:19728500-19728849	hypo	0	21	NONE	NONE	NONE	NONE	AT1TE65205|AT1TE65210	RC/Helitron;DNA/MuDR	NONE
Chr1:19741500-19742299	hypo	0	75	AT1G52990	-	protein_coding_gene	Symbols: | thioredoxin family protein | chr1:19740503-19743449 REVERSE LENGTH=313	AT1TE65250	RC/Helitron	NONE
Chr1:19744050-19744549	hypo	0	52	NONE	NONE	NONE	NONE	AT1TE65255	DNA/HAT	NONE
Chr1:19763400-19763749	hypo	0	11	NONE	NONE	NONE	NONE	AT1TE65330	RC/Helitron	NONE
Chr1:19768500-19769249	hypo	0	33	NONE	NONE	NONE	NONE	AT1TE65360|AT1TE65365	RC/Helitron;RC/Helitron	NONE
Chr1:19769500-19769699	hypo	0	8	NONE	NONE	NONE	NONE	AT1TE65360|AT1TE65365	RC/Helitron;RC/Helitron	NONE
Chr1:19780200-19781249	hypo	0	121	NONE	NONE	NONE	NONE	NONE	NONE	AT1G53070-AT1G53080
Chr1:19798800-19799199	hypo	0	45	NONE	NONE	NONE	NONE	NONE	NONE	AT1G53130-AT1G53140
Chr1:19808000-19808399	hypo	3	42	NONE	NONE	NONE	NONE	AT1TE65500	DNA/MuDR	NONE
Chr1:19808700-19810149	hypo	0	122	NONE	NONE	NONE	NONE	AT1TE65500	DNA/MuDR	NONE
Chr1:19861450-19861649	hypo	0	21	AT1G53265	-	protein_coding_gene	Symbols: | unknown protein; Has 4 Blast hits to 4 proteins in 1 species: Archae - 0; Bacteria - 0; Metazoa - 0; Fungi - 0; Plants - 4; Viruses - 0; Other Eukaryotes - 0 (source: NCBI BLink). | chr1:19861098-19861475 REVERSE LENGTH=125	NONE	NONE	NONE
Chr1:19888550-19888899	hypo	0	10	NONE	NONE	NONE	NONE	AT1TE65740	RC/Helitron	NONE
Chr1:19909000-19909349	hypo	0	16	NONE	NONE	NONE	NONE	AT1TE65810|AT1TE65815	DNA;LINE/L1	NONE
Chr1:19941250-19941599	hypo	0	19	NONE	NONE	NONE	NONE	AT1TE65920|AT1TE65925	RC/Helitron;RC/Helitron	NONE
Chr1:19944300-19944699	hypo	0	26	NONE	NONE	NONE	NONE	AT1TE65925	RC/Helitron	NONE
Chr1:19963050-19964199	hypo	0	123	AT1G53480|AT1G53490	-|+	protein_coding_gene|protein_coding_gene	Symbols: ATMRD1, MRD1 | mto 1 responding down 1 | chr1:19963476-19964712 REVERSE LENGTH=193;Symbols: | RING/U-box superfamily protein | chr1:19965146-19966811 FORWARD LENGTH=304	NONE	NONE	NONE
Chr1:19993650-19993899	hypo	0	8	NONE	NONE	NONE	NONE	AT1TE66080|AT1TE66085|AT1TE66090	RC/Helitron;RC/Helitron;RC/Helitron	NONE
Chr1:19994250-19994649	hypo	0	16	NONE	NONE	NONE	NONE	AT1TE66090	RC/Helitron	NONE
Chr1:20024100-20024549	hypo	0	50	AT1G53640	-	protein_coding_gene	Symbols: | unknown protein; FUNCTIONS IN: molecular_function unknown; INVOLVED IN: biological_process unknown; LOCATED IN: endomembrane system; EXPRESSED IN: 20 plant structures; EXPRESSED DURING: 11 growth stages; Has 1186 Blast hits to 678 proteins in 89 species: Archae - 0; Bacteria - 50; Metazoa - 731; Fungi - 92; Plants - 226; Viruses - 4; Other Eukaryotes - 83 (source: NCBI BLink). | chr1:2…	NONE	NONE	NONE
Chr1:20033350-20033699	hypo	0	14	NONE	NONE	NONE	NONE	NONE	NONE	AT1G53650-AT1G53660
Chr1:20154150-20154499	hypo	0	12	AT1G54000	-	protein_coding_gene	Symbols: | GDSL-like Lipase/Acylhydrolase superfamily protein | chr1:20154548-20156365 REVERSE LENGTH=391	AT1TE66570|AT1TE66575	RC/Helitron;DNA/Mariner	NONE
Chr1:20166650-20166999	hypo	0	12	NONE	NONE	NONE	NONE	AT1TE66615	RC/Helitron	NONE
Chr1:20167350-20167699	hypo	0	13	AT1G54030	+	protein_coding_gene	Symbols: MVP1 | GDSL-like Lipase/Acylhydrolase superfamily protein | chr1:20167685-20169476 FORWARD LENGTH=417	AT1TE66620|AT1TE66625|AT1TE66630	RC/Helitron;RC/Helitron;DNA/MuDR	NONE
Chr1:20171400-20171699	hypo	0	8	AT1G54040	-	protein_coding_gene	Symbols: ESP, TASTY, ESR | epithiospecifier protein | chr1:20170995-20171780 REVERSE LENGTH=261	NONE	NONE	NONE
Chr1:20171900-20172249	hypo	0	17	AT1G54040	-	protein_coding_gene	Symbols: ESP, TASTY, ESR | epithiospecifier protein | chr1:20170995-20171780 REVERSE LENGTH=261	AT1TE66640	RC/Helitron	NONE
Chr1:20194300-20194849	hypo	0	44	NONE	NONE	NONE	NONE	AT1TE66725|AT1TE66730|AT1TE66735	RC/Helitron;DNA;DNA	NONE
Chr1:20205300-20206049	hypo	1	35	NONE	NONE	NONE	NONE	AT1TE66760|AT1TE66765|AT1TE66770	RC/Helitron;RC/Helitron;RC/Helitron	NONE
Chr1:20206550-20206999	hypo	0	27	NONE	NONE	NONE	NONE	NONE	NONE	AT1G54115-AT1G54120
Chr1:20226450-20226799	hypo	0	16	NONE	NONE	NONE	NONE	AT1TE66850	DNA/HAT	NONE
Chr1:20311800-20312199	hypo	0	31	AT1G54420	+	protein_coding_gene	Symbols: | unknown protein; Has 9 Blast hits to 7 proteins in 2 species: Archae - 0; Bacteria - 0; Metazoa - 0; Fungi - 0; Plants - 3; Viruses - 0; Other Eukaryotes - 6 (source: NCBI BLink). | chr1:20311619-20312418 FORWARD LENGTH=120	AT1TE67110	DNA/MuDR	NONE
Chr1:20320300-20320699	hypo	0	29	NONE	NONE	NONE	NONE	NONE	NONE	AT1G54430-AT1G54440
Chr1:20329350-20329549	hypo	0	12	NONE	NONE	NONE	NONE	AT1TE67185	DNA/MuDR	NONE
Chr1:20362800-20363299	hypo	0	61	NONE	NONE	NONE	NONE	AT1TE67280	RC/Helitron	NONE
Chr1:20369750-20370049	hypo	0	10	AT1G54550	+	protein_coding_gene	Symbols: | F-box and associated interaction domains-containing protein | chr1:20369689-20370777 FORWARD LENGTH=362	NONE	NONE	NONE
Chr1:20370200-20370499	hypo	0	14	AT1G54550	+	protein_coding_gene	Symbols: | F-box and associated interaction domains-containing protein | chr1:20369689-20370777 FORWARD LENGTH=362	NONE	NONE	NONE
Chr1:20403400-20403699	hypo	0	9	NONE	NONE	NONE	NONE	NONE	NONE	AT1G54630-AT1G54640
Chr1:20412150-20412699	hypo	0	25	NONE	NONE	NONE	NONE	AT1TE67415	DNA/MuDR	NONE
Chr1:20432850-20433249	hypo	0	22	AT1G54750	+	transposable_element_gene		AT1TE67485	LINE/L1	NONE
Chr1:20462450-20462799	hypo	1	15	NONE	NONE	NONE	NONE	NONE	NONE	AT1G54880-AT1G54890
Chr1:20488850-20489149	hypo	0	11	NONE	NONE	NONE	NONE	AT1TE67670	RC/Helitron	NONE
Chr1:20498900-20499099	hypo	0	16	NONE	NONE	NONE	NONE	AT1TE67715	LINE/L1	NONE
Chr1:20508600-20508899	hypo	0	12	NONE	NONE	NONE	NONE	AT1TE67755	RC/Helitron	NONE
Chr1:20509150-20509549	hypo	0	18	NONE	NONE	NONE	NONE	AT1TE67755|AT1TE67760	RC/Helitron;RC/Helitron	NONE
Chr1:20513550-20513899	hypo	0	23	AT1G54990	+	protein_coding_gene	Symbols: AXR4, RGR, RGR1 | alpha/beta-Hydrolases superfamily protein | chr1:20511565-20513489 FORWARD LENGTH=473	AT1TE67780|AT1TE67785	DNA/MuDR;RC/Helitron	NONE
Chr1:20514250-20514599	hypo	0	13	NONE	NONE	NONE	NONE	AT1TE67785	RC/Helitron	NONE
Chr1:20540850-20541049	hypo	0	9	AT1G55045	+	protein_coding_gene	Symbols: | unknown protein; Has 30201 Blast hits to 17322 proteins in 780 species: Archae - 12; Bacteria - 1396; Metazoa - 17338; Fungi - 3422; Plants - 5037; Viruses - 0; Other Eukaryotes - 2996 (source: NCBI BLink). | chr1:20540693-20540890 FORWARD LENGTH=65	AT1TE67865	LINE/L1	NONE
Chr1:20560100-20560399	hypo	0	7	AT1G55110	-	protein_coding_gene	Symbols: AtIDD7, IDD7 | indeterminate(ID)-domain 7 | chr1:20560406-20562625 REVERSE LENGTH=455	AT1TE67920	RC/Helitron	NONE
Chr1:20618500-20618849	hypo	0	8	AT1G55270	-	protein_coding_gene	Symbols: | Galactose oxidase/kelch repeat superfamily protein | chr1:20618333-20619925 REVERSE LENGTH=434	NONE	NONE	NONE
Chr1:20622250-20622949	hypo	0	60	NONE	NONE	NONE	NONE	AT1TE68115|AT1TE68120	DNA/MuDR;DNA/MuDR	NONE
Chr1:20624750-20625599	hypo	0	56	NONE	NONE	NONE	NONE	NONE	NONE	AT1G55280-AT1G55290
Chr1:20671800-20671999	hypo	1	19	NONE	NONE	NONE	NONE	AT1TE68270	DNA/HAT	NONE
Chr1:20683200-20684199	hypo	0	66	NONE	NONE	NONE	NONE	AT1TE68310	DNA/MuDR	NONE
Chr1:20686700-20687649	hypo	0	31	NONE	NONE	NONE	NONE	AT1TE68315|AT1TE68320	DNA/MuDR;DNA	NONE
Chr1:20696900-20697449	hypo	0	43	NONE	NONE	NONE	NONE	AT1TE68355	DNA/MuDR	NONE
Chr1:20699650-20700199	hypo	0	63	NONE	NONE	NONE	NONE	AT1TE68365	DNA	NONE
Chr1:20703750-20704699	hypo	0	44	NONE	NONE	NONE	NONE	NONE	NONE	AT1G55440-AT1G55450
Chr1:20710950-20711249	hypo	0	19	AT1G55470	-	transposable_element_gene		AT1TE68395	LINE/L1	NONE
Chr1:20733950-20734449	hypo	0	31	AT1G55535	-	protein_coding_gene	Symbols: | unknown protein; FUNCTIONS IN: molecular_function unknown; INVOLVED IN: biological_process unknown; LOCATED IN: cellular_component unknown; EXPRESSED IN: cultured cell; BEST Arabidopsis thaliana protein match is: unknown protein (TAIR:AT3G13420.1); Has 35333 Blast hits to 34131 proteins in 2444 species: Archae - 798; Bacteria - 22429; Metazoa - 974; Fungi - 991; Plants - 531; Viruses -…	NONE	NONE	NONE
Chr1:20815850-20816149	hypo	0	7	NONE	NONE	NONE	NONE	NONE	NONE	AT1G55690-AT1G55700
Chr1:20820050-20820249	hypo	0	7	NONE	NONE	NONE	NONE	AT1TE68760	RC/Helitron	NONE
Chr1:20823500-20823849	hypo	0	19	AT1G55700	+	protein_coding_gene	Symbols: | Cysteine/Histidine-rich C1 domain family protein | chr1:20821601-20823640 FORWARD LENGTH=679	AT1TE68770|AT1TE68775	RC/Helitron;RC/Helitron	NONE
Chr1:20854350-20854699	hypo	2	12	AT1G55790	-	protein_coding_gene	Symbols: | Domain of unknown function (DUF2431) | chr1:20852685-20856069 REVERSE LENGTH=515	NONE	NONE	NONE
Chr1:20908050-20908299	hypo	0	9	AT1G55915	+	protein_coding_gene	Symbols: | zinc ion binding | chr1:20907663-20909429 FORWARD LENGTH=404	NONE	NONE	NONE
Chr1:20914050-20914399	hypo	0	21	NONE	NONE	NONE	NONE	AT1TE69070|AT1TE69075	RC/Helitron;RC/Helitron	NONE
Chr1:20914800-20915199	hypo	0	21	NONE	NONE	NONE	NONE	AT1TE69075	RC/Helitron	NONE
Chr1:20941450-20941749	hypo	0	7	AT1G55980	-	protein_coding_gene	Symbols: | FAD/NAD(P)-binding oxidoreductase family protein | chr1:20938899-20941813 REVERSE LENGTH=466	NONE	NONE	NONE
Chr1:20971900-20972749	hypo	0	36	NONE	NONE	NONE	NONE	AT1TE69260|AT1TE69265|AT1TE69270	RC/Helitron;RC/Helitron;RC/Helitron	NONE
Chr1:20979300-20980049	hypo	0	34	AT1G56090	-	protein_coding_gene	Symbols: | Tetratricopeptide repeat (TPR)-like superfamily protein | chr1:20977989-20979185 REVERSE LENGTH=272	AT1TE69285	DNA/MuDR	NONE
Chr1:20980250-20980999	hypo	0	47	AT1G56100	-	protein_coding_gene	Symbols: | Plant invertase/pectin methylesterase inhibitor superfamily protein | chr1:20980369-20983979 REVERSE LENGTH=232	AT1TE69285	DNA/MuDR	NONE
Chr1:21020900-21021299	hypo	0	17	NONE	NONE	NONE	NONE	NONE	NONE	AT1G56150-AT1G56160
Chr1:21034500-21034749	hypo	0	16	NONE	NONE	NONE	NONE	NONE	NONE	AT1G56200-AT1G56210
Chr1:21038050-21038499	hypo	0	24	NONE	NONE	NONE	NONE	AT1TE69455|AT1TE69460	RC/Helitron;RC/Helitron	NONE
Chr1:21054950-21055249	hypo	0	17	NONE	NONE	NONE	NONE	NONE	NONE	AT1G56233-AT1G56240
Chr1:21066800-21067149	hypo	0	11	NONE	NONE	NONE	NONE	AT1TE69565	RC/Helitron	NONE
Chr1:21106900-21107249	hypo	0	14	NONE	NONE	NONE	NONE	AT1TE69745	LTR/Copia	NONE
Chr1:21120300-21120649	hypo	0	11	AT1G56415	+	protein_coding_gene	Symbols: | Expressed protein | chr1:21119895-21120280 FORWARD LENGTH=94	AT1TE69780	RathE3_cons	NONE
Chr1:21128550-21128999	hypo	0	24	AT1G56423	+	protein_coding_gene	Symbols: | unknown protein; FUNCTIONS IN: molecular_function unknown; INVOLVED IN: biological_process unknown; LOCATED IN: endomembrane system; Has 30201 Blast hits to 17322 proteins in 780 species: Archae - 12; Bacteria - 1396; Metazoa - 17338; Fungi - 3422; Plants - 5037; Viruses - 0; Other Eukaryotes - 2996 (source: NCBI BLink). | chr1:21129075-21130558 FORWARD LENGTH=270	AT1TE69835|AT1TE69840|AT1TE69845	RC/Helitron;RC/Helitron;RC/Helitron	NONE
Chr1:21131800-21132149	hypo	0	9	NONE	NONE	NONE	NONE	AT1TE69855|AT1TE69860	RC/Helitron;DNA/MuDR	NONE
Chr1:21144650-21144999	hypo	0	15	NONE	NONE	NONE	NONE	AT1TE69900	DNA	NONE
Chr1:21211000-21211999	hypo	0	47	AT1G56605|AT1G56610	+|+	transposable_element_gene|protein_coding_gene	;Symbols: | Protein with RNI-like/FBD-like domains | chr1:21212189-21213960 FORWARD LENGTH=535	AT1TE70100|AT1TE70105	RC/Helitron;DNA/MuDR	NONE
Chr1:21215650-21215949	hypo	0	9	NONE	NONE	NONE	NONE	AT1TE70115	LINE/L1	NONE
Chr1:21228700-21228999	hypo	0	40	NONE	NONE	NONE	NONE	AT1TE70150	RathE1_cons	NONE
Chr1:21233250-21233649	hypo	2	16	AT1G56650	-	protein_coding_gene	Symbols: PAP1, MYB75, SIAA1, ATMYB75 | production of anthocyanin pigment 1 | chr1:21233714-21235089 REVERSE LENGTH=248	AT1TE70160	RathE2_cons	NONE
Chr1:21244250-21244499	hypo	0	8	AT1G56675	-	transposable_element_gene		AT1TE70185|AT1TE70190	LTR/Copia;LTR/Copia	NONE
Chr1:21260000-21260399	hypo	0	18	NONE	NONE	NONE	NONE	AT1TE70230	RC/Helitron	NONE
Chr1:21335850-21336499	hypo	0	38	NONE	NONE	NONE	NONE	AT1TE70465|AT1TE70470	RC/Helitron;RC/Helitron	NONE
Chr1:21341400-21342649	hypo	0	184	NONE	NONE	NONE	NONE	AT1TE70480	DNA/MuDR	NONE
Chr1:21346000-21346399	hypo	1	30	AT1G57630|AT1G57640	+|-	protein_coding_gene|transposable_element_gene	Symbols: | Toll-Interleukin-Resistance (TIR) domain family protein | chr1:21345639-21346157 FORWARD LENGTH=172;	AT1TE70490	LTR/Copia	NONE
Chr1:21374200-21374849	hypo	0	47	AT1G57710	-	tRNA	tRNA	NONE	NONE	NONE
Chr1:21390000-21390199	hypo	0	16	AT1G57760	+	protein_coding_gene	Symbols: | Protein of unknown function (DUF784) | chr1:21390082-21390429 FORWARD LENGTH=115	AT1TE70610|AT1TE70615	DNA/MuDR;RC/Helitron	NONE
Chr1:21392500-21393049	hypo	0	33	NONE	NONE	NONE	NONE	AT1TE70630	DNA/MuDR	NONE
Chr1:21399750-21400099	hypo	0	16	AT1G57775	-	protein_coding_gene	Symbols: | Protein of unknown function (DUF784) | chr1:21399721-21400068 REVERSE LENGTH=115	NONE	NONE	NONE
Chr1:21401250-21401749	hypo	0	28	AT1G57777	-	protein_coding_gene	Symbols: | Protein of unknown function (DUF784) | chr1:21401369-21401716 REVERSE LENGTH=115	AT1TE70645|AT1TE70650|AT1TE70655|AT1TE70660	RC/Helitron;DNA/MuDR;DNA/MuDR;RC/Helitron	NONE
Chr1:21418450-21418799	hypo	0	14	NONE	NONE	NONE	NONE	AT1TE70700	LINE/L1	NONE
Chr1:21428150-21428549	hypo	0	27	NONE	NONE	NONE	NONE	AT1TE70735	RC/Helitron	NONE
Chr1:21438900-21439249	hypo	0	14	AT1G57980	-	protein_coding_gene	Symbols: | Nucleotide-sugar transporter family protein | chr1:21439444-21440732 REVERSE LENGTH=394	AT1TE70770	DNA/Pogo	NONE
Chr1:21462700-21463049	hypo	2	10	NONE	NONE	NONE	NONE	NONE	NONE	AT1G58025-AT1G58030
Chr1:21470100-21470949	hypo	0	40	NONE	NONE	NONE	NONE	AT1TE70850|AT1TE70855	DNA/MuDR;DNA/MuDR	NONE
Chr1:21471550-21472299	hypo	0	29	NONE	NONE	NONE	NONE	AT1TE70860|AT1TE70865	DNA/MuDR;DNA/MuDR	NONE
Chr1:21507600-21508199	hypo	0	42	NONE	NONE	NONE	NONE	AT1TE70985	DNA	NONE
Chr1:21509800-21510149	hypo	1	16	NONE	NONE	NONE	NONE	AT1TE70995	LTR/Gypsy	NONE
Chr1:21512600-21512949	hypo	2	11	AT1G58100	-	protein_coding_gene	Symbols: | TCP family transcription factor | chr1:21512680-21513885 REVERSE LENGTH=401	NONE	NONE	NONE
Chr1:21514750-21515149	hypo	1	22	NONE	NONE	NONE	NONE	AT1TE71005	DNA/HAT	NONE
Chr1:21524850-21525349	hypo	0	40	NONE	NONE	NONE	NONE	AT1TE71035|AT1TE71045	RC/Helitron;LTR/Copia	NONE
Chr1:21529350-21529949	hypo	0	62	AT1G58140	-	transposable_element_gene		AT1TE71045	LTR/Copia	NONE
Chr1:21586100-21586349	hypo	0	8	AT1G58248	-	protein_coding_gene	Symbols: | Plant thionin family protein | chr1:21586036-21586311 REVERSE LENGTH=91	NONE	NONE	NONE
Chr1:21601950-21602299	hypo	0	16	NONE	NONE	NONE	NONE	AT1TE71275	RC/Helitron	NONE
Chr1:21609200-21609949	hypo	0	31	NONE	NONE	NONE	NONE	AT1TE71305|AT1TE71310	RC/Helitron;DNA/MuDR	NONE
Chr1:21615200-21615399	hypo	0	9	NONE	NONE	NONE	NONE	AT1TE71325|AT1TE71330	RC/Helitron;RC/Helitron	NONE
Chr1:21615950-21616299	hypo	0	14	NONE	NONE	NONE	NONE	AT1TE71330|AT1TE71335	RC/Helitron;RC/Helitron	NONE
Chr1:21628600-21628999	hypo	0	28	AT1G58300	-	protein_coding_gene	Symbols: HO4 | heme oxygenase 4 | chr1:21628015-21629996 REVERSE LENGTH=283	AT1TE71370	DNA/MuDR	NONE
Chr1:21637350-21638199	hypo	0	55	NONE	NONE	NONE	NONE	AT1TE71400|AT1TE71405	RC/Helitron;DNA	NONE
Chr1:21640450-21640949	hypo	0	33	NONE	NONE	NONE	NONE	AT1TE71415	DNA	NONE
Chr1:21681350-21681849	hypo	0	36	NONE	NONE	NONE	NONE	AT1TE71540	RC/Helitron	NONE
Chr1:21683250-21683499	hypo	0	21	NONE	NONE	NONE	NONE	AT1TE71550	RathE1_cons	NONE
Chr1:21731800-21732049	hypo	0	10	AT1G58520	+	protein_coding_gene	Symbols: RXW8 | lipases;hydrolases, acting on ester bonds | chr1:21733543-21738165 FORWARD LENGTH=746	AT1TE71705	DNA/HAT	NONE
Chr1:21739050-21739799	hypo	0	39	NONE	NONE	NONE	NONE	AT1TE71725	RC/Helitron	NONE
Chr1:21741300-21742099	hypo	0	79	NONE	NONE	NONE	NONE	AT1TE71740|AT1TE71745	DNA/HAT;DNA/MuDR	NONE
Chr1:21744050-21744399	hypo	0	12	NONE	NONE	NONE	NONE	AT1TE71750|AT1TE71755	DNA/MuDR;DNA/HAT	NONE
Chr1:21744800-21745099	hypo	0	12	NONE	NONE	NONE	NONE	AT1TE71755	DNA/HAT	NONE
Chr1:21754250-21754499	hypo	0	16	AT1G58602	+	protein_coding_gene	Symbols: | LRR and NB-ARC domains-containing disease resistance protein | chr1:21760167-21763765 FORWARD LENGTH=1138	AT1TE71785|AT1TE71790	DNA/MuDR;DNA/MuDR	NONE
Chr1:21823050-21823449	hypo	0	25	NONE	NONE	NONE	NONE	AT1TE72020	DNA/MuDR	NONE
Chr1:21857850-21858449	hypo	0	65	NONE	NONE	NONE	NONE	NONE	NONE	AT1G59500-AT1G59510
Chr1:21858900-21859099	hypo	0	7	NONE	NONE	NONE	NONE	NONE	NONE	AT1G59500-AT1G59510
Chr1:21872000-21872349	hypo	0	16	NONE	NONE	NONE	NONE	AT1TE72160|AT1TE72165	RC/Helitron;RC/Helitron	NONE
Chr1:21873250-21874099	hypo	0	38	AT1G59540	+	protein_coding_gene	Symbols: ZCF125 | P-loop containing nucleoside triphosphate hydrolases superfamily protein | chr1:21874083-21879382 FORWARD LENGTH=823	AT1TE72170|AT1TE72175	LTR/Gypsy;DNA/MuDR	NONE
Chr1:21880950-21881299	hypo	0	8	NONE	NONE	NONE	NONE	NONE	NONE	AT1G59550-AT1G59560
Chr1:21918300-21918799	hypo	0	32	NONE	NONE	NONE	NONE	AT1TE72325|AT1TE72330	RC/Helitron;RC/Helitron	NONE
Chr1:21947000-21947399	hypo	0	29	NONE	NONE	NONE	NONE	AT1TE72435|AT1TE72440|AT1TE72445|AT1TE72450	RC/Helitron;RC/Helitron;RC/Helitron;RathE3_cons	NONE
Chr1:21957850-21958149	hypo	0	16	NONE	NONE	NONE	NONE	AT1TE72500	RathE1_cons	NONE
Chr1:21976800-21977149	hypo	0	9	NONE	NONE	NONE	NONE	NONE	NONE	AT1G59740-AT1G59750
Chr1:21992700-21992949	hypo	0	10	NONE	NONE	NONE	NONE	AT1TE72620	DNA/HAT	NONE
Chr1:21995400-21995749	hypo	0	18	AT1G59780	-	protein_coding_gene	Symbols: | NB-ARC domain-containing disease resistance protein | chr1:21993581-21997691 REVERSE LENGTH=906	AT1TE72625|AT1TE72630	DNA/MuDR;DNA/MuDR	NONE
Chr1:21995950-21996349	hypo	0	18	AT1G59780	-	protein_coding_gene	Symbols: | NB-ARC domain-containing disease resistance protein | chr1:21993581-21997691 REVERSE LENGTH=906	AT1TE72630	DNA/MuDR	NONE
Chr1:22024900-22025299	hypo	0	26	AT1G59835	-	protein_coding_gene	Symbols: | unknown protein; BEST Arabidopsis thaliana protein match is: unknown protein (TAIR:AT3G50610.1); Has 55 Blast hits to 24 proteins in 6 species: Archae - 0; Bacteria - 0; Metazoa - 0; Fungi - 0; Plants - 55; Viruses - 0; Other Eukaryotes - 0 (source: NCBI BLink). | chr1:22025041-22025421 REVERSE LENGTH=126	NONE	NONE	NONE
Chr1:22042700-22043099	hypo	0	23	AT1G59885	+	protein_coding_gene	Symbols: | unknown protein; Has 0 Blast hits to 0 proteins in 0 species (source: NCBI BLink). | chr1:22042308-22042815 FORWARD LENGTH=129	NONE	NONE	NONE
Chr1:22060550-22061049	hypo	0	48	NONE	NONE	NONE	NONE	AT1TE72845|AT1TE72850	DNA/MuDR;DNA/MuDR	NONE
Chr1:22084850-22085499	hypo	3	23	NONE	NONE	NONE	NONE	NONE	NONE	AT1G59980-AT1G59990
Chr1:22089600-22089999	hypo	0	20	NONE	NONE	NONE	NONE	AT1TE72930	RC/Helitron	NONE
Chr1:22106350-22106749	hypo	0	30	NONE	NONE	NONE	NONE	AT1TE72980|AT1TE72985	DNA/HAT;RC/Helitron	NONE
Chr1:22111950-22112349	hypo	0	16	NONE	NONE	NONE	NONE	AT1TE73005|AT1TE73010	RC/Helitron;DNA/MuDR	NONE
Chr1:22112500-22113149	hypo	0	51	NONE	NONE	NONE	NONE	AT1TE73010|AT1TE73015	DNA/MuDR;DNA/Pogo	NONE
Chr1:22126100-22126299	hypo	0	9	NONE	NONE	NONE	NONE	AT1TE73065	DNA/HAT	NONE
Chr1:22163200-22164299	hypo	0	102	NONE	NONE	NONE	NONE	AT1TE73170|AT1TE73175|AT1TE73180	DNA/MuDR;DNA/MuDR;DNA/MuDR	NONE
Chr1:22164950-22165349	hypo	0	24	NONE	NONE	NONE	NONE	AT1TE73185|AT1TE73190	RC/Helitron;RC/Helitron	NONE
Chr1:22166200-22166549	hypo	0	14	NONE	NONE	NONE	NONE	AT1TE73190|AT1TE73195|AT1TE73200	RC/Helitron;RC/Helitron;DNA/MuDR	NONE
Chr1:22167050-22168049	hypo	1	73	NONE	NONE	NONE	NONE	AT1TE73205	DNA/MuDR	NONE
Chr1:22182900-22183349	hypo	0	29	AT1G60150	-	transposable_element_gene		AT1TE73260	LINE/L1	NONE
Chr1:22191900-22192599	hypo	0	34	NONE	NONE	NONE	NONE	AT1TE73300	RC/Helitron	NONE
Chr1:22224600-22224999	hypo	0	14	NONE	NONE	NONE	NONE	AT1TE73400	DNA	NONE
Chr1:22230950-22231199	hypo	0	7	AT1G60310	-	transposable_element_gene		AT1TE73415|AT1TE73420|AT1TE73425	LINE/L1;LINE/L1;LINE/L1	NONE
Chr1:22260950-22261599	hypo	2	61	NONE	NONE	NONE	NONE	NONE	NONE	AT1G60410-AT1G60420
Chr1:22324650-22324999	hypo	0	7	AT1G60600	-	protein_coding_gene	Symbols: ABC4 | UbiA prenyltransferase family protein | chr1:22324807-22326395 REVERSE LENGTH=287	NONE	NONE	NONE
Chr1:22330700-22330949	hypo	1	7	NONE	NONE	NONE	NONE	NONE	NONE	AT1G60610-AT1G60620
Chr1:22443400-22443999	hypo	0	44	NONE	NONE	NONE	NONE	NONE	NONE	AT1G60940-AT1G60950
Chr1:22447250-22447749	hypo	0	42	NONE	NONE	NONE	NONE	NONE	NONE	AT1G60960-AT1G60970
Chr1:22450450-22451499	hypo	0	37	NONE	NONE	NONE	NONE	AT1TE74085	RC/Helitron	NONE
Chr1:22456250-22456599	hypo	0	11	NONE	NONE	NONE	NONE	AT1TE74095	DNA	NONE
Chr1:22459500-22459899	hypo	0	20	AT1G60986	+	protein_coding_gene	Symbols: SCRL4 | SCR-like 4 | chr1:22459072-22459468 FORWARD LENGTH=97	NONE	NONE	NONE
Chr1:22482600-22482849	hypo	0	19	NONE	NONE	NONE	NONE	AT1TE74180	DNA/MuDR	NONE
Chr1:22542000-22542399	hypo	0	28	NONE	NONE	NONE	NONE	AT1TE74360	RathE1_cons	NONE
Chr1:22562550-22562899	hypo	0	28	NONE	NONE	NONE	NONE	AT1TE74420|AT1TE74425|AT1TE74430	DNA/MuDR;DNA/MuDR;DNA/MuDR	NONE
Chr1:22563500-22563849	hypo	0	31	NONE	NONE	NONE	NONE	AT1TE74430|AT1TE74435	DNA/MuDR;DNA/MuDR	NONE
Chr1:22620800-22621399	hypo	0	34	NONE	NONE	NONE	NONE	AT1TE74615	RC/Helitron	NONE
Chr1:22621550-22621949	hypo	0	26	NONE	NONE	NONE	NONE	AT1TE74615	RC/Helitron	NONE
Chr1:22638050-22638349	hypo	0	7	AT1G61360	-	protein_coding_gene	Symbols: | S-locus lectin protein kinase family protein | chr1:22637867-22640974 REVERSE LENGTH=821	NONE	NONE	NONE
Chr1:22693800-22694399	hypo	0	70	NONE	NONE	NONE	NONE	AT1TE74860	DNA/Harbinger	NONE
Chr1:22699100-22699499	hypo	0	31	NONE	NONE	NONE	NONE	AT1TE74860	DNA/Harbinger	NONE
Chr1:22732150-22732549	hypo	0	19	NONE	NONE	NONE	NONE	NONE	NONE	AT1G61600-AT1G61610
Chr1:22743000-22743499	hypo	0	17	NONE	NONE	NONE	NONE	NONE	NONE	AT1G61620-AT1G61630
Chr1:22751500-22751799	hypo	0	9	AT1G61650	-	pseudogene	pseudogene	AT1TE75010	LINE/L1	NONE
Chr1:22776100-22776449	hypo	0	14	NONE	NONE	NONE	NONE	AT1TE75065	DNA/HAT	NONE
Chr1:22779650-22780049	hypo	1	19	NONE	NONE	NONE	NONE	AT1TE75105	DNA/MuDR	NONE
Chr1:22828450-22829299	hypo	0	37	NONE	NONE	NONE	NONE	AT1TE75240|AT1TE75245	RC/Helitron;RC/Helitron	NONE
Chr1:22830650-22830999	hypo	0	10	AT1G61810	+	protein_coding_gene	Symbols: BGLU45 | beta-glucosidase 45 | chr1:22830035-22832813 FORWARD LENGTH=520	NONE	NONE	NONE
Chr1:22872200-22873149	hypo	0	66	NONE	NONE	NONE	NONE	AT1TE75400|AT1TE75405	RC/Helitron;DNA/MuDR	NONE
Chr1:22873600-22873899	hypo	0	10	NONE	NONE	NONE	NONE	AT1TE75405	DNA/MuDR	NONE
Chr1:22887750-22888399	hypo	0	35	NONE	NONE	NONE	NONE	NONE	NONE	AT1G61910-AT1G61920
Chr1:22888950-22889699	hypo	0	31	AT1G61920	+	protein_coding_gene	Symbols: | unknown protein; FUNCTIONS IN: molecular_function unknown; INVOLVED IN: biological_process unknown; LOCATED IN: endomembrane system; EXPRESSED IN: sperm cell, male gametophyte, pollen tube; EXPRESSED DURING: M germinated pollen stage; Has 3 Blast hits to 3 proteins in 1 species: Archae - 0; Bacteria - 0; Metazoa - 0; Fungi - 0; Plants - 3; Viruses - 0; Other Eukaryotes - 0 (source: NCB…	AT1TE75445	DNA/MuDR	NONE
Chr1:22985200-22985849	hypo	0	55	NONE	NONE	NONE	NONE	NONE	NONE	AT1G62200-AT1G62210
Chr1:22992500-22992949	hypo	0	26	NONE	NONE	NONE	NONE	AT1TE75780	RC/Helitron	NONE
Chr1:23031500-23031849	hypo	0	13	NONE	NONE	NONE	NONE	AT1TE75910	LINE/L1	NONE
Chr1:23068000-23068599	hypo	0	81	NONE	NONE	NONE	NONE	NONE	NONE	AT1G62360-AT1G62370
Chr1:23093600-23093949	hypo	0	8	AT1G62410	+	protein_coding_gene	Symbols: | MIF4G domain-containing protein | chr1:23092915-23093869 FORWARD LENGTH=223	AT1TE76110	LINE/L1	NONE
Chr1:23094450-23094749	hypo	0	7	NONE	NONE	NONE	NONE	AT1TE76115	RC/Helitron	NONE
Chr1:23096950-23097299	hypo	0	12	NONE	NONE	NONE	NONE	AT1TE76130	RC/Helitron	NONE
Chr1:23123050-23123299	hypo	0	12	AT1G62460	+	transposable_element_gene		AT1TE76215	LTR/Copia	NONE
Chr1:23124950-23125749	hypo	0	46	NONE	NONE	NONE	NONE	AT1TE76230|AT1TE76235	RC/Helitron;RC/Helitron	NONE
Chr1:23149750-23149999	hypo	0	7	NONE	NONE	NONE	NONE	AT1TE76310	DNA/MuDR	NONE
Chr1:23152350-23153499	hypo	0	90	AT1G62540	+	protein_coding_gene	Symbols: FMO GS-OX2 | flavin-monooxygenase glucosinolate S-oxygenase 2 | chr1:23151870-23155427 FORWARD LENGTH=457	AT1TE76325	DNA/MuDR	NONE
Chr1:23160750-23161099	hypo	0	17	AT1G62560	+	protein_coding_gene	Symbols: FMO GS-OX3 | flavin-monooxygenase glucosinolate S-oxygenase 3 | chr1:23159912-23162551 FORWARD LENGTH=462	AT1TE76345	LINE/L1	NONE
Chr1:23164900-23165299	hypo	0	32	NONE	NONE	NONE	NONE	NONE	NONE	AT1G62560-AT1G62570
Chr1:23174450-23175099	hypo	0	33	AT1G62580	+	protein_coding_gene	Symbols: | Flavin-binding monooxygenase family protein | chr1:23173333-23176931 FORWARD LENGTH=497	AT1TE76395|AT1TE76400|AT1TE76405	RC/Helitron;RC/Helitron;DNA/HAT	NONE
Chr1:23190600-23191199	hypo	0	29	NONE	NONE	NONE	NONE	NONE	NONE	AT1G62630-AT1G62640
Chr1:23197250-23197699	hypo	0	22	NONE	NONE	NONE	NONE	AT1TE76470	DNA/Mariner	NONE
Chr1:23214200-23214599	hypo	0	20	NONE	NONE	NONE	NONE	AT1TE76530	RC/Helitron	NONE
Chr1:23240100-23240549	hypo	1	38	NONE	NONE	NONE	NONE	AT1TE76620	DNA/HAT	NONE
Chr1:23246850-23247449	hypo	0	71	AT1G62770	-	protein_coding_gene	Symbols: | Plant invertase/pectin methylesterase inhibitor superfamily protein | chr1:23246085-23246836 REVERSE LENGTH=204	AT1TE76630	RC/Helitron	NONE
Chr1:23280300-23280699	hypo	0	41	NONE	NONE	NONE	NONE	NONE	NONE	AT1G62863-AT1G62870
Chr1:23295500-23297399	hypo	0	193	AT1G62890	+	transposable_element_gene		AT1TE76775|AT1TE76780|AT1TE76785	LINE/L1;DNA/MuDR;DNA/MuDR	NONE
Chr1:23312850-23313249	hypo	0	15	NONE	NONE	NONE	NONE	AT1TE76830	LTR/Copia	NONE
Chr1:23320900-23321249	hypo	0	12	NONE	NONE	NONE	NONE	AT1TE76850	RC/Helitron	NONE
Chr1:23321400-23321749	hypo	0	17	NONE	NONE	NONE	NONE	AT1TE76850	RC/Helitron	NONE
Chr1:23423950-23424249	hypo	0	7	NONE	NONE	NONE	NONE	AT1TE77130|AT1TE77135	RC/Helitron;DNA/MuDR	NONE
Chr1:23424800-23425099	hypo	1	10	NONE	NONE	NONE	NONE	AT1TE77135|AT1TE77140	DNA/MuDR;RC/Helitron	NONE
Chr1:23430750-23431149	hypo	0	27	NONE	NONE	NONE	NONE	AT1TE77150	DNA/MuDR	NONE
Chr1:23434550-23435199	hypo	0	31	AT1G63200	-	protein_coding_gene	Symbols: | Cystatin/monellin superfamily protein | chr1:23433630-23434600 REVERSE LENGTH=216	AT1TE77165	DNA/HAT	NONE
Chr1:23463250-23463599	hypo	0	12	AT1G63250	-	protein_coding_gene	Symbols: | DEA(D/H)-box RNA helicase family protein | chr1:23463284-23466451 REVERSE LENGTH=798	NONE	NONE	NONE
Chr1:23509450-23509849	hypo	0	15	NONE	NONE	NONE	NONE	AT1TE77410	DNA/MuDR	NONE
Chr1:23510100-23510699	hypo	0	37	AT1G63410	-	protein_coding_gene	Symbols: | Protein of unknown function (DUF567) | chr1:23510075-23511997 REVERSE LENGTH=208	AT1TE77415	DNA/MuDR	NONE
Chr1:23521600-23521799	hypo	0	7	NONE	NONE	NONE	NONE	AT1TE77445	RC/Helitron	NONE
Chr1:23554250-23554549	hypo	0	9	NONE	NONE	NONE	NONE	AT1TE77560	RC/Helitron	NONE
Chr1:23607700-23608049	hypo	0	11	AT1G63670	-	protein_coding_gene	Symbols: | Protein of unknown function (DUF3741) | chr1:23607527-23610003 REVERSE LENGTH=689	NONE	NONE	NONE
Chr1:23613550-23614199	hypo	0	41	NONE	NONE	NONE	NONE	AT1TE77760	DNA/Pogo	NONE
Chr1:23627800-23628049	hypo	0	7	AT1G63700	-	protein_coding_gene	Symbols: EMB71, YDA, MAPKKK4 | Protein kinase superfamily protein | chr1:23625208-23629031 REVERSE LENGTH=883	NONE	NONE	NONE
Chr1:23651450-23651949	hypo	0	46	AT1G63750	+	protein_coding_gene	Symbols: | Disease resistance protein (TIR-NBS-LRR class) family | chr1:23652263-23655333 FORWARD LENGTH=964	AT1TE77880	DNA	NONE
Chr1:23710000-23710349	hypo	0	13	AT1G63870	-	protein_coding_gene	Symbols: | Disease resistance protein (TIR-NBS-LRR class) family | chr1:23707131-23711901 REVERSE LENGTH=1031	AT1TE78070	RC/Helitron	NONE
Chr1:23711100-23711499	hypo	0	15	AT1G63870	-	protein_coding_gene	Symbols: | Disease resistance protein (TIR-NBS-LRR class) family | chr1:23707131-23711901 REVERSE LENGTH=1031	AT1TE78070|AT1TE78075	RC/Helitron;DNA/MuDR	NONE
Chr1:23723500-23724099	hypo	1	39	NONE	NONE	NONE	NONE	AT1TE78110	RC/Helitron	NONE
Chr1:23735050-23735399	hypo	0	14	AT1G63950	+	protein_coding_gene	Symbols: | Heavy metal transport/detoxification superfamily protein | chr1:23735000-23735556 FORWARD LENGTH=113	NONE	NONE	NONE
Chr1:23761550-23761749	hypo	1	7	NONE	NONE	NONE	NONE	AT1TE78230	SINE	NONE
Chr1:23856450-23856649	hypo	0	7	NONE	NONE	NONE	NONE	AT1TE78505	RC/Helitron	NONE
Chr1:23875100-23875599	hypo	0	41	NONE	NONE	NONE	NONE	AT1TE78555	DNA	NONE
Chr1:23876150-23876449	hypo	0	9	NONE	NONE	NONE	NONE	AT1TE78560	RC/Helitron	NONE
Chr1:23907150-23907499	hypo	0	14	NONE	NONE	NONE	NONE	NONE	NONE	AT1G64385-AT1G64390
Chr1:23925400-23925899	hypo	0	21	NONE	NONE	NONE	NONE	AT1TE78715	RC/Helitron	NONE
Chr1:23940700-23941099	hypo	0	16	NONE	NONE	NONE	NONE	AT1TE78765	DNA/Harbinger	NONE
Chr1:23946850-23947199	hypo	0	13	NONE	NONE	NONE	NONE	AT1TE78780	RC/Helitron	NONE
Chr1:23966200-23966499	hypo	0	10	NONE	NONE	NONE	NONE	NONE	NONE	AT1G64530-AT1G64540
Chr1:24027200-24027749	hypo	0	41	NONE	NONE	NONE	NONE	AT1TE79030	RC/Helitron	NONE
Chr1:24082150-24082949	hypo	0	116	AT1G64790	-	protein_coding_gene	Symbols: ILA | ILITYHIA | chr1:24065232-24081908 REVERSE LENGTH=2610	NONE	NONE	NONE
Chr1:24119350-24119699	hypo	0	12	NONE	NONE	NONE	NONE	AT1TE79310|AT1TE79315	LTR/Copia;RC/Helitron	NONE
Chr1:24126000-24126199	hypo	0	20	NONE	NONE	NONE	NONE	AT1TE79345	RC/Helitron	NONE
Chr1:24223350-24223549	hypo	0	11	NONE	NONE	NONE	NONE	AT1TE79660	DNA/HAT	NONE
Chr1:24241100-24241699	hypo	0	66	NONE	NONE	NONE	NONE	AT1TE79720	LINE/L1	NONE
Chr1:24250750-24251149	hypo	0	30	NONE	NONE	NONE	NONE	NONE	NONE	AT1G65290-AT1G65295
Chr1:24281300-24281599	hypo	0	8	AT1G65360	+	protein_coding_gene	Symbols: AGL23 | AGAMOUS-like 23 | chr1:24281337-24282151 FORWARD LENGTH=226	AT1TE79830|AT1TE79835	RC/Helitron;RC/Helitron	NONE
Chr1:24291050-24291399	hypo	1	12	NONE	NONE	NONE	NONE	NONE	NONE	AT1G65385-AT1G65390
Chr1:24317350-24317649	hypo	1	10	AT1G65450	+	protein_coding_gene	Symbols: | HXXXD-type acyl-transferase family protein | chr1:24315875-24318895 FORWARD LENGTH=450	AT1TE79940	RathE1_cons	NONE
Chr1:24337850-24338199	hypo	0	19	NONE	NONE	NONE	NONE	AT1TE79995	LINE/L1	NONE
Chr1:24350600-24351349	hypo	0	74	NONE	NONE	NONE	NONE	AT1TE80035	DNA/MuDR	NONE
Chr1:24352700-24353149	hypo	0	56	NONE	NONE	NONE	NONE	AT1TE80035	DNA/MuDR	NONE
Chr1:24374700-24374999	hypo	0	9	AT1G65570	-	protein_coding_gene	Symbols: | Pectin lyase-like superfamily protein | chr1:24374098-24375846 REVERSE LENGTH=397	NONE	NONE	NONE
Chr1:24385050-24385349	hypo	0	20	AT1G65585	+	pseudogene	pseudogene	NONE	NONE	NONE
Chr1:24428900-24429249	hypo	0	33	AT1G65681	+	protein_coding_gene	Symbols: EXPB6 | beta expansin 6 | chr1:24428875-24430670 FORWARD LENGTH=223	AT1TE80250	LTR/Copia	NONE
Chr1:24447150-24447499	hypo	0	9	NONE	NONE	NONE	NONE	AT1TE80300	DNA	NONE
Chr1:24453900-24454099	hypo	0	8	NONE	NONE	NONE	NONE	AT1TE80315	DNA/Mariner	NONE
Chr1:24484450-24484849	hypo	0	20	NONE	NONE	NONE	NONE	AT1TE80410|AT1TE80415	DNA/Pogo;LTR/Copia	NONE
Chr1:24506400-24506699	hypo	0	8	NONE	NONE	NONE	NONE	AT1TE80485	LINE?	NONE
Chr1:24527850-24528149	hypo	0	8	AT1G65920	-	protein_coding_gene	Symbols: | Regulator of chromosome condensation (RCC1) family with FYVE zinc finger domain | chr1:24525267-24529204 REVERSE LENGTH=1006	NONE	NONE	NONE
Chr1:24531900-24532299	hypo	1	24	NONE	NONE	NONE	NONE	NONE	NONE	AT1G65920-AT1G65930
Chr1:24553800-24554049	hypo	0	11	AT1G65960	+	protein_coding_gene	Symbols: GAD2 | glutamate decarboxylase 2 | chr1:24555868-24557253 FORWARD LENGTH=365	AT1TE80655	RC/Helitron	NONE
Chr1:24577100-24577599	hypo	0	25	AT1G66020	+	protein_coding_gene	Symbols: | Terpenoid cyclases/Protein prenyltransferases superfamily protein | chr1:24577576-24579997 FORWARD LENGTH=598	AT1TE80725	DNA/Mariner	NONE
Chr1:24593400-24593749	hypo	0	15	NONE	NONE	NONE	NONE	AT1TE80770	RC/Helitron	NONE
Chr1:24604750-24605099	hypo	0	7	AT1G66090	+	protein_coding_gene	Symbols: | Disease resistance protein (TIR-NBS class) | chr1:24602221-24604573 FORWARD LENGTH=429	AT1TE80820|AT1TE80825	DNA;RC/Helitron	NONE
Chr1:24645400-24646199	hypo	0	54	NONE	NONE	NONE	NONE	AT1TE80950|AT1TE80955	RC/Helitron;RC/Helitron	NONE
Chr1:24658800-24659099	hypo	0	8	NONE	NONE	NONE	NONE	AT1TE80995	RC/Helitron	NONE
Chr1:24666750-24667049	hypo	0	9	AT1G66210	-	protein_coding_gene	Symbols: | Subtilisin-like serine endopeptidase family protein | chr1:24665735-24668650 REVERSE LENGTH=759	NONE	NONE	NONE
Chr1:24705000-24705349	hypo	0	16	NONE	NONE	NONE	NONE	AT1TE81150	DNA/Harbinger	NONE
Chr1:24705700-24706149	hypo	0	25	NONE	NONE	NONE	NONE	AT1TE81150	DNA/Harbinger	NONE
Chr1:24718350-24718849	hypo	0	21	NONE	NONE	NONE	NONE	AT1TE81190|AT1TE81195	RC/Helitron;RC/Helitron	NONE
Chr1:24728600-24728799	hypo	0	8	AT1G66320	-	protein_coding_gene	Symbols: | F-box/RNI-like superfamily protein | chr1:24727041-24728614 REVERSE LENGTH=457	AT1TE81230	DNA/MuDR	NONE
Chr1:24741000-24741349	hypo	0	22	NONE	NONE	NONE	NONE	AT1TE81270|AT1TE81275	DNA/MuDR;RC/Helitron	NONE
Chr1:24741900-24742349	hypo	0	40	NONE	NONE	NONE	NONE	AT1TE81275	RC/Helitron	NONE
Chr1:24745000-24745499	hypo	0	50	NONE	NONE	NONE	NONE	AT1TE81285	DNA	NONE
Chr1:24776450-24777049	hypo	0	40	NONE	NONE	NONE	NONE	AT1TE81370	DNA	NONE
Chr1:24779700-24780049	hypo	0	12	AT1G66430	+	protein_coding_gene	Symbols: | pfkB-like carbohydrate kinase family protein | chr1:24778400-24780393 FORWARD LENGTH=384	NONE	NONE	NONE
Chr1:24823050-24823549	hypo	0	28	AT1G66534	+	pseudogene	pseudogene	AT1TE81525	RC/Helitron	NONE
Chr1:24831450-24831949	hypo	0	62	NONE	NONE	NONE	NONE	AT1TE81560	RC/Helitron	NONE
Chr1:24832350-24832699	hypo	0	10	NONE	NONE	NONE	NONE	AT1TE81560|AT1TE81565	RC/Helitron;DNA/HAT	NONE
Chr1:24835750-24835999	hypo	0	7	AT1G66570	-	protein_coding_gene	Symbols: ATSUC7, SUC7 | sucrose-proton symporter 7 | chr1:24835309-24837242 REVERSE LENGTH=491	NONE	NONE	NONE
Chr1:24838600-24838999	hypo	0	30	NONE	NONE	NONE	NONE	NONE	NONE	AT1G66570-AT1G66580
Chr1:24877100-24877349	hypo	0	7	NONE	NONE	NONE	NONE	AT1TE81720	DNA/HAT	NONE
Chr1:24897350-24897699	hypo	0	11	NONE	NONE	NONE	NONE	AT1TE81795|AT1TE81800	RC/Helitron;DNA/MuDR	NONE
Chr1:24908250-24908749	hypo	0	44	NONE	NONE	NONE	NONE	AT1TE81825	RC/Helitron	NONE
Chr1:24910800-24910999	hypo	0	8	AT1G66780	+	protein_coding_gene	Symbols: | MATE efflux family protein | chr1:24909213-24911485 FORWARD LENGTH=485	NONE	NONE	NONE
Chr1:24917500-24917749	hypo	0	13	NONE	NONE	NONE	NONE	AT1TE81850	LTR/Copia	NONE
Chr1:24918350-24918749	hypo	0	21	AT1G66790	-	protein_coding_gene	Symbols: | unknown protein; BEST Arabidopsis thaliana protein match is: unknown protein (TAIR:AT3G50674.1); Has 6 Blast hits to 6 proteins in 2 species: Archae - 0; Bacteria - 0; Metazoa - 0; Fungi - 0; Plants - 6; Viruses - 0; Other Eukaryotes - 0 (source: NCBI BLink). | chr1:24918012-24918356 REVERSE LENGTH=60	AT1TE81855	LTR/Copia	NONE
Chr1:24947950-24948499	hypo	2	56	AT1G66880	+	protein_coding_gene	Symbols: | Protein kinase superfamily protein | chr1:24946928-24955438 FORWARD LENGTH=1296	AT1TE81950	DNA	NONE
Chr1:24956750-24956999	hypo	0	15	NONE	NONE	NONE	NONE	NONE	NONE	AT1G66880-AT1G66890
Chr1:25005500-25005799	hypo	3	23	AT1G67000	-	protein_coding_gene	Symbols: | Protein kinase superfamily protein | chr1:25004217-25007604 REVERSE LENGTH=892	NONE	NONE	NONE
Chr1:25033500-25033949	hypo	0	28	NONE	NONE	NONE	NONE	NONE	NONE	AT1G67050-AT1G67060
Chr1:25057000-25057399	hypo	0	33	NONE	NONE	NONE	NONE	AT1TE82280	LINE/L1	NONE
Chr1:25095700-25095949	hypo	0	7	NONE	NONE	NONE	NONE	NONE	NONE	AT1G67120-AT1G67130
Chr1:25096700-25096949	hypo	0	8	NONE	NONE	NONE	NONE	NONE	NONE	AT1G67120-AT1G67130
Chr1:25097750-25098199	hypo	0	28	NONE	NONE	NONE	NONE	AT1TE82410	RC/Helitron	NONE
Chr1:25098800-25099049	hypo	0	7	NONE	NONE	NONE	NONE	AT1TE82410	RC/Helitron	NONE
Chr1:25158850-25159149	hypo	0	22	AT1G67240	+	transposable_element_gene		AT1TE82600	DNA/MuDR	NONE
Chr1:25163350-25163649	hypo	0	17	AT1G67250	-	protein_coding_gene	Symbols: | Proteasome maturation factor UMP1 | chr1:25163808-25164967 REVERSE LENGTH=141	AT1TE82600	DNA/MuDR	NONE
Chr1:25174750-25175249	hypo	0	19	NONE	NONE	NONE	NONE	NONE	NONE	AT1G67260-AT1G67265
Chr1:25180050-25180399	hypo	0	13	NONE	NONE	NONE	NONE	AT1TE82640	DNA/MuDR	NONE
Chr1:25234900-25235099	hypo	0	7	NONE	NONE	NONE	NONE	NONE	NONE	AT1G67340-AT1G67350
Chr1:25245800-25246149	hypo	0	11	AT1G67390	+	protein_coding_gene	Symbols: | F-box family protein | chr1:25244690-25247139 FORWARD LENGTH=479	NONE	NONE	NONE
Chr1:25247650-25247999	hypo	0	14	AT1G67400	-	protein_coding_gene	Symbols: | ELMO/CED-12 family protein | chr1:25248099-25250664 REVERSE LENGTH=281	AT1TE82845|AT1TE82850	RC/Helitron;DNA/Mariner	NONE
Chr1:25265900-25266199	hypo	0	18	AT1G67450	+	protein_coding_gene	Symbols: | F-box and associated interaction domains-containing protein | chr1:25266163-25267359 FORWARD LENGTH=398	NONE	NONE	NONE
Chr1:25274900-25275099	hypo	0	7	NONE	NONE	NONE	NONE	NONE	NONE	AT1G67470-AT1G67480
Chr1:25311900-25312249	hypo	0	9	AT1G67540	-	protein_coding_gene	Symbols: | unknown protein; Has 18 Blast hits to 18 proteins in 7 species: Archae - 0; Bacteria - 0; Metazoa - 0; Fungi - 0; Plants - 18; Viruses - 0; Other Eukaryotes - 0 (source: NCBI BLink). | chr1:25311496-25312194 REVERSE LENGTH=232	NONE	NONE	NONE
Chr1:25331950-25332599	hypo	0	46	NONE	NONE	NONE	NONE	AT1TE83130	RC/Helitron	NONE
Chr1:25348950-25349299	hypo	0	10	NONE	NONE	NONE	NONE	NONE	NONE	AT1G67630-AT1G67635
Chr1:25357650-25358549	hypo	0	60	NONE	NONE	NONE	NONE	AT1TE83215|AT1TE83220|AT1TE83225	RC/Helitron;RC/Helitron;RC/Helitron	NONE
Chr1:25400350-25400849	hypo	0	48	NONE	NONE	NONE	NONE	AT1TE83355	DNA/Harbinger	NONE
Chr1:25401150-25401649	hypo	0	37	AT1G67750	+	protein_coding_gene	Symbols: | Pectate lyase family protein | chr1:25401660-25403165 FORWARD LENGTH=408	AT1TE83355	DNA/Harbinger	NONE
Chr1:25444950-25445249	hypo	0	8	AT1G67860	-	protein_coding_gene	Symbols: | unknown protein; BEST Arabidopsis thaliana protein match is: unknown protein (TAIR:AT1G67865.1); Has 13 Blast hits to 13 proteins in 2 species: Archae - 0; Bacteria - 0; Metazoa - 0; Fungi - 0; Plants - 13; Viruses - 0; Other Eukaryotes - 0 (source: NCBI BLink). | chr1:25444940-25445176 REVERSE LENGTH=78	NONE	NONE	NONE
Chr1:25505050-25505399	hypo	2	21	AT1G68040	+	protein_coding_gene	Symbols: | S-adenosyl-L-methionine-dependent methyltransferases superfamily protein | chr1:25502876-25505224 FORWARD LENGTH=363	NONE	NONE	NONE
Chr1:25536550-25536849	hypo	0	11	NONE	NONE	NONE	NONE	NONE	NONE	AT1G68130-AT1G68140
Chr1:25594450-25595049	hypo	0	18	AT1G68285	+	transposable_element_gene		AT1TE83945|AT1TE83950	DNA/HAT;LTR/Gypsy	NONE
Chr1:25609800-25610149	hypo	0	23	NONE	NONE	NONE	NONE	NONE	NONE	AT1G68320-AT1G68330
Chr1:25613500-25613849	hypo	0	26	NONE	NONE	NONE	NONE	AT1TE84000|AT1TE84005	DNA/MuDR;DNA/MuDR	NONE
Chr1:25639600-25640149	hypo	0	41	NONE	NONE	NONE	NONE	AT1TE84065|AT1TE84070	RC/Helitron;DNA/MuDR	NONE
Chr1:25640750-25641999	hypo	0	102	NONE	NONE	NONE	NONE	AT1TE84070	DNA/MuDR	NONE
Chr1:25696350-25696799	hypo	0	25	NONE	NONE	NONE	NONE	AT1TE84245	DNA/Harbinger	NONE
Chr1:25722400-25722899	hypo	0	41	NONE	NONE	NONE	NONE	AT1TE84330|AT1TE84335	RC/Helitron;DNA/Harbinger	NONE
Chr1:25723350-25723699	hypo	0	14	NONE	NONE	NONE	NONE	AT1TE84335	DNA/Harbinger	NONE
Chr1:25728550-25728999	hypo	0	19	NONE	NONE	NONE	NONE	AT1TE84350|AT1TE84355	RC/Helitron;LINE/L1	NONE
Chr1:25730000-25730449	hypo	0	31	NONE	NONE	NONE	NONE	AT1TE84365|AT1TE84370	RC/Helitron;RC/Helitron	NONE
Chr1:25751950-25752149	hypo	0	7	NONE	NONE	NONE	NONE	NONE	NONE	AT1G68570-AT1G68580
Chr1:25779500-25780399	hypo	0	65	NONE	NONE	NONE	NONE	AT1TE84520|AT1TE84525|AT1TE84530	RC/Helitron;RC/Helitron;RC/Helitron	NONE
Chr1:25819050-25819399	hypo	0	8	NONE	NONE	NONE	NONE	NONE	NONE	AT1G68740-AT1G68750
Chr1:25882300-25882649	hypo	0	12	AT1G68845	+	protein_coding_gene	Symbols: | unknown protein; Has 2 Blast hits to 2 proteins in 1 species: Archae - 0; Bacteria - 0; Metazoa - 0; Fungi - 0; Plants - 2; Viruses - 0; Other Eukaryotes - 0 (source: NCBI BLink). | chr1:25882434-25882918 FORWARD LENGTH=138	NONE	NONE	NONE
Chr1:25883950-25884199	hypo	0	7	AT1G68850	-	protein_coding_gene	Symbols: | Peroxidase superfamily protein | chr1:25883806-25885177 REVERSE LENGTH=336	NONE	NONE	NONE
Chr1:25896400-25896749	hypo	0	12	NONE	NONE	NONE	NONE	AT1TE84860	RC/Helitron	NONE
Chr1:25962400-25962799	hypo	0	17	NONE	NONE	NONE	NONE	AT1TE85075	RC/Helitron	NONE
Chr1:25973700-25974049	hypo	0	12	NONE	NONE	NONE	NONE	NONE	NONE	AT1G69080-AT1G69090
Chr1:25975800-25976149	hypo	0	14	NONE	NONE	NONE	NONE	AT1TE85100|AT1TE85105	DNA/Harbinger;DNA/Harbinger	NONE
Chr1:26083900-26084449	hypo	0	43	NONE	NONE	NONE	NONE	NONE	NONE	AT1G69380-AT1G69390
Chr1:26110900-26111099	hypo	0	8	NONE	NONE	NONE	NONE	NONE	NONE	AT1G69450-AT1G69460
Chr1:26139900-26140299	hypo	0	20	NONE	NONE	NONE	NONE	AT1TE85640	RC/Helitron	NONE
Chr1:26169900-26170349	hypo	0	27	NONE	NONE	NONE	NONE	AT1TE85730	RC/Helitron	NONE
Chr1:26171300-26171649	hypo	0	13	NONE	NONE	NONE	NONE	AT1TE85730|AT1TE85735	RC/Helitron;RC/Helitron	NONE
Chr1:26196200-26197499	hypo	0	83	AT1G69650	-	protein_coding_gene	Symbols: | TRAF-like family protein | chr1:26197498-26198821 REVERSE LENGTH=294	NONE	NONE	NONE
Chr1:26202600-26202849	hypo	0	7	AT1G69670	-	protein_coding_gene	Symbols: CUL3B, ATCUL3B | cullin 3B | chr1:26202169-26204442 REVERSE LENGTH=732	NONE	NONE	NONE
Chr1:26236000-26236199	hypo	0	8	AT1G69750	+	protein_coding_gene	Symbols: COX19-2, ATCOX19-2 | cytochrome c oxidase 19-2 | chr1:26236352-26237316 FORWARD LENGTH=98	NONE	NONE	NONE
Chr1:26306800-26307399	hypo	0	48	NONE	NONE	NONE	NONE	AT1TE86165|AT1TE86170|AT1TE86175	DNA/MuDR;RC/Helitron;RC/Helitron	NONE
Chr1:26335800-26336249	hypo	0	39	NONE	NONE	NONE	NONE	NONE	NONE	AT1G69920-AT1G69930
Chr1:26366550-26366849	hypo	0	29	NONE	NONE	NONE	NONE	AT1TE86360	LTR/Copia	NONE
Chr1:26371450-26371799	hypo	0	20	AT1G70010	+	transposable_element_gene		AT1TE86360|AT1TE86365	LTR/Copia;LTR/Copia	NONE
Chr1:26374300-26375249	hypo	0	126	NONE	NONE	NONE	NONE	AT1TE86375	DNA/MuDR	NONE
Chr1:26375700-26376099	hypo	0	22	NONE	NONE	NONE	NONE	AT1TE86375|AT1TE86380	DNA/MuDR;RC/Helitron	NONE
Chr1:26411450-26411699	hypo	0	11	AT1G70130	-	protein_coding_gene	Symbols: | Concanavalin A-like lectin protein kinase family protein | chr1:26409743-26411801 REVERSE LENGTH=656	NONE	NONE	NONE
Chr1:26425550-26426099	hypo	1	24	NONE	NONE	NONE	NONE	NONE	NONE	AT1G70170-AT1G70180
Chr1:26510650-26511349	hypo	0	37	NONE	NONE	NONE	NONE	AT1TE86790|AT1TE86795|AT1TE86800|AT1TE86805	RC/Helitron;RC/Helitron;RC/Helitron;RC/Helitron	NONE
Chr1:26551400-26552149	hypo	0	49	NONE	NONE	NONE	NONE	AT1TE86940	RC/Helitron	NONE
Chr1:26604300-26604549	hypo	0	8	NONE	NONE	NONE	NONE	NONE	NONE	AT1G70550-AT1G70560
Chr1:26650800-26651049	hypo	0	19	NONE	NONE	NONE	NONE	AT1TE87255	RathE1_cons	NONE
Chr1:26722200-26722599	hypo	2	25	NONE	NONE	NONE	NONE	NONE	NONE	AT1G70870-AT1G70880
Chr1:26779350-26779799	hypo	0	23	NONE	NONE	NONE	NONE	AT1TE87630	RC/Helitron	NONE
Chr1:26780500-26781199	hypo	0	20	NONE	NONE	NONE	NONE	AT1TE87630	RC/Helitron	NONE
Chr1:26872450-26872649	hypo	0	8	AT1G71290	+	protein_coding_gene	Symbols: | F-box associated ubiquitination effector family protein | chr1:26872643-26873242 FORWARD LENGTH=199	NONE	NONE	NONE
Chr1:26880050-26881599	hypo	0	79	NONE	NONE	NONE	NONE	AT1TE87960|AT1TE87965|AT1TE87970|AT1TE87975	RC/Helitron;RC/Helitron;RC/Helitron;RC/Helitron	NONE
Chr1:27035400-27035749	hypo	0	13	NONE	NONE	NONE	NONE	AT1TE88450	RC/Helitron	NONE
Chr1:27036300-27036599	hypo	0	11	NONE	NONE	NONE	NONE	AT1TE88450	RC/Helitron	NONE
Chr1:27117750-27118049	hypo	0	10	NONE	NONE	NONE	NONE	AT1TE88730	DNA/HAT	NONE
Chr1:27186650-27186999	hypo	0	13	NONE	NONE	NONE	NONE	AT1TE88950|AT1TE88955	RC/Helitron;DNA/Pogo	NONE
Chr1:27240600-27241299	hypo	0	46	NONE	NONE	NONE	NONE	AT1TE89130|AT1TE89135|AT1TE89140	RC/Helitron;RC/Helitron;RC/Helitron	NONE
Chr1:27440550-27440899	hypo	1	31	NONE	NONE	NONE	NONE	AT1TE89780	RathE1_cons	NONE
Chr1:27511850-27512199	hypo	0	9	AT1G73170	-	protein_coding_gene	Symbols: | P-loop containing nucleoside triphosphate hydrolases superfamily protein | chr1:27511722-27514783 REVERSE LENGTH=666	NONE	NONE	NONE
Chr1:27597250-27597699	hypo	0	20	NONE	NONE	NONE	NONE	AT1TE90305	DNA	NONE
Chr1:27635250-27635449	hypo	0	9	NONE	NONE	NONE	NONE	NONE	NONE	AT1G73490-AT1G73500
Chr1:27710350-27710799	hypo	6	50	NONE	NONE	NONE	NONE	NONE	NONE	AT1G73680-AT1G73687
Chr1:27859550-27860049	hypo	0	46	NONE	NONE	NONE	NONE	AT1TE91165	RC/Helitron	NONE
Chr1:27860600-27860799	hypo	0	7	NONE	NONE	NONE	NONE	AT1TE91165	RC/Helitron	NONE
Chr1:27932500-27932849	hypo	1	20	AT1G74290	+	protein_coding_gene	Symbols: | alpha/beta-Hydrolases superfamily protein | chr1:27931836-27934268 FORWARD LENGTH=371	AT1TE91400	DNA/HAT	NONE
Chr1:27972250-27972449	hypo	0	9	NONE	NONE	NONE	NONE	NONE	NONE	AT1G74420-AT1G74430
Chr1:27972850-27973099	hypo	0	19	NONE	NONE	NONE	NONE	NONE	NONE	AT1G74420-AT1G74430
Chr1:28051300-28051699	hypo	0	24	NONE	NONE	NONE	NONE	AT1TE91790|AT1TE91795	DNA;DNA	NONE
Chr1:28105350-28105949	hypo	0	49	NONE	NONE	NONE	NONE	NONE	NONE	AT1G74800-AT1G74810
Chr1:28160900-28161899	hypo	0	46	NONE	NONE	NONE	NONE	AT1TE92160|AT1TE92165	RC/Helitron;RC/Helitron	NONE
Chr1:28188650-28189149	hypo	0	24	AT1G75090	-	protein_coding_gene	Symbols: | DNA glycosylase superfamily protein | chr1:28187647-28189612 REVERSE LENGTH=329	AT1TE92240	DNA/Mariner	NONE
Chr1:28259200-28259549	hypo	0	13	NONE	NONE	NONE	NONE	NONE	NONE	AT1G75300-AT1G75310
Chr1:28293150-28293599	hypo	0	25	NONE	NONE	NONE	NONE	NONE	NONE	AT1G75390-AT1G75394
Chr1:28311850-28312749	hypo	0	54	NONE	NONE	NONE	NONE	AT1TE92655|AT1TE92660|AT1TE92665	RC/Helitron;RC/Helitron;RC/Helitron	NONE
Chr1:28397350-28398449	hypo	0	65	NONE	NONE	NONE	NONE	AT1TE92900|AT1TE92905	DNA/MuDR;RC/Helitron	NONE
Chr1:28398650-28398949	hypo	0	7	NONE	NONE	NONE	NONE	AT1TE92905	RC/Helitron	NONE
Chr1:28421450-28421749	hypo	0	7	NONE	NONE	NONE	NONE	AT1TE92970	LTR/Copia	NONE
Chr1:28470150-28471349	hypo	0	94	NONE	NONE	NONE	NONE	NONE	NONE	AT1G75820-AT1G75830
Chr1:28520650-28520999	hypo	0	13	NONE	NONE	NONE	NONE	AT1TE93290	RC/Helitron	NONE
Chr1:28526700-28526999	hypo	0	20	AT1G75990	-	protein_coding_gene	Symbols: | PAM domain (PCI/PINT associated module) protein | chr1:28524623-28526718 REVERSE LENGTH=487	AT1TE93315|AT1TE93320	DNA/MuDR;DNA/MuDR	NONE
Chr1:28527450-28527799	hypo	0	34	AT1G76000	+	tRNA	tRNA	AT1TE93320|AT1TE93325	DNA/MuDR;DNA/MuDR	NONE
Chr1:28592600-28593249	hypo	0	35	NONE	NONE	NONE	NONE	NONE	NONE	AT1G76190-AT1G76200
Chr1:28702850-28703949	hypo	0	54	NONE	NONE	NONE	NONE	AT1TE93910|AT1TE93915	DNA/En-Spm;RC/Helitron	NONE
Chr1:28731650-28732149	hypo	0	35	NONE	NONE	NONE	NONE	NONE	NONE	AT1G76570-AT1G76580
Chr1:28749750-28750449	hypo	0	53	NONE	NONE	NONE	NONE	AT1TE94070	DNA/MuDR	NONE
Chr1:28815650-28815999	hypo	0	9	NONE	NONE	NONE	NONE	NONE	NONE	AT1G76770-AT1G76780
Chr1:28827300-28827699	hypo	0	17	NONE	NONE	NONE	NONE	AT1TE94300|AT1TE94305	RC/Helitron;RC/Helitron	NONE
Chr1:28828400-28828749	hypo	0	9	NONE	NONE	NONE	NONE	AT1TE94305	RC/Helitron	NONE
Chr1:28884250-28884499	hypo	0	8	AT1G76900	+	protein_coding_gene	Symbols: AtTLP1, TLP1 | tubby like protein 1 | chr1:28882741-28884377 FORWARD LENGTH=455	NONE	NONE	NONE
Chr1:28891350-28892049	hypo	0	38	NONE	NONE	NONE	NONE	AT1TE94495|AT1TE94500	RC/Helitron;RC/Helitron	NONE
Chr1:28912550-28912999	hypo	1	25	NONE	NONE	NONE	NONE	AT1TE94570	DNA/HAT	NONE
Chr1:28913400-28913799	hypo	0	30	NONE	NONE	NONE	NONE	AT1TE94570	DNA/HAT	NONE
Chr1:28935800-28936099	hypo	0	9	NONE	NONE	NONE	NONE	AT1TE94640	RC/Helitron	NONE
Chr1:28993800-28994849	hypo	0	60	NONE	NONE	NONE	NONE	AT1TE94830	DNA/MuDR	NONE
Chr1:29078250-29078799	hypo	0	40	NONE	NONE	NONE	NONE	AT1TE95100	RC/Helitron	NONE
Chr1:29125650-29125999	hypo	0	19	NONE	NONE	NONE	NONE	AT1TE95255|AT1TE95260	DNA/Pogo;RC/Helitron	NONE
Chr1:29208400-29208749	hypo	0	13	NONE	NONE	NONE	NONE	NONE	NONE	AT1G77710-AT1G77720
Chr1:29223450-29223749	hypo	0	7	AT1G77740	+	protein_coding_gene	Symbols: PIP5K2 | phosphatidylinositol-4-phosphate 5-kinase 2 | chr1:29220632-29223861 FORWARD LENGTH=754	NONE	NONE	NONE
Chr1:29244000-29244749	hypo	0	39	NONE	NONE	NONE	NONE	AT1TE95670|AT1TE95675|AT1TE95680	RC/Helitron;RC/Helitron;DNA/MuDR	NONE
Chr1:29250000-29250299	hypo	0	7	NONE	NONE	NONE	NONE	NONE	NONE	AT1G77780-AT1G77790
Chr1:29263200-29263649	hypo	0	62	AT1G77815	-	protein_coding_gene	Symbols: | BEST Arabidopsis thaliana protein match is: Polynucleotidyl transferase, ribonuclease H-like superfamily protein (TAIR:AT1G27870.1); Has 74 Blast hits to 74 proteins in 2 species: Archae - 0; Bacteria - 0; Metazoa - 0; Fungi - 0; Plants - 74; Viruses - 0; Other Eukaryotes - 0 (source: NCBI BLink). | chr1:29263348-29263650 REVERSE LENGTH=100	NONE	NONE	NONE
Chr1:29319400-29319949	hypo	0	22	AT1G77990	-	protein_coding_gene	Symbols: AST56, SULTR2;2 | STAS domain / Sulfate transporter family | chr1:29317965-29323249 REVERSE LENGTH=677	AT1TE95910|AT1TE95915	DNA/HAT;RC/Helitron	NONE
Chr1:29355650-29355999	hypo	0	8	AT1G78070	+	protein_coding_gene	Symbols: | Transducin/WD40 repeat-like superfamily protein | chr1:29355219-29358368 FORWARD LENGTH=449	NONE	NONE	NONE
Chr1:29376900-29377249	hypo	0	23	NONE	NONE	NONE	NONE	NONE	NONE	AT1G78090-AT1G78095
Chr1:29380200-29380899	hypo	0	48	NONE	NONE	NONE	NONE	NONE	NONE	AT1G78095-AT1G78100
Chr1:29472200-29472549	hypo	0	8	NONE	NONE	NONE	NONE	NONE	NONE	AT1G78330-AT1G78340
Chr1:29474450-29474649	hypo	0	14	NONE	NONE	NONE	NONE	AT1TE96425	DNA/MuDR	NONE
Chr1:29480150-29480349	hypo	0	7	NONE	NONE	NONE	NONE	AT1TE96435	DNA/MuDR	NONE
Chr1:29496500-29496799	hypo	0	17	NONE	NONE	NONE	NONE	NONE	NONE	AT1G78390-AT1G78400
Chr1:29611400-29611849	hypo	0	55	AT1G78740	-	protein_coding_gene	Symbols: | RNI-like superfamily protein | chr1:29610494-29611438 REVERSE LENGTH=287	AT1TE96850|AT1TE96855	DNA/HAT;DNA/Harbinger	NONE
Chr1:29612150-29612549	hypo	0	28	NONE	NONE	NONE	NONE	AT1TE96855|AT1TE96860	DNA/Harbinger;DNA/HAT	NONE
Chr1:29626800-29627149	hypo	0	13	AT1G78800	-	protein_coding_gene	Symbols: | UDP-Glycosyltransferase superfamily protein | chr1:29625859-29627941 REVERSE LENGTH=403	NONE	NONE	NONE
Chr1:29676400-29676699	hypo	0	8	AT1G78920	+	protein_coding_gene	Symbols: AVP2, AVPL1, AtVHP2;1, VHP2;1, VP2 | vacuolar H+-pyrophosphatase 2 | chr1:29672340-29676761 FORWARD LENGTH=802	NONE	NONE	NONE
Chr1:29769000-29769249	hypo	0	10	NONE	NONE	NONE	NONE	NONE	NONE	AT1G79120-AT1G79130
Chr1:29774900-29775299	hypo	3	25	AT1G79150	-	protein_coding_gene	Symbols: | binding | chr1:29772716-29777874 REVERSE LENGTH=830	AT1TE97390|AT1TE97395	RC/Helitron;DNA/En-Spm	NONE
Chr1:29940250-29940599	hypo	1	19	NONE	NONE	NONE	NONE	NONE	NONE	AT1G79570-AT1G79580
Chr1:29983150-29983549	hypo	0	21	NONE	NONE	NONE	NONE	AT1TE98060	RC/Helitron	NONE
Chr1:29983900-29984749	hypo	0	89	NONE	NONE	NONE	NONE	AT1TE98060|AT1TE98065|AT1TE98070|AT1TE98075	RC/Helitron;RC/Helitron;DNA/MuDR;DNA	NONE
Chr1:30017300-30017849	hypo	0	26	AT1G79790	-	protein_coding_gene	Symbols: | Haloacid dehalogenase-like hydrolase (HAD) superfamily protein | chr1:30016987-30018186 REVERSE LENGTH=245	NONE	NONE	NONE
Chr1:30200050-30200549	hypo	0	52	NONE	NONE	NONE	NONE	NONE	NONE	AT1G80330-AT1G80340
Chr1:30251250-30252499	hypo	0	60	NONE	NONE	NONE	NONE	AT1TE98910	RC/Helitron	NONE
Chr1:30254350-30254699	hypo	0	12	NONE	NONE	NONE	NONE	AT1TE98920	RC/Helitron	NONE
Chr1:30255350-30255649	hypo	0	11	NONE	NONE	NONE	NONE	AT1TE98920|AT1TE98925	RC/Helitron;RC/Helitron	NONE
Chr1:30427500-30427699	hypo	0	14	AT1G81020	+	pseudogene	pseudogene	NONE	NONE	NONE
Chr2:70700-70949	hypo	0	7	NONE	NONE	NONE	NONE	AT2TE00130|AT2TE00135	DNA;RC/Helitron	NONE
Chr2:72550-72949	hypo	0	23	NONE	NONE	NONE	NONE	AT2TE00155	DNA/MuDR	NONE
Chr2:99850-100149	hypo	0	13	NONE	NONE	NONE	NONE	NONE	NONE	AT2G01140-AT2G01150
Chr2:121950-122399	hypo	0	53	NONE	NONE	NONE	NONE	NONE	NONE	AT2G01210-AT2G01220
Chr2:145400-146699	hypo	0	67	AT2G01280	+	protein_coding_gene	Symbols: MEE65 | Cyclin/Brf1-like TBP-binding protein | chr2:145676-148784 FORWARD LENGTH=548	NONE	NONE	NONE
Chr2:147250-147749	hypo	0	17	AT2G01280	+	protein_coding_gene	Symbols: MEE65 | Cyclin/Brf1-like TBP-binding protein | chr2:145676-148784 FORWARD LENGTH=548	NONE	NONE	NONE
Chr2:163200-163699	hypo	0	36	NONE	NONE	NONE	NONE	NONE	NONE	AT2G01330-AT2G01340
Chr2:171900-172099	hypo	0	8	NONE	NONE	NONE	NONE	NONE	NONE	AT2G01372-AT2G01390
Chr2:178300-178749	hypo	0	33	NONE	NONE	NONE	NONE	NONE	NONE	AT2G01410-AT2G01420
Chr2:179600-180149	hypo	8	60	AT2G01420	-	protein_coding_gene	Symbols: PIN4, ATPIN4 | Auxin efflux carrier family protein | chr2:180478-183199 REVERSE LENGTH=612	AT2TE00670	LINE/L1	NONE
Chr2:183850-184349	hypo	0	73	AT2G01422	+	other_RNA	other_RNA	NONE	NONE	NONE
Chr2:187300-187499	hypo	0	11	NONE	NONE	NONE	NONE	AT2TE00710	LINE?	NONE
Chr2:202300-202649	hypo	0	10	AT2G01450	-	protein_coding_gene	Symbols: ATMPK17, MPK17 | MAP kinase 17 | chr2:199722-202010 REVERSE LENGTH=486	NONE	NONE	NONE
Chr2:205050-205649	hypo	0	38	NONE	NONE	NONE	NONE	NONE	NONE	AT2G01450-AT2G01460
Chr2:216300-216649	hypo	0	13	NONE	NONE	NONE	NONE	AT2TE00850	RC/Helitron	NONE
Chr2:238400-238599	hypo	0	10	NONE	NONE	NONE	NONE	AT2TE00965	LINE/L1	NONE
Chr2:240700-241099	hypo	0	14	NONE	NONE	NONE	NONE	AT2TE00980|AT2TE00985	RC/Helitron;RC/Helitron	NONE
Chr2:241550-241949	hypo	0	20	NONE	NONE	NONE	NONE	AT2TE00985	RC/Helitron	NONE
Chr2:243700-244049	hypo	0	13	AT2G01550	-	transposable_element_gene		AT2TE01000	LINE/L1	NONE
Chr2:254100-254649	hypo	0	59	NONE	NONE	NONE	NONE	AT2TE01025|AT2TE01030|AT2TE01035	SINE;SINE;RC/Helitron	NONE
Chr2:266050-266549	hypo	0	30	NONE	NONE	NONE	NONE	AT2TE01075	LINE/L1	NONE
Chr2:268400-268799	hypo	0	18	NONE	NONE	NONE	NONE	NONE	NONE	AT2G01590-AT2G01600
Chr2:275050-275399	hypo	1	18	NONE	NONE	NONE	NONE	NONE	NONE	AT2G01610-AT2G01620
Chr2:275750-276099	hypo	0	17	NONE	NONE	NONE	NONE	AT2TE01120	RathE1_cons	NONE
Chr2:276700-277249	hypo	0	45	NONE	NONE	NONE	NONE	AT2TE01125	SINE	NONE
Chr2:293050-293399	hypo	0	16	NONE	NONE	NONE	NONE	AT2TE01205	RC/Helitron	NONE
Chr2:303200-303399	hypo	0	16	NONE	NONE	NONE	NONE	AT2TE01265	LINE/L1	NONE
Chr2:305650-306149	hypo	0	43	NONE	NONE	NONE	NONE	AT2TE01275	SINE	NONE
Chr2:314500-314799	hypo	0	25	NONE	NONE	NONE	NONE	AT2TE01310|AT2TE01315	RC/Helitron;LINE/L1	NONE
Chr2:324000-324449	hypo	0	31	NONE	NONE	NONE	NONE	AT2TE01350	DNA/HAT	NONE
Chr2:362300-362799	hypo	1	46	NONE	NONE	NONE	NONE	NONE	NONE	AT2G01820-AT2G01830
Chr2:368250-368599	hypo	0	17	AT2G01830	-	protein_coding_gene	Symbols: WOL, CRE1, WOL1, AHK4, ATCRE1 | CHASE domain containing histidine kinase protein | chr2:363332-367429 REVERSE LENGTH=1057	AT2TE01530	LINE/L1	NONE
Chr2:379250-379699	hypo	0	26	NONE	NONE	NONE	NONE	AT2TE01570	RathE1_cons	NONE
Chr2:391350-391549	hypo	0	7	AT2G01880	-	protein_coding_gene	Symbols: PAP7, ATPAP7 | purple acid phosphatase 7 | chr2:391563-393967 REVERSE LENGTH=328	AT2TE01620	DNA/HAT	NONE
Chr2:395550-396299	hypo	0	19	NONE	NONE	NONE	NONE	AT2TE01630	RC/Helitron	NONE
Chr2:399950-400399	hypo	0	49	NONE	NONE	NONE	NONE	AT2TE01650|AT2TE01655	SINE;LTR/Copia	NONE
Chr2:402650-403249	hypo	1	37	NONE	NONE	NONE	NONE	AT2TE01665	RC/Helitron	NONE
Chr2:407200-407749	hypo	0	45	AT2G01900	+	protein_coding_gene	Symbols: | DNAse I-like superfamily protein | chr2:406136-408933 FORWARD LENGTH=417	NONE	NONE	NONE
Chr2:413150-413349	hypo	0	9	AT2G01905	+	protein_coding_gene	Symbols: CYCJ18 | cyclin J18 | chr2:410373-413477 FORWARD LENGTH=234	NONE	NONE	NONE
Chr2:416200-416649	hypo	0	31	NONE	NONE	NONE	NONE	NONE	NONE	AT2G01905-AT2G01910
Chr2:422950-423249	hypo	0	9	NONE	NONE	NONE	NONE	AT2TE01765	RathE3_cons	NONE
Chr2:424650-425049	hypo	0	18	AT2G01918	-	protein_coding_gene	Symbols: PQL3 | PsbQ-like 3 | chr2:424254-425678 REVERSE LENGTH=187	AT2TE01770	DNA/Tc1	NONE
Chr2:429050-429449	hypo	0	17	NONE	NONE	NONE	NONE	AT2TE01790	RathE1_cons	NONE
Chr2:438500-438949	hypo	0	26	NONE	NONE	NONE	NONE	NONE	NONE	AT2G01940-AT2G01950
Chr2:440300-440749	hypo	0	23	AT2G01950	-	protein_coding_gene	Symbols: VH1, BRL2 | BRI1-like 2 | chr2:440805-444236 REVERSE LENGTH=1143	AT2TE01850	RathE1_cons	NONE
Chr2:444800-445149	hypo	1	11	NONE	NONE	NONE	NONE	AT2TE01870	LTR/Copia	NONE
Chr2:449650-450399	hypo	0	46	AT2G01960	+	protein_coding_gene	Symbols: TET14 | tetraspanin14 | chr2:450393-451802 FORWARD LENGTH=260	AT2TE01890	DNA/HAT	NONE
Chr2:473800-473999	hypo	0	8	NONE	NONE	NONE	NONE	NONE	NONE	AT2G02000-AT2G02010
Chr2:492500-492699	hypo	0	7	NONE	NONE	NONE	NONE	NONE	NONE	AT2G02050-AT2G02060
Chr2:500500-501549	hypo	0	43	NONE	NONE	NONE	NONE	AT2TE02160	RC/Helitron	NONE
Chr2:510950-511199	hypo	0	9	NONE	NONE	NONE	NONE	AT2TE02190	RC/Helitron	NONE
Chr2:529900-530449	hypo	0	41	AT2G02103	-	protein_coding_gene	Symbols: | unknown protein; FUNCTIONS IN: molecular_function unknown; INVOLVED IN: biological_process unknown; LOCATED IN: cellular_component unknown; BEST Arabidopsis thaliana protein match is: unknown protein (TAIR:AT5G25200.1); Has 30201 Blast hits to 17322 proteins in 780 species: Archae - 12; Bacteria - 1396; Metazoa - 17338; Fungi - 3422; Plants - 5037; Viruses - 0; Other Eukaryotes - 2996 …	AT2TE02280	LINE/L1	NONE
Chr2:539800-540149	hypo	0	14	AT2G02130	+	protein_coding_gene	Symbols: PDF2.3, LCR68 | low-molecular-weight cysteine-rich 68 | chr2:540071-540407 FORWARD LENGTH=77	NONE	NONE	NONE
Chr2:542950-543199	hypo	0	7	NONE	NONE	NONE	NONE	AT2TE02335	RC/Helitron	NONE
Chr2:556850-557099	hypo	0	8	AT2G02170	-	protein_coding_gene	Symbols: | Remorin family protein | chr2:556595-558610 REVERSE LENGTH=486	NONE	NONE	NONE
Chr2:560150-560599	hypo	0	32	NONE	NONE	NONE	NONE	AT2TE02430	SINE	NONE
Chr2:566650-566949	hypo	0	10	NONE	NONE	NONE	NONE	AT2TE02460|AT2TE02465	DNA/MuDR;DNA/MuDR	NONE
Chr2:582400-582749	hypo	0	29	NONE	NONE	NONE	NONE	AT2TE02465|AT2TE02470|AT2TE02475	DNA/MuDR;DNA/MuDR;DNA/MuDR	NONE
Chr2:583100-583349	hypo	0	10	NONE	NONE	NONE	NONE	AT2TE02475	DNA/MuDR	NONE
Chr2:591650-591999	hypo	0	8	AT2G02230	-	protein_coding_gene	Symbols: AtPP2-B1, PP2-B1 | phloem protein 2-B1 | chr2:590393-591595 REVERSE LENGTH=336	NONE	NONE	NONE
Chr2:594150-594449	hypo	0	9	NONE	NONE	NONE	NONE	NONE	NONE	AT2G02240-AT2G02250
Chr2:600550-600899	hypo	0	16	AT2G02280	-	protein_coding_gene	Symbols: AtPP2-B4, PP2-B4 | phloem protein 2-B4 | chr2:600491-601439 REVERSE LENGTH=144	AT2TE02540|AT2TE02545	LTR/Copia;RC/Helitron	NONE
Chr2:603400-603649	hypo	0	7	NONE	NONE	NONE	NONE	AT2TE02555	RathE1_cons	NONE
Chr2:613850-614199	hypo	0	13	AT2G02330	-	pseudogene	pseudogene	AT2TE02600	RC/Helitron	NONE
Chr2:626250-626699	hypo	0	16	NONE	NONE	NONE	NONE	AT2TE02665	RC/Helitron	NONE
Chr2:630950-631349	hypo	0	24	AT2G02390|AT2G02400	+|-	protein_coding_gene|protein_coding_gene	Symbols: ATGSTZ1, GST18, GSTZ1 | glutathione S-transferase zeta 1 | chr2:629015-630955 FORWARD LENGTH=221;Symbols: | NAD(P)-binding Rossmann-fold superfamily protein | chr2:631413-632449 REVERSE LENGTH=318	AT2TE02680	DNA	NONE
Chr2:636900-637449	hypo	0	19	NONE	NONE	NONE	NONE	AT2TE02710|AT2TE02715	DNA;RC/Helitron	NONE
Chr2:641200-641499	hypo	0	8	NONE	NONE	NONE	NONE	NONE	NONE	AT2G02440-AT2G02450
Chr2:676550-676849	hypo	0	9	AT2G02520	-	protein_coding_gene	Symbols: | RNA-directed DNA polymerase (reverse transcriptase)-related family protein | chr2:676771-678145 REVERSE LENGTH=211	AT2TE02910	RC/Helitron	NONE
Chr2:704200-704499	hypo	0	10	NONE	NONE	NONE	NONE	AT2TE03040	DNA	NONE
Chr2:708650-708849	hypo	0	8	NONE	NONE	NONE	NONE	AT2TE03055|AT2TE03060	RC/Helitron;DNA/HAT	NONE
Chr2:709000-709199	hypo	0	8	NONE	NONE	NONE	NONE	AT2TE03055|AT2TE03060	RC/Helitron;DNA/HAT	NONE
Chr2:712800-713149	hypo	0	9	AT2G02610	+	protein_coding_gene	Symbols: | Cysteine/Histidine-rich C1 domain family protein | chr2:710722-712605 FORWARD LENGTH=627	NONE	NONE	NONE
Chr2:713650-713899	hypo	0	13	NONE	NONE	NONE	NONE	AT2TE03075|AT2TE03080	DNA/MuDR;DNA/MuDR	NONE
Chr2:716650-716999	hypo	0	11	NONE	NONE	NONE	NONE	AT2TE03100|AT2TE03105	RC/Helitron;RC/Helitron	NONE
Chr2:721750-722499	hypo	0	24	NONE	NONE	NONE	NONE	AT2TE03130|AT2TE03135	RC/Helitron;RC/Helitron	NONE
Chr2:734500-734799	hypo	0	10	NONE	NONE	NONE	NONE	NONE	NONE	AT2G02640-AT2G02650
Chr2:736500-736849	hypo	0	10	AT2G02650	+	protein_coding_gene	Symbols: | Ribonuclease H-like superfamily protein | chr2:735411-736546 FORWARD LENGTH=365	AT2TE03205	RC/Helitron	NONE
Chr2:754200-754749	hypo	0	32	NONE	NONE	NONE	NONE	AT2TE03290	LINE/L1	NONE
Chr2:755200-755399	hypo	0	7	NONE	NONE	NONE	NONE	AT2TE03295	LINE/L1	NONE
Chr2:762350-762699	hypo	0	23	NONE	NONE	NONE	NONE	AT2TE03340	RathE1_cons	NONE
Chr2:768300-768799	hypo	0	31	NONE	NONE	NONE	NONE	AT2TE03375	RC/Helitron	NONE
Chr2:780300-780649	hypo	0	14	NONE	NONE	NONE	NONE	NONE	NONE	AT2G02770-AT2G02780
Chr2:794300-794649	hypo	0	14	NONE	NONE	NONE	NONE	AT2TE03500|AT2TE03505	RC/Helitron;RC/Helitron	NONE
Chr2:795100-795649	hypo	1	17	AT2G02800	-	protein_coding_gene	Symbols: APK2B | protein kinase 2B | chr2:796889-799250 REVERSE LENGTH=426	AT2TE03505	RC/Helitron	NONE
Chr2:808150-808399	hypo	0	17	AT2G02830	+	transposable_element_gene		AT2TE03560	LTR/Copia	NONE
Chr2:825350-825649	hypo	0	16	NONE	NONE	NONE	NONE	AT2TE03630|AT2TE03635	RC/Helitron;RC/Helitron	NONE
Chr2:856850-857099	hypo	0	7	NONE	NONE	NONE	NONE	NONE	NONE	AT2G02950-AT2G02955
Chr2:871400-871699	hypo	0	9	NONE	NONE	NONE	NONE	AT2TE03875	RC/Helitron	NONE
Chr2:872300-872549	hypo	0	8	NONE	NONE	NONE	NONE	AT2TE03875	RC/Helitron	NONE
Chr2:877600-877899	hypo	1	13	NONE	NONE	NONE	NONE	NONE	NONE	AT2G03000-AT2G03010
Chr2:904200-905699	hypo	0	142	AT2G03070	+	protein_coding_gene	Symbols: MED8 | mediator subunit 8 | chr2:905978-908792 FORWARD LENGTH=524	AT2TE04060|AT2TE04065	DNA/MuDR;DNA/MuDR	NONE
Chr2:909600-910099	hypo	0	43	NONE	NONE	NONE	NONE	AT2TE04080|AT2TE04085	RC/Helitron;LTR/Copia	NONE
Chr2:911400-911599	hypo	0	8	NONE	NONE	NONE	NONE	AT2TE04085	LTR/Copia	NONE
Chr2:912100-912899	hypo	0	50	AT2G03080	+	transposable_element_gene		AT2TE04085	LTR/Copia	NONE
Chr2:914050-914399	hypo	0	23	NONE	NONE	NONE	NONE	AT2TE04085|AT2TE04090	LTR/Copia;DNA/MuDR	NONE
Chr2:919350-919999	hypo	0	45	NONE	NONE	NONE	NONE	AT2TE04110	DNA/Mariner	NONE
Chr2:932250-933099	hypo	0	62	NONE	NONE	NONE	NONE	AT2TE04140|AT2TE04145	DNA/MuDR;RC/Helitron	NONE
Chr2:933450-933949	hypo	0	27	NONE	NONE	NONE	NONE	AT2TE04145|AT2TE04150|AT2TE04155	RC/Helitron;DNA/En-Spm;DNA/MuDR	NONE
Chr2:980000-980599	hypo	0	44	NONE	NONE	NONE	NONE	AT2TE04385	RC/Helitron	NONE
Chr2:983850-984349	hypo	0	61	AT2G03250	-	protein_coding_gene	Symbols: | EXS (ERD1/XPR1/SYG1) family protein | chr2:982173-986662 REVERSE LENGTH=756	NONE	NONE	NONE
Chr2:993350-993549	hypo	0	10	NONE	NONE	NONE	NONE	AT2TE04440	LINE?	NONE
Chr2:1012750-1013149	hypo	0	42	AT2G03330	+	protein_coding_gene	Symbols: | unknown protein; BEST Arabidopsis thaliana protein match is: unknown protein (TAIR:AT3G11810.1); Has 370 Blast hits to 370 proteins in 33 species: Archae - 0; Bacteria - 0; Metazoa - 0; Fungi - 0; Plants - 368; Viruses - 0; Other Eukaryotes - 2 (source: NCBI BLink). | chr2:1008460-1014122 FORWARD LENGTH=385	AT2TE04525	DNA/MuDR	NONE
Chr2:1017450-1017899	hypo	0	48	NONE	NONE	NONE	NONE	AT2TE04540	RC/Helitron	NONE
Chr2:1027450-1027799	hypo	0	26	NONE	NONE	NONE	NONE	AT2TE04580	RC/Helitron	NONE
Chr2:1037650-1038249	hypo	0	28	NONE	NONE	NONE	NONE	AT2TE04630	RC/Helitron	NONE
Chr2:1038700-1039049	hypo	0	13	NONE	NONE	NONE	NONE	AT2TE04630|AT2TE04635	RC/Helitron;RC/Helitron	NONE
Chr2:1048200-1048499	hypo	0	12	NONE	NONE	NONE	NONE	AT2TE04670|AT2TE04675	RC/Helitron;RC/Helitron	NONE
Chr2:1048700-1049599	hypo	0	75	NONE	NONE	NONE	NONE	AT2TE04675|AT2TE04680	RC/Helitron;RC/Helitron	NONE
Chr2:1050100-1050449	hypo	0	28	NONE	NONE	NONE	NONE	NONE	NONE	AT2G03470-AT2G03480
Chr2:1065500-1065999	hypo	0	42	NONE	NONE	NONE	NONE	AT2TE04760	RC/Helitron	NONE
Chr2:1076200-1076549	hypo	0	14	NONE	NONE	NONE	NONE	AT2TE04820|AT2TE04825	RC/Helitron;RC/Helitron	NONE
Chr2:1078650-1079149	hypo	0	29	NONE	NONE	NONE	NONE	AT2TE04835|AT2TE04840|AT2TE04845	DNA;LINE/L1;DNA/MuDR	NONE
Chr2:1085000-1085549	hypo	0	31	NONE	NONE	NONE	NONE	AT2TE04865|AT2TE04870	RC/Helitron;DNA/MuDR	NONE
Chr2:1086650-1086999	hypo	0	17	NONE	NONE	NONE	NONE	AT2TE04880|AT2TE04885|AT2TE04890	DNA/MuDR;RC/Helitron;RC/Helitron	NONE
Chr2:1110950-1111299	hypo	0	16	NONE	NONE	NONE	NONE	NONE	NONE	AT2G03650-AT2G03660
Chr2:1111650-1111999	hypo	0	12	NONE	NONE	NONE	NONE	AT2TE05015|AT2TE05020|AT2TE05025	RC/Helitron;RC/Helitron;RC/Helitron	NONE
Chr2:1116650-1116849	hypo	0	8	AT2G03667	+	protein_coding_gene	Symbols: | Asparagine synthase family protein | chr2:1114179-1117281 FORWARD LENGTH=610	NONE	NONE	NONE
Chr2:1121750-1121949	hypo	0	8	AT2G03680|AT2G03690	+|-	protein_coding_gene|protein_coding_gene	Symbols: SPR1, SKU6 | spiral1 | chr2:1121398-1121850 FORWARD LENGTH=119;Symbols: | coenzyme Q biosynthesis Coq4 family protein / ubiquinone biosynthesis Coq4 family protein | chr2:1122122-1123011 REVERSE LENGTH=226	NONE	NONE	NONE
Chr2:1123700-1124199	hypo	0	52	NONE	NONE	NONE	NONE	AT2TE05080	LINE/L1	NONE
Chr2:1127250-1127599	hypo	0	13	NONE	NONE	NONE	NONE	AT2TE05095	RC/Helitron	NONE
Chr2:1133900-1134449	hypo	0	56	NONE	NONE	NONE	NONE	NONE	NONE	AT2G03720-AT2G03730
Chr2:1160150-1160499	hypo	0	8	NONE	NONE	NONE	NONE	AT2TE05245	LINE/L1	NONE
Chr2:1167350-1167549	hypo	0	12	AT2G03821	-	protein_coding_gene	Symbols: | unknown protein; FUNCTIONS IN: molecular_function unknown; INVOLVED IN: biological_process unknown; LOCATED IN: cellular_component unknown; Has 3 Blast hits to 3 proteins in 2 species: Archae - 0; Bacteria - 0; Metazoa - 1; Fungi - 0; Plants - 2; Viruses - 0; Other Eukaryotes - 0 (source: NCBI BLink). | chr2:1167576-1167842 REVERSE LENGTH=88	NONE	NONE	NONE
Chr2:1170200-1170549	hypo	2	18	NONE	NONE	NONE	NONE	AT2TE05290	RathE3_cons	NONE
Chr2:1194000-1194349	hypo	0	18	NONE	NONE	NONE	NONE	AT2TE05395	DNA	NONE
Chr2:1207350-1207699	hypo	0	12	NONE	NONE	NONE	NONE	AT2TE05430|AT2TE05435|AT2TE05440	RC/Helitron;RC/Helitron;DNA/MuDR	NONE
Chr2:1208450-1208849	hypo	0	34	NONE	NONE	NONE	NONE	AT2TE05440	DNA/MuDR	NONE
Chr2:1241250-1241599	hypo	0	11	NONE	NONE	NONE	NONE	AT2TE05605	RC/Helitron	NONE
Chr2:1258400-1258599	hypo	0	7	NONE	NONE	NONE	NONE	AT2TE05710	DNA/Harbinger	NONE
[truncated: 5,015 more rows]

## Sheet: nrpe1-11
List of DMRs in nrpe1-11 in CHH context identified by whole genome bisulfite sequencing.
[truncated: 6,389 more rows]
