# Supplementary material for: The cytosolic Fe-S cluster assembly component MET18 is required for the full enzymatic activity of ROS1 in active DNA demethylation
Source: Sci Rep. 2016 May 19;6:26443. doi: 10.1038/srep26443 (PMC4872223; doi:10.1038/srep26443)
Supplement: Supplementary Table 4 [file srep26443-s5.xls]

## Sheet: MET18 purification
Supplementary Table 4. List of the unique peptides identified from mass-spectrometric analysis.
MET18 peptide sequences	Counts (729)
AIASSLENDSLSITQLVR	20
AIASSLENDSLSITQLVREMEMYLTTTDNLVR	4
AITGLAWIGK	11
AITGLAWIGKGLLMR	11
AITGLAWIGKGLLMRGNER	1
ALVCIGSFIDR	2
AMCGALVGCLALLK	11
AMCGALVGCLALLKR	1
ASVQSCNIIFEAIFFR	14
AYSVVSSCTLPAMESIPLTFVALEGLQR	5
CFSTIVPILESLIMNSQTSLSR	3
CLKDCALK	1
CLKDCALKYGVDR	3
CLTNKLLPR	2
DAVSLLQR	3
DCALKYGVDR	2
DCSLEEACAIIFHADFASGK	16
DCSLEEACAIIFHADFASGKK	11
DDEANIRR	1
DLILGFEECSPTSGCANSGCSMVK	2
DVAGVVTDIDVQAMAK	50
EFVEAAMTTMR	6
EFVEAAMTTMRQVVGIALVDSQNSIIQK	2
EMEMYLTTTDNLVR	30
EMEMYLTTTDNLVRAR	1
EMPDPSKLEVLVISQILSVSAK	1
ETSIQCLVALLELPHR	5
ETSIQCLVALLELPHRR	4
EVLQAIEK	6
EVLQAIEKSLDDPK	1
EVLQAIEKSLDDPKR	5
FHAVIRPLYK	7
GGSSPVSRTEFENILVTLTSIITAK	1
GLLLAISSTPFFEPYAIPLLLEK	2
GLLLAISSTPFFEPYAIPLLLEKLSSSLPVAK	1
GLLMRGNERVNEIALVLVECLK	1
GLLTMGMFR	6
GLLTMGMFRGGSSPVSR	1
GNERVNEIALVLVECLK	14
GYIPAAQALGSMVNK	8
HAADAFSIIMSDSEVCLNR	31
HAADAFSIIMSDSEVCLNRK	5
HYGALWSALK	1
ICLGYCGSLDLQTR	38
IIVGSETTMSK	13
IIVGSETTMSKICLGYCGSLDLQTR	5
INTVFDTIYR	4
INTVFDTIYRYPQYK	8
ISSNGSAKIIVGSETTMSK	6
IYPFRR	5
KDVAGVVTDIDVQAMAK	23
KFHAVIRPLYK	8
KISSNGSAKIIVGSETTMSK	1
KVREEAIR	5
LGSGSGGTNTSR	15
LGSGSGGTNTSRDCSLEEACAIIFHADFASGK	4
LGSGSGGTNTSRDCSLEEACAIIFHADFASGKK	3
LMNTLGIVEK	3
LMNTLGIVEKTSTGDVVQNGNSTVSTR	1
LSSSLPVAK	4
LSSSLPVAKVDSLK	2
LVKQDISFLGFVVDDTR	13
MMVEPNQLVQHLETFVDTNR	14
MMVEPNQLVQHLETFVDTNRSSSQQDDSLK	1
MVEPNQLVQHLETFVDTNR	1
QDISFLGFVVDDTR	9
QDISFLGFVVDDTRINTVFDTIYR	1
QIEFCGVFSCDFNGR	1
QRCFSTIVPILESLIMNSQTSLSR	1
QVVGIALVDSQNSIIQK	18
REDLSR	5
REVLQAIEK	1
RKDVAGVVTDIDVQAMAK	47
SFSVPLIQVFTSAVCR	24
SGKTVVWELALK	2
SLDDPKR	4
SLDDPKRK	4
SLIHLLLVTLLK	1
SMIQNVQVQALALHER	18
SMIQNVQVQALALHERK	3
SNDDSVVDVYLGVK	14
SNDDSVVDVYLGVKGLLTMGMFR	1
SNNCSGHALHPSAMK	3
SSSQQDDSLK	3
SSSQQDDSLKAIASSLENDSLSITQLVR	16
TEFENILVTLTSIITAK	4
TMLHVALAHVISNVPVTVILDNTK	15
TMLHVALAHVISNVPVTVILDNTKK	4
TSTGDVVQNGNSTVSTR	14
TVVWELALK	4
VAEIDGLEQLLVHFAISMWK	1
VDSLKCLKDCALK	15
VNEIALVLVECLKSNNCSGHALHPSAMK	1
VREEAIR	3
VREEAIRCR	1
YPQYKEMPDPSKLEVLVISQILSVSAK	1
CIA1 peptide sequences	Counts (53)
AHENDVNSVQWSPGEGNR	5
DDIIASGAGDNAIR	2
HDSVDGPSYNLLLKK	2
IWEQSSLSR	3
IWQLATKP	2
KNKAHENDVNSVQWSPGEGNR	1
LFVDSKHDSVDGPSYNLLLK	2
LFVDSKHDSVDGPSYNLLLKK	2
LLASASDDGMVK	1
LLASASDDGMVKIWQLATKP	9
MQSGEEYAPWIHLCTLSGYHDR	1
NKAHENDVNSVQWSPGEGNR	4
NLELVEIQK	1
NYGSEFECISTLEGHENEVK	1
SCAWSPSGQLLATASFDGTTGIWK	1
SVSWNASGSCLATCSR	5
SWTCKTVLEETHTR	3
TIYSAHWSRDDIIASGAGDNAIR	7
VWSVAWNPVSSHADGVSPILASCSGDNTVR	1
AE7 peptide sequences	Counts(43)
LRTDTSITDELTPEPIDQLEIFDHIR	3
QLNDKERVAAALENPNLVEMVDECLPSEE	1
TDTSITDELTPEPIDQLEIFDHIR	8
VAAALENPNLVEMVDECLPSEE	4
VAPGSHATEDALNK	1
VAPGSHATEDALNKQLNDKER	1
VSGLINENPIIYPK	6
VSGLINENPIIYPKK	4
VSGLINENPIIYPKKER	6
VTFTPTVEHCSMATVIGLCVR	1
VVTEDSVEVDDENSYVR	5
YKIDIRVAPGSHATEDALNK	3
NAR1 peptide sequences	Counts(5)
QSLDEFLSALSK	1
GKDVVVSVSPQSR	1
ALFGQTIEGPLEFK	3
DRE1	Counts(2)
VLEGETGEIQQTIQR	2
ROS1 peptide sequences	Counts(39)
AADVKEVAETIK	1
AGSSSEIDLEGEYR	2
AGSSSEIDLEGEYRTSFMK	1
ELIWELPR	2
ELIWELPRR	3
FPPSFTGLSPDELWK	1
GLSTEKIQACFWK	1
GSFPLNGTYFQVNEVFADHASSLNPINVPR	5
HFASAFASAR	2
ILVDTRVTVSK	1
LLTLHHLAFPVDTNVGR	5
NSIETISELLR	3
SSSEIAISAHESVDK	1
SSSEIAISAHESVDKTTDSK	2
SSSEIAISAHESVDKTTDSKEYVDSDR	1
SSVDSSEPGCCSQQDGDVLSCQKPTLK	1
TVYFGTSVPTIFK	5
VLNLFPSEDSALTCQHSMVSDAPQNTER	1
VYELPDEHPLLAQLEK	1
DME peptide sequences	Counts(3)
SPEVTLK	1
HFASAYASAR	1
TFLDLLNSSEECLTR	1
AGO4 peptide sequences	Counts(12)
SKNFRVEISYAAK	2
QPNDQYLTNLLLK	1
SCGISISSNFTQVEGR	1
LPGVPQFILCVLPDKK	1
GIEIASPFQVFEEGNQFR	4
HIDLQYSADLPCINVGKPK	3
SUVR2 peptide sequences	Counts(5)
NLPFVTTNIDALKK	2
AGETVSTADGTTNDISPTTVAR	3
FVE peptide sequences	Counts(5)
VAAAEHISQFNEEAR	1
SVVLWSIQDHITTIGTDSK	1
IVATHTDSPDVLIWDVETQPNR	1
LYLSEQTDGSVPNTLVIANCEVVKPR	2
CHR17 peptide sequences	Counts(4)
GEEATAELDAK	3
LALDALVIQQGR	1
NRPB2 peptide sequences	Counts(4)
TEIPIIIVFR	2
RVDVNTEVGVVR	1
VSGEDVIIGKTTPISQDEAQGQSSR	1
DMS3 peptide sequences	Counts(2)
VNDENLSQILSNYLGTR	1
LGKVNDENLSQILSNYLGTR	1
AGO9 peptide sequences	Counts(1)
GLKDSNYNADPVLQDSGVSIITNFTQVEGR	1
NRPD1 peptide sequences	Counts(1)
GIPMSLLR	1
