# Supplementary material for: The cytosolic Fe-S cluster assembly component MET18 is required for the full enzymatic activity of ROS1 in active DNA demethylation
Source: Sci Rep. 2016 May 19;6:26443. doi: 10.1038/srep26443 (PMC4872223; doi:10.1038/srep26443)
Supplement: Supplementary Table 5 [file srep26443-s6.xls]

## Sheet: 1-1
Table S5. List of the proteins co-purified with MET18.
Protein Accession	Gene Accession	Protein	Score	Mass	Spectra	Unique Peptides	% Seq. Cov	Fraction of MET18
IPI00544702	At5g48120	MET18	24748	128722	716	96	66.8	1
IPI00541920	AT4G04950	AtGRXS17	2675	53424	85	22	53.5
IPI00536484	At2g26060	CIA1	1559	39734	53	19	64.8	0.6412
IPI00517101	At2g36490	ROS1	605	158330	39	19	15.9
IPI00547364	At1g68310	AE7	1375	17995	42	12	82.8	0.8942
IPI00539225	AT5G04140	FD-GOGAT	386	181232	13	9	10.6
IPI00521258	AT5G63960	DNA polymerase delta catalytic subunit	322	124526	11	7	9.4
IPI00540794	At2g27040	AGO4	351	103688	12	6	10.3
IPI00533552	AT5G66760	SDH1-1	292	70240	8	5	13.9
IPI00545655	AT5G65720	NFS1	200	50606	9	4	14.3
IPI00543884	AT4G13430	IIL1	432	55834	10	4	11.6
IPI00539247	At2g19520	FVE/MSI4	170	56238	5	4	16.2
IPI00530245	AT3G24430	HCF101	103	60632	4	4	7.6
IPI00540201	AT4G19210	RLI2	305	69202	7	3	8.3
IPI00537506	AT3G15660	AtGRX4	135	18779	4	3	24.3
IPI00533761	At4g16440	NAR1	179	53269	5	3	8.2	0.07555
IPI00524372	At4g21710	NRPB2	77	136131	4	3	4
IPI00542534	AT5G04590	SIR	108	72361	2	2	6.2
IPI00541194	ATCG01060	PSAC	110	9545	3	2	35.8
IPI00535063	At5g43990	SUVR2	239	83410	5	2	4.9
IPI00533390	AT2G41220	GLU2	141	178951	4	2	2
IPI00532869	AT2G20270	Monothiol glutaredoxin-S12	71	19341	3	2	14
IPI00532651	AT1G47420	SDH5	86	28145	2	2	12.5
IPI00530419	AT4G35830	ACO1	103	98774	3	2	3.2
IPI00528189	AT5G37510	CI76	103	82214	3	2	4.7
IPI00527576	AT4G28730	GRXC5	101	19201	4	2	19.5
IPI00526463	At5g18620	CHR17	91	124495	4	2	2.2
IPI00525579	AT3G54900	CXIP1	187	19525	5	2	19.7
IPI00522157	AT4G22890	PGR5-LIKE A	89	36040	3	2	6.8
IPI00521970	AT5G53460	GLT1	94	243741	3	2	1.3
IPI00518538	AT3G07480	iron-sulfur cluster binding	52	17762	2	2	20.8
IPI00518285	At3g49250	DMS3	73	47194	2	2	4.8
IPI00516439	At5g04560	DME	60	194836	2	2	1.9
IPI00543586	AT1G03190	UVH6	38	87093	1	1	2
IPI00538032	At5g21150	AGO9	48	101316	1	1	3.3
IPI00536547	AT5G67100	ICU2	44	172480	1	1	0.8
IPI00530995	AT4G03280	PETC	152	22804	3	1	6.7
IPI00530209	AT5G60600	HDS	150	82832	2	1	2.4
IPI00527370	AT2G16570	ASE1	41	62374	1	1	1.8
IPI00523111	At1g63020	NRPD1	21	164413	1	1	0.6
IPI00521685	At5g18400	AtDRE2	83	29711	2	1	5.6
IPI00520056	AT5G44316	ABCI9	79	53623	1	1	2.6
