# Supplementary material for: The cytosolic Fe-S cluster assembly component MET18 is required for the full enzymatic activity of ROS1 in active DNA demethylation
Source: Sci Rep. 2016 May 19;6:26443. doi: 10.1038/srep26443 (PMC4872223; doi:10.1038/srep26443)
Supplement: Supplementary Table 6 [file srep26443-s7.xls]

## Sheet: Sheet1
Supplementary Table 6. List of the differentially expressed siRNA clusters identified in nrpd1, nrpe1 and met18-2.
nrpd1-3		nrpe1-11		met18-2
Region	Fold Change	Region	Fold Change	Region	Fold Change
Chr1:500-999	298.974	Chr1:500-999	7.33471	Chr1:500-999	3.01953
Chr1:18000-18499	101.445	Chr1:18000-18499	3.53963	Chr1:239000-239499	2.80328
Chr1:44500-44999	259.403	Chr1:44500-44999	2.58194	Chr1:292000-292499	2.05659
Chr1:55500-55999	327.241	Chr1:55500-55999	5.75385	Chr1:1522500-1522999	2.08895
Chr1:77000-77499	24.0736	Chr1:77000-77499	7.24688	Chr1:2531500-2531999	2.11121
Chr1:238500-238999	193.007	Chr1:239000-239499	8.69557	Chr1:2534500-2534999	2.31968
Chr1:239000-239499	143.573	Chr1:258000-258499	2.06041	Chr1:3063500-3063999	2.02103
Chr1:258000-258499	203.824	Chr1:291500-291999	26.3233	Chr1:3980000-3980499	2.27166
Chr1:291500-291999	102.188	Chr1:372500-372999	19.7425	Chr1:4860000-4860499	2.1941
Chr1:292000-292499	369.941	Chr1:431500-431999	2.83359	Chr1:5679000-5679499	2.44877
Chr1:372500-372999	65.9263	Chr1:433000-433499	2.92757	Chr1:5965500-5965999	2.26128
Chr1:431000-431499	231.067	Chr1:433500-433999	2.64289	Chr1:5975000-5975499	2.49081
Chr1:431500-431999	59.0436	Chr1:512500-512999	2.66371	Chr1:6263000-6263499	2.00507
Chr1:433000-433499	160.426	Chr1:540500-540999	2.61955	Chr1:6276000-6276499	2.20811
Chr1:433500-433999	78.0383	Chr1:792000-792499	21.7177	Chr1:6538000-6538499	2.2641
Chr1:512500-512999	54.1711	Chr1:822000-822499	3.22089	Chr1:6543000-6543499	2.00349
Chr1:540500-540999	207.85	Chr1:944000-944499	9.58257	Chr1:6722500-6722999	2.02434
Chr1:587500-587999	128.124	Chr1:958500-958999	10.5723	Chr1:7725000-7725499	2.03248
Chr1:634000-634499	246.554	Chr1:1276500-1276999	4.0065	Chr1:7986000-7986499	2.28751
Chr1:792000-792499	101.07	Chr1:1286500-1286999	3.08829	Chr1:8201000-8201499	2.0606
Chr1:822000-822499	147.506	Chr1:1430000-1430499	2.99164	Chr1:8276500-8276999	2.21819
Chr1:944000-944499	271.993	Chr1:1430500-1430999	2.69027	Chr1:8277000-8277499	2.10609
Chr1:958500-958999	143.648	Chr1:1445500-1445999	4.39991	Chr1:9565000-9565499	4.21752
Chr1:1276500-1276999	794.004	Chr1:1522500-1522999	7.93825	Chr1:9926500-9926999	2.29663
Chr1:1286500-1286999	137.503	Chr1:1592500-1592999	11.246	Chr1:9938500-9938999	112.115
Chr1:1430000-1430499	120.338	Chr1:1598000-1598499	3.08083	Chr1:10156500-10156999	2.36136
Chr1:1430500-1430999	123.805	Chr1:1882000-1882499	257.705	Chr1:10206500-10206999	2.00118
Chr1:1441500-1441999	83.6437	Chr1:2157000-2157499	2.85621	Chr1:10526000-10526499	2.09764
Chr1:1445500-1445999	111.077	Chr1:2340000-2340499	3.24759	Chr1:11148000-11148499	2.30648
Chr1:1522500-1522999	251.166	Chr1:2473000-2473499	2.73351	Chr1:11152500-11152999	2.11318
Chr1:1592500-1592999	159.604	Chr1:2531500-2531999	2.35715	Chr1:11310000-11310499	2.50152
Chr1:1598000-1598499	98.2491	Chr1:2534500-2534999	2.76448	Chr1:11315000-11315499	2.27183
Chr1:1613000-1613499	475.635	Chr1:2657500-2657999	4.82097	Chr1:11428000-11428499	2.0966
Chr1:1614500-1614999	161.868	Chr1:2800500-2800999	2.64982	Chr1:11479000-11479499	2.24559
Chr1:1617500-1617999	412.039	Chr1:2993500-2993999	144.231	Chr1:11479500-11479999	2.25982
Chr1:1882000-1882499	286.853	Chr1:3024000-3024499	3.28348	Chr1:11610000-11610499	2.00312
Chr1:2156000-2156499	2.1317	Chr1:3063500-3063999	2.88318	Chr1:11692500-11692999	2.75251
Chr1:2157000-2157499	235.293	Chr1:3073500-3073999	3.2765	Chr1:12240500-12240999	2.15909
Chr1:2340000-2340499	131.26	Chr1:3546500-3546999	4.03531	Chr1:12401500-12401999	2.52399
Chr1:2415500-2415999	141.22	Chr1:3547500-3547999	2.19299	Chr1:12483000-12483499	2.74599
Chr1:2473000-2473499	88.7196	Chr1:3762500-3762999	2.11061	Chr1:12576000-12576499	2.0677
Chr1:2531500-2531999	206.197	Chr1:3771000-3771499	3.58447	Chr1:12591000-12591499	3.11165
Chr1:2534500-2534999	186.717	Chr1:3892000-3892499	4.30126	Chr1:12662500-12662999	2.60648
Chr1:2657500-2657999	289.085	Chr1:3920000-3920499	7.86992	Chr1:13043000-13043499	2.53472
Chr1:2800500-2800999	88.3152	Chr1:3933000-3933499	2.15425	Chr1:13088000-13088499	2.21836
Chr1:2993500-2993999	144.231	Chr1:3980000-3980499	21.2149	Chr1:13150000-13150499	2.64613
Chr1:3024000-3024499	136.328	Chr1:4094000-4094499	8.62538	Chr1:13171000-13171499	2.58943
Chr1:3063500-3063999	100.703	Chr1:4110500-4110999	3.00869	Chr1:13259000-13259499	2.11125
Chr1:3073500-3073999	244.207	Chr1:4209000-4209499	2.07411	Chr1:13463000-13463499	2.64275
Chr1:3413000-3413499	184.833	Chr1:4294000-4294499	131.385	Chr1:14019000-14019499	2.10658
Chr1:3427500-3427999	103.686	Chr1:4525000-4525499	2.85948	Chr1:14024000-14024499	2.12748
Chr1:3546500-3546999	783.004	Chr1:4583000-4583499	2.82909	Chr1:14153000-14153499	2.02881
Chr1:3547500-3547999	705.106	Chr1:4658000-4658499	6.98137	Chr1:14286500-14286999	2.21464
Chr1:3762500-3762999	135.11	Chr1:4682000-4682499	2.17264	Chr1:16316500-16316999	2.48646
Chr1:3771000-3771499	106.845	Chr1:4860000-4860499	116.154	Chr1:16449000-16449499	2.5278
Chr1:3892000-3892499	109.4	Chr1:4992500-4992999	13.0864	Chr1:16645500-16645999	2.01117
Chr1:3920000-3920499	254.595	Chr1:5098500-5098999	2.00975	Chr1:16706500-16706999	2.11044
Chr1:3933000-3933499	37.884	Chr1:5171500-5171999	18.9528	Chr1:16742000-16742499	2.04028
Chr1:3980000-3980499	276.288	Chr1:5285000-5285499	3.45147	Chr1:16773500-16773999	2.32678
Chr1:4094000-4094499	214.409	Chr1:5359000-5359499	187.723	Chr1:17116000-17116499	2.76213
Chr1:4110500-4110999	156.73	Chr1:5391000-5391499	2.73917	Chr1:17229000-17229499	2.25336
Chr1:4209000-4209499	67.5624	Chr1:5392500-5392999	6.36321	Chr1:17305500-17305999	2.31798
Chr1:4294000-4294499	169.525	Chr1:5681500-5681999	2.298	Chr1:17413000-17413499	2.18672
Chr1:4334000-4334499	58.6088	Chr1:5700000-5700499	2.63866	Chr1:17448500-17448999	2.4735
Chr1:4406000-4406499	142.759	Chr1:5701000-5701499	3.77897	Chr1:17503000-17503499	2.45461
Chr1:4411000-4411499	146.453	Chr1:5701500-5701999	2.00361	Chr1:17529000-17529499	2.50756
Chr1:4525000-4525499	267.876	Chr1:5799000-5799499	2.04794	Chr1:17535500-17535999	2.01852
Chr1:4583000-4583499	313.332	Chr1:5899000-5899499	4.57523	Chr1:17536000-17536499	2.44126
Chr1:4658000-4658499	389.618	Chr1:5899500-5899999	4.31454	Chr1:17576000-17576499	2.39854
Chr1:4682000-4682499	371.824	Chr1:5958500-5958999	2.37178	Chr1:17715000-17715499	2.2754
Chr1:4860000-4860499	149.872	Chr1:5965500-5965999	4.32399	Chr1:17831000-17831499	3.73729
Chr1:4896500-4896999	174.122	Chr1:5975000-5975499	2.42077	Chr1:17874000-17874499	2.56363
Chr1:4992500-4992999	174.799	Chr1:6156500-6156999	2.56062	Chr1:17961500-17961999	4.31782
Chr1:5056000-5056499	453.824	Chr1:6211500-6211999	2.36188	Chr1:18019500-18019999	2.69437
Chr1:5098500-5098999	69.1021	Chr1:6220500-6220999	3.91775	Chr1:18048000-18048499	2.57259
Chr1:5101500-5101999	61.555	Chr1:6263000-6263499	12.0419	Chr1:18111000-18111499	2.13713
Chr1:5171500-5171999	137.127	Chr1:6273500-6273999	2.21522	Chr1:18457500-18457999	2.5349
Chr1:5285000-5285499	189.467	Chr1:6302500-6302999	3.98647	Chr1:18599000-18599499	2.16674
Chr1:5359000-5359499	156.716	Chr1:6426000-6426499	10.1095	Chr1:18817500-18817999	2.22894
Chr1:5391000-5391499	246.968	Chr1:6454500-6454999	6.65019	Chr1:19424500-19424999	2.31389
Chr1:5392500-5392999	2592.41	Chr1:6455500-6455999	5.08048	Chr1:19425000-19425499	2.38951
Chr1:5657500-5657999	147.78	Chr1:6470000-6470499	2.08856	Chr1:19861000-19861499	2.21406
Chr1:5659000-5659499	201.43	Chr1:6575000-6575499	2.27934	Chr1:20033500-20033999	2.66216
Chr1:5679000-5679499	65.1863	Chr1:6589500-6589999	2.51206	Chr1:20403500-20403999	3.05613
Chr1:5681500-5681999	158.611	Chr1:6660000-6660499	5.15898	Chr1:20433000-20433499	2.2165
Chr1:5700000-5700499	146.047	Chr1:6704000-6704499	3.09004	Chr1:20625000-20625499	2.14648
Chr1:5701000-5701499	111.828	Chr1:6715000-6715499	2.01561	Chr1:21120500-21120999	2.22444
Chr1:5701500-5701999	321.991	Chr1:6715500-6715999	2.08642	Chr1:21145500-21145999	2.04145
Chr1:5799000-5799499	212.779	Chr1:6717500-6717999	6.8509	Chr1:21211000-21211499	2.26841
Chr1:5863000-5863499	84.3756	Chr1:6722500-6722999	2.74402	Chr1:21374500-21374999	2.5428
Chr1:5899000-5899499	92.7169	Chr1:6906000-6906499	2.03433	Chr1:21450000-21450499	3.64761
Chr1:5899500-5899999	239.469	Chr1:7077500-7077999	3.71939	Chr1:21509500-21509999	2.48681
Chr1:5958500-5958999	286.79	Chr1:7227500-7227999	5.17758	Chr1:21858500-21858999	2.41189
Chr1:5965500-5965999	335.858	Chr1:7251500-7251999	4.01757	Chr1:23031500-23031999	2.1199
Chr1:5970500-5970999	171.09	Chr1:7255000-7255499	4.28321	Chr1:24082500-24082999	3.43241
Chr1:5974500-5974999	55.5554	Chr1:7257000-7257499	2.88136	Chr1:24317500-24317999	2.72157
Chr1:5975000-5975499	148.533	Chr1:7281500-7281999	2.29701	Chr1:24369000-24369499	2.23647
Chr1:6156500-6156999	241.915	Chr1:7353000-7353499	2.2292	Chr1:24455000-24455499	3.94061
Chr1:6158500-6158999	57.7109	Chr1:7365500-7365999	2.55866	Chr1:24831500-24831999	2.24238
Chr1:6197500-6197999	82.3765	Chr1:7392000-7392499	3.51386	Chr1:25332000-25332499	2.17184
Chr1:6211500-6211999	59.5472	Chr1:7541000-7541499	54.6021	Chr1:25343000-25343499	3.4855
Chr1:6263000-6263499	479.19	Chr1:7604500-7604999	2.01052	Chr1:25343500-25343999	4.83559
Chr1:6273500-6273999	159.185	Chr1:7665500-7665999	26.7409	Chr1:25751000-25751499	3.2112
Chr1:6276000-6276499	107.899	Chr1:7717500-7717999	5.55305	Chr1:25928500-25928999	2.3252
Chr1:6302500-6302999	263.465	Chr1:7722000-7722499	9.8033	Chr1:26344000-26344499	2.26366
Chr1:6426000-6426499	376.973	Chr1:7725000-7725499	5.85861	Chr1:26650500-26650999	2.11545
Chr1:6454500-6454999	95.7894	Chr1:7761500-7761999	2.01885	Chr1:27440500-27440999	2.03939
Chr1:6455500-6455999	462.368	Chr1:7766000-7766499	10.2544	Chr1:27597000-27597499	2.08521
Chr1:6470000-6470499	112.586	Chr1:7766500-7766999	25.2704	Chr1:27932500-27932999	4.10492
Chr1:6473000-6473499	190.07	Chr1:7936500-7936999	4.81529	Chr1:28051500-28051999	2.26784
Chr1:6538000-6538499	392.925	Chr1:7985000-7985499	5.27218	Chr1:28312000-28312499	2.15598
Chr1:6543000-6543499	184.389	Chr1:7986000-7986499	4.58341	Chr1:28332000-28332499	2.02345
Chr1:6575000-6575499	121.636	Chr1:8016500-8016999	9.79086	Chr1:28913500-28913999	2.09749
Chr1:6589500-6589999	109.147	Chr1:8154000-8154499	43.095	Chr2:187000-187499	3.37122
Chr1:6593000-6593499	66.8263	Chr1:8201000-8201499	2.08658	Chr2:204500-204999	2.01974
Chr1:6660000-6660499	118.385	Chr1:8205000-8205499	2.92865	Chr2:416000-416499	2.4644
Chr1:6704000-6704499	186.204	Chr1:8254500-8254999	19.4582	Chr2:423000-423499	2.40998
Chr1:6709000-6709499	181.912	Chr1:8267000-8267499	4.69691	Chr2:440000-440499	2.07949
Chr1:6709500-6709999	131.388	Chr1:8272000-8272499	8.13392	Chr2:448000-448499	2.7575
Chr1:6715000-6715499	159.856	Chr1:8272500-8272999	5.52921	Chr2:455500-455999	6.4817
Chr1:6715500-6715999	229.047	Chr1:8276500-8276999	3.47256	Chr2:560000-560499	2.57382
Chr1:6717500-6717999	188.738	Chr1:8277000-8277499	6.95148	Chr2:614000-614499	2.3244
Chr1:6718000-6718499	173.141	Chr1:8319500-8319999	7.28732	Chr2:623500-623999	2.36603
Chr1:6720500-6720999	321.469	Chr1:8392000-8392499	22.1546	Chr2:638000-638499	2.42723
Chr1:6722500-6722999	217.243	Chr1:8471500-8471999	2.23592	Chr2:752500-752999	2.77174
Chr1:6723000-6723499	319.912	Chr1:8495000-8495499	4.13919	Chr2:754000-754499	4.07419
Chr1:6759500-6759999	112.418	Chr1:8591000-8591499	7.50376	Chr2:762500-762999	2.21574
Chr1:6906000-6906499	63.8782	Chr1:8681500-8681999	7.61462	Chr2:768000-768499	2.7276
Chr1:7077500-7077999	154.045	Chr1:8682000-8682499	7.79921	Chr2:808500-808999	2.17061
Chr1:7227500-7227999	127.297	Chr1:8733000-8733499	2.04226	Chr2:993000-993499	2.70801
Chr1:7241000-7241499	292.295	Chr1:8766000-8766499	2.36331	Chr2:1264000-1264499	4.7982
Chr1:7251500-7251999	43.2565	Chr1:8766500-8766999	2.75507	Chr2:1272000-1272499	2.10501
Chr1:7255000-7255499	92.4807	Chr1:8767000-8767499	5.46944	Chr2:1585500-1585999	2.21089
Chr1:7257000-7257499	446.041	Chr1:8781000-8781499	2.96814	Chr2:1617500-1617999	2.42796
Chr1:7281500-7281999	132.924	Chr1:8781500-8781999	7.31514	Chr2:1917500-1917999	7.71942
Chr1:7353000-7353499	97.7738	Chr1:8803000-8803499	2.47026	Chr2:1968500-1968999	3.45662
Chr1:7365500-7365999	256.21	Chr1:8803500-8803999	2.84348	Chr2:2162500-2162999	2.83618
Chr1:7392000-7392499	136.788	Chr1:8804000-8804499	7.18955	Chr2:2233000-2233499	2.09641
Chr1:7393000-7393499	495.57	Chr1:8817000-8817499	2.90042	Chr2:2233500-2233999	2.21548
Chr1:7541000-7541499	45.5833	Chr1:8818000-8818499	3.78008	Chr2:2321500-2321999	2.98272
Chr1:7604500-7604999	136.373	Chr1:8831500-8831999	2.61086	Chr2:2362500-2362999	2.6378
Chr1:7665500-7665999	102.261	Chr1:8832500-8832999	4.22867	Chr2:5537500-5537999	2.10625
Chr1:7717500-7717999	1282.28	Chr1:8869500-8869999	2.90492	Chr2:5792000-5792499	6.62202
Chr1:7722000-7722499	356.642	Chr1:9004500-9004999	2.51191	Chr2:5831000-5831499	2.19531
Chr1:7725000-7725499	1479.71	Chr1:9077500-9077999	2.02638	Chr2:5835500-5835999	6.11782
Chr1:7761500-7761999	221.203	Chr1:9082500-9082999	24.8733	Chr2:5923000-5923499	2.96202
Chr1:7766000-7766499	248.26	Chr1:9138000-9138499	3.33902	Chr2:5924500-5924999	3.3325
Chr1:7766500-7766999	147.675	Chr1:9174500-9174999	3.91732	Chr2:6036000-6036499	2.3106
Chr1:7936500-7936999	241.196	Chr1:9305000-9305499	2.95926	Chr2:6179500-6179999	2.37949
Chr1:7960500-7960999	87.6239	Chr1:9357500-9357999	9.22828	Chr2:6185000-6185499	2.41833
Chr1:7985000-7985499	629.454	Chr1:9373000-9373499	6.4901	Chr2:6186500-6186999	2.47305
Chr1:7986000-7986499	310.827	Chr1:9373500-9373999	10.6797	Chr2:6391500-6391999	3.59922
Chr1:8016500-8016999	95.2097	Chr1:9572500-9572999	2.73435	Chr2:6398500-6398999	2.04084
Chr1:8154000-8154499	111.531	Chr1:9626500-9626999	2.59311	Chr2:6611500-6611999	3.85965
Chr1:8201000-8201499	188.02	Chr1:9754500-9754999	4.82085	Chr2:6612000-6612499	4.17356
Chr1:8205000-8205499	111.855	Chr1:9755000-9755499	4.11431	Chr2:6716000-6716499	2.11987
Chr1:8235500-8235999	141.897	Chr1:9755500-9755999	5.67562	Chr2:6736000-6736499	2.09977
Chr1:8254500-8254999	203.053	Chr1:9756000-9756499	4.2344	Chr2:6742000-6742499	3.43481
Chr1:8267000-8267499	285.326	Chr1:9762500-9762999	3.1257	Chr2:6790500-6790999	2.53515
Chr1:8272000-8272499	144.862	Chr1:9778000-9778499	8.8376	Chr2:6897500-6897999	2.32986
Chr1:8272500-8272999	402.213	Chr1:9811500-9811999	1793	Chr2:7019500-7019999	2.19602
Chr1:8276500-8276999	166.504	Chr1:9812000-9812499	1669.27	Chr2:7167000-7167499	2.26113
Chr1:8277000-8277499	1028.92	Chr1:9829000-9829499	2.479	Chr2:7246500-7246999	2.03147
Chr1:8319500-8319999	67.2781	Chr1:9852500-9852999	13.3339	Chr2:7247000-7247499	2.13234
Chr1:8392000-8392499	110.971	Chr1:9884000-9884499	5.04749	Chr2:7503500-7503999	2.79628
Chr1:8453500-8453999	129.811	Chr1:9915000-9915499	2.83276	Chr2:7650500-7650999	2.16471
Chr1:8457000-8457499	83.5032	Chr1:9916000-9916499	2.64731	Chr2:7720500-7720999	2.05837
Chr1:8471500-8471999	114.889	Chr1:9919000-9919499	2.84616	Chr2:7730000-7730499	2.30868
Chr1:8475000-8475499	530.776	Chr1:9926500-9926999	12.1839	Chr2:7844500-7844999	2.07952
Chr1:8476000-8476499	108.641	Chr1:9938500-9938999	112.115	Chr2:8009000-8009499	2.18558
Chr1:8495000-8495499	60.9034	Chr1:10013000-10013499	215.839	Chr2:8075000-8075499	2.38073
Chr1:8591000-8591499	548.13	Chr1:10021500-10021999	2.45972	Chr2:8198000-8198499	2.26437
Chr1:8681500-8681999	137.127	Chr1:10144500-10144999	377.551	Chr2:8233000-8233499	2.03605
Chr1:8682000-8682499	303.045	Chr1:10152500-10152999	2.87547	Chr2:8332500-8332999	4.85077
Chr1:8733000-8733499	99.4546	Chr1:10156500-10156999	2.88171	Chr2:8555500-8555999	2.12399
Chr1:8766000-8766499	98.0587	Chr1:10206500-10206999	70.7073	Chr2:8939500-8939999	2.10499
Chr1:8766500-8766999	123.684	Chr1:10221000-10221499	411.673	Chr2:9197000-9197499	2.68156
Chr1:8767000-8767499	303.838	Chr1:10347000-10347499	2.20995	Chr2:9379000-9379499	3.51162
Chr1:8775500-8775999	94.256	Chr1:10349000-10349499	2.65295	Chr2:9425000-9425499	2.09398
Chr1:8781000-8781499	147.755	Chr1:10363000-10363499	17.2665	Chr2:9481500-9481999	2.22309
Chr1:8781500-8781999	205.657	Chr1:10421000-10421499	2.49839	Chr2:9496500-9496999	2.23222
Chr1:8790000-8790499	207.042	Chr1:10421500-10421999	3.48845	Chr2:9537500-9537999	2.48187
Chr1:8798000-8798499	60.6947	Chr1:10444000-10444499	3.12366	Chr2:9592000-9592499	2.36767
Chr1:8803000-8803499	102.703	Chr1:10506500-10506999	5.44236	Chr2:9633500-9633999	2.19584
Chr1:8803500-8803999	154.593	Chr1:10507000-10507499	3.86643	Chr2:9850000-9850499	2.33641
Chr1:8804000-8804499	188.778	Chr1:10512500-10512999	2.78275	Chr2:9947000-9947499	45.2143
Chr1:8812500-8812999	379.861	Chr1:10524500-10524999	4.546	Chr2:9982000-9982499	2.18924
Chr1:8817000-8817499	100.222	Chr1:10526000-10526499	6.15017	Chr2:10278000-10278499	2.16168
Chr1:8818000-8818499	175.77	Chr1:10534500-10534999	4.21806	Chr2:10566000-10566499	2.36371
Chr1:8826500-8826999	225.935	Chr1:10570000-10570499	5.98167	Chr2:10612000-10612499	2.2804
Chr1:8831500-8831999	96.9476	Chr1:10702500-10702999	78.293	Chr2:10729000-10729499	2.43401
Chr1:8832500-8832999	201.926	Chr1:10814000-10814499	2.80725	Chr2:10806500-10806999	2.18898
Chr1:8869500-8869999	139.755	Chr1:10880500-10880999	774.295	Chr2:11107500-11107999	2.34901
Chr1:8927500-8927999	355.249	Chr1:10915000-10915499	7.76148	Chr2:11867000-11867499	2.33298
Chr1:8932500-8932999	140.894	Chr1:10915500-10915999	3.93119	Chr2:11867500-11867999	2.93386
Chr1:9004500-9004999	292.425	Chr1:10924500-10924999	2.20392	Chr2:12174000-12174499	2.21658
Chr1:9077500-9077999	85.7365	Chr1:10965500-10965999	3.82395	Chr2:12413500-12413999	2.03416
Chr1:9082500-9082999	346.082	Chr1:11006000-11006499	9.85355	Chr2:12725500-12725999	2.3895
Chr1:9138000-9138499	856.738	Chr1:11006500-11006999	13.3401	Chr2:12753500-12753999	2.22346
Chr1:9174000-9174499	266.713	Chr1:11032000-11032499	106.237	Chr2:13032500-13032999	3.50467
Chr1:9174500-9174999	102.106	Chr1:11083000-11083499	716.37	Chr2:13866000-13866499	2.0053
Chr1:9175000-9175499	112.071	Chr1:11103500-11103999	3.24647	Chr2:15821500-15821999	2.10937
Chr1:9204000-9204499	103.473	Chr1:11111000-11111499	3.39994	Chr2:15851000-15851499	2.31547
Chr1:9205000-9205499	95.5304	Chr1:11117500-11117999	6.85935	Chr2:16030500-16030999	2.03449
Chr1:9304500-9304999	141.93	Chr1:11148000-11148499	3.1972	Chr2:16423000-16423499	2.75406
Chr1:9305000-9305499	162.449	Chr1:11152500-11152999	3.10496	Chr2:17363500-17363999	2.6059
Chr1:9357500-9357999	363.063	Chr1:11204000-11204499	3.2164	Chr2:18166000-18166499	2.3192
Chr1:9373000-9373499	71.3386	Chr1:11204500-11204999	3.3851	Chr2:18497500-18497999	2.07053
Chr1:9373500-9373999	641.934	Chr1:11241500-11241999	2.14571	Chr2:19374000-19374499	2.04356
Chr1:9565000-9565499	63.3646	Chr1:11277000-11277499	4.09113	Chr3:0-499	2.37657
Chr1:9572500-9572999	153.703	Chr1:11287500-11287999	5.62395	Chr3:156000-156499	3.49106
Chr1:9626500-9626999	226.221	Chr1:11298500-11298999	3.72069	Chr3:1166500-1166999	2.04971
Chr1:9691000-9691499	98.8393	Chr1:11310000-11310499	3.33198	Chr3:3410000-3410499	2.04307
Chr1:9706500-9706999	964.603	Chr1:11315000-11315499	2.00443	Chr3:3538000-3538499	2.24658
Chr1:9707500-9707999	27.1458	Chr1:11352000-11352499	4.17355	Chr3:5954500-5954999	4.74919
Chr1:9708000-9708499	354.067	Chr1:11422000-11422499	12.6299	Chr3:5955000-5955499	3.60795
Chr1:9746500-9746999	531.931	Chr1:11428000-11428499	6.068	Chr3:5982500-5982999	2.49551
Chr1:9754500-9754999	396.555	Chr1:11479500-11479999	3.21403	Chr3:7040500-7040999	3.5761
Chr1:9755000-9755499	198.719	Chr1:11490000-11490499	4.88103	Chr3:7232000-7232499	2.14892
Chr1:9755500-9755999	167.541	Chr1:11493000-11493499	3.64379	Chr3:7560000-7560499	2.02891
Chr1:9756000-9756499	190.618	Chr1:11522000-11522499	2.06525	Chr3:7845000-7845499	2.09431
Chr1:9762500-9762999	159.197	Chr1:11536500-11536999	16.7868	Chr3:8138500-8138999	29.0821
Chr1:9778000-9778499	189.366	Chr1:11550500-11550999	45.0568	Chr3:8209500-8209999	2.03733
Chr1:9811500-9811999	1871.06	Chr1:11586000-11586499	78.1426	Chr3:8211500-8211999	2.30283
Chr1:9812000-9812499	398.159	Chr1:11620500-11620999	6.13834	Chr3:8368000-8368499	8.02473
Chr1:9829000-9829499	2.84011	Chr1:11632000-11632499	4.23242	Chr3:8426500-8426999	2.40304
Chr1:9852500-9852999	172.539	Chr1:11637000-11637499	4.07475	Chr3:8752000-8752499	2.17767
Chr1:9884000-9884499	47.2136	Chr1:11644500-11644999	2.79543	Chr3:8944500-8944999	3.27929
Chr1:9915000-9915499	208.412	Chr1:11662000-11662499	2.04961	Chr3:8957000-8957499	2.19838
Chr1:9916000-9916499	66.7434	Chr1:11692500-11692999	2.05151	Chr3:8976500-8976999	2.14483
Chr1:9919000-9919499	226.959	Chr1:11740500-11740999	3.09668	Chr3:9703000-9703499	2.28948
Chr1:9926500-9926999	118.246	Chr1:11752000-11752499	2.01656	Chr3:9899500-9899999	2.07766
Chr1:9938500-9938999	112.115	Chr1:11804000-11804499	7.73266	Chr3:10021000-10021499	2.0536
Chr1:10013000-10013499	120.125	Chr1:11807500-11807999	11.3759	Chr3:10222000-10222499	3.25683
Chr1:10021500-10021999	347.813	Chr1:11817500-11817999	3.13468	Chr3:10253500-10253999	4.33584
Chr1:10144500-10144999	78.7976	Chr1:11818500-11818999	7.6859	Chr3:10300500-10300999	3.42306
Chr1:10152500-10152999	126.083	Chr1:11822000-11822499	2.61717	Chr3:10406000-10406499	2.19281
Chr1:10156500-10156999	83.7997	Chr1:11837000-11837499	4.77219	Chr3:10587500-10587999	7.60226
Chr1:10206500-10206999	593.724	Chr1:11861500-11861999	8.00432	Chr3:10678500-10678999	2.1561
Chr1:10221000-10221499	265.589	Chr1:11930500-11930999	17.7369	Chr3:10781500-10781999	2.93791
Chr1:10347000-10347499	77.111	Chr1:11935000-11935499	2.75018	Chr3:10840500-10840999	2.15647
Chr1:10349000-10349499	51.9391	Chr1:12050000-12050499	4.52958	Chr3:10860500-10860999	2.17269
Chr1:10363000-10363499	136.938	Chr1:12097500-12097999	2.37784	Chr3:10899000-10899499	2.01214
Chr1:10421000-10421499	207.009	Chr1:12133000-12133499	32.3777	Chr3:10942500-10942999	2.1874
Chr1:10421500-10421999	231.724	Chr1:12143000-12143499	2.49232	Chr3:11053000-11053499	3.09701
Chr1:10444000-10444499	149.023	Chr1:12215000-12215499	109.195	Chr3:11064500-11064999	2.38331
Chr1:10497500-10497999	118.297	Chr1:12218500-12218999	2.80344	Chr3:11079000-11079499	2.24823
Chr1:10506500-10506999	290.982	Chr1:12240000-12240499	24.4373	Chr3:11097000-11097499	8.8424
Chr1:10507000-10507499	165.981	Chr1:12361500-12361999	2.28183	Chr3:11100500-11100999	2.21964
Chr1:10512500-10512999	176.557	Chr1:12387500-12387999	5.76515	Chr3:11115000-11115499	2.1143
Chr1:10524500-10524999	111.99	Chr1:12401500-12401999	2.85862	Chr3:11157500-11157999	3.38865
Chr1:10526000-10526499	442.43	Chr1:12435000-12435499	5.5975	Chr3:11158500-11158999	2.80867
Chr1:10534500-10534999	200.717	Chr1:12477000-12477499	3.72416	Chr3:11199500-11199999	2.02457
Chr1:10570000-10570499	145.451	Chr1:12483000-12483499	3.59655	Chr3:12144500-12144999	2.37327
Chr1:10702500-10702999	101.312	Chr1:12517000-12517499	35.4163	Chr3:12456000-12456499	2.49131
Chr1:10814000-10814499	165.14	Chr1:12525000-12525499	18.2764	Chr3:12572000-12572499	2.4015
Chr1:10880500-10880999	499.533	Chr1:12530000-12530499	3.475	Chr3:12668500-12668999	2.65742
Chr1:10915000-10915499	123.314	Chr1:12548000-12548499	3.80906	Chr3:13536500-13536999	6.8098
Chr1:10915500-10915999	566.044	Chr1:12564000-12564499	15.0539	Chr3:14329500-14329999	2.25583
Chr1:10924500-10924999	164.567	Chr1:12591000-12591499	145.01	Chr3:14783000-14783499	2.21796
Chr1:10965500-10965999	268.05	Chr1:12593000-12593499	3.44471	Chr3:14962000-14962499	2.01086
Chr1:11006000-11006499	154.766	Chr1:12646000-12646499	6.71856	Chr3:15233000-15233499	2.78463
Chr1:11006500-11006999	879.796	Chr1:12651000-12651499	7.11755	Chr3:15345500-15345999	2.78866
Chr1:11032000-11032499	141.626	Chr1:12662500-12662999	3.22872	Chr3:15366500-15366999	2.87234
Chr1:11051000-11051499	123.372	Chr1:12691500-12691999	2.12128	Chr3:15437000-15437499	2.21987
Chr1:11083000-11083499	108.736	Chr1:12692000-12692499	4.77601	Chr3:15780000-15780499	2.29227
Chr1:11103500-11103999	110.276	Chr1:12713500-12713999	2.42438	Chr3:15781500-15781999	4.80084
Chr1:11111000-11111499	160.793	Chr1:12730000-12730499	2.71912	Chr3:15799000-15799499	2.03595
Chr1:11117500-11117999	194.48	Chr1:12734000-12734499	3.03494	Chr3:15904000-15904499	2.00027
Chr1:11129000-11129499	131.45	Chr1:12900000-12900499	2.15284	Chr3:16011000-16011499	2.07409
Chr1:11132500-11132999	87.4244	Chr1:12916000-12916499	5.3559	Chr3:16044000-16044499	2.02912
Chr1:11148000-11148499	75.2204	Chr1:12918500-12918999	6.23142	Chr3:16056000-16056499	2.51861
Chr1:11152500-11152999	51.2186	Chr1:12942500-12942999	2.79906	Chr3:16090000-16090499	2.09424
Chr1:11204000-11204499	126.202	Chr1:12958000-12958499	4.02575	Chr3:16221500-16221999	2.17607
Chr1:11204500-11204999	481.324	Chr1:12959500-12959999	2.3704	Chr3:16354000-16354499	2.02233
Chr1:11241500-11241999	90.1891	Chr1:12994500-12994999	3.77383	Chr3:16538000-16538499	2.36774
Chr1:11277000-11277499	121.762	Chr1:13030000-13030499	2.41662	Chr3:16549500-16549999	2.74042
Chr1:11287500-11287999	391.699	Chr1:13050000-13050499	2.86113	Chr3:16551000-16551499	2.15251
Chr1:11298500-11298999	3836.71	Chr1:13055000-13055499	3.62775	Chr3:16576500-16576999	2.21487
Chr1:11310000-11310499	119.648	Chr1:13057000-13057499	2.16838	Chr3:16589000-16589499	2.24758
Chr1:11315000-11315499	463.385	Chr1:13062000-13062499	9.66625	Chr3:16731500-16731999	2.52399
Chr1:11352000-11352499	118.777	Chr1:13070500-13070999	7.68558	Chr3:16847000-16847499	2.01719
Chr1:11422000-11422499	272.206	Chr1:13087000-13087499	3.07186	Chr3:17011000-17011499	2.07425
Chr1:11428000-11428499	145.374	Chr1:13088000-13088499	3.35428	Chr3:17070500-17070999	2.27792
Chr1:11479000-11479499	149.182	Chr1:13121500-13121999	7.22011	Chr3:17140000-17140499	2.742
Chr1:11479500-11479999	112.398	Chr1:13126500-13126999	5.13044	Chr3:17162500-17162999	2.36016
Chr1:11490000-11490499	112.669	Chr1:13130000-13130499	6.25905	Chr3:17177000-17177499	2.7491
Chr1:11493000-11493499	32.5488	Chr1:13150000-13150499	2.17817	Chr3:17203500-17203999	2.23924
Chr1:11522000-11522499	92.6223	Chr1:13152500-13152999	6.23932	Chr3:17249500-17249999	3.406
Chr1:11536500-11536999	108.612	Chr1:13167000-13167499	6.37787	Chr3:17332000-17332499	2.05414
Chr1:11550500-11550999	326.495	Chr1:13171000-13171499	2.47287	Chr3:17447500-17447999	2.38039
Chr1:11586000-11586499	35.5831	Chr1:13192000-13192499	2.39386	Chr3:17566500-17566999	2.10825
Chr1:11610000-11610499	115.035	Chr1:13219500-13219999	2.34847	Chr3:17641500-17641999	2.26241
Chr1:11620500-11620999	110.176	Chr1:13242000-13242499	2.04381	Chr3:17656500-17656999	2.78123
Chr1:11632000-11632499	132.226	Chr1:13257000-13257499	2.82319	Chr3:18055000-18055499	2.24025
Chr1:11637000-11637499	103.259	Chr1:13357000-13357499	2.91947	Chr3:18192500-18192999	2.92058
Chr1:11644000-11644499	1711.48	Chr1:13359000-13359499	159.414	Chr3:18255000-18255499	4.22348
Chr1:11644500-11644999	116.97	Chr1:13407000-13407499	2.14662	Chr3:18459000-18459499	5.25544
Chr1:11649000-11649499	371.654	Chr1:13463000-13463499	3.98785	Chr3:18545500-18545999	9.6233
Chr1:11661000-11661499	519.034	Chr1:13682500-13682999	5.40484	Chr3:19134500-19134999	2.04862
Chr1:11662000-11662499	161.268	Chr1:13704000-13704499	2.77609	Chr3:19533500-19533999	2.80802
Chr1:11692500-11692999	156.981	Chr1:13908000-13908499	2.19585	Chr3:20106500-20106999	2.1421
Chr1:11704000-11704499	54.4036	Chr1:14024500-14024999	2.31489	Chr3:20349000-20349499	3.3268
Chr1:11711500-11711999	68.4203	Chr1:14030500-14030999	2.00392	Chr3:20746000-20746499	2.04628
Chr1:11740500-11740999	373.237	Chr1:14153000-14153499	2.34638	Chr3:21008500-21008999	2.34947
Chr1:11752000-11752499	289.504	Chr1:14164000-14164499	4.54127	Chr3:21130500-21130999	2.01766
Chr1:11789000-11789499	128.345	Chr1:14164500-14164999	2.73489	Chr3:21329000-21329499	2.21157
Chr1:11804000-11804499	158.119	Chr1:14165500-14165999	3.592	Chr3:22370000-22370499	2.31184
Chr1:11807500-11807999	90.7481	Chr1:14297500-14297999	3.81724	Chr3:22378000-22378499	2.46697
Chr1:11817500-11817999	255.085	Chr1:14298500-14298999	3.0188	Chr3:22385500-22385999	2.39917
Chr1:11818500-11818999	1430.8	Chr1:15935500-15935999	3.0182	Chr3:22390000-22390499	2.44443
Chr1:11822000-11822499	42.1411	Chr1:16156500-16156999	3.70694	Chr3:22790000-22790499	2.28821
Chr1:11834500-11834999	58.0439	Chr1:16307500-16307999	8.66413	Chr3:23117500-23117999	2.22978
Chr1:11837000-11837499	145.415	Chr1:16316500-16316999	2.39771	Chr4:410000-410499	2.42105
Chr1:11861500-11861999	120.224	Chr1:16363000-16363499	2.14463	Chr4:524500-524999	2.00856
Chr1:11930500-11930999	251.623	Chr1:16366500-16366999	2.58789	Chr4:555500-555999	2.69742
Chr1:11935000-11935499	225.982	Chr1:16400500-16400999	3.40438	Chr4:559000-559499	3.84976
Chr1:11960500-11960999	149.802	Chr1:16413500-16413999	2.68996	Chr4:631000-631499	2.46595
Chr1:12010000-12010499	303.638	Chr1:16449000-16449499	2.74391	Chr4:636500-636999	2.35198
Chr1:12041000-12041499	360.9	Chr1:16457500-16457999	2.1093	Chr4:650000-650499	2.94876
Chr1:12050000-12050499	170.434	Chr1:16466500-16466999	200.358	Chr4:664000-664499	2.02879
Chr1:12080000-12080499	27.9451	Chr1:16483000-16483499	2.32179	Chr4:994000-994499	2.06605
Chr1:12080500-12080999	241.112	Chr1:16498000-16498499	3.63786	Chr4:1236500-1236999	2.88954
Chr1:12084000-12084499	38.8636	Chr1:16498500-16498999	2.01684	Chr4:1337500-1337999	2.28976
Chr1:12097500-12097999	202.186	Chr1:16536000-16536499	3.94143	Chr4:1449000-1449499	2.63057
Chr1:12133000-12133499	167.589	Chr1:16538500-16538999	2.84907	Chr4:1487500-1487999	2.17417
Chr1:12138500-12138999	78.6957	Chr1:16559000-16559499	2.48684	Chr4:2218500-2218999	2.25393
Chr1:12143000-12143499	281.439	Chr1:16562000-16562499	5.48409	Chr4:2292000-2292499	2.21542
Chr1:12215000-12215499	109.195	Chr1:16594500-16594999	5.82515	Chr4:2322500-2322999	2.71277
Chr1:12218500-12218999	183.721	Chr1:16624500-16624999	9.68662	Chr4:2390500-2390999	2.18634
Chr1:12240000-12240499	265.212	Chr1:16625500-16625999	3.94428	Chr4:2409500-2409999	2.32136
Chr1:12240500-12240999	791.789	Chr1:16641000-16641499	9.27757	Chr4:2521500-2521999	2.85422
Chr1:12263000-12263499	357.603	Chr1:16645500-16645999	4.63498	Chr4:2613500-2613999	3.42167
Chr1:12286500-12286999	186.357	Chr1:16659500-16659999	2.64926	Chr4:2674500-2674999	2.47697
Chr1:12293500-12293999	15.2298	Chr1:16664000-16664499	2.64714	Chr4:2725500-2725999	2.09263
Chr1:12302500-12302999	182.686	Chr1:16706500-16706999	9.25731	Chr4:2793500-2793999	2.04891
Chr1:12303000-12303499	233.417	Chr1:16707500-16707999	2.20839	Chr4:3324500-3324999	2.24942
Chr1:12361500-12361999	302.884	Chr1:16710000-16710499	3.17604	Chr4:5083500-5083999	2.12307
Chr1:12387500-12387999	123.093	Chr1:16711000-16711499	4.40948	Chr4:5087000-5087499	3.1728
Chr1:12401500-12401999	270.863	Chr1:16737500-16737999	4.74246	Chr4:5126000-5126499	2.27573
Chr1:12435000-12435499	439.258	Chr1:16738000-16738499	6.99076	Chr4:5191500-5191999	2.28529
Chr1:12477000-12477499	65.9522	Chr1:16773500-16773999	9.67786	Chr4:5293000-5293499	2.34401
Chr1:12483000-12483499	172.813	Chr1:16790500-16790999	3.68786	Chr4:5317500-5317999	2.30256
Chr1:12517000-12517499	168.168	Chr1:16792000-16792499	3.28907	Chr4:5459000-5459499	4.44432
Chr1:12525000-12525499	295.969	Chr1:16810500-16810999	15.1407	Chr4:5644500-5644999	2.44675
Chr1:12530000-12530499	258.083	Chr1:16815000-16815499	3.03565	Chr4:5732500-5732999	3.29102
Chr1:12548000-12548499	132.261	Chr1:16844500-16844999	10.145	Chr4:5808500-5808999	2.49407
Chr1:12556000-12556499	90.7821	Chr1:16847000-16847499	3.52663	Chr4:5984000-5984499	2.40971
Chr1:12564000-12564499	6449.83	Chr1:16864500-16864999	9.15164	Chr4:6014500-6014999	2.15855
Chr1:12565500-12565999	26.3011	Chr1:16870500-16870999	2.47357	Chr4:6352500-6352999	193.671
Chr1:12576000-12576499	1084.25	Chr1:16899500-16899999	3.83476	Chr4:6595000-6595499	4.62791
Chr1:12577500-12577999	53.1135	Chr1:16902500-16902999	3.52172	Chr4:6794000-6794499	2.10613
Chr1:12591000-12591499	124.737	Chr1:16925000-16925499	5.47615	Chr4:6860500-6860999	3.83495
Chr1:12593000-12593499	65.1913	Chr1:16936500-16936999	13.3411	Chr4:7150000-7150499	2.62127
Chr1:12594500-12594999	124.318	Chr1:16985000-16985499	2.41745	Chr4:7179000-7179499	2.86313
Chr1:12646000-12646499	112.8	Chr1:17006500-17006999	2.13483	Chr4:7300500-7300999	2.48653
Chr1:12651000-12651499	32.6806	Chr1:17007000-17007499	2.87253	Chr4:7329500-7329999	2.01641
Chr1:12662500-12662999	724.144	Chr1:17035000-17035499	3.13398	Chr4:7345500-7345999	2.40906
Chr1:12684500-12684999	209.834	Chr1:17071500-17071999	2.22457	Chr4:7359000-7359499	3.01859
Chr1:12691500-12691999	1251.32	Chr1:17077000-17077499	7.11491	Chr4:7611500-7611999	2.13945
Chr1:12692000-12692499	136.738	Chr1:17083000-17083499	3.19911	Chr4:7816500-7816999	2.3409
Chr1:12713500-12713999	140.445	Chr1:17116000-17116499	10.2093	Chr4:7923000-7923499	2.35695
Chr1:12730000-12730499	24.9069	Chr1:17122000-17122499	6.52139	Chr4:7923500-7923999	2.56651
Chr1:12733000-12733499	48.8183	Chr1:17151500-17151999	2.09873	Chr4:8040000-8040499	3.02411
Chr1:12734000-12734499	139.886	Chr1:17152500-17152999	2.80917	Chr4:8087000-8087499	2.30713
Chr1:12900000-12900499	98.3997	Chr1:17188500-17188999	2.60726	Chr4:8537000-8537499	3.83338
Chr1:12901500-12901999	103.787	Chr1:17201500-17201999	2.52388	Chr4:8959500-8959999	2.11309
Chr1:12903000-12903499	68.9401	Chr1:17203500-17203999	3.54098	Chr4:9174000-9174499	2.14402
Chr1:12906000-12906499	446.938	Chr1:17239500-17239999	10.804	Chr4:9503000-9503499	2.82816
Chr1:12907500-12907999	582.261	Chr1:17254500-17254999	5.63269	Chr4:9688000-9688499	2.12968
Chr1:12916000-12916499	136.373	Chr1:17267000-17267499	8.61258	Chr4:9797000-9797499	2.02241
Chr1:12918500-12918999	148.262	Chr1:17268000-17268499	3.06961	Chr4:11111500-11111999	4.25583
Chr1:12930000-12930499	62.252	Chr1:17274000-17274499	7.95853	Chr4:12052500-12052999	2.78371
Chr1:12942500-12942999	1084.48	Chr1:17282500-17282999	3.16494	Chr4:13209500-13209999	2.97528
Chr1:12958000-12958499	83.1192	Chr1:17289000-17289499	2.26398	Chr4:14267500-14267999	5.0884
Chr1:12959500-12959999	65.8226	Chr1:17293000-17293499	6.31759	Chr4:14391000-14391499	2.17253
Chr1:12994500-12994999	83.0227	Chr1:17299500-17299999	5.72232	Chr4:14399000-14399499	2.0887
Chr1:13030000-13030499	516.585	Chr1:17300000-17300499	3.61632	Chr4:14434000-14434499	3.80813
Chr1:13042500-13042999	258.431	Chr1:17305500-17305999	2.66466	Chr4:14436000-14436499	3.22789
Chr1:13043000-13043499	94.5572	Chr1:17350000-17350499	4.72051	Chr4:14546500-14546999	2.4417
Chr1:13050000-13050499	255.924	Chr1:17369000-17369499	2.6029	Chr4:14887000-14887499	2.17144
Chr1:13055000-13055499	119.706	Chr1:17369500-17369999	2.83593	Chr4:16428000-16428499	2.17986
Chr1:13057000-13057499	65.5487	Chr1:17381500-17381999	2.05211	Chr4:17082000-17082499	2.11824
Chr1:13062000-13062499	132.342	Chr1:17382000-17382499	8.26778	Chr4:17213500-17213999	3.38627
Chr1:13070500-13070999	90.5388	Chr1:17384000-17384499	7.39846	Chr4:17655500-17655999	2.33361
Chr1:13075500-13075999	46.7207	Chr1:17418500-17418999	6.3241	Chr4:17789500-17789999	2.52083
Chr1:13085500-13085999	60.0794	Chr1:17431000-17431499	2.39493	Chr4:18280500-18280999	2.5214
Chr1:13087000-13087499	119.114	Chr1:17441500-17441999	2.0543	Chr5:582000-582499	2.06152
Chr1:13088000-13088499	253.775	Chr1:17448500-17448999	5.75749	Chr5:661000-661499	2.24346
Chr1:13108500-13108999	92.8123	Chr1:17503000-17503499	3.70573	Chr5:702500-702999	2.17578
Chr1:13121500-13121999	138.634	Chr1:17511000-17511499	2.06728	Chr5:743500-743999	3.38468
Chr1:13126500-13126999	111.359	Chr1:17560500-17560999	3.73691	Chr5:1410000-1410499	2.54165
Chr1:13130000-13130499	123.957	Chr1:17572000-17572499	5.39925	Chr5:1486500-1486999	2.26302
Chr1:13148000-13148499	181.48	Chr1:17576000-17576499	33.769	Chr5:1519000-1519499	2.57128
Chr1:13150000-13150499	164.345	Chr1:17605500-17605999	4.24904	Chr5:1731000-1731499	2.53847
Chr1:13152500-13152999	196.319	Chr1:17611500-17611999	3.60581	Chr5:1817000-1817499	2.34696
Chr1:13167000-13167499	447.954	Chr1:17632500-17632999	2.06883	Chr5:1871000-1871499	2.40105
Chr1:13171000-13171499	100.899	Chr1:17638500-17638999	2.50477	Chr5:2289000-2289499	3.4788
Chr1:13192000-13192499	98.3244	Chr1:17639000-17639499	2.14861	Chr5:2346500-2346999	2.12401
Chr1:13219500-13219999	109.541	Chr1:17655000-17655499	2.24889	Chr5:2579500-2579999	2.60871
Chr1:13230500-13230999	42.4087	Chr1:17656000-17656499	2.04813	Chr5:2676000-2676499	3.16898
Chr1:13236000-13236499	72.3539	Chr1:17659500-17659999	2.65513	Chr5:4282500-4282999	2.21529
Chr1:13238500-13238999	141.647	Chr1:17660000-17660499	3.00559	Chr5:4465000-4465499	2.07825
Chr1:13241000-13241499	43.5032	Chr1:17665000-17665499	4.12427	Chr5:5008000-5008499	2.04017
Chr1:13242000-13242499	297.425	Chr1:17666000-17666499	3.69092	Chr5:5513000-5513499	3.41993
Chr1:13242500-13242999	45.8094	Chr1:17682000-17682499	3.16411	Chr5:6313500-6313999	2.34736
Chr1:13244000-13244499	69.3168	Chr1:17690500-17690999	6.82715	Chr5:6325000-6325499	2.50048
Chr1:13247500-13247999	336.538	Chr1:17715000-17715499	8.76913	Chr5:6995000-6995499	2.31105
Chr1:13257000-13257499	305.477	Chr1:17727000-17727499	2.13248	Chr5:7328000-7328499	2.52654
Chr1:13259000-13259499	101.637	Chr1:17831000-17831499	32.4494	Chr5:7457500-7457999	2.06979
Chr1:13260000-13260499	49.3087	Chr1:17840500-17840999	2.928	Chr5:8181500-8181999	2.96358
Chr1:13306000-13306499	710.852	Chr1:17842000-17842499	3.43077	Chr5:8440000-8440499	2.0831
Chr1:13349000-13349499	199.754	Chr1:17845000-17845499	3.40436	Chr5:8589000-8589499	2.23048
Chr1:13355000-13355499	127.663	Chr1:17856000-17856499	7.73583	Chr5:8611500-8611999	2.02486
Chr1:13357000-13357499	87.3454	Chr1:17861000-17861499	7.65367	Chr5:8783500-8783999	3.06343
Chr1:13359000-13359499	102.845	Chr1:17863000-17863499	131.466	Chr5:9095000-9095499	2.40482
Chr1:13407000-13407499	216.322	Chr1:17874000-17874499	2.39757	Chr5:9156000-9156499	2.12331
Chr1:13463000-13463499	110.947	Chr1:17937500-17937999	3.21962	Chr5:9282000-9282499	3.59127
Chr1:13487000-13487499	121.604	Chr1:17961500-17961999	8.95235	Chr5:9302500-9302999	2.2487
Chr1:13495500-13495999	227.187	Chr1:17979000-17979499	3.23586	Chr5:9357500-9357999	2.12752
Chr1:13544500-13544999	43.006	Chr1:18010000-18010499	3.7394	Chr5:9381500-9381999	2.02076
Chr1:13639000-13639499	152.922	Chr1:18013000-18013499	8.77884	Chr5:9386500-9386999	2.15059
Chr1:13682500-13682999	644.651	Chr1:18017500-18017999	8.38104	Chr5:9487000-9487499	2.57346
Chr1:13704000-13704499	57.5681	Chr1:18029000-18029499	2.20493	Chr5:9561500-9561999	2.03743
Chr1:13727000-13727499	41.1569	Chr1:18033500-18033999	52.5263	Chr5:9639000-9639499	2.13093
Chr1:13727500-13727999	120.051	Chr1:18047500-18047999	31.1367	Chr5:9639500-9639999	2.70127
Chr1:13837500-13837999	300.624	Chr1:18048000-18048499	3.17947	Chr5:9640500-9640999	2.05647
Chr1:13852000-13852499	21.7033	Chr1:18055500-18055999	3.04223	Chr5:10025500-10025999	2.18539
Chr1:13859500-13859999	69.6935	Chr1:18088500-18088999	2.00948	Chr5:10394000-10394499	2.41347
Chr1:13896000-13896499	78.1843	Chr1:18095500-18095999	2.85424	Chr5:10480000-10480499	2.15325
Chr1:13902000-13902499	62.5886	Chr1:18110500-18110999	3.375	Chr5:10805500-10805999	2.13981
Chr1:13907500-13907999	62.3098	Chr1:18111000-18111499	2.01373	Chr5:11150000-11150499	2.04283
Chr1:13908000-13908499	47.0198	Chr1:18131500-18131999	3.01947	Chr5:13231500-13231999	2.10197
Chr1:13910500-13910999	65.5496	Chr1:18165000-18165499	5.34787	Chr5:13777000-13777499	4.43169
Chr1:13911000-13911499	98.0984	Chr1:18211500-18211999	3.22395	Chr5:14023000-14023499	2.16858
Chr1:13979000-13979499	31.7002	Chr1:18214000-18214499	10.4599	Chr5:14056500-14056999	2.03592
Chr1:13979500-13979999	23.415	Chr1:18272000-18272499	5.05955	Chr5:14190000-14190499	2.07421
Chr1:14005500-14005999	65.4554	Chr1:18320500-18320999	2.39794	Chr5:14290000-14290499	2.88039
Chr1:14012000-14012499	142.646	Chr1:18325000-18325499	5.24931	Chr5:14587000-14587499	2.03216
Chr1:14019000-14019499	139.086	Chr1:18342000-18342499	9.20171	Chr5:14606500-14606999	4.74395
Chr1:14024000-14024499	163.949	Chr1:18380000-18380499	5.27258	Chr5:14679500-14679999	2.0821
Chr1:14024500-14024999	24.8009	Chr1:18386000-18386499	2.57053	Chr5:14711500-14711999	2.48321
Chr1:14030500-14030999	361.479	Chr1:18415000-18415499	7.08143	Chr5:14850500-14850999	2.01066
Chr1:14153000-14153499	102.341	Chr1:18424500-18424999	3.55275	Chr5:14880000-14880499	2.13152
Chr1:14154500-14154999	144.661	Chr1:18456500-18456999	2.5599	Chr5:14896500-14896999	2.36875
Chr1:14164000-14164499	226.329	Chr1:18457500-18457999	17.6893	Chr5:14990000-14990499	2.48516
Chr1:14164500-14164999	328.981	Chr1:18458000-18458499	39.1089	Chr5:15055500-15055999	2.36295
Chr1:14165500-14165999	116.203	Chr1:18493500-18493999	6.72806	Chr5:15253500-15253999	2.44258
Chr1:14169500-14169999	153.581	Chr1:18548000-18548499	2.46146	Chr5:15287000-15287499	2.33443
Chr1:14286500-14286999	255.648	Chr1:18599000-18599499	2.42342	Chr5:15296500-15296999	2.13614
Chr1:14297500-14297999	75.2761	Chr1:18632500-18632999	2.37574	Chr5:15429500-15429999	2.41872
Chr1:14298500-14298999	120.145	Chr1:18640500-18640999	2.14143	Chr5:15437500-15437999	2.6135
Chr1:15082000-15082499	46.1769	Chr1:18643500-18643999	17.6133	Chr5:15636000-15636499	2.08583
Chr1:15082500-15082999	62.6327	Chr1:18769500-18769999	2.32665	Chr5:15639000-15639499	2.40048
Chr1:15083000-15083499	40.9905	Chr1:18817500-18817999	4.08904	Chr5:15697000-15697499	2.50251
Chr1:15083500-15083999	61.5665	Chr1:18859000-18859499	2.98103	Chr5:15828000-15828499	2.06701
Chr1:15084000-15084499	48.9838	Chr1:18874000-18874499	7.63665	Chr5:15927000-15927499	4.47633
Chr1:15084500-15084999	46.166	Chr1:18948000-18948499	141.896	Chr5:16121000-16121499	2.06311
Chr1:15085500-15085999	53.7621	Chr1:19026500-19026999	5.72627	Chr5:16149500-16149999	287.684
Chr1:15533000-15533499	45.3711	Chr1:19027500-19027999	4.00446	Chr5:16211500-16211999	2.00358
Chr1:15533500-15533999	69.7568	Chr1:19063500-19063999	3.21949	Chr5:16257500-16257999	2.02151
Chr1:15633000-15633499	66.6798	Chr1:19180000-19180499	2.02862	Chr5:16393500-16393999	2.65468
Chr1:15645500-15645999	61.0159	Chr1:19197500-19197999	13.4294	Chr5:16549500-16549999	2.10625
Chr1:15688500-15688999	86.0348	Chr1:19198000-19198499	6.27959	Chr5:16929500-16929999	4.09439
Chr1:15760500-15760999	95.5792	Chr1:19226000-19226499	19.7464	Chr5:16962500-16962999	2.25163
Chr1:15935500-15935999	137.862	Chr1:19304000-19304499	3.17014	Chr5:17076500-17076999	2.02309
Chr1:15992000-15992499	68.375	Chr1:19330000-19330499	5.39656	Chr5:17327000-17327499	2.64403
Chr1:16021000-16021499	47.3972	Chr1:19352500-19352999	2.22022	Chr5:17610000-17610499	2.25516
Chr1:16156500-16156999	216.626	Chr1:19353000-19353499	2.15375	Chr5:17644000-17644499	2.12306
Chr1:16165500-16165999	43.323	Chr1:19374500-19374999	4.86011	Chr5:17826500-17826999	2.79575
Chr1:16166500-16166999	83.4285	Chr1:19380500-19380999	2.41805	Chr5:18040000-18040499	2.11437
Chr1:16167500-16167999	43.2464	Chr1:19388000-19388499	2.90032	Chr5:18063500-18063999	2.0005
Chr1:16168500-16168999	114.159	Chr1:19389500-19389999	3.38041	Chr5:18381000-18381499	2.04722
Chr1:16202000-16202499	25.0855	Chr1:19403000-19403499	3.17038	Chr5:18420500-18420999	2.36256
Chr1:16238000-16238499	48.7227	Chr1:19424500-19424999	10.0899	Chr5:18486500-18486999	2.0964
Chr1:16239500-16239999	31.7702	Chr1:19425000-19425499	3.20137	Chr5:18777000-18777499	2.74051
Chr1:16244000-16244499	16.3248	Chr1:19429000-19429499	147.151	Chr5:18780000-18780499	181.603
Chr1:16245500-16245999	40.9371	Chr1:19430000-19430499	2.84993	Chr5:19002000-19002499	2.24117
Chr1:16246000-16246499	187.984	Chr1:19430500-19430999	5.98375	Chr5:19427000-19427499	2.28731
Chr1:16247500-16247999	72.1046	Chr1:19577000-19577499	2.05301	Chr5:19496500-19496999	2.21487
Chr1:16286500-16286999	19.4302	Chr1:19577500-19577999	3.28756	Chr5:19743500-19743999	2.1455
Chr1:16291000-16291499	45.3605	Chr1:19578000-19578499	2.78725	Chr5:19952000-19952499	2.54932
Chr1:16294000-16294499	39.0737	Chr1:19704000-19704499	6.3403	Chr5:19952500-19952999	3.69007
Chr1:16294500-16294999	59.8011	Chr1:19729000-19729499	3.1332	Chr5:20627500-20627999	2.03411
Chr1:16298500-16298999	19.2723	Chr1:19742000-19742499	4.58719	Chr5:20660000-20660499	2.63167
Chr1:16305000-16305499	39.0737	Chr1:19769000-19769499	3.54362	Chr5:21028000-21028499	3.866
Chr1:16305500-16305999	59.2692	Chr1:19780500-19780999	4.26236	Chr5:21552500-21552999	2.02443
Chr1:16307500-16307999	72.3306	Chr1:19808000-19808499	9.21505	Chr5:21553000-21553499	2.15815
Chr1:16316500-16316999	299.788	Chr1:19861000-19861499	228.852	Chr5:21699500-21699999	2.59266
Chr1:16349500-16349999	62.314	Chr1:19861500-19861999	144.815	Chr5:21942500-21942999	2.67231
Chr1:16350500-16350999	41.3766	Chr1:19909000-19909499	2.94905	Chr5:22165000-22165499	2.13882
Chr1:16351000-16351499	115.061	Chr1:19941000-19941499	4.22486	Chr5:22272000-22272499	2.90319
Chr1:16352000-16352499	90.6464	Chr1:19963000-19963499	3.08805	Chr5:22642500-22642999	2.0728
Chr1:16352500-16352999	52.0881	Chr1:20024000-20024499	3.4644	Chr5:22916000-22916499	2.25875
Chr1:16353500-16353999	57.229	Chr1:20033500-20033999	10.027	Chr5:23763000-23763499	2.07925
Chr1:16354000-16354499	203.163	Chr1:20115500-20115999	14.8608	Chr5:23788000-23788499	2.1455
Chr1:16354500-16354999	138.52	Chr1:20128000-20128499	16.6675	Chr5:24153500-24153999	2.80063
Chr1:16355000-16355499	73.015	Chr1:20172000-20172499	3.16473	Chr5:25048500-25048999	2.00359
Chr1:16355500-16355999	72.6312	Chr1:20226500-20226999	8.08433	Chr5:26219500-26219999	2.10469
Chr1:16356000-16356499	52.3015	Chr1:20312000-20312499	4.84475	Chr5:26465000-26465499	2.3514
Chr1:16356500-16356999	22.3715	Chr1:20320000-20320499	2.1675	Chr5:26975000-26975499	2.7152
Chr1:16357000-16357499	39.453	Chr1:20367000-20367499	3.75334
Chr1:16357500-16357999	38.2749	Chr1:20403500-20403999	39.2859
Chr1:16359000-16359499	138.257	Chr1:20412000-20412499	4.00716
Chr1:16359500-16359999	54.6247	Chr1:20412500-20412999	21.7807
Chr1:16363000-16363499	86.8344	Chr1:20433000-20433499	6.11569
Chr1:16364000-16364499	72.7073	Chr1:20462500-20462999	225.448
Chr1:16364500-16364999	57.8334	Chr1:20499000-20499499	5.90022
Chr1:16365500-16365999	36.249	Chr1:20525000-20525499	6.80987
Chr1:16366000-16366499	61.0603	Chr1:20540500-20540999	10.4364
Chr1:16366500-16366999	132.399	Chr1:20569000-20569499	6.47143
Chr1:16367000-16367499	55.9258	Chr1:20622500-20622999	2.56401
Chr1:16367500-16367999	32.9632	Chr1:20624500-20624999	187.497
Chr1:16368000-16368499	40.0401	Chr1:20625000-20625499	5.60267
Chr1:16368500-16368999	58.7686	Chr1:20697000-20697499	9.62804
Chr1:16400500-16400999	83.9102	Chr1:20700000-20700499	5.83418
Chr1:16403500-16403999	771.526	Chr1:20703500-20703999	2.41892
Chr1:16413500-16413999	57.6384	Chr1:20734000-20734499	2.90751
Chr1:16418500-16418999	200.326	Chr1:20815500-20815999	2.05081
Chr1:16421000-16421499	120.019	Chr1:20827000-20827499	8.49574
Chr1:16431000-16431499	13.0658	Chr1:20914000-20914499	5.12456
Chr1:16431500-16431999	24.9927	Chr1:20979500-20979999	2.70323
Chr1:16449000-16449499	151.568	Chr1:21021000-21021499	103.94
Chr1:16455000-16455499	83.5206	Chr1:21035000-21035499	2.69941
Chr1:16457500-16457999	44.9827	Chr1:21038000-21038499	200.581
Chr1:16466500-16466999	129.633	Chr1:21055000-21055499	11.8389
Chr1:16474500-16474999	41.6877	Chr1:21081500-21081999	6.8591
Chr1:16483000-16483499	360.523	Chr1:21120000-21120499	10.5716
Chr1:16498000-16498499	57.5942	Chr1:21120500-21120999	9.74433
Chr1:16498500-16498999	127.881	Chr1:21188500-21188999	23.2075
Chr1:16513000-16513499	36.8361	Chr1:21211000-21211499	5.4718
Chr1:16513500-16513999	34.0262	Chr1:21211500-21211999	19.6748
Chr1:16514000-16514499	104.83	Chr1:21223500-21223999	205.544
Chr1:16514500-16514999	39.1541	Chr1:21228500-21228999	3.21073
Chr1:16515000-16515499	28.8528	Chr1:21260000-21260499	2.74048
Chr1:16515500-16515999	40.1598	Chr1:21336000-21336499	2.74273
Chr1:16516000-16516499	45.9714	Chr1:21341500-21341999	2.34001
Chr1:16522000-16522499	42.9736	Chr1:21342000-21342499	2.03636
Chr1:16522500-16522999	29.6364	Chr1:21368500-21368999	21.8295
Chr1:16523000-16523499	51.134	Chr1:21374500-21374999	3.87171
Chr1:16523500-16523999	53.3778	Chr1:21418500-21418999	7.54856
Chr1:16524000-16524499	40.0719	Chr1:21509500-21509999	5.16452
Chr1:16524500-16524999	41.528	Chr1:21525000-21525499	7.57915
Chr1:16525000-16525499	31.2832	Chr1:21529500-21529999	6.51411
Chr1:16536000-16536499	1092.42	Chr1:21581500-21581999	2.34522
Chr1:16538500-16538999	100.653	Chr1:21602000-21602499	2.45022
Chr1:16551000-16551499	169.525	Chr1:21628500-21628999	18.3753
Chr1:16559000-16559499	79.2372	Chr1:21638000-21638499	15.6709
Chr1:16562000-16562499	178.654	Chr1:21640500-21640999	4.05985
Chr1:16581500-16581999	34.4387	Chr1:21675000-21675499	3.27161
Chr1:16594000-16594499	340.305	Chr1:21681500-21681999	9.56032
Chr1:16594500-16594999	131.301	Chr1:21683000-21683499	2.98423
Chr1:16595000-16595499	180.45	Chr1:21710500-21710999	174.787
Chr1:16595500-16595999	310.796	Chr1:21786500-21786999	22.9201
Chr1:16598000-16598499	81.9977	Chr1:21823000-21823499	18.6792
Chr1:16598500-16598999	44.3402	Chr1:21853500-21853999	4.7518
Chr1:16604000-16604499	126.955	Chr1:21857500-21857999	2.06275
Chr1:16604500-16604999	125.546	Chr1:21858000-21858499	2.24048
Chr1:16613000-16613499	573.701	Chr1:21858500-21858999	3.35378
Chr1:16624500-16624999	407.985	Chr1:21872000-21872499	9.31602
Chr1:16625500-16625999	606.138	Chr1:21918500-21918999	2.20045
Chr1:16637000-16637499	86.1272	Chr1:21947000-21947499	22.1704
Chr1:16641000-16641499	10.4602	Chr1:21957500-21957999	4.58247
Chr1:16645500-16645999	199.355	Chr1:21976500-21976999	4.46668
Chr1:16659500-16659999	292.185	Chr1:21991000-21991499	3.77566
Chr1:16664000-16664499	229.434	Chr1:21996000-21996499	3.06359
Chr1:16673500-16673999	55.9881	Chr1:22025000-22025499	23.3671
Chr1:16706500-16706999	174.947	Chr1:22042500-22042999	24.2851
Chr1:16707500-16707999	1373.62	Chr1:22060500-22060999	3.53288
Chr1:16710000-16710499	189.496	Chr1:22067500-22067999	15.2607
Chr1:16711000-16711499	107.423	Chr1:22085000-22085499	2.57392
Chr1:16737500-16737999	514.98	Chr1:22089000-22089499	3.06898
Chr1:16738000-16738499	243.286	Chr1:22106500-22106999	6.29135
Chr1:16742000-16742499	186.305	Chr1:22112500-22112999	2.34055
Chr1:16773500-16773999	159.55	Chr1:22162500-22162999	2.06807
Chr1:16790500-16790999	89.2831	Chr1:22164000-22164499	2.6492
Chr1:16791500-16791999	242.364	Chr1:22261000-22261499	2.01716
Chr1:16792000-16792499	264.355	Chr1:22357000-22357499	3.10678
Chr1:16810500-16810999	173.166	Chr1:22357500-22357999	2.05446
Chr1:16815000-16815499	259.388	Chr1:22447500-22447999	10.1051
Chr1:16844500-16844999	134.804	Chr1:22459500-22459999	11.0096
Chr1:16847000-16847499	175.176	Chr1:22542000-22542499	2.69121
Chr1:16860500-16860999	142.778	Chr1:22562500-22562999	3.55589
Chr1:16864500-16864999	191.001	Chr1:22563500-22563999	7.37186
Chr1:16870500-16870999	3298.08	Chr1:22592500-22592999	3.69264
Chr1:16899500-16899999	392.167	Chr1:22627000-22627499	2.39811
Chr1:16902500-16902999	542.376	Chr1:22694000-22694499	3.01134
Chr1:16925000-16925499	304.015	Chr1:22699000-22699499	2.19474
Chr1:16936500-16936999	51.9751	Chr1:22732000-22732499	5.39668
Chr1:16939000-16939499	240.762	Chr1:22743000-22743499	3.80908
Chr1:16985000-16985499	169.525	Chr1:22751500-22751999	13.628
Chr1:17006500-17006999	175.845	Chr1:22829000-22829499	4.19386
Chr1:17007000-17007499	660.268	Chr1:22872500-22872999	2.75515
Chr1:17015500-17015999	93.0503	Chr1:22887500-22887999	2.67874
Chr1:17035000-17035499	848.096	Chr1:22985000-22985499	4.69626
Chr1:17049500-17049999	344.527	Chr1:23031500-23031999	22.0314
Chr1:17071500-17071999	71.1773	Chr1:23068000-23068499	103.639
Chr1:17077000-17077499	118.315	Chr1:23093500-23093999	19.0062
Chr1:17083000-17083499	1125	Chr1:23097000-23097499	8.49893
Chr1:17091500-17091999	130.704	Chr1:23118000-23118499	2.20631
Chr1:17102000-17102499	69.2721	Chr1:23123000-23123499	4.4866
Chr1:17116000-17116499	345.688	Chr1:23153000-23153499	7.47584
Chr1:17122000-17122499	130.801	Chr1:23160500-23160999	6.56906
Chr1:17151500-17151999	446.871	Chr1:23174500-23174999	3.02868
Chr1:17152500-17152999	108.176	Chr1:23190500-23190999	142.648
Chr1:17188500-17188999	45.7089	Chr1:23191000-23191499	7.9413
Chr1:17201500-17201999	99.6806	Chr1:23240000-23240499	4.80036
Chr1:17229000-17229499	207.609	Chr1:23247000-23247499	5.64944
Chr1:17239500-17239999	160.776	Chr1:23280500-23280999	2.34906
Chr1:17254500-17254999	119.658	Chr1:23295500-23295999	2.90098
Chr1:17267000-17267499	103.477	Chr1:23297000-23297499	2.2386
Chr1:17268000-17268499	187.824	Chr1:23306000-23306499	2.1199
Chr1:17274000-17274499	169.924	Chr1:23430500-23430999	13.0044
Chr1:17282000-17282499	142.875	Chr1:23510000-23510499	55.2922
Chr1:17282500-17282999	64.7334	Chr1:23566500-23566999	2.27226
Chr1:17289000-17289499	91.7067	Chr1:23586500-23586999	3.16404
Chr1:17293000-17293499	276.891	Chr1:23651500-23651999	12.9529
Chr1:17299500-17299999	112.263	Chr1:23723500-23723999	124.429
Chr1:17300000-17300499	336.929	Chr1:23735000-23735499	14.112
Chr1:17305500-17305999	158.992	Chr1:23862000-23862499	7.24053
Chr1:17312000-17312499	272.37	Chr1:23907000-23907499	4.49975
Chr1:17313000-17313499	93.5479	Chr1:23947000-23947499	38.3318
Chr1:17323500-17323999	74.8421	Chr1:24082500-24082999	256.931
Chr1:17324500-17324999	196.46	Chr1:24104500-24104999	4.86882
Chr1:17335500-17335999	363.385	Chr1:24126000-24126499	7.80228
Chr1:17350000-17350499	137.057	Chr1:24241000-24241499	3.24277
Chr1:17369000-17369499	73.2435	Chr1:24241500-24241999	4.25309
Chr1:17369500-17369999	246.779	Chr1:24250500-24250999	3.77455
Chr1:17381500-17381999	102.47	Chr1:24281000-24281499	213.136
Chr1:17382000-17382499	365.546	Chr1:24291000-24291499	19.9631
Chr1:17384000-17384499	216.176	Chr1:24317500-24317999	4.70911
Chr1:17413000-17413499	121.544	Chr1:24337500-24337999	27.5911
Chr1:17418500-17418999	69.8072	Chr1:24350500-24350999	2.63834
Chr1:17431000-17431499	125.414	Chr1:24352500-24352999	4.11356
Chr1:17441500-17441999	126.763	Chr1:24369000-24369499	131.093
Chr1:17448500-17448999	121.182	Chr1:24384500-24384999	8.48363
Chr1:17491000-17491499	167.499	Chr1:24385000-24385499	7.33414
Chr1:17503000-17503499	109.692	Chr1:24455000-24455499	43.0279
Chr1:17511000-17511499	199.611	Chr1:24532000-24532499	3.36563
Chr1:17528500-17528999	94.533	Chr1:24645500-24645999	3.28745
Chr1:17529000-17529499	55.8424	Chr1:24705500-24705999	3.03981
Chr1:17535500-17535999	97.016	Chr1:24718500-24718999	2.6422
Chr1:17536000-17536499	103.309	Chr1:24745000-24745499	18.3275
Chr1:17560500-17560999	86.3112	Chr1:24776500-24776999	5.40717
Chr1:17572000-17572499	128.462	Chr1:24831500-24831999	6.68433
Chr1:17576000-17576499	169.148	Chr1:24835000-24835499	3.3459
Chr1:17605500-17605999	181.651	Chr1:24835500-24835999	5.55665
Chr1:17611500-17611999	63.9674	Chr1:24838500-24838999	6.03186
Chr1:17632500-17632999	158.403	Chr1:24857500-24857999	85.4981
Chr1:17638500-17638999	312.728	Chr1:24885500-24885999	4.3859
Chr1:17639000-17639499	74.925	Chr1:24894000-24894499	3.25552
Chr1:17655000-17655499	114.523	Chr1:24907500-24907999	4.56998
Chr1:17656000-17656499	84.6368	Chr1:24948000-24948499	2.50735
Chr1:17659500-17659999	131.252	Chr1:25005500-25005999	5.57714
Chr1:17660000-17660499	239.154	Chr1:25033500-25033999	25.2004
Chr1:17665000-17665499	502.916	Chr1:25097500-25097999	4.05963
Chr1:17666000-17666499	170.633	Chr1:25098500-25098999	4.00459
Chr1:17682000-17682499	42.0987	Chr1:25159000-25159499	3.36202
Chr1:17689500-17689999	175.387	Chr1:25245500-25245999	3.44961
Chr1:17690000-17690499	164.248	Chr1:25266000-25266499	39.5738
Chr1:17690500-17690999	266.167	Chr1:25332000-25332499	3.5241
Chr1:17715000-17715499	97.8807	Chr1:25400500-25400999	3.62096
Chr1:17727000-17727499	437.143	Chr1:25401000-25401499	2.60611
Chr1:17831000-17831499	132.968	Chr1:25488000-25488499	614.612
Chr1:17840500-17840999	290.473	Chr1:25489500-25489999	288.985
Chr1:17842000-17842499	141.296	Chr1:25505000-25505499	57.7609
Chr1:17845000-17845499	102.946	Chr1:25536500-25536999	41.5977
Chr1:17856000-17856499	67.8099	Chr1:25594500-25594999	2.16125
Chr1:17861000-17861499	162.932	Chr1:25609500-25609999	5.5258
Chr1:17863000-17863499	109.752	Chr1:25610000-25610499	21.3614
Chr1:17874000-17874499	128.934	Chr1:25613000-25613499	2.84118
Chr1:17937500-17937999	56.5325	Chr1:25613500-25613999	2.64434
Chr1:17961500-17961999	115.842	Chr1:25641500-25641999	2.08125
Chr1:17979000-17979499	72.9375	Chr1:25722500-25722999	6.41216
Chr1:18007000-18007499	291.48	Chr1:25728500-25728999	12.9575
Chr1:18010000-18010499	159.895	Chr1:25730000-25730499	18.2619
Chr1:18013000-18013499	358.505	Chr1:25751500-25751999	2.87829
Chr1:18017500-18017999	348.643	Chr1:25928500-25928999	3.10434
Chr1:18019500-18019999	134.611	Chr1:26084000-26084499	3.4125
Chr1:18029000-18029499	278	Chr1:26307000-26307499	2.63161
Chr1:18033500-18033999	54.813	Chr1:26336000-26336499	9.42061
Chr1:18047500-18047999	120.874	Chr1:26343500-26343999	6.41554
Chr1:18048000-18048499	1535.52	Chr1:26344000-26344499	7.51719
Chr1:18055500-18055999	185.401	Chr1:26366500-26366999	4.86823
Chr1:18088500-18088999	41.141	Chr1:26371500-26371999	21.6401
Chr1:18095500-18095999	172.378	Chr1:26374500-26374999	3.07833
Chr1:18110500-18110999	245.162	Chr1:26425500-26425999	255.411
Chr1:18111000-18111499	252.182	Chr1:26510500-26510999	2.47972
Chr1:18131500-18131999	153.765	Chr1:26551500-26551999	2.46426
Chr1:18164500-18164999	149.866	Chr1:26561000-26561499	7.50376
Chr1:18165000-18165499	419.668	Chr1:26722000-26722499	2.62211
Chr1:18165500-18165999	218.722	Chr1:26881000-26881499	3.21479
Chr1:18211500-18211999	307.953	Chr1:27035500-27035999	61.0701
Chr1:18214000-18214499	283.797	Chr1:27428000-27428499	7.58932
Chr1:18272000-18272499	139.387	Chr1:27428500-27428999	2.48676
Chr1:18297500-18297999	141.824	Chr1:27440500-27440999	4.24479
Chr1:18320500-18320999	290.793	Chr1:27597000-27597499	3.24809
Chr1:18325000-18325499	53.6829	Chr1:27675000-27675499	6.53544
Chr1:18342000-18342499	353.365	Chr1:27710500-27710999	30.7203
Chr1:18380000-18380499	351.255	Chr1:27859500-27859999	8.53495
Chr1:18386000-18386499	173.532	Chr1:27972000-27972499	2.46747
Chr1:18386500-18386999	88.3965	Chr1:27972500-27972999	2.48819
Chr1:18387000-18387499	148.007	Chr1:28051500-28051999	2.64167
Chr1:18415000-18415499	67.3286	Chr1:28105500-28105999	2.2808
Chr1:18424500-18424999	93.427	Chr1:28312000-28312499	4.3498
Chr1:18456500-18456999	146.304	Chr1:28312500-28312999	2.3596
Chr1:18457000-18457499	244.139	Chr1:28332000-28332499	3.52658
Chr1:18457500-18457999	114.451	Chr1:28471000-28471499	4.39857
Chr1:18458000-18458499	151.823	Chr1:28520500-28520999	7.56497
Chr1:18493500-18493999	160.078	Chr1:28731500-28731999	2.96246
Chr1:18548000-18548499	24.5268	Chr1:28827000-28827499	2.58697
Chr1:18599000-18599499	163.874	Chr1:28844000-28844499	94.7639
Chr1:18632500-18632999	160.915	Chr1:28912500-28912999	4.45495
Chr1:18640500-18640999	148.68	Chr1:28913500-28913999	4.42598
Chr1:18643500-18643999	463.179	Chr1:28994500-28994999	2.56537
Chr1:18769500-18769999	191.819	Chr1:29250000-29250499	4.74007
Chr1:18806500-18806999	152.196	Chr1:29263000-29263499	2.32786
Chr1:18817500-18817999	68.216	Chr1:29263500-29263999	2.63656
Chr1:18859000-18859499	102.657	Chr1:29319500-29319999	3.35857
Chr1:18874000-18874499	55.2525	Chr1:29377000-29377499	7.57488
Chr1:18948000-18948499	183.087	Chr1:29380500-29380999	3.52167
Chr1:19026500-19026999	209.06	Chr1:29474500-29474999	3.17561
Chr1:19027500-19027999	115.266	Chr1:29496500-29496999	5.37268
Chr1:19054000-19054499	15028.5	Chr1:29612000-29612499	2.18154
Chr1:19063500-19063999	201.226	Chr1:29984000-29984499	2.83506
Chr1:19180000-19180499	46.996	Chr1:30427000-30427499	3.59638
Chr1:19197500-19197999	217.223	Chr2:98500-98999	4.85101
Chr1:19198000-19198499	99.6052	Chr2:99500-99999	2.41999
Chr1:19226000-19226499	73.5477	Chr2:122000-122499	5.18828
Chr1:19304000-19304499	519.918	Chr2:163000-163499	10.3089
Chr1:19330000-19330499	152.562	Chr2:178500-178999	22.5267
Chr1:19336000-19336499	349.72	Chr2:179500-179999	3.53678
Chr1:19352500-19352999	80.0783	Chr2:187000-187499	268.272
Chr1:19353000-19353499	39.6692	Chr2:204500-204999	2.81212
Chr1:19374500-19374999	90.6142	Chr2:205000-205499	8.9641
Chr1:19380500-19380999	201.533	Chr2:241500-241999	2.74243
Chr1:19388000-19388499	57.7646	Chr2:254000-254499	3.44861
Chr1:19389500-19389999	159.625	Chr2:266000-266499	2.89846
Chr1:19403000-19403499	61.5565	Chr2:268500-268999	2.20503
Chr1:19424500-19424999	581.013	Chr2:275000-275499	4.16579
Chr1:19425000-19425499	141.647	Chr2:276500-276999	2.74023
Chr1:19429000-19429499	94.9339	Chr2:300000-300499	8.07794
Chr1:19430000-19430499	122.529	Chr2:303000-303499	8.55157
Chr1:19430500-19430999	142.343	Chr2:305500-305999	2.23271
Chr1:19577000-19577499	190.245	Chr2:314500-314999	4.03456
Chr1:19577500-19577999	132.942	Chr2:352500-352999	2.95368
Chr1:19578000-19578499	105.497	Chr2:362500-362999	4.68942
Chr1:19704000-19704499	280.532	Chr2:368500-368999	2.18425
Chr1:19714500-19714999	947.021	Chr2:379000-379499	2.12888
Chr1:19728500-19728999	193.003	Chr2:400000-400499	6.05772
Chr1:19729000-19729499	123.969	Chr2:402500-402999	2.23428
Chr1:19742000-19742499	419.742	Chr2:403000-403499	2.52148
Chr1:19744000-19744499	129.216	Chr2:407000-407499	3.70876
Chr1:19769000-19769499	800.159	Chr2:416000-416499	5.38744
Chr1:19780500-19780999	208.478	Chr2:423000-423499	10.4515
Chr1:19808000-19808499	110.301	Chr2:424500-424999	3.68301
Chr1:19861000-19861499	267.472	Chr2:438500-438999	11.9598
Chr1:19861500-19861999	93.427	Chr2:439500-439999	19.2536
Chr1:19909000-19909499	96.8369	Chr2:444500-444999	2.00764
Chr1:19941000-19941499	262.375	Chr2:448000-448499	19.7093
Chr1:19963000-19963499	161.697	Chr2:455500-455999	15.5767
Chr1:20024000-20024499	156.858	Chr2:472000-472499	8.65069
Chr1:20033500-20033999	305.069	Chr2:492500-492999	3.59085
Chr1:20115500-20115999	212.973	Chr2:530000-530499	4.63185
Chr1:20128000-20128499	189.585	Chr2:537500-537999	3.49881
Chr1:20172000-20172499	109.553	Chr2:560000-560499	2.18848
Chr1:20187500-20187999	103.94	Chr2:594000-594499	3.90571
Chr1:20206500-20206999	210.687	Chr2:603500-603999	13.6476
Chr1:20226500-20226999	185.598	Chr2:614000-614499	69.7192
Chr1:20312000-20312499	414.506	Chr2:623500-623999	6.01133
Chr1:20314000-20314499	136.248	Chr2:626000-626499	2.28848
Chr1:20320000-20320499	55.751	Chr2:638000-638499	279.328
Chr1:20362500-20362999	246.65	Chr2:641000-641499	4.65811
Chr1:20363000-20363499	107.915	Chr2:676500-676999	6.8164
Chr1:20367000-20367499	434.199	Chr2:689000-689499	2.61322
Chr1:20403500-20403999	371.699	Chr2:713000-713499	2.75611
Chr1:20412000-20412499	102.217	Chr2:713500-713999	2.11784
Chr1:20412500-20412999	90.9155	Chr2:754000-754499	3.81482
Chr1:20433000-20433499	85.5179	Chr2:762500-762999	2.28807
Chr1:20462500-20462999	62.7367	Chr2:768000-768499	11.5148
Chr1:20499000-20499499	244.122	Chr2:768500-768999	4.91281
Chr1:20525000-20525499	281.411	Chr2:808000-808499	4.4481
Chr1:20540500-20540999	52.1371	Chr2:808500-808999	2.53982
Chr1:20569000-20569499	79.2372	Chr2:826000-826499	6.88415
Chr1:20622500-20622999	104.003	Chr2:899000-899499	6.1273
Chr1:20624500-20624999	121.312	Chr2:904000-904499	11.7153
Chr1:20625000-20625499	218.467	Chr2:909500-909999	3.05764
Chr1:20685500-20685999	89.8449	Chr2:919500-919999	2.55067
Chr1:20697000-20697499	204.561	Chr2:921000-921499	6.1568
Chr1:20699500-20699999	349.959	Chr2:932500-932999	3.38272
Chr1:20700000-20700499	423.737	Chr2:990500-990999	2.58593
Chr1:20703500-20703999	127.78	Chr2:993000-993499	122.667
Chr1:20734000-20734499	82.8417	Chr2:1012500-1012999	2.05922
Chr1:20815500-20815999	591.58	Chr2:1017500-1017999	2.74564
Chr1:20827000-20827499	138.078	Chr2:1050000-1050499	2.06868
Chr1:20914000-20914499	235.95	Chr2:1065500-1065999	4.6744
Chr1:20979500-20979999	107.078	Chr2:1078500-1078999	2.54202
Chr1:20980500-20980999	65.1188	Chr2:1123500-1123999	4.51652
Chr1:21021000-21021499	103.94	Chr2:1127000-1127499	3.32349
Chr1:21034500-21034999	203.807	Chr2:1134000-1134499	6.95083
Chr1:21035000-21035499	250.143	Chr2:1167500-1167999	6.46801
Chr1:21038000-21038499	200.581	Chr2:1170000-1170499	13.1559
Chr1:21055000-21055499	205.963	Chr2:1194000-1194499	4.02525
Chr1:21081500-21081999	100.208	Chr2:1207500-1207999	2.05022
Chr1:21120000-21120499	211.812	Chr2:1268500-1268999	24.0105
Chr1:21120500-21120999	130.157	Chr2:1272000-1272499	2.44636
Chr1:21144500-21144999	2080.36	Chr2:1278000-1278499	21.8488
Chr1:21145500-21145999	230.554	Chr2:1293500-1293999	3.84865
Chr1:21188500-21188999	105.108	Chr2:1353000-1353499	2.08991
Chr1:21211000-21211499	438.001	Chr2:1371500-1371999	3.17755
Chr1:21211500-21211999	164.251	Chr2:1383500-1383999	2.74789
Chr1:21223500-21223999	265.212	Chr2:1425000-1425499	5.28714
Chr1:21228500-21228999	184.565	Chr2:1441500-1441999	2.5993
Chr1:21260000-21260499	129.08	Chr2:1461000-1461499	2.02604
Chr1:21336000-21336499	269.562	Chr2:1505000-1505499	3.14192
Chr1:21341500-21341999	109.125	Chr2:1509000-1509499	9.30205
Chr1:21342000-21342499	76.4011	Chr2:1521500-1521999	8.85323
Chr1:21368500-21368999	145.791	Chr2:1562500-1562999	24.8885
Chr1:21374500-21374999	256.422	Chr2:1572500-1572999	2.87006
Chr1:21392500-21392999	209.601	Chr2:1593000-1593499	4.74854
Chr1:21418500-21418999	362.193	Chr2:1594000-1594499	7.14708
Chr1:21450000-21450499	418.552	Chr2:1652500-1652999	2.30582
Chr1:21470000-21470499	143.305	Chr2:1676000-1676499	4.50351
Chr1:21470500-21470999	97.167	Chr2:1691000-1691499	3.26661
Chr1:21472000-21472499	137.964	Chr2:1695500-1695999	25.1949
Chr1:21507500-21507999	161.453	Chr2:1709500-1709999	2.44456
Chr1:21509500-21509999	66.4797	Chr2:1711000-1711499	4.0461
Chr1:21525000-21525499	438.107	Chr2:1731500-1731999	2.57383
Chr1:21529500-21529999	73.3335	Chr2:1779000-1779499	2.37244
Chr1:21581500-21581999	134.113	Chr2:1821500-1821999	2.66761
Chr1:21602000-21602499	103.158	Chr2:1866500-1866999	3.04141
Chr1:21628500-21628999	676.614	Chr2:1869000-1869499	6.89789
Chr1:21637500-21637999	461.679	Chr2:1890000-1890499	2.30887
Chr1:21638000-21638499	111.531	Chr2:1912500-1912999	2.02417
Chr1:21640500-21640999	98.393	Chr2:1917500-1917999	25.7744
Chr1:21675000-21675499	174.799	Chr2:1948000-1948499	3.96263
Chr1:21681500-21681999	266.623	Chr2:1982500-1982999	2.88044
Chr1:21683000-21683499	6717.81	Chr2:2010000-2010499	3.38097
Chr1:21710500-21710999	218.875	Chr2:2054000-2054499	2.25441
Chr1:21741500-21741999	250.774	Chr2:2063500-2063999	2.04015
Chr1:21786500-21786999	306.149	Chr2:2082000-2082499	2.01549
Chr1:21821000-21821499	124.43	Chr2:2087000-2087499	2.01738
Chr1:21823000-21823499	332.67	Chr2:2148000-2148499	2.03344
Chr1:21853500-21853999	96.1954	Chr2:2150000-2150499	2.08582
Chr1:21857500-21857999	821.128	Chr2:2162500-2162999	6.35458
Chr1:21858000-21858499	400.422	Chr2:2178500-2178999	3.06879
Chr1:21858500-21858999	113.393	Chr2:2233000-2233499	2.12453
Chr1:21872000-21872499	46.4368	Chr2:2279500-2279999	2.9107
Chr1:21918500-21918999	211.031	Chr2:2284000-2284499	3.88147
Chr1:21947000-21947499	329.922	Chr2:2321500-2321999	2.96791
Chr1:21957500-21957999	279.904	Chr2:2349500-2349999	2.66241
Chr1:21976500-21976999	110.003	Chr2:2362500-2362999	2.78218
Chr1:21991000-21991499	584.149	Chr2:2609000-2609499	2.59475
Chr1:21992500-21992999	178.279	Chr2:2963500-2963999	2.5306
Chr1:21996000-21996499	276.388	Chr2:3264500-3264999	5.14128
Chr1:22025000-22025499	331.628	Chr2:3584000-3584499	4.57422
Chr1:22042500-22042999	368.308	Chr2:3606000-3606499	4.15245
Chr1:22060500-22060999	255.428	Chr2:3606500-3606999	3.52611
Chr1:22067500-22067999	140.141	Chr2:3607000-3607499	4.2299
Chr1:22084500-22084999	4.63171	Chr2:3617500-3617999	2.82996
Chr1:22085000-22085499	226.574	Chr2:3619000-3619499	4.51886
Chr1:22089000-22089499	478.874	Chr2:3620000-3620499	2.75377
Chr1:22106500-22106999	118.813	Chr2:3621000-3621499	2.52783
Chr1:22112500-22112999	95.5871	Chr2:3622500-3622999	2.65165
Chr1:22162500-22162999	451.345	Chr2:4078500-4078999	2.49433
Chr1:22163500-22163999	43.407	Chr2:4145000-4145499	39.9362
Chr1:22164000-22164499	24.1669	Chr2:4355500-4355999	4.38296
Chr1:22166500-22166999	138.922	Chr2:4415500-4415999	2.82227
Chr1:22167500-22167999	41.9186	Chr2:4887500-4887999	2.6919
Chr1:22224500-22224999	157.597	Chr2:5053500-5053999	3.13243
Chr1:22261000-22261499	272.244	Chr2:5081500-5081999	2.42657
Chr1:22357000-22357499	138.759	Chr2:5154500-5154999	2.31214
Chr1:22357500-22357999	62.5358	Chr2:5509500-5509999	2.80169
Chr1:22443500-22443999	326.914	Chr2:5537500-5537999	5.15722
Chr1:22447500-22447999	113.887	Chr2:5557500-5557999	3.31827
Chr1:22459500-22459999	283.975	Chr2:5586000-5586499	2.62474
Chr1:22542000-22542499	110.963	Chr2:5636500-5636999	3.64929
Chr1:22562500-22562999	808.966	Chr2:5734500-5734999	2.20221
Chr1:22563500-22563999	266.364	Chr2:5774500-5774999	2.10793
Chr1:22592500-22592999	108.157	Chr2:5777000-5777499	2.33072
Chr1:22627000-22627499	140.141	Chr2:5792000-5792499	3.17868
Chr1:22694000-22694499	130.562	Chr2:5806500-5806999	3.87298
Chr1:22699000-22699499	154.933	Chr2:5823000-5823499	3.29789
Chr1:22732000-22732499	4030.74	Chr2:5835500-5835999	4.25892
Chr1:22743000-22743499	113.741	Chr2:5874000-5874499	4.46628
Chr1:22751500-22751999	176.348	Chr2:5917500-5917999	6.65743
Chr1:22829000-22829499	133.412	Chr2:5923000-5923499	12.4919
Chr1:22872500-22872999	73.5657	Chr2:5924500-5924999	11.1966
Chr1:22887500-22887999	1581.2	Chr2:5934000-5934499	4.34492
Chr1:22890500-22890999	76.8878	Chr2:5940000-5940499	2.19133
Chr1:22985000-22985499	110.756	Chr2:5941000-5941499	2.85926
Chr1:23031500-23031999	206.914	Chr2:5942000-5942499	2.36526
Chr1:23033000-23033499	219.252	Chr2:5943500-5943999	2.98152
Chr1:23068000-23068499	173.041	Chr2:5944000-5944499	2.62471
Chr1:23093500-23093999	120.135	Chr2:5945500-5945999	2.84406
Chr1:23097000-23097499	200.793	Chr2:5960000-5960499	2.39737
Chr1:23118000-23118499	182.961	Chr2:5976000-5976499	2.55205
Chr1:23122500-23122999	73.241	Chr2:6004500-6004999	4.90952
Chr1:23123000-23123499	57.8477	Chr2:6013500-6013999	6.08014
Chr1:23140500-23140999	5.43924	Chr2:6015500-6015999	15.3427
Chr1:23152500-23152999	167.57	Chr2:6016500-6016999	10.8436
Chr1:23153000-23153499	177.669	Chr2:6089000-6089499	11.7267
Chr1:23160500-23160999	127.507	Chr2:6089500-6089999	9.78759
Chr1:23174500-23174999	316.591	Chr2:6155000-6155499	2.11939
Chr1:23190500-23190999	606.259	Chr2:6170500-6170999	3.18305
Chr1:23191000-23191499	101.049	Chr2:6179500-6179999	2.04747
Chr1:23240000-23240499	304.697	Chr2:6185000-6185499	2.62286
Chr1:23247000-23247499	317.041	Chr2:6186500-6186999	2.37743
Chr1:23280000-23280499	227.038	Chr2:6187000-6187499	2.66456
Chr1:23280500-23280999	83.6467	Chr2:6261500-6261999	2.88176
Chr1:23295500-23295999	326.613	Chr2:6274500-6274999	6.24585
Chr1:23297000-23297499	466.043	Chr2:6316000-6316499	3.79936
Chr1:23306000-23306499	374.817	Chr2:6321000-6321499	3.4357
Chr1:23430500-23430999	79.6139	Chr2:6344500-6344999	2.60978
Chr1:23510000-23510499	87.1902	Chr2:6350000-6350499	2.57913
Chr1:23521500-23521999	46.6623	Chr2:6377000-6377499	4.56135
Chr1:23566500-23566999	77.6063	Chr2:6383000-6383499	3.37216
Chr1:23586500-23586999	75.7211	Chr2:6390000-6390499	2.93317
Chr1:23651500-23651999	134.262	Chr2:6391500-6391999	3.63634
Chr1:23723500-23723999	363.568	Chr2:6395500-6395999	6.33891
Chr1:23735000-23735499	64.7962	Chr2:6398500-6398999	105.108
Chr1:23862000-23862499	222.643	Chr2:6405500-6405999	2.94513
Chr1:23907000-23907499	234.777	Chr2:6415000-6415499	2.1651
Chr1:23947000-23947499	148.806	Chr2:6468500-6468999	2.92329
Chr1:24082500-24082999	331.515	Chr2:6480000-6480499	3.89472
Chr1:24104500-24104999	51.4853	Chr2:6496500-6496999	2.5395
Chr1:24126000-24126499	112.931	Chr2:6498000-6498499	2.13839
Chr1:24241000-24241499	502.299	Chr2:6499000-6499499	3.56903
Chr1:24241500-24241999	110.071	Chr2:6611500-6611999	3.80643
Chr1:24250500-24250999	495.759	Chr2:6612000-6612499	4.08763
Chr1:24281000-24281499	91.669	Chr2:6629000-6629499	2.34783
Chr1:24291000-24291499	50.8421	Chr2:6665500-6665999	3.73678
Chr1:24317500-24317999	442.271	Chr2:6666000-6666499	3.62723
Chr1:24337500-24337999	80.6185	Chr2:6668000-6668499	17.4801
Chr1:24350500-24350999	166.037	Chr2:6677500-6677999	3.8279
Chr1:24352500-24352999	65.0148	Chr2:6685000-6685499	4.2678
Chr1:24369000-24369499	338.296	Chr2:6691500-6691999	4.6028
Chr1:24384500-24384999	123.941	Chr2:6716000-6716499	5.82494
Chr1:24385000-24385499	126.537	Chr2:6730500-6730999	3.10121
Chr1:24455000-24455499	103.006	Chr2:6731500-6731999	2.82282
Chr1:24532000-24532499	264.928	Chr2:6733000-6733499	2.29837
Chr1:24645500-24645999	556.987	Chr2:6740000-6740499	6.68846
Chr1:24705500-24705999	206.661	Chr2:6742000-6742499	4.25184
Chr1:24718500-24718999	329.542	Chr2:6761000-6761499	4.26161
Chr1:24745000-24745499	159.382	Chr2:6772000-6772499	3.77415
Chr1:24776500-24776999	209.198	Chr2:6790500-6790999	6.73501
Chr1:24831500-24831999	173.637	Chr2:6795000-6795499	132.553
Chr1:24835000-24835499	572.617	Chr2:6813500-6813999	2.69465
Chr1:24835500-24835999	473.163	Chr2:6826500-6826999	4.8602
Chr1:24838500-24838999	144.912	Chr2:6830000-6830499	19.2536
Chr1:24857500-24857999	2.94943	Chr2:6837000-6837499	2.38324
Chr1:24885500-24885999	208.704	Chr2:6892500-6892999	2.78417
Chr1:24894000-24894499	226.538	Chr2:6893000-6893499	4.43061
Chr1:24907500-24907999	89.2969	Chr2:6897500-6897999	6.53223
Chr1:24948000-24948499	523.321	Chr2:6900500-6900999	4.7504
Chr1:25005500-25005999	235.776	Chr2:6922500-6922999	3.98915
Chr1:25033500-25033999	242.638	Chr2:6926500-6926999	11.5561
Chr1:25057000-25057499	301.639	Chr2:6942000-6942499	2.84167
Chr1:25097500-25097999	319.616	Chr2:6946000-6946499	3.43602
Chr1:25098500-25098999	166.648	Chr2:6953000-6953499	6.3639
Chr1:25159000-25159499	4.82966	Chr2:7019500-7019999	3.52867
Chr1:25245500-25245999	129.592	Chr2:7043500-7043999	7.86476
Chr1:25266000-25266499	140.825	Chr2:7056500-7056999	7.87806
Chr1:25332000-25332499	92.6736	Chr2:7057000-7057499	3.04928
Chr1:25343000-25343499	84.2242	Chr2:7066500-7066999	2.43919
Chr1:25343500-25343999	677.907	Chr2:7070500-7070999	2.92286
Chr1:25400500-25400999	275.449	Chr2:7080500-7080999	3.92387
Chr1:25401000-25401499	224.845	Chr2:7085000-7085499	5.88514
Chr1:25488000-25488499	128.274	Chr2:7091000-7091499	3.826
Chr1:25489500-25489999	241.253	Chr2:7146000-7146499	11.3889
Chr1:25505000-25505499	3905.85	Chr2:7155500-7155999	5.99466
Chr1:25536500-25536999	381.996	Chr2:7156500-7156999	3.64562
Chr1:25594500-25594999	104.436	Chr2:7161000-7161499	2.09165
Chr1:25609500-25609999	113.831	Chr2:7167000-7167499	4.63968
Chr1:25610000-25610499	151.753	Chr2:7167500-7167999	2.13159
Chr1:25613000-25613499	45.1847	Chr2:7176000-7176499	3.49814
Chr1:25613500-25613999	61.1653	Chr2:7176500-7176999	2.56281
Chr1:25639500-25639999	120.017	Chr2:7178000-7178499	2.59764
Chr1:25641500-25641999	194.866	Chr2:7193500-7193999	2.23893
Chr1:25660000-25660499	198.891	Chr2:7207500-7207999	2.36635
Chr1:25722500-25722999	8562.7	Chr2:7224000-7224499	5.02183
Chr1:25728500-25728999	75.7211	Chr2:7229000-7229499	11.7114
Chr1:25730000-25730499	309.993	Chr2:7230500-7230999	2.29646
Chr1:25751000-25751499	68.375	Chr2:7237500-7237999	2.74833
Chr1:25751500-25751999	44.4532	Chr2:7238500-7238999	3.10481
Chr1:25928500-25928999	200.416	Chr2:7246500-7246999	2.01579
Chr1:25973500-25973999	520.469	Chr2:7247000-7247499	4.10754
Chr1:26084000-26084499	512.794	Chr2:7257000-7257499	2.93464
Chr1:26196500-26196999	273.176	Chr2:7278500-7278999	3.58287
Chr1:26197000-26197499	534.305	Chr2:7289000-7289499	2.68277
Chr1:26307000-26307499	337.095	Chr2:7291500-7291999	2.03307
Chr1:26336000-26336499	251.253	Chr2:7295000-7295499	4.40688
Chr1:26343500-26343999	98.7011	Chr2:7327000-7327499	5.08532
Chr1:26344000-26344499	167.348	Chr2:7371000-7371499	7.09059
Chr1:26366500-26366999	79.5266	Chr2:7420500-7420999	2.33985
Chr1:26371500-26371999	206.466	Chr2:7421000-7421499	2.49364
Chr1:26374500-26374999	41.8368	Chr2:7441500-7441999	3.02762
Chr1:26425500-26425999	106.612	Chr2:7503500-7503999	3.17976
Chr1:26510500-26510999	181.575	Chr2:7538500-7538999	5.26452
Chr1:26551500-26551999	620.565	Chr2:7595000-7595499	7.45257
Chr1:26561000-26561499	87.7008	Chr2:7616000-7616499	2.10706
Chr1:26650500-26650999	1806.05	Chr2:7622500-7622999	5.43634
Chr1:26722000-26722499	64.7006	Chr2:7632500-7632999	3.9651
Chr1:26881000-26881499	109.537	Chr2:7650500-7650999	5.93062
Chr1:27035500-27035999	152.949	Chr2:7708500-7708999	7.75517
Chr1:27428000-27428499	69.6935	Chr2:7720500-7720999	8.26778
Chr1:27428500-27428999	200.744	Chr2:7730000-7730499	3.93345
Chr1:27429000-27429499	138.805	Chr2:7749000-7749499	4.19669
Chr1:27440500-27440999	220.336	Chr2:7766500-7766999	10.7007
Chr1:27516000-27516499	173.596	Chr2:7844500-7844999	5.73126
Chr1:27597000-27597499	164.62	Chr2:7875000-7875499	607.843
Chr1:27675000-27675499	79.1116	Chr2:7883500-7883999	8.60901
Chr1:27710500-27710999	128.173	Chr2:7889500-7889999	3.79547
Chr1:27859500-27859999	215.601	Chr2:7963500-7963999	5.07432
Chr1:27932500-27932999	280.307	Chr2:8009000-8009499	2.11327
Chr1:27972000-27972499	132.861	Chr2:8028500-8028999	2.12441
Chr1:27972500-27972999	196.689	Chr2:8041500-8041999	6.23025
Chr1:28051500-28051999	188.419	Chr2:8102500-8102999	5.6724
Chr1:28105500-28105999	234.681	Chr2:8157500-8157999	2.42742
Chr1:28312000-28312499	2514.45	Chr2:8198000-8198499	12.5936
Chr1:28312500-28312999	137.425	Chr2:8200000-8200499	12.9958
Chr1:28332000-28332499	183.024	Chr2:8201000-8201499	9.4748
Chr1:28398500-28398999	111.226	Chr2:8231500-8231999	12.2967
Chr1:28471000-28471499	116.281	Chr2:8233000-8233499	43.6215
Chr1:28520500-28520999	64.7334	Chr2:8236000-8236499	2.73645
Chr1:28527000-28527499	232.337	Chr2:8273500-8273999	6.20708
Chr1:28703000-28703499	104.712	Chr2:8274000-8274499	2.68663
Chr1:28731500-28731999	304.08	Chr2:8302500-8302999	2.1826
Chr1:28827000-28827499	329.115	Chr2:8332500-8332999	6.53248
Chr1:28844000-28844499	122.626	Chr2:8379500-8379999	3.79606
Chr1:28891500-28891999	94.4352	Chr2:8382000-8382499	2.3465
Chr1:28912500-28912999	408.494	Chr2:8448500-8448999	6.28288
Chr1:28913500-28913999	1519.73	Chr2:8452500-8452999	2.98626
Chr1:28994500-28994999	89.5028	Chr2:8535000-8535499	5.99182
Chr1:29250000-29250499	99.4232	Chr2:8555500-8555999	6.65919
Chr1:29263000-29263499	283.908	Chr2:8569500-8569999	2.55601
Chr1:29263500-29263999	146.922	Chr2:8578500-8578999	2.5069
Chr1:29319500-29319999	261.828	Chr2:8625500-8625999	4.49789
Chr1:29377000-29377499	57.6161	Chr2:8643500-8643999	2.60511
Chr1:29380500-29380999	268.845	Chr2:8658000-8658499	5.1402
Chr1:29474500-29474999	69.1302	Chr2:8667000-8667499	65.703
Chr1:29496500-29496999	143.837	Chr2:8707500-8707999	14.4298
Chr1:29611500-29611999	91.3186	Chr2:8815500-8815999	5.22508
Chr1:29612000-29612499	132.552	Chr2:8854000-8854499	2.60781
Chr1:29984000-29984499	180.12	Chr2:8894500-8894999	2.0239
Chr1:30200000-30200499	211.491	Chr2:8908000-8908499	2.579
Chr1:30427000-30427499	103.796	Chr2:8917000-8917499	5.89848
Chr2:1500-1999	29.483	Chr2:8939500-8939999	49.3605
Chr2:2000-2499	2.66839	Chr2:8998000-8998499	24.3177
Chr2:5500-5999	3.24713	Chr2:9005500-9005999	6.25942
Chr2:10000-10499	14.4775	Chr2:9039000-9039499	3.81143
Chr2:72500-72999	140.157	Chr2:9048000-9048499	5.32742
Chr2:98500-98999	161.99	Chr2:9063000-9063499	4.0855
Chr2:99500-99999	320.214	Chr2:9064000-9064499	3.15291
Chr2:122000-122499	175.377	Chr2:9079500-9079999	19.8818
Chr2:163000-163499	237.061	Chr2:9122000-9122499	2.06402
Chr2:178500-178999	156.716	Chr2:9125500-9125999	2.21426
Chr2:179500-179999	135.987	Chr2:9188000-9188499	2.25019
Chr2:187000-187499	89.5844	Chr2:9195000-9195499	2.82222
Chr2:204500-204999	562.656	Chr2:9197000-9197499	2.53163
Chr2:205000-205499	258.18	Chr2:9229000-9229499	2.60686
Chr2:241500-241999	68.4112	Chr2:9312000-9312499	3.21974
Chr2:254000-254499	164.727	Chr2:9330500-9330999	3.95292
Chr2:266000-266499	134.213	Chr2:9339000-9339499	10.1135
Chr2:268500-268999	81.0554	Chr2:9344500-9344999	17.7795
Chr2:275000-275499	297.897	Chr2:9379000-9379499	35.9286
Chr2:275500-275999	80.4954	Chr2:9425000-9425499	3.29027
Chr2:276500-276999	349.865	Chr2:9432000-9432499	116.721
Chr2:300000-300499	131.969	Chr2:9433000-9433499	2.76083
Chr2:303000-303499	156.465	Chr2:9446500-9446999	4.61513
Chr2:305500-305999	166.511	Chr2:9449000-9449499	2.7648
Chr2:314500-314999	139.981	Chr2:9470500-9470999	5.18404
Chr2:352500-352999	135.62	Chr2:9481500-9481999	8.29453
Chr2:362500-362999	161.488	Chr2:9496500-9496999	3.52021
Chr2:368500-368999	108.827	Chr2:9530000-9530499	2.82251
Chr2:379000-379499	296.179	Chr2:9537500-9537999	8.47263
Chr2:400000-400499	183.796	Chr2:9550000-9550499	297.829
Chr2:402500-402999	177.693	Chr2:9550500-9550999	53.85
Chr2:403000-403499	189.916	Chr2:9595500-9595999	3.41631
Chr2:407000-407499	561.956	Chr2:9633500-9633999	5.0313
Chr2:416000-416499	525.205	Chr2:9644000-9644499	12.1447
Chr2:423000-423499	112.991	Chr2:9656000-9656499	2.57377
Chr2:424500-424999	60.5799	Chr2:9693000-9693499	2.02657
Chr2:429000-429499	5183.22	Chr2:9713000-9713499	75.4243
Chr2:438500-438999	135.34	Chr2:9850000-9850499	177.344
Chr2:439500-439999	144.661	Chr2:9852000-9852499	12.4841
Chr2:440000-440499	255.041	Chr2:9855000-9855499	3.37914
Chr2:444500-444999	119.736	Chr2:9896500-9896999	3.38391
Chr2:448000-448499	53.2792	Chr2:9897000-9897499	2.52772
Chr2:455500-455999	175.552	Chr2:9922500-9922999	5.94174
Chr2:472000-472499	169.713	Chr2:9947000-9947499	16.6062
Chr2:492500-492999	279.052	Chr2:9982000-9982499	3.18298
Chr2:530000-530499	387.647	Chr2:10005500-10005999	7.51681
Chr2:537500-537999	81.6231	Chr2:10040000-10040499	5.72141
Chr2:560000-560499	567.037	Chr2:10138000-10138499	3.13595
Chr2:566500-566999	26.0851	Chr2:10158500-10158999	8.21762
Chr2:582000-582499	71.0266	Chr2:10239000-10239499	3.07867
Chr2:594000-594499	415.274	Chr2:10240500-10240999	4.41685
Chr2:603500-603999	62.6502	Chr2:10278000-10278499	10.4756
Chr2:612500-612999	85.4672	Chr2:10279000-10279499	13.5377
Chr2:614000-614499	232.814	Chr2:10306000-10306499	2.29834
Chr2:623500-623999	84.0843	Chr2:10317500-10317999	4.74768
Chr2:626000-626499	74.8434	Chr2:10318000-10318499	2.7739
Chr2:631000-631499	198.825	Chr2:10318500-10318999	5.61689
Chr2:638000-638499	361.455	Chr2:10351500-10351999	2.61197
Chr2:641000-641499	262.394	Chr2:10353000-10353499	4.19919
Chr2:676500-676999	134.634	Chr2:10413000-10413499	4.56537
Chr2:689000-689499	109.339	Chr2:10413500-10413999	16.0157
Chr2:713000-713499	86.3744	Chr2:10435000-10435499	27.8369
Chr2:713500-713999	78.2842	Chr2:10437000-10437499	2.74275
Chr2:716500-716999	872.308	Chr2:10521500-10521999	3.8181
Chr2:752500-752999	625.697	Chr2:10535500-10535999	6.70394
Chr2:754000-754499	80.9555	Chr2:10549500-10549999	90.7027
Chr2:762500-762999	184.859	Chr2:10553000-10553499	9.20564
Chr2:768000-768499	55.7548	Chr2:10558000-10558499	6.65267
Chr2:768500-768999	471.656	Chr2:10588500-10588999	4.92627
Chr2:780000-780499	188.832	Chr2:10590500-10590999	5.19986
Chr2:794000-794499	109.607	Chr2:10612000-10612499	29.3537
Chr2:808000-808499	177.624	Chr2:10621500-10621999	6.80319
Chr2:808500-808999	79.865	Chr2:10678000-10678499	3.50692
Chr2:826000-826499	698.062	Chr2:10729000-10729499	5.13076
Chr2:899000-899499	137.472	Chr2:10729500-10729999	37.1083
Chr2:904000-904499	113.017	Chr2:10748500-10748999	85.9193
Chr2:904500-904999	134.195	Chr2:10755000-10755499	2.87195
Chr2:905000-905499	93.8453	Chr2:10806500-10806999	2.18516
Chr2:909500-909999	222.632	Chr2:10837000-10837499	9.10975
Chr2:914000-914499	178.062	Chr2:10842000-10842499	19.3486
Chr2:919500-919999	350.793	Chr2:10874500-10874999	2.01978
Chr2:921000-921499	128.481	Chr2:10880000-10880499	3.58652
Chr2:932500-932999	89.1575	Chr2:10932000-10932499	3.44306
Chr2:980000-980499	107.831	Chr2:11014500-11014999	98.0731
Chr2:984000-984499	141.497	Chr2:11043000-11043499	8.99822
Chr2:990500-990999	988.016	Chr2:11058000-11058499	3.68827
Chr2:993000-993499	158.732	Chr2:11066000-11066499	16.3962
Chr2:1010500-1010999	136.132	Chr2:11076000-11076499	9.42461
Chr2:1012500-1012999	142.339	Chr2:11107500-11107999	4.13835
Chr2:1017500-1017999	2015.25	Chr2:11164000-11164499	2.00664
Chr2:1049000-1049499	146.174	Chr2:11177000-11177499	4.27482
Chr2:1050000-1050499	152.797	Chr2:11266000-11266499	4.80989
Chr2:1065500-1065999	190.238	Chr2:11271500-11271999	15.5157
Chr2:1078500-1078999	57.6147	Chr2:11315500-11315999	63.0356
Chr2:1085000-1085499	164.101	Chr2:11328500-11328999	2.12351
Chr2:1089000-1089499	116.55	Chr2:11360000-11360499	2.45246
Chr2:1111000-1111499	201.232	Chr2:11361500-11361999	2.06616
Chr2:1123500-1123999	364.459	Chr2:11373500-11373999	75.5103
Chr2:1127000-1127499	510.268	Chr2:11408500-11408999	9.02513
Chr2:1134000-1134499	228.61	Chr2:11409000-11409499	3.81791
Chr2:1167500-1167999	113.393	Chr2:11428500-11428999	5.03149
Chr2:1170000-1170499	47.5925	Chr2:11544500-11544999	4.84186
Chr2:1194000-1194499	210.679	Chr2:11550000-11550499	7.63724
Chr2:1205500-1205999	79.1116	Chr2:11556000-11556499	2.61362
Chr2:1206500-1206999	118.633	Chr2:11559000-11559499	23.6777
Chr2:1207500-1207999	46.4729	Chr2:11597000-11597499	3.64149
Chr2:1208500-1208999	81.7501	Chr2:11619000-11619499	11.8752
Chr2:1263500-1263999	330.787	Chr2:11619500-11619999	4.14202
Chr2:1264000-1264499	108.32	Chr2:11623500-11623999	3.31456
Chr2:1265000-1265499	175.139	Chr2:11643000-11643499	3.25803
Chr2:1268500-1268999	103.683	Chr2:11649000-11649499	105.108
Chr2:1272000-1272499	44.2878	Chr2:11740000-11740499	3.42261
Chr2:1278000-1278499	91.2002	Chr2:11760000-11760499	8.59537
Chr2:1293500-1293999	90.2972	Chr2:11768500-11768999	2.08306
Chr2:1353000-1353499	262.847	Chr2:11769000-11769499	2.23264
Chr2:1371500-1371999	67.4474	Chr2:11787000-11787499	4.25528
Chr2:1383500-1383999	284.67	Chr2:11834500-11834999	7.3842
Chr2:1388500-1388999	194.379	Chr2:11920500-11920999	3.64148
Chr2:1393500-1393999	93.7197	Chr2:11952500-11952999	62.1747
Chr2:1395000-1395499	242.959	Chr2:11983000-11983499	3.00735
Chr2:1399000-1399499	292.551	Chr2:12076000-12076499	5.22909
Chr2:1425000-1425499	55.7985	Chr2:12174000-12174499	79.7822
Chr2:1441500-1441999	61.8593	Chr2:12175000-12175499	16.7375
Chr2:1461000-1461499	173.059	Chr2:12181500-12181999	3.82272
Chr2:1505000-1505499	167.549	Chr2:12243000-12243499	179.41
Chr2:1509000-1509499	95.2857	Chr2:12256000-12256499	12.2176
Chr2:1521500-1521999	120.29	Chr2:12372500-12372999	6.73392
Chr2:1522500-1522999	52.1132	Chr2:12393000-12393499	16.9048
Chr2:1562500-1562999	270.11	Chr2:12398000-12398499	7.32352
Chr2:1572500-1572999	144.509	Chr2:12413500-12413999	2.74196
Chr2:1585500-1585999	180.073	Chr2:12566000-12566499	4.5162
Chr2:1587000-1587499	266.983	Chr2:12578000-12578499	2.53871
Chr2:1593000-1593499	177.535	Chr2:12725000-12725499	2.4189
Chr2:1594000-1594499	151.153	Chr2:12725500-12725999	4.04632
Chr2:1602000-1602499	205.642	Chr2:12739500-12739999	3.13591
Chr2:1617500-1617999	279.108	Chr2:12753500-12753999	22.5845
Chr2:1652500-1652999	84.8077	Chr2:12809500-12809999	3.28151
Chr2:1676000-1676499	107.69	Chr2:12810500-12810999	2.08265
Chr2:1681000-1681499	55.9592	Chr2:12811500-12811999	2.20934
Chr2:1681500-1681999	43.8253	Chr2:12833500-12833999	28.8691
Chr2:1691000-1691499	148.534	Chr2:13031500-13031999	3.7059
Chr2:1695500-1695999	335.132	Chr2:13032500-13032999	34.8972
Chr2:1709500-1709999	145.586	Chr2:13160500-13160999	4.01003
Chr2:1711000-1711499	116.495	Chr2:13223000-13223499	3.88316
Chr2:1715500-1715999	324.734	Chr2:13227500-13227999	10.2409
Chr2:1731500-1731999	61.4184	Chr2:13232500-13232999	8.42496
Chr2:1740500-1740999	146.023	Chr2:13300000-13300499	2.36203
Chr2:1779000-1779499	115.243	Chr2:13374500-13374999	2.2583
Chr2:1779500-1779999	165.021	Chr2:13375000-13375499	2.92377
Chr2:1793500-1793999	70.2453	Chr2:13422000-13422499	4.37816
Chr2:1821500-1821999	594.831	Chr2:13426500-13426999	3.00031
Chr2:1850000-1850499	287.949	Chr2:13560000-13560499	3.13505
Chr2:1851000-1851499	235.696	Chr2:13634000-13634499	5.5967
Chr2:1865000-1865499	140.002	Chr2:13661000-13661499	2.21431
Chr2:1866500-1866999	265.966	Chr2:13675500-13675999	8701.13
Chr2:1869000-1869499	115.574	Chr2:13702000-13702499	296.927
Chr2:1890000-1890499	199.062	Chr2:13717000-13717499	27.4138
Chr2:1912500-1912999	282.448	Chr2:13717500-13717999	3.15251
Chr2:1917500-1917999	276.137	Chr2:13793500-13793999	16.6546
Chr2:1943000-1943499	534.915	Chr2:13794000-13794499	2.16283
Chr2:1948000-1948499	490.602	Chr2:13866000-13866499	3.52909
Chr2:1968500-1968999	1247.83	Chr2:13885500-13885999	2.94241
Chr2:1982500-1982999	139.123	Chr2:14063500-14063999	4.85749
Chr2:2010000-2010499	152.792	Chr2:14190500-14190999	45.4795
Chr2:2034000-2034499	27.6692	Chr2:14290500-14290999	3.99685
Chr2:2035000-2035499	72.1268	Chr2:14417000-14417499	3.57902
Chr2:2054000-2054499	659.189	Chr2:14418500-14418999	6.53297
Chr2:2059000-2059499	44.5461	Chr2:14554500-14554999	2.67554
Chr2:2059500-2059999	47.9328	Chr2:14597000-14597499	2.87808
Chr2:2063500-2063999	114.049	Chr2:14653500-14653999	258.682
Chr2:2064500-2064999	56.8097	Chr2:14810500-14810999	2.98375
Chr2:2066500-2066999	113.017	Chr2:14846500-14846999	5.8538
Chr2:2074000-2074499	59.6895	Chr2:14860500-14860999	2.34422
Chr2:2074500-2074999	507.257	Chr2:14952500-14952999	5.11303
Chr2:2082000-2082499	425.696	Chr2:15097500-15097999	7.78023
Chr2:2087000-2087499	85.8926	Chr2:15110000-15110499	27.0228
Chr2:2131000-2131499	158.6	Chr2:15134500-15134999	2.46191
Chr2:2148000-2148499	137.503	Chr2:15141000-15141499	4.15278
Chr2:2148500-2148999	290.019	Chr2:15190500-15190999	6.3946
Chr2:2150000-2150499	205.048	Chr2:15273500-15273999	3.30833
Chr2:2156000-2156499	68.7282	Chr2:15371500-15371999	2.59644
Chr2:2162500-2162999	129.522	Chr2:15511500-15511999	56.8584
Chr2:2168000-2168499	166.134	Chr2:15566500-15566999	2.12931
Chr2:2169000-2169499	50.7821	Chr2:15597000-15597499	7.14118
Chr2:2178500-2178999	789.991	Chr2:15722000-15722499	13.5377
Chr2:2211000-2211499	99.6949	Chr2:15791000-15791499	139.664
Chr2:2213000-2213499	25.0524	Chr2:15821000-15821499	2.86072
Chr2:2217000-2217499	143.824	Chr2:15821500-15821999	5.89576
Chr2:2217500-2217999	51.0081	Chr2:15851000-15851499	70.3961
Chr2:2218500-2218999	27.541	Chr2:16003500-16003999	2.75758
Chr2:2222000-2222499	27.5574	Chr2:16004000-16004499	3.94603
Chr2:2222500-2222999	142.903	Chr2:16007500-16007999	2.46975
Chr2:2223000-2223499	45.4964	Chr2:16008500-16008999	4.6709
Chr2:2223500-2223999	46.5753	Chr2:16030500-16030999	39.8042
Chr2:2224000-2224499	27.2549	Chr2:16150500-16150999	2.95065
Chr2:2224500-2224999	40.3846	Chr2:16333500-16333999	25.0286
Chr2:2225000-2225499	72.2633	Chr2:16364000-16364499	7.06969
Chr2:2225500-2225999	47.3616	Chr2:16379500-16379999	2.76962
Chr2:2227000-2227499	82.5335	Chr2:16423000-16423499	198.548
Chr2:2232000-2232499	211.909	Chr2:16467000-16467499	3.05421
Chr2:2233000-2233499	360.231	Chr2:16556000-16556499	5.22539
Chr2:2233500-2233999	144.037	Chr2:16596000-16596499	3.77955
Chr2:2240500-2240999	115.632	Chr2:16603500-16603999	4.15858
Chr2:2260500-2260999	159.312	Chr2:16625500-16625999	7.21675
Chr2:2279500-2279999	308.087	Chr2:16626500-16626999	3.26988
Chr2:2284000-2284499	275.834	Chr2:16798500-16798999	9.16699
Chr2:2321500-2321999	127.601	Chr2:16876000-16876499	6.17822
Chr2:2349500-2349999	133.36	Chr2:16877000-16877499	2.32256
Chr2:2362500-2362999	154.456	Chr2:16921500-16921999	2.27806
Chr2:2520500-2520999	53.3172	Chr2:16952500-16952999	285.543
Chr2:2521500-2521999	52.3783	Chr2:17068000-17068499	5.29213
Chr2:2522000-2522499	91.3253	Chr2:17255500-17255999	2.20712
Chr2:2522500-2522999	28.1544	Chr2:17256500-17256999	2.23194
Chr2:2537500-2537999	183.95	Chr2:17289000-17289499	5.41654
Chr2:2538500-2538999	22.5142	Chr2:17337500-17337999	2.81249
Chr2:2539000-2539499	196.931	Chr2:17340000-17340499	2.4447
Chr2:2601000-2601499	27.6514	Chr2:17362500-17362999	3.97976
Chr2:2602500-2602999	25.4801	Chr2:17418000-17418499	2.0221
Chr2:2603000-2603499	42.7294	Chr2:17500000-17500499	6.1805
Chr2:2603500-2603999	30.8912	Chr2:17530500-17530999	42.7688
Chr2:2604000-2604499	45.5833	Chr2:17545500-17545999	3.27998
Chr2:2604500-2604999	59.3655	Chr2:17635500-17635999	2.38264
Chr2:2605000-2605499	40.6367	Chr2:18091500-18091999	2.68598
Chr2:2605500-2605999	36.8365	Chr2:18092000-18092499	4.16683
Chr2:2606000-2606499	43.1626	Chr2:18093000-18093499	2.44757
Chr2:2606500-2606999	86.8363	Chr2:18387500-18387999	852.542
Chr2:2607500-2607999	29.1605	Chr2:18390500-18390999	515.321
Chr2:2608000-2608499	312.946	Chr2:18393000-18393499	510.649
Chr2:2609000-2609499	101.392	Chr2:18396000-18396499	1266.94
Chr2:2949500-2949999	131.476	Chr2:18497500-18497999	6.35347
Chr2:2963500-2963999	81.8754	Chr2:18498000-18498499	2.40112
Chr2:2964000-2964499	231.688	Chr2:18594500-18594999	4.4587
Chr2:2980000-2980499	79.2037	Chr2:18655000-18655499	3.05656
Chr2:2985000-2985499	164.188	Chr2:18703000-18703499	14.3238
Chr2:3014500-3014999	18.8137	Chr2:18797500-18797999	10.1282
Chr2:3102000-3102499	46.8553	Chr2:18803500-18803999	614.01
Chr2:3111500-3111999	43.0639	Chr2:18957500-18957999	2.82139
Chr2:3116000-3116499	66.7402	Chr2:18972500-18972999	2.11879
Chr2:3117500-3117999	55.24	Chr2:18994500-18994999	2.81907
Chr2:3120000-3120499	63.3235	Chr2:19071500-19071999	2.23346
Chr2:3248000-3248499	87.1483	Chr2:19220000-19220499	33.393
Chr2:3264500-3264999	127.332	Chr2:19374000-19374499	366.738
Chr2:3308500-3308999	34.5642	Chr2:19623000-19623499	2.58821
Chr2:3309000-3309499	71.2632	Chr2:19683500-19683999	14.7351
Chr2:3310500-3310999	97.2779	Chr3:0-499	7.69419
Chr2:3531000-3531499	69.3168	Chr3:43000-43499	2.57365
Chr2:3584000-3584499	61.3015	Chr3:105500-105999	2.94847
Chr2:3606000-3606499	62.4446	Chr3:132500-132999	3.68284
Chr2:3606500-3606999	59.3017	Chr3:156000-156499	20.6575
Chr2:3607000-3607499	57.6698	Chr3:451500-451999	3.54518
Chr2:3615500-3615999	70.1035	Chr3:452000-452499	6.92311
Chr2:3616500-3616999	83.2544	Chr3:525000-525499	2.6637
Chr2:3617500-3617999	53.2569	Chr3:557500-557999	920.736
Chr2:3618000-3618499	58.1076	Chr3:760000-760499	7.46959
Chr2:3618500-3618999	67.3651	Chr3:848500-848999	146.658
Chr2:3619000-3619499	66.9824	Chr3:873000-873499	6.57143
Chr2:3619500-3619999	59.1735	Chr3:1064000-1064499	99.7277
Chr2:3620000-3620499	67.3716	Chr3:1166000-1166499	6.30268
Chr2:3621000-3621499	68.406	Chr3:1166500-1166999	3.65033
Chr2:3621500-3621999	55.4651	Chr3:1170000-1170499	4.64697
Chr2:3622500-3622999	47.7006	Chr3:1171000-1171499	2.10801
Chr2:3623500-3623999	66.8866	Chr3:1283500-1283999	3.38104
Chr2:3625000-3625499	45.3262	Chr3:1308500-1308999	8.43654
Chr2:3626500-3626999	85.1513	Chr3:1602500-1602999	5.2282
Chr2:3627000-3627499	59.2398	Chr3:1607000-1607499	3.74058
Chr2:4077500-4077999	91.5777	Chr3:1692500-1692999	17.7848
Chr2:4078000-4078499	42.9822	Chr3:1712000-1712499	2.01867
Chr2:4078500-4078999	21.8643	Chr3:1924000-1924499	2.24793
Chr2:4079500-4079999	44.3519	Chr3:1963500-1963999	2.04546
Chr2:4145000-4145499	103.356	Chr3:1966000-1966499	2.09685
Chr2:4324500-4324999	29.8148	Chr3:1967000-1967499	2.10071
Chr2:4326000-4326499	75.1246	Chr3:1970000-1970499	2.12017
Chr2:4337500-4337999	30.7369	Chr3:2199000-2199499	5.11174
Chr2:4338000-4338499	52.1877	Chr3:2251000-2251499	11.8049
Chr2:4355500-4355999	300.89	Chr3:2251500-2251999	3.03127
Chr2:4415500-4415999	160.411	Chr3:2258500-2258999	9.41552
Chr2:4473500-4473999	107.049	Chr3:2259500-2259999	2.29064
Chr2:4476000-4476499	170.04	Chr3:2617000-2617499	2.87029
Chr2:4871000-4871499	433.105	Chr3:2772500-2772999	2.9499
Chr2:4873000-4873499	280.721	Chr3:2799000-2799499	2.00123
Chr2:4887500-4887999	231.68	Chr3:2849500-2849999	17.9078
Chr2:4938500-4938999	2819.2	Chr3:2923000-2923499	3.48076
Chr2:4959500-4959999	40.0832	Chr3:3204500-3204999	7.11295
Chr2:4960000-4960499	629.879	Chr3:3410000-3410499	7.32438
Chr2:4961000-4961499	45.8188	Chr3:3497500-3497999	10.4605
Chr2:4961500-4961999	53.2814	Chr3:3538000-3538499	5.28998
Chr2:4963500-4963999	41.8161	Chr3:3873500-3873999	2.56296
Chr2:4964000-4964499	41.4268	Chr3:3988000-3988499	2.82761
Chr2:4964500-4964999	78.2121	Chr3:4497500-4497999	2.3967
Chr2:4965000-4965499	55.9785	Chr3:4752000-4752499	5.13111
Chr2:4965500-4965999	64.1634	Chr3:4753000-4753499	3.36516
Chr2:4966000-4966499	207.634	Chr3:4796000-4796499	4.02465
Chr2:4966500-4966999	72.6917	Chr3:4930000-4930499	3.13165
Chr2:4972500-4972999	104.033	Chr3:5496500-5496999	9.78629
Chr2:5022500-5022999	28.7323	Chr3:5629000-5629499	6.59844
Chr2:5052000-5052499	541.041	Chr3:5651000-5651499	2.20388
Chr2:5053500-5053999	100.679	Chr3:5839000-5839499	5.63621
Chr2:5060500-5060999	109.559	Chr3:5868000-5868499	5.48559
Chr2:5067500-5067999	44.7357	Chr3:5881500-5881999	2.31026
Chr2:5081500-5081999	161.049	Chr3:5929500-5929999	3.73631
Chr2:5154500-5154999	63.1282	Chr3:5954500-5954999	2.32418
Chr2:5509500-5509999	321.144	Chr3:5955000-5955499	10.2018
Chr2:5537500-5537999	50.2296	Chr3:5982500-5982999	2.16738
Chr2:5542000-5542499	214.675	Chr3:6073000-6073499	2.637
Chr2:5557500-5557999	175.451	Chr3:6073500-6073999	2.44593
Chr2:5586000-5586499	99.5173	Chr3:6336000-6336499	172.844
Chr2:5588500-5588999	197.856	Chr3:6577000-6577499	2.40309
Chr2:5589000-5589499	197.875	Chr3:6729000-6729499	3.24166
Chr2:5598500-5598999	100.509	Chr3:6991500-6991999	2.94717
Chr2:5606000-5606499	75.9546	Chr3:7040500-7040999	4.45088
Chr2:5607000-5607499	190.394	Chr3:7041000-7041499	12.4655
Chr2:5612500-5612999	46.2112	Chr3:7093500-7093999	4.98237
Chr2:5636500-5636999	61.3115	Chr3:7194000-7194499	31.67
Chr2:5648000-5648499	1722.34	Chr3:7232000-7232499	386.103
Chr2:5715000-5715499	55.2525	Chr3:7235000-7235499	2.10281
Chr2:5718500-5718999	34.6584	Chr3:7279000-7279499	2.4629
Chr2:5724000-5724499	115.424	Chr3:7291500-7291999	2.18157
Chr2:5734500-5734999	203.212	Chr3:7342500-7342999	2.76119
Chr2:5749000-5749499	389.436	Chr3:7343000-7343499	2.37426
Chr2:5765000-5765499	104.729	Chr3:7560000-7560499	3.54111
Chr2:5774500-5774999	84.4621	Chr3:7594000-7594499	12.1839
Chr2:5777000-5777499	146.275	Chr3:7600500-7600999	3.15028
Chr2:5792000-5792499	163.937	Chr3:7634500-7634999	13.025
Chr2:5800000-5800499	88.6882	Chr3:7643500-7643999	9.51249
Chr2:5806500-5806999	288.963	Chr3:7644000-7644499	2.79086
Chr2:5807500-5807999	187.722	Chr3:7679500-7679999	215.471
Chr2:5823000-5823499	70.6085	Chr3:7703500-7703999	13.6639
Chr2:5831000-5831499	118.246	Chr3:7714000-7714499	2.27249
Chr2:5835500-5835999	135.997	Chr3:7766500-7766999	2.28288
Chr2:5874000-5874499	72.7073	Chr3:7772500-7772999	5.35828
Chr2:5917500-5917999	150.061	Chr3:7845000-7845499	7.99422
Chr2:5923000-5923499	282.401	Chr3:7851500-7851999	2.8769
Chr2:5924500-5924999	160.582	Chr3:7860500-7860999	2.75169
Chr2:5934000-5934499	113.919	Chr3:7880500-7880999	24.3679
Chr2:5936500-5936999	182.373	Chr3:7898500-7898999	12.7774
Chr2:5940000-5940499	80.4929	Chr3:7922000-7922499	2.25813
Chr2:5941000-5941499	92.2968	Chr3:7924000-7924499	3.50525
Chr2:5941500-5941999	133.24	Chr3:7945500-7945999	11.7442
Chr2:5942000-5942499	101.527	Chr3:8082000-8082499	5.54918
Chr2:5943500-5943999	104.54	Chr3:8101000-8101499	3.09348
Chr2:5944000-5944499	86.5518	Chr3:8129500-8129999	2.66004
Chr2:5945500-5945999	109.487	Chr3:8138500-8138999	12.7158
Chr2:5950000-5950499	140.697	Chr3:8209500-8209999	2.91276
Chr2:5960000-5960499	79.4165	Chr3:8245000-8245499	153.879
Chr2:5975500-5975999	35.9539	Chr3:8248000-8248499	11.7289
Chr2:5976000-5976499	66.9029	Chr3:8332000-8332499	9.11539
Chr2:6004500-6004999	63.8848	Chr3:8356500-8356999	46.2689
Chr2:6013500-6013999	173.316	Chr3:8368000-8368499	74.6185
Chr2:6015500-6015999	85.3903	Chr3:8379500-8379999	6.61843
Chr2:6016500-6016999	239.025	Chr3:8426500-8426999	2.81989
Chr2:6036000-6036499	138.675	Chr3:8493000-8493499	3.57608
Chr2:6036500-6036999	126.031	Chr3:8547000-8547499	30.8384
Chr2:6044000-6044499	101.796	Chr3:8565000-8565499	11.1504
Chr2:6089000-6089499	396.339	Chr3:8574500-8574999	10.2413
Chr2:6089500-6089999	85.7042	Chr3:8644500-8644999	7.40194
Chr2:6144500-6144999	326.241	Chr3:8654500-8654999	6.59694
Chr2:6155000-6155499	102.159	Chr3:8660000-8660499	355.139
Chr2:6170500-6170999	134.82	Chr3:8662000-8662499	17.3247
Chr2:6179500-6179999	240.007	Chr3:8684500-8684999	3.47681
Chr2:6180000-6180499	122.036	Chr3:8690000-8690499	46.9307
Chr2:6185000-6185499	235.811	Chr3:8752000-8752499	3.86953
Chr2:6186500-6186999	98.5755	Chr3:8752500-8752999	2.93898
Chr2:6187000-6187499	35.0351	Chr3:8757500-8757999	14.9863
Chr2:6250000-6250499	412.33	Chr3:8758500-8758999	4.6951
Chr2:6250500-6250999	102.647	Chr3:8836000-8836499	2.3879
Chr2:6261500-6261999	199.473	Chr3:8837000-8837499	5.79095
Chr2:6262000-6262499	109.195	Chr3:8842500-8842999	2.20314
Chr2:6274500-6274999	126.144	Chr3:8875000-8875499	3.95964
Chr2:6316000-6316499	88.41	Chr3:8883000-8883499	3.90581
Chr2:6321000-6321499	244.807	Chr3:8931000-8931499	15.8063
Chr2:6344500-6344999	294.994	Chr3:8944500-8944999	5.81722
Chr2:6350000-6350499	75.4493	Chr3:8957000-8957499	2.53642
Chr2:6350500-6350999	107.172	Chr3:8976500-8976999	8.9091
Chr2:6377000-6377499	70.447	Chr3:9123500-9123999	10.1618
Chr2:6383000-6383499	262.57	Chr3:9179500-9179999	122.742
Chr2:6390000-6390499	25.1865	Chr3:9197500-9197999	254.595
Chr2:6391000-6391499	57.5631	Chr3:9241000-9241499	4.46641
Chr2:6391500-6391999	121.166	Chr3:9322000-9322499	11.1147
Chr2:6395500-6395999	672.072	Chr3:9322500-9322999	5.06136
Chr2:6398500-6398999	67.8099	Chr3:9335000-9335499	2.53008
Chr2:6402500-6402999	111.577	Chr3:9347500-9347999	2.67637
Chr2:6405500-6405999	270.736	Chr3:9361500-9361999	2.28765
Chr2:6415000-6415499	43.0102	Chr3:9406000-9406499	18.5379
Chr2:6468500-6468999	236.227	Chr3:9459000-9459499	6.32384
Chr2:6480000-6480499	404.253	Chr3:9472000-9472499	5.74377
Chr2:6496500-6496999	57.9263	Chr3:9540500-9540999	2.37065
Chr2:6497500-6497999	79.1395	Chr3:9576000-9576499	2.41082
Chr2:6498000-6498499	33.0259	Chr3:9595500-9595999	2.46627
Chr2:6499000-6499499	21.8499	Chr3:9646500-9646999	5.11294
Chr2:6522500-6522999	31.9761	Chr3:9665000-9665499	4.52445
Chr2:6544000-6544499	223.36	Chr3:9692000-9692499	14.1462
Chr2:6566000-6566499	82.4486	Chr3:9699000-9699499	108.028
Chr2:6611500-6611999	343.194	Chr3:9702500-9702999	3.20279
Chr2:6612000-6612499	136.499	Chr3:9703000-9703499	9.85029
Chr2:6629000-6629499	123.089	Chr3:9736000-9736499	2.99717
Chr2:6665500-6665999	227.728	Chr3:9737000-9737499	16.1064
Chr2:6666000-6666499	205.846	Chr3:9769000-9769499	487.519
Chr2:6668000-6668499	1351.51	Chr3:9781000-9781499	2.22079
Chr2:6677500-6677999	92.6736	Chr3:9788000-9788499	2.76328
Chr2:6685000-6685499	108.377	Chr3:9808000-9808499	3.02802
Chr2:6691500-6691999	304.117	Chr3:9815500-9815999	4.22333
Chr2:6692000-6692499	98.2486	Chr3:9848000-9848499	6.61795
Chr2:6716000-6716499	196.263	Chr3:9860500-9860999	17.3052
Chr2:6728500-6728999	100.026	Chr3:9899500-9899999	2.11682
Chr2:6730500-6730999	221.358	Chr3:9901500-9901999	5.34028
Chr2:6731500-6731999	157.862	Chr3:9903000-9903499	11.4452
Chr2:6733000-6733499	4617.05	Chr3:9988500-9988999	2.96341
Chr2:6736000-6736499	119.107	Chr3:10021000-10021499	9.28837
Chr2:6738000-6738499	30.8945	Chr3:10031000-10031499	3.32477
Chr2:6740000-6740499	127.377	Chr3:10032000-10032499	2.59533
Chr2:6742000-6742499	247.588	Chr3:10044500-10044999	12.7029
Chr2:6761000-6761499	82.2237	Chr3:10075000-10075499	54.6532
Chr2:6772000-6772499	121.304	Chr3:10111000-10111499	2.12252
Chr2:6779000-6779499	104.896	Chr3:10112000-10112499	206.676
Chr2:6790500-6790999	145.253	Chr3:10114000-10114499	4.01563
Chr2:6795000-6795499	132.553	Chr3:10116000-10116499	6.42603
Chr2:6813000-6813499	155.618	Chr3:10139000-10139499	5.24419
Chr2:6813500-6813999	122.042	Chr3:10140500-10140999	41.8068
Chr2:6826500-6826999	91.2923	Chr3:10176500-10176999	4.1609
Chr2:6830000-6830499	144.661	Chr3:10190500-10190999	5.79525
Chr2:6837000-6837499	223.94	Chr3:10222000-10222499	2.87252
Chr2:6843000-6843499	89.0833	Chr3:10253500-10253999	13.9112
Chr2:6892000-6892499	102.402	Chr3:10254500-10254999	2.80085
Chr2:6892500-6892999	114.169	Chr3:10255000-10255499	5.40321
Chr2:6893000-6893499	620.138	Chr3:10284000-10284499	4.47255
Chr2:6897500-6897999	248.414	Chr3:10293000-10293499	2.06464
Chr2:6900500-6900999	144.53	Chr3:10300500-10300999	6.03307
Chr2:6902500-6902999	72.443	Chr3:10314000-10314499	3.7354
Chr2:6903000-6903499	83.9856	Chr3:10339500-10339999	16.8792
Chr2:6922500-6922999	162.713	Chr3:10345000-10345499	2.70376
Chr2:6926500-6926999	443.778	Chr3:10406000-10406499	4.95186
Chr2:6942000-6942499	78.4837	Chr3:10414000-10414499	6.32567
Chr2:6945000-6945499	58.2663	Chr3:10415000-10415499	4.24144
Chr2:6945500-6945999	75.7161	Chr3:10417000-10417499	4.59969
Chr2:6946000-6946499	94.6691	Chr3:10434000-10434499	4.01026
Chr2:6948500-6948999	125.165	Chr3:10441000-10441499	2.60163
Chr2:6953000-6953499	134.505	Chr3:10441500-10441999	2.88248
Chr2:6968500-6968999	131.099	Chr3:10461000-10461499	2.4041
Chr2:6969000-6969499	44.6864	Chr3:10465000-10465499	3.3209
Chr2:6969500-6969999	50.983	Chr3:10477500-10477999	2.64904
Chr2:6972000-6972499	143.288	Chr3:10552500-10552999	3.86238
Chr2:6972500-6972999	90.3295	Chr3:10570500-10570999	3.93692
Chr2:6973000-6973499	85.1391	Chr3:10587500-10587999	9.02513
Chr2:6973500-6973999	58.3183	Chr3:10605000-10605499	12.91
Chr2:6974000-6974499	174.648	Chr3:10652000-10652499	3.05944
Chr2:6974500-6974999	150.613	Chr3:10653000-10653499	6.88322
Chr2:6975000-6975499	108.257	Chr3:10654000-10654499	6.22031
Chr2:6975500-6975999	57.2868	Chr3:10666500-10666999	4.47225
Chr2:6976500-6976999	140.015	Chr3:10678500-10678999	4.6979
Chr2:6977500-6977999	148.177	Chr3:10681500-10681999	2.56573
Chr2:6978000-6978499	127.151	Chr3:10708500-10708999	3.45574
Chr2:6978500-6978999	108.796	Chr3:10718000-10718499	3.34822
Chr2:6990000-6990499	241.71	Chr3:10752000-10752499	2.81685
Chr2:6992000-6992499	89.3416	Chr3:10753000-10753499	6.92232
Chr2:7019500-7019999	240.724	Chr3:10763000-10763499	4.34164
Chr2:7043500-7043999	106.86	Chr3:10764000-10764499	4.29595
Chr2:7056500-7056999	227.333	Chr3:10777500-10777999	2.1317
Chr2:7057000-7057499	80.5055	Chr3:10781000-10781499	2.26343
Chr2:7066500-7066999	176.373	Chr3:10781500-10781999	3.01952
Chr2:7070500-7070999	102.131	Chr3:10791000-10791499	3.52767
Chr2:7073500-7073999	142.772	Chr3:10821500-10821999	3.2144
Chr2:7080500-7080999	139.618	Chr3:10834500-10834999	17.3502
Chr2:7085000-7085499	78.6093	Chr3:10840000-10840499	2.57958
Chr2:7091000-7091499	208.793	Chr3:10841500-10841999	2.04622
Chr2:7146000-7146499	49.9156	Chr3:10860500-10860999	5.72822
Chr2:7148000-7148499	376.964	Chr3:10883000-10883499	3.31621
Chr2:7155500-7155999	110.805	Chr3:10899000-10899499	2.4748
Chr2:7156500-7156999	196.71	Chr3:10902000-10902499	3.6603
Chr2:7161000-7161499	139.837	Chr3:10908000-10908499	2.47052
Chr2:7167000-7167499	106.568	Chr3:10934000-10934499	5.50512
Chr2:7167500-7167999	104.816	Chr3:10942500-10942999	3.55119
Chr2:7176000-7176499	98.9041	Chr3:10946500-10946999	4.38383
Chr2:7176500-7176999	157.212	Chr3:10950500-10950999	7.25935
Chr2:7178000-7178499	246.114	Chr3:10970000-10970499	2.61757
Chr2:7193500-7193999	113.393	Chr3:10980000-10980499	2.2535
Chr2:7207500-7207999	576.52	Chr3:10980500-10980999	2.23504
Chr2:7224000-7224499	279.025	Chr3:11022500-11022999	4.58903
Chr2:7224500-7224999	51.1086	Chr3:11036500-11036999	7.88912
Chr2:7229000-7229499	470.601	Chr3:11053000-11053499	3.07159
Chr2:7230500-7230999	93.3014	Chr3:11064500-11064999	8.00506
Chr2:7234500-7234999	140.141	Chr3:11079000-11079499	3.97354
Chr2:7237500-7237999	50.7633	Chr3:11082500-11082999	5.50174
Chr2:7238500-7238999	77.5003	Chr3:11089000-11089499	2.58823
Chr2:7246500-7246999	97.7644	Chr3:11094500-11094999	7.77702
Chr2:7247000-7247499	58.5802	Chr3:11095500-11095999	10.0983
Chr2:7257000-7257499	109.45	Chr3:11099500-11099999	3.55758
Chr2:7278500-7278999	192.406	Chr3:11100500-11100999	2.67832
Chr2:7289000-7289499	117.503	Chr3:11104000-11104499	3.27732
Chr2:7291500-7291999	63.4355	Chr3:11104500-11104999	5.09573
Chr2:7293000-7293499	77.6169	Chr3:11115000-11115499	11.2951
Chr2:7295000-7295499	63.3545	Chr3:11115500-11115999	2.88436
Chr2:7327000-7327499	55.1897	Chr3:11120500-11120999	3.9429
Chr2:7364000-7364499	394.051	Chr3:11140000-11140499	2.21776
Chr2:7371000-7371499	67.862	Chr3:11140500-11140999	5.35954
Chr2:7420500-7420999	109.001	Chr3:11141000-11141499	5.79273
Chr2:7421000-7421499	63.4738	Chr3:11142000-11142499	2.48183
Chr2:7421500-7421999	57.1092	Chr3:11157500-11157999	4.50948
Chr2:7441500-7441999	247.155	Chr3:11158500-11158999	5.40856
Chr2:7503500-7503999	115.989	Chr3:11196500-11196999	2.20665
Chr2:7538500-7538999	271.546	Chr3:11199500-11199999	2.91743
Chr2:7581500-7581999	99.44	Chr3:11215000-11215499	8.21614
Chr2:7595000-7595499	205.313	Chr3:11215500-11215999	3.2057
Chr2:7616000-7616499	441.518	Chr3:11221000-11221499	4.54641
Chr2:7622500-7622999	104.383	Chr3:11222000-11222499	2.39092
Chr2:7632500-7632999	122.476	Chr3:11226500-11226999	2.84987
Chr2:7650500-7650999	1114.69	Chr3:11227500-11227999	7.52095
Chr2:7681500-7681999	327.12	Chr3:11228500-11228999	2.02243
Chr2:7708500-7708999	67.9795	Chr3:11229000-11229499	2.80411
Chr2:7720500-7720999	382.476	Chr3:11279000-11279499	7.98724
Chr2:7730000-7730499	98.5128	Chr3:11283500-11283999	58.2121
Chr2:7749000-7749499	162.917	Chr3:11296500-11296999	2.05869
Chr2:7766500-7766999	354.703	Chr3:11387500-11387999	4.8747
Chr2:7844500-7844999	214.466	Chr3:11525500-11525999	4.33807
Chr2:7875000-7875499	169.148	Chr3:11534500-11534999	4.12667
Chr2:7883500-7883999	155.034	Chr3:11587000-11587499	2.23431
Chr2:7889500-7889999	233.979	Chr3:11603000-11603499	4.31404
Chr2:7905500-7905999	78.6328	Chr3:11645000-11645499	4.09302
Chr2:7906000-7906499	501.638	Chr3:11726000-11726499	5.20534
Chr2:7956000-7956499	159.223	Chr3:11798000-11798499	3.28881
Chr2:7963500-7963999	325.436	Chr3:11803000-11803499	8.58104
Chr2:7976000-7976499	146.277	Chr3:11808000-11808499	2.23786
Chr2:8009000-8009499	519.16	Chr3:11969500-11969999	3.30263
Chr2:8016500-8016999	141.971	Chr3:11972500-11972999	2.07001
Chr2:8028500-8028999	326.277	Chr3:12056500-12056999	2.67321
Chr2:8041500-8041999	161.237	Chr3:12126500-12126999	2.81559
Chr2:8075000-8075499	225.918	Chr3:12134000-12134499	2.78453
Chr2:8102500-8102999	132.726	Chr3:12144500-12144999	4.45895
Chr2:8198000-8198499	1103.92	Chr3:12242500-12242999	3.40141
Chr2:8200000-8200499	819.119	Chr3:12301000-12301499	5.82385
Chr2:8201000-8201499	125.57	Chr3:12353000-12353499	2.77755
Chr2:8218000-8218499	140.573	Chr3:12359000-12359499	2.11102
Chr2:8231500-8231999	127.297	Chr3:12383500-12383999	2.84217
Chr2:8233000-8233499	72.8329	Chr3:12452500-12452999	2.44154
Chr2:8236000-8236499	1235.28	Chr3:12456000-12456499	2.30426
Chr2:8269500-8269999	71.6068	Chr3:12610000-12610499	2.01321
Chr2:8273500-8273999	63.4776	Chr3:13067500-13067999	20.6819
Chr2:8274000-8274499	58.0905	Chr3:13075000-13075499	12.0082
Chr2:8302500-8302999	115.657	Chr3:13356000-13356499	2.55492
Chr2:8332500-8332999	190.872	Chr3:13536500-13536999	8.12321
Chr2:8379500-8379999	128.683	Chr3:14143000-14143499	2.39114
Chr2:8382000-8382499	47.4297	Chr3:14272500-14272999	2.4755
Chr2:8383000-8383499	199.705	Chr3:14462000-14462499	2.07281
Chr2:8448500-8448999	68.1866	Chr3:14677500-14677999	3.15246
Chr2:8452500-8452999	84.7624	Chr3:14939500-14939999	2.68781
Chr2:8535000-8535499	91.1801	Chr3:14945500-14945999	2.32999
Chr2:8555500-8555999	454.245	Chr3:15091000-15091499	2.28328
Chr2:8568500-8568999	24.4643	Chr3:15186500-15186999	5.19378
Chr2:8569500-8569999	143.766	Chr3:15189500-15189999	5.20985
Chr2:8578500-8578999	256.157	Chr3:15190000-15190499	2.96455
Chr2:8625500-8625999	153.954	Chr3:15225000-15225499	5.20555
Chr2:8643500-8643999	177.248	Chr3:15226000-15226499	2.92503
Chr2:8658000-8658499	242.452	Chr3:15233000-15233499	3.36236
Chr2:8667000-8667499	137.127	Chr3:15320000-15320499	2.4467
Chr2:8707500-8707999	135.375	Chr3:15366500-15366999	6.13517
Chr2:8815500-8815999	147.998	Chr3:15372000-15372499	2.91701
Chr2:8854000-8854499	128.315	Chr3:15396500-15396999	2.37075
Chr2:8894500-8894999	65.4753	Chr3:15398000-15398499	2.23074
Chr2:8908000-8908499	238.088	Chr3:15398500-15398999	3.35064
Chr2:8911000-8911499	207.005	Chr3:15418500-15418999	2.95142
Chr2:8917000-8917499	1828.23	Chr3:15437000-15437499	4.65423
Chr2:8939500-8939999	535.698	Chr3:15507500-15507999	3.27854
Chr2:8998000-8998499	52.2029	Chr3:15608500-15608999	2.02501
Chr2:9005500-9005999	78.9331	Chr3:15610500-15610999	3.07981
Chr2:9039000-9039499	302.307	Chr3:15632500-15632999	2.03679
Chr2:9048000-9048499	57.5631	Chr3:15639000-15639499	2.82815
Chr2:9057000-9057499	80.4188	Chr3:15651000-15651499	2.14733
Chr2:9059500-9059999	65.5348	Chr3:15687000-15687499	2.35788
Chr2:9063000-9063499	163.529	Chr3:15731000-15731499	4.51175
Chr2:9064000-9064499	79.5363	Chr3:15740000-15740499	3.42837
Chr2:9079500-9079999	218.683	Chr3:15780500-15780999	2.13802
Chr2:9122000-9122499	114.586	Chr3:15781500-15781999	8.36998
Chr2:9125500-9125999	114.147	Chr3:15797500-15797999	2.75538
Chr2:9169500-9169999	37.4838	Chr3:15803000-15803499	5.38481
Chr2:9188000-9188499	39.7172	Chr3:15874500-15874999	2.1072
Chr2:9195000-9195499	85.2898	Chr3:15880500-15880999	3.84952
Chr2:9197000-9197499	181.883	Chr3:15904000-15904499	2.41047
Chr2:9229000-9229499	245.989	Chr3:15912000-15912499	22.4301
Chr2:9311500-9311999	131.636	Chr3:15916000-15916499	10.1481
Chr2:9312000-9312499	46.5519	Chr3:15918500-15918999	5.03961
Chr2:9312500-9312999	209.542	Chr3:15927000-15927499	2.67799
Chr2:9315000-9315499	77.3867	Chr3:15934500-15934999	5.02078
Chr2:9330500-9330999	287.754	Chr3:15967500-15967999	2.55541
Chr2:9339000-9339499	111.239	Chr3:15978000-15978499	2.34025
Chr2:9344500-9344999	287.587	Chr3:15989000-15989499	5.94716
Chr2:9379000-9379499	104.98	Chr3:16006000-16006499	6.4259
Chr2:9425000-9425499	270.361	Chr3:16043500-16043999	2.44931
Chr2:9432000-9432499	66.9353	Chr3:16044000-16044499	6.16504
Chr2:9433000-9433499	266.344	Chr3:16051500-16051999	4.11916
Chr2:9439000-9439499	66.7817	Chr3:16052500-16052999	4.06551
Chr2:9446500-9446999	56.5083	Chr3:16061000-16061499	19.1026
Chr2:9447000-9447499	42.3435	Chr3:16071500-16071999	2.01605
Chr2:9449000-9449499	132.524	Chr3:16072000-16072499	2.37328
Chr2:9470500-9470999	189.34	Chr3:16079000-16079499	3.47654
Chr2:9481500-9481999	112.699	Chr3:16084000-16084499	2.07405
Chr2:9496500-9496999	214.614	Chr3:16089500-16089999	2.45347
Chr2:9528500-9528999	97.9477	Chr3:16090000-16090499	9.35156
Chr2:9530000-9530499	57.9065	Chr3:16099000-16099499	14.7973
Chr2:9537500-9537999	183.903	Chr3:16186000-16186499	3.03437
Chr2:9550000-9550499	192.698	Chr3:16206000-16206499	693.251
Chr2:9550500-9550999	104.524	Chr3:16214000-16214499	35.1882
Chr2:9559500-9559999	123.388	Chr3:16221500-16221999	10.2147
Chr2:9592000-9592499	1091.36	Chr3:16222000-16222499	2.39248
Chr2:9595000-9595499	105.244	Chr3:16238000-16238499	257.216
Chr2:9595500-9595999	313.209	Chr3:16240500-16240999	3.65082
Chr2:9633500-9633999	230.846	Chr3:16241000-16241499	2.38137
Chr2:9644000-9644499	180.727	Chr3:16277000-16277499	2.6783
Chr2:9656000-9656499	99.3059	Chr3:16293500-16293999	4.51067
Chr2:9692500-9692999	115.224	Chr3:16294000-16294499	4.4124
Chr2:9693000-9693499	77.6583	Chr3:16302500-16302999	12.0427
Chr2:9713000-9713499	220.382	Chr3:16303000-16303499	25.9226
Chr2:9850000-9850499	148.052	Chr3:16333000-16333499	2.19991
Chr2:9852000-9852499	548.232	Chr3:16354000-16354499	5.8515
Chr2:9855000-9855499	241.819	Chr3:16395500-16395999	2.00507
Chr2:9896500-9896999	108.756	Chr3:16436000-16436499	4.60724
Chr2:9897000-9897499	138.197	Chr3:16441000-16441499	3.88829
Chr2:9922500-9922999	313.493	Chr3:16462500-16462999	1021.01
Chr2:9947000-9947499	214.887	Chr3:16509000-16509499	203.066
Chr2:9982000-9982499	144.488	Chr3:16510500-16510999	3.09599
Chr2:10005500-10005999	87.9669	Chr3:16512500-16512999	3.1514
Chr2:10040000-10040499	148.847	Chr3:16535500-16535999	2.87318
Chr2:10089500-10089999	54.571	Chr3:16538000-16538499	3.4533
Chr2:10138000-10138499	206.82	Chr3:16549500-16549999	14.9351
Chr2:10158500-10158999	101.02	Chr3:16551000-16551499	3.51977
Chr2:10194500-10194999	577.728	Chr3:16576500-16576999	27.4856
Chr2:10239000-10239499	75.314	Chr3:16589000-16589499	3.08352
Chr2:10240500-10240999	121.681	Chr3:16678000-16678499	5.55915
Chr2:10278000-10278499	189.778	Chr3:16731500-16731999	8.29722
Chr2:10279000-10279499	96.0641	Chr3:16737500-16737999	8.76944
Chr2:10306000-10306499	6619.75	Chr3:16770000-16770499	2.15771
Chr2:10317500-10317999	63.9572	Chr3:16770500-16770999	2.04884
Chr2:10318000-10318499	168.172	Chr3:16787500-16787999	2.30598
Chr2:10318500-10318999	141.463	Chr3:16798000-16798499	73.6445
Chr2:10351500-10351999	77.2651	Chr3:16809000-16809499	3.58022
Chr2:10353000-10353499	168.269	Chr3:16814000-16814499	10.9769
Chr2:10397000-10397499	178.355	Chr3:16817500-16817999	4.12423
Chr2:10413000-10413499	214.957	Chr3:16847000-16847499	11.9556
Chr2:10413500-10413999	127.018	Chr3:16880500-16880999	3.40008
Chr2:10435000-10435499	185.912	Chr3:16989500-16989999	2.69088
Chr2:10437000-10437499	144.048	Chr3:17011000-17011499	3.86599
Chr2:10521500-10521999	205.75	Chr3:17035000-17035499	2.1612
Chr2:10535500-10535999	130.005	Chr3:17035500-17035999	2.57413
Chr2:10549500-10549999	37.8606	Chr3:17057500-17057999	3.03737
Chr2:10550000-10550499	248.825	Chr3:17058000-17058499	3.98411
Chr2:10553000-10553499	51.2342	Chr3:17070500-17070999	3.25913
Chr2:10558000-10558499	138.846	Chr3:17087000-17087499	2.00146
Chr2:10565500-10565999	144.209	Chr3:17117500-17117999	6.8669
Chr2:10566000-10566499	146.664	Chr3:17140000-17140499	2.43743
Chr2:10588500-10588999	154.479	Chr3:17147000-17147499	5.47602
Chr2:10590500-10590999	185.071	Chr3:17150500-17150999	2.08605
Chr2:10608500-10608999	120.71	Chr3:17162500-17162999	13.1501
Chr2:10612000-10612499	602.83	Chr3:17202500-17202999	5.43791
Chr2:10621500-10621999	134.986	Chr3:17203500-17203999	4.26339
Chr2:10678000-10678499	858.298	Chr3:17249500-17249999	27.4515
Chr2:10687000-10687499	95.8576	Chr3:17260500-17260999	3.48724
Chr2:10729000-10729499	147.171	Chr3:17261000-17261499	4.86233
Chr2:10729500-10729999	77.4477	Chr3:17299500-17299999	2.61148
Chr2:10748500-10748999	138.976	Chr3:17311000-17311499	3.78675
Chr2:10755000-10755499	145.054	Chr3:17321000-17321499	9.3682
Chr2:10806500-10806999	181.522	Chr3:17332000-17332499	2.90504
Chr2:10837000-10837499	188.61	Chr3:17358000-17358499	2.08248
Chr2:10842000-10842499	102.301	Chr3:17363000-17363499	2.3465
Chr2:10874500-10874999	103.891	Chr3:17368000-17368499	3.20175
Chr2:10880000-10880499	113.29	Chr3:17377000-17377499	17.4255
Chr2:10932000-10932499	113.796	Chr3:17382500-17382999	5.67848
Chr2:10973000-10973499	107.907	Chr3:17447500-17447999	4.81609
Chr2:10973500-10973999	1111.37	Chr3:17448000-17448499	7.93782
Chr2:11014500-11014999	245.623	Chr3:17469500-17469999	2.35278
Chr2:11043000-11043499	84.9464	Chr3:17495500-17495999	5.24931
Chr2:11058000-11058499	461.861	Chr3:17546000-17546499	9.46866
Chr2:11066000-11066499	109.504	Chr3:17548500-17548999	4.57079
Chr2:11076000-11076499	159.981	Chr3:17566500-17566999	3.51013
Chr2:11100500-11100999	594.467	Chr3:17580000-17580499	36.0783
Chr2:11107500-11107999	219.559	Chr3:17587000-17587499	23.0931
Chr2:11164000-11164499	166.77	Chr3:17636000-17636499	2.37395
Chr2:11177000-11177499	108.125	Chr3:17641500-17641999	3.65108
Chr2:11266000-11266499	69.8307	Chr3:17656500-17656999	3.16083
Chr2:11271500-11271999	129.53	Chr3:17658500-17658999	4.40756
Chr2:11315500-11315999	122.353	Chr3:17683500-17683999	2.33117
Chr2:11328500-11328999	148.976	Chr3:17707500-17707999	3.9179
Chr2:11360000-11360499	9438.34	Chr3:17728500-17728999	9.97343
Chr2:11361500-11361999	111.902	Chr3:17775500-17775999	2.21513
Chr2:11373500-11373999	189.114	Chr3:17899000-17899499	4.55014
Chr2:11408500-11408999	180.826	Chr3:17928500-17928999	2.80907
Chr2:11409000-11409499	65.738	Chr3:17929000-17929499	2.37403
Chr2:11428500-11428999	111.444	Chr3:18029000-18029499	8.2772
Chr2:11544500-11544999	448.676	Chr3:18047500-18047999	2.46265
Chr2:11550000-11550499	68.9743	Chr3:18055000-18055499	2.13763
Chr2:11556000-11556499	94.2974	Chr3:18062500-18062999	12.5232
Chr2:11559000-11559499	168.018	Chr3:18087000-18087499	3.08473
Chr2:11597000-11597499	152.918	Chr3:18088500-18088999	6.18254
Chr2:11619000-11619499	188.361	Chr3:18172500-18172999	3.4527
Chr2:11619500-11619999	70.8865	Chr3:18180000-18180499	4.15677
Chr2:11623500-11623999	1721.79	Chr3:18192500-18192999	80.1948
Chr2:11643000-11643499	380.633	Chr3:18193000-18193499	11.0558
Chr2:11649000-11649499	105.108	Chr3:18243500-18243999	4.03378
Chr2:11739500-11739999	134.49	Chr3:18254500-18254999	13.3294
Chr2:11740000-11740499	143.939	Chr3:18255000-18255499	2.26659
Chr2:11760000-11760499	100.459	Chr3:18271000-18271499	5.6212
Chr2:11768500-11768999	217.686	Chr3:18308500-18308999	2.82232
Chr2:11769000-11769499	118.306	Chr3:18339500-18339999	154.158
Chr2:11787000-11787499	148.093	Chr3:18459000-18459499	129.049
Chr2:11834500-11834999	105.108	Chr3:18503500-18503999	6.32211
Chr2:11867000-11867499	189.657	Chr3:18519000-18519499	8.88906
Chr2:11867500-11867999	296.857	Chr3:18544000-18544499	2.05426
Chr2:11920500-11920999	122.209	Chr3:18545500-18545999	18.9528
Chr2:11952500-11952999	138.414	Chr3:18564000-18564499	5.11321
Chr2:11983000-11983499	126.352	Chr3:18585000-18585499	2.73324
Chr2:11983500-11983999	63.8975	Chr3:18652000-18652499	5.29347
Chr2:12076000-12076499	75.4128	Chr3:18653000-18653499	2.63051
Chr2:12174000-12174499	333.022	Chr3:18705000-18705499	8.81639
Chr2:12175000-12175499	119.122	Chr3:18720500-18720999	4.51618
Chr2:12181500-12181999	215.179	Chr3:18758000-18758499	3.91243
Chr2:12243000-12243499	406.537	Chr3:18791000-18791499	2.87206
Chr2:12256000-12256499	227.791	Chr3:18795500-18795999	2.23697
Chr2:12372500-12372999	773.193	Chr3:18796000-18796499	15.4955
Chr2:12393000-12393499	61.1545	Chr3:18811000-18811499	2.88655
Chr2:12398000-12398499	293.466	Chr3:18861000-18861499	3.06279
Chr2:12413500-12413999	55.8169	Chr3:18884000-18884499	345.121
Chr2:12566000-12566499	275.672	Chr3:18887000-18887499	3.03111
Chr2:12578000-12578499	96.0185	Chr3:18925000-18925499	6.12407
Chr2:12725000-12725499	56.8392	Chr3:18928000-18928499	2.33033
Chr2:12725500-12725999	542.165	Chr3:18949000-18949499	2.25889
Chr2:12739500-12739999	80.5122	Chr3:19133500-19133999	2.18772
Chr2:12753500-12753999	131.979	Chr3:19134500-19134999	2.81929
Chr2:12809500-12809999	308.133	Chr3:19243000-19243499	3.17695
Chr2:12810500-12810999	261.148	Chr3:19243500-19243999	2.42221
Chr2:12811500-12811999	117.591	Chr3:19298500-19298999	38.5072
Chr2:12812500-12812999	264.897	Chr3:19392000-19392499	5.92137
Chr2:12833500-12833999	162.68	Chr3:19436500-19436999	5.27965
Chr2:13031500-13031999	135.472	Chr3:19533500-19533999	239.956
Chr2:13032500-13032999	218.499	Chr3:19568000-19568499	159.745
Chr2:13160000-13160499	113.582	Chr3:19622500-19622999	2.05711
Chr2:13160500-13160999	49.0994	Chr3:19701000-19701499	30.5262
Chr2:13223000-13223499	108.831	Chr3:19753500-19753999	5.89303
Chr2:13224000-13224499	81.3719	Chr3:19765000-19765499	4.05887
Chr2:13225000-13225499	35.4119	Chr3:19766000-19766499	3.23164
Chr2:13226500-13226999	198.909	Chr3:20024500-20024999	6.38577
Chr2:13227500-13227999	103.661	Chr3:20090500-20090999	2.79554
Chr2:13232500-13232999	200.954	Chr3:20106500-20106999	4.20104
Chr2:13300000-13300499	135.543	Chr3:20188500-20188999	11.5005
Chr2:13374500-13374999	107.112	Chr3:20189000-20189499	3.16946
Chr2:13375000-13375499	219.284	Chr3:20233500-20233999	4.73172
Chr2:13404000-13404499	326.462	Chr3:20260000-20260499	2.62584
Chr2:13404500-13404999	139.732	Chr3:20286000-20286499	3.05424
Chr2:13422000-13422499	63.6184	Chr3:20304500-20304999	5.46215
Chr2:13426500-13426999	48.0021	Chr3:20330000-20330499	5.47857
Chr2:13433000-13433499	100.126	Chr3:20349000-20349499	17.6492
Chr2:13560000-13560499	24.8636	Chr3:20484000-20484499	2.89818
Chr2:13634000-13634499	434.585	Chr3:20539500-20539999	6.80691
Chr2:13660500-13660999	83.6044	Chr3:20652000-20652499	5.19779
Chr2:13661000-13661499	187.75	Chr3:20652500-20652999	6.57179
Chr2:13675500-13675999	181.603	Chr3:20660000-20660499	7.75016
Chr2:13702000-13702499	247.883	Chr3:20685500-20685999	4.11694
Chr2:13717000-13717499	91.5434	Chr3:20686500-20686999	11.2439
Chr2:13717500-13717999	157.47	Chr3:20746000-20746499	2.87805
Chr2:13793500-13793999	164.62	Chr3:20746500-20746999	2.74584
Chr2:13794000-13794499	152.807	Chr3:20763500-20763999	2.75562
Chr2:13866000-13866499	125.213	Chr3:20875500-20875999	3.07858
Chr2:13885500-13885999	63.2974	Chr3:20957500-20957999	2.16288
Chr2:14063500-14063999	235.2	Chr3:20990500-20990999	4.9349
Chr2:14190500-14190999	158.725	Chr3:20991000-20991499	2.2946
Chr2:14290500-14290999	40.3435	Chr3:21008000-21008499	3.59498
Chr2:14363500-14363999	357.235	Chr3:21008500-21008999	3.96789
Chr2:14402000-14402499	93.0503	Chr3:21413000-21413499	6.91117
Chr2:14405500-14405999	76.0121	Chr3:21436000-21436499	3.91061
Chr2:14417000-14417499	68.1847	Chr3:21547500-21547999	113.575
Chr2:14418500-14418999	319.962	Chr3:21552500-21552999	7.35239
Chr2:14458000-14458499	104.061	Chr3:21609000-21609499	3.8854
Chr2:14553500-14553999	139.612	Chr3:21694000-21694499	2.83362
Chr2:14554500-14554999	143.478	Chr3:21882500-21882999	2.67969
Chr2:14597000-14597499	110.524	Chr3:21883000-21883499	2.99357
Chr2:14653500-14653999	333.776	Chr3:21981000-21981499	3.32369
Chr2:14810500-14810999	267.525	Chr3:22059500-22059999	7.22025
Chr2:14846500-14846999	117.286	Chr3:22076000-22076499	113.575
Chr2:14860500-14860999	62.9361	Chr3:22113000-22113499	6.06101
Chr2:14952500-14952999	65.9619	Chr3:22115500-22115999	4.01864
Chr2:15097500-15097999	161.229	Chr3:22214500-22214999	3.38163
Chr2:15110000-15110499	122.296	Chr3:22215500-22215999	2.40734
Chr2:15134500-15134999	95.3785	Chr3:22370000-22370499	12.625
Chr2:15141000-15141499	156.364	Chr3:22370500-22370999	2.76952
Chr2:15190500-15190999	152.618	Chr3:22372500-22372999	3.14868
Chr2:15273500-15273999	163.296	Chr3:22378000-22378499	5.32734
Chr2:15371500-15371999	206.317	Chr3:22385500-22385999	3.33702
Chr2:15402000-15402499	178.507	Chr3:22390000-22390499	4.12326
Chr2:15511500-15511999	35.6002	Chr3:22660000-22660499	5.38655
Chr2:15566500-15566999	56.9915	Chr3:22695500-22695999	9.28347
Chr2:15597000-15597499	47.5277	Chr3:22700000-22700499	8.52466
Chr2:15791000-15791499	180.727	Chr3:22898500-22898999	4.2264
Chr2:15821000-15821499	103.466	Chr3:22932000-22932499	204.96
Chr2:15821500-15821999	122.643	Chr3:23067500-23067999	4.56271
Chr2:15851000-15851499	176.306	Chr3:23085500-23085999	2.78414
Chr2:16003500-16003999	83.0403	Chr3:23108500-23108999	5.10471
Chr2:16004000-16004499	174.888	Chr3:23115500-23115999	6.75496
Chr2:16007500-16007999	86.0809	Chr3:23117500-23117999	4.21688
Chr2:16008500-16008999	172.26	Chr4:44000-44499	78.5187
Chr2:16030000-16030499	149.767	Chr4:68500-68999	15.5041
Chr2:16030500-16030999	72.736	Chr4:77000-77499	2.06603
Chr2:16150500-16150999	55.1141	Chr4:77500-77999	2.55708
Chr2:16333500-16333999	65.0054	Chr4:173500-173999	11.6037
Chr2:16364000-16364499	137.224	Chr4:185000-185499	2.70291
Chr2:16379500-16379999	73.608	Chr4:192000-192499	2.36695
Chr2:16423000-16423499	128.093	Chr4:378500-378999	1081.34
Chr2:16467000-16467499	151.568	Chr4:379000-379499	537.278
Chr2:16556000-16556499	157.043	Chr4:410000-410499	5.63854
Chr2:16596000-16596499	26.8881	Chr4:434000-434499	2.99711
Chr2:16603500-16603999	289.795	Chr4:486000-486499	4.26383
Chr2:16625500-16625999	137.792	Chr4:521500-521999	2.02871
Chr2:16626500-16626999	318.44	Chr4:524000-524499	2.33149
Chr2:16798500-16798999	124.95	Chr4:524500-524999	2.8309
Chr2:16876000-16876499	555.055	Chr4:555500-555999	9.50627
Chr2:16877000-16877499	93.0608	Chr4:559000-559499	7.06969
Chr2:16890000-16890499	124.086	Chr4:581500-581999	4.01438
Chr2:16890500-16890999	104.087	Chr4:583500-583999	46.1786
Chr2:16921500-16921999	148.605	Chr4:595000-595499	5.92732
Chr2:16952500-16952999	184.217	Chr4:602000-602499	2.76839
Chr2:17068000-17068499	96.4482	Chr4:631000-631499	3.18732
Chr2:17255500-17255999	139.593	Chr4:636500-636999	10.9943
Chr2:17256500-17256999	127.609	Chr4:650000-650499	10.2285
Chr2:17289000-17289499	136.826	Chr4:653500-653999	11.1108
Chr2:17300000-17300499	230.049	Chr4:664000-664499	2.1778
Chr2:17307500-17307999	270.843	Chr4:697000-697499	2.91579
Chr2:17337500-17337999	178.36	Chr4:697500-697999	3.00224
Chr2:17340000-17340499	96.9431	Chr4:698500-698999	8.22484
Chr2:17362500-17362999	106.86	Chr4:700000-700499	5.86094
Chr2:17363500-17363999	77.7496	Chr4:728000-728499	2.21303
Chr2:17418000-17418499	299.732	Chr4:743000-743499	57.7047
Chr2:17418500-17418999	25.9009	Chr4:764000-764499	4.03858
Chr2:17488500-17488999	137.049	Chr4:823500-823999	2.95103
Chr2:17500000-17500499	67.9355	Chr4:848500-848999	4.92843
Chr2:17530500-17530999	102.353	Chr4:876000-876499	6.18773
Chr2:17545500-17545999	262.682	Chr4:918000-918499	4.63914
Chr2:17635500-17635999	49.7273	Chr4:929500-929999	4.4583
Chr2:18091500-18091999	265.903	Chr4:934000-934499	32.7297
Chr2:18092000-18092499	698.525	Chr4:954000-954499	12.7012
Chr2:18093000-18093499	517.647	Chr4:959000-959499	3.64631
Chr2:18106500-18106999	243.895	Chr4:993000-993499	4.50605
Chr2:18165500-18165999	243.739	Chr4:994000-994499	2.14723
Chr2:18166000-18166499	286.811	Chr4:1007000-1007499	4.02536
Chr2:18387500-18387999	200.005	Chr4:1024000-1024499	3.227
Chr2:18390500-18390999	265.966	Chr4:1063500-1063999	546.867
Chr2:18393000-18393499	188.253	Chr4:1064000-1064499	1206.91
Chr2:18396000-18396499	467.063	Chr4:1090500-1090999	3.05022
Chr2:18497500-18497999	29.9039	Chr4:1091500-1091999	3.12814
Chr2:18498000-18498499	138.138	Chr4:1116500-1116999	2.70731
Chr2:18594500-18594999	56.2443	Chr4:1141000-1141499	3.06514
Chr2:18655000-18655499	163.309	Chr4:1190000-1190499	4.70844
Chr2:18702500-18702999	201.543	Chr4:1223500-1223999	2.83375
Chr2:18703000-18703499	226.535	Chr4:1224000-1224499	3.36026
Chr2:18797500-18797999	117.954	Chr4:1231500-1231999	2.45354
Chr2:18803500-18803999	512.593	Chr4:1233500-1233999	2.31545
Chr2:18957500-18957999	272.49	Chr4:1236500-1236999	7.96599
Chr2:18972500-18972999	50.3133	Chr4:1270500-1270999	3.29864
Chr2:19071500-19071999	130.688	Chr4:1290000-1290499	2.13077
Chr2:19220000-19220499	108.028	Chr4:1291500-1291999	2.74963
Chr2:19374000-19374499	155.323	Chr4:1302500-1302999	2.21202
Chr2:19623000-19623499	107.47	Chr4:1338000-1338499	2.23888
Chr2:19683500-19683999	202.796	Chr4:1356000-1356499	21.2671
Chr3:0-499	10313	Chr4:1407500-1407999	3.9303
Chr3:1000-1499	202.551	Chr4:1439000-1439499	2.19018
Chr3:43000-43499	967.343	Chr4:1507000-1507499	2.6074
Chr3:105500-105999	145.226	Chr4:1507500-1507999	5.42169
Chr3:132500-132999	190.621	Chr4:1509000-1509499	5.05536
Chr3:156000-156499	120.29	Chr4:1521000-1521499	2.38138
Chr3:451500-451999	109.506	Chr4:1565500-1565999	11.1102
Chr3:452000-452499	124.961	Chr4:1567000-1567499	13.5173
Chr3:495500-495999	1270.4	Chr4:1591000-1591499	16.1001
Chr3:525000-525499	165.946	Chr4:1656500-1656999	2.68566
Chr3:557500-557999	288.246	Chr4:1936500-1936999	2.5387
Chr3:760000-760499	1086.81	Chr4:1938500-1938999	3.23777
Chr3:848500-848999	48.9738	Chr4:2051500-2051999	2.54424
Chr3:873000-873499	73.1468	Chr4:2075000-2075499	3.02413
Chr3:1064000-1064499	129.049	Chr4:2198500-2198999	2.80374
Chr3:1166000-1166499	307.807	Chr4:2203500-2203999	2.80465
Chr3:1166500-1166999	268.933	Chr4:2218500-2218999	155.326
Chr3:1170000-1170499	795.134	Chr4:2237500-2237999	2.44361
Chr3:1170500-1170999	75.413	Chr4:2244500-2244999	3.39537
Chr3:1171000-1171499	184.782	Chr4:2314000-2314499	4.05641
Chr3:1283500-1283999	216.983	Chr4:2323000-2323499	3.20059
Chr3:1308500-1308999	80.9952	Chr4:2323500-2323999	2.11757
Chr3:1602500-1602999	136.541	Chr4:2393500-2393999	4.63411
Chr3:1607000-1607499	287.966	Chr4:2409500-2409999	2.56869
Chr3:1692500-1692999	126.202	Chr4:2416000-2416499	3.31806
Chr3:1712000-1712499	174.422	Chr4:2420000-2420499	2.93229
Chr3:1924000-1924499	31.666	Chr4:2425500-2425999	2.23666
Chr3:1928000-1928499	237.622	Chr4:2432000-2432499	2.04608
Chr3:1951500-1951999	123.351	Chr4:2508500-2508999	6.62248
Chr3:2199000-2199499	898.293	Chr4:2521500-2521999	2.05527
Chr3:2251000-2251499	246.376	Chr4:2527000-2527499	3.43707
Chr3:2251500-2251999	155.209	Chr4:2532000-2532499	3.15322
Chr3:2258500-2258999	211.659	Chr4:2554500-2554999	4.54447
Chr3:2259000-2259499	78.3194	Chr4:2592500-2592999	16.203
Chr3:2259500-2259999	122.729	Chr4:2605500-2605999	2.50711
Chr3:2260500-2260999	88.3568	Chr4:2607500-2607999	2.54014
Chr3:2361500-2361999	620.084	Chr4:2608000-2608499	2.0459
Chr3:2617000-2617499	146.168	Chr4:2613500-2613999	4.3533
Chr3:2772500-2772999	145.818	Chr4:2617500-2617999	5.11962
Chr3:2773500-2773999	391.336	Chr4:2636000-2636499	7.98746
Chr3:2799000-2799499	149.092	Chr4:2640000-2640499	2.97684
Chr3:2849500-2849999	142.024	Chr4:2663500-2663999	3.44018
Chr3:2923000-2923499	121.512	Chr4:2667000-2667499	3.13842
Chr3:2953000-2953499	48.032	Chr4:2670000-2670499	3.13012
Chr3:2998000-2998499	76.911	Chr4:2674000-2674499	2.57512
Chr3:2998500-2998999	280.667	Chr4:2674500-2674999	2.3812
Chr3:3204500-3204999	95.0988	Chr4:2686000-2686499	3.97668
Chr3:3410000-3410499	127.897	Chr4:2692500-2692999	3.61936
Chr3:3423500-3423999	67.0631	Chr4:2725500-2725999	2.94409
Chr3:3497500-3497999	303.19	Chr4:2735500-2735999	6.18156
Chr3:3538000-3538499	84.505	Chr4:2775000-2775499	3.96225
Chr3:3807000-3807499	322.852	Chr4:2789500-2789999	3.93056
Chr3:3873500-3873999	284.698	Chr4:2793500-2793999	5.98842
Chr3:3988000-3988499	54.7935	Chr4:2798500-2798999	2.75747
Chr3:4263000-4263499	186.695	Chr4:2800500-2800999	3.16112
Chr3:4494000-4494499	472.414	Chr4:3056500-3056999	2.08606
Chr3:4497500-4497999	310.796	Chr4:3360000-3360499	6.669
Chr3:4635000-4635499	233.339	Chr4:4548000-4548499	3.04624
Chr3:4745500-4745999	640.369	Chr4:4789500-4789999	3.38901
Chr3:4752000-4752499	337.47	Chr4:4880000-4880499	2.15727
Chr3:4753000-4753499	128.154	Chr4:5083500-5083999	2.50666
Chr3:4796000-4796499	132.241	Chr4:5087000-5087499	4.77354
Chr3:4929000-4929499	35.4834	Chr4:5126000-5126499	2.25899
Chr3:4930000-4930499	58.1812	Chr4:5144000-5144499	2.12536
Chr3:5328500-5328999	1222.75	Chr4:5167500-5167999	6.17875
Chr3:5380000-5380499	164.482	Chr4:5191500-5191999	5.99527
Chr3:5496500-5496999	131.385	Chr4:5194000-5194499	3.40798
Chr3:5629000-5629499	135.419	Chr4:5235000-5235499	2.27902
Chr3:5651000-5651499	54.3986	Chr4:5236500-5236999	6.16597
Chr3:5652000-5652499	119.579	Chr4:5238000-5238499	3.11437
Chr3:5835000-5835499	29.9446	Chr4:5279500-5279999	3.73848
Chr3:5839000-5839499	236.205	Chr4:5280000-5280499	2.79029
Chr3:5840000-5840499	163.328	Chr4:5280500-5280999	2.56366
Chr3:5868000-5868499	113.575	Chr4:5285500-5285999	4.2036
Chr3:5881500-5881999	104.135	Chr4:5293000-5293499	4.85468
Chr3:5929000-5929499	122.007	Chr4:5294000-5294499	4.43047
Chr3:5929500-5929999	115.419	Chr4:5297500-5297999	2.16794
Chr3:5930500-5930999	96.1905	Chr4:5313000-5313499	2.48699
Chr3:5954500-5954999	246.74	Chr4:5314500-5314999	32.4905
Chr3:5955000-5955499	101.775	Chr4:5317500-5317999	4.47044
Chr3:5982500-5982999	204.992	Chr4:5394500-5394999	2.48642
Chr3:6073000-6073499	527.611	Chr4:5403000-5403499	2.13372
Chr3:6073500-6073999	249.67	Chr4:5422000-5422499	2.11602
Chr3:6336000-6336499	223.019	Chr4:5450500-5450999	5.93744
Chr3:6576000-6576499	204.854	Chr4:5459000-5459499	2.81767
Chr3:6577000-6577499	824.717	Chr4:5467000-5467499	2.66021
Chr3:6729000-6729499	309.174	Chr4:5471500-5471999	2.89901
Chr3:6752000-6752499	133.721	Chr4:5473000-5473499	2.62346
Chr3:6991500-6991999	69.8191	Chr4:5473500-5473999	3.27161
Chr3:7040000-7040499	316.446	Chr4:5479000-5479499	2.72455
Chr3:7040500-7040999	251.43	Chr4:5497500-5497999	2.05495
Chr3:7041000-7041499	159.567	Chr4:5505500-5505999	2.16444
Chr3:7093500-7093999	303.638	Chr4:5507000-5507499	2.00173
[truncated: 2,501 more rows]
