# Supplementary material for: The cytosolic Fe-S cluster assembly component MET18 is required for the full enzymatic activity of ROS1 in active DNA demethylation
Source: Sci Rep. 2016 May 19;6:26443. doi: 10.1038/srep26443 (PMC4872223; doi:10.1038/srep26443)
Supplement: Supplementary Table 7 [file srep26443-s8.xls]

## Sheet: TE
Expression-elevated TE in mms19 identified by RNA-seq.
TE	Locus	WT	mms19	log2(fold_change)	p_value
AT1TE41820	Chr1:12847930-12849661	0	0.0913511	1.79769e+30	0.00962501
AT1TE43040	Chr1:13181964-13186591	0	0.0315365	1.79769e+30	0.00962501
AT1TE45510	Chr1:13871157-13871383	0	3.75885	1.79769e+30	0.00722791
AT2TE13350	Chr2:3075734-3078570	0	0.234702	1.79769e+30	7.58919e-05
AT2TE19610	Chr2:4728861-4729352	0	0.486204	1.79769e+30	0.00962501
AT3TE53850	Chr3:13165705-13169990	0	0.0683589	1.79769e+30	0.00165029
AT3TE54705	Chr3:13405032-13412098	0	0.0203271	1.79769e+30	0.00962501
AT3TE55340	Chr3:13603228-13609413	0	0.0233213	1.79769e+30	0.00962501
AT3TE55365	Chr3:13628948-13632998	0	0.0362679	1.79769e+30	0.00962501
AT3TE58895	Chr3:14336989-14352445	0	0.0182905	1.79769e+30	0.00165029
AT3TE83365	Chr3:20504023-20505461	0	0.17764	1.79769e+30	0.00404625
AT4TE14295	Chr4:3087018-3097887	0	0.0130786	1.79769e+30	0.00962501
AT4TE15820	Chr4:3499712-3507968	0	0.0508383	1.79769e+30	0.000511298
AT4TE15950	Chr4:3547183-3555683	0	0.0240192	1.79769e+30	0.00421222
AT4TE16400	Chr4:3697524-3703860	0	0.0552428	1.79769e+30	0.000809663
AT4TE17360	Chr4:3987765-3997945	0	0.0139819	1.79769e+30	0.00962501
AT4TE18705	Chr4:4414369-4416095	0	0.170209	1.79769e+30	0.00222378
AT4TE19915	Chr4:4768681-4782141	0	0.0206124	1.79769e+30	0.00376905
AT5TE08075	Chr5:2222111-2222331	0	5.14017	1.79769e+30	0.00421222
AT5TE29070	Chr5:8037970-8038113	0	17.4508	1.79769e+30	0.00962501
AT5TE41070	Chr5:11320500-11331866	0	0.0142815	1.79769e+30	0.00722791
AT5TE41865	Chr5:11577182-11587287	0	0.0301883	1.79769e+30	0.001258
AT5TE44770	Chr5:12639601-12650823	0	0.0144681	1.79769e+30	0.00722791
AT1TE93275	Chr1:28515061-28516118	0.0847128	8.1304	6.5846	0
AT1TE45380	Chr1:13840159-13840729	0.0493672	2.61411	5.72662	0.00015407
AT3TE60460	Chr3:14795319-14804954	0.00191525	0.0781754	5.35111	0.000431674
AT4TE17470	Chr4:4016072-4024284	0.00225559	0.0597192	4.72662	0.00206537
AT3TE51325	Chr3:12409272-12414048	0.00395077	0.100243	4.66522	0.0023851
AT1TE49300	Chr1:15061270-15069809	0.00216709	0.0502043	4.53398	0.00402169
AT1TE48835	Chr1:14897775-14908757	0.00167588	0.0332782	4.31158	0.00528394
AT3TE60430	Chr3:14789521-14789998	0.0661919	1.31438	4.31158	0.00528394
AT4TE14540	Chr4:3173942-3184236	0.00179016	0.0335725	4.22912	0.0063084
AT4TE15030	Chr4:3266372-3288504	0.00681739	0.114692	4.0724	5.40692e-07
AT2TE18885	Chr2:4513697-4517287	0.0160039	0.258942	4.01613	1.14618e-05
AT3TE60425	Chr3:14788098-14789519	0.0445298	0.540364	3.60109	0.000105865
AT1TE51040	Chr1:15455487-15486506	0.00117232	0.0135794	3.53398	0.00175387
AT1TE48765	Chr1:14865438-14874995	0.00386244	0.0383484	3.31158	0.00362042
AT3TE63540	Chr3:15711475-15722693	0.00655989	0.0615119	3.22912	0.000119685
AT1TE51735	Chr1:15703959-15715037	0.00664435	0.054974	3.04855	0.000316782
AT2TE16190	Chr2:3731280-3740503	0.00600822	0.0486061	3.01613	0.00193263
AT2TE19625	Chr2:4729403-4737545	0.0529236	0.389226	2.87862	0.00323472
AT4TE04425	Chr4:866411-867043	0.126642	0.884814	2.80462	0.00351928
AT2TE28020	Chr2:6881260-6884610	0.241148	1.2478	2.37139	1.99959e-09
AT5TE50260	Chr5:14083273-14088529	0.135865	0.449648	1.72662	5.32421e-05
AT4TE34700	Chr4:7897400-7897672	4.05526	12.8947	1.66891	0.00337128
AT4TE06710	Chr4:1312394-1317221	0.0507935	0.159481	1.65067	0.00833921
Red color annotates TE overlapped with CHH-hypo-DMRs identified in met18-2.

## Sheet: transposable_element_gene
Expression-elevated transposable_element_gene in mms19 identified by RNA-seq.
Gene	Locus	WT	mms19	log2(fold_change)	p_value	gene name	Gene catalog	Gene description
AT1G35647	Chr1:13181477-13186236	0	0.0341733	1.79769e+30	0.0033186	AT1G35647	transposable_element_gene	gypsy-like retrotransposon family, has a 3.6e-209 P-value blast match to GB:AAD27547 polyprotein (Gypsy_Ty3-element) (Oryza sativa subsp. indica)
AT1G38360	Chr1:14437602-14445999	0	0.0712457	1.79769e+30	7.05597e-06	AT1G38360	transposable_element_gene	gypsy-like retrotransposon family (Athila), has a 9.0e-98 P-value blast match to gb|AAL06419.1|AF378075_1 reverse transcriptase (Athila4) (Arabidopsis thaliana) (Gypsy_Ty3-family)
AT1G42367	Chr1:15834634-15835087	0	0.703601	1.79769e+30	0.0023242	AT1G42367	transposable_element_gene	similar to unknown protein [Arabidopsis thaliana] (TAIR:AT3G30700.1)
AT2G06180	Chr2:2419318-2422450	0	0.0598086	1.79769e+30	0.0023242	AT2G06180	transposable_element_gene	pseudogene, hypothetical protein
AT2G06890	Chr2:2795096-2799273	0	0.0342821	1.79769e+30	0.0048038	AT2G06890	transposable_element_gene	gypsy-like retrotransposon family, has a 7.3e-184 P-value blast match to GB:AAD22153 polyprotein (Gypsy_Ty3-element) (Sorghum bicolor)
AT2G07400	Chr2:3073732-3078367	0	0.136128	1.79769e+30	5.60337e-06	AT2G07400	transposable_element_gene	copia-like retrotransposon family, has a 6.9e-53 P-value blast match to GB:CAA32025 ORF (Ty1_Copia-element) (Nicotiana tabacum)GB:CAA32025 ORF (Ty1_Copia-element) (Nicotiana tabacum)
AT3G10100	Chr3:3111777-3115437	0	0.0795506	1.79769e+30	0.00800937	AT3G10100	transposable_element_gene	similar to ASY2, DNA binding [Arabidopsis thaliana] (TAIR:AT4G32200.1); similar to filament protein-related [Arabidopsis thaliana] (TAIR:AT4G20730.1); similar to unknown protein [Arabidopsis thaliana] (TAIR:AT2G09910.1); similar to hypothetical protein 27.t00126 [Brassica oleracea] (GB:ABD65062.1); contains domain (Phosphotyrosine protein) phosphatases II (SSF52799)
AT3G30610	Chr3:12186690-12187029	0	1.28715	1.79769e+30	0.0023242	AT3G30610	transposable_element_gene	similar to unknown protein [Arabidopsis thaliana] (TAIR:AT2G12685.1)
AT3G30843	Chr3:12607270-12608250	0	0.150462	1.79769e+30	0.00858841	AT3G30843	transposable_element_gene	similar to unknown protein [Arabidopsis thaliana] (TAIR:AT4G08056.1); similar to Integrase, catalytic re (GB:ABE86211.1)
AT3G30844	Chr3:12602728-12606196	0	0.0357677	1.79769e+30	0.00706577	AT3G30844	transposable_element_gene	copia-like retrotransposon family, has a 8.6e-95 P-value blast match to GB:CAA32025 ORF (Ty1_Copia-element) (Nicotiana tabacum)GB:CAA32025 ORF (Ty1_Copia-element) (Nicotiana tabacum)
AT3G32880	Chr3:13404996-13406508	0	0.104137	1.79769e+30	0.0048038	AT3G32880	transposable_element_gene	gypsy-like retrotransposon family (Athila)
AT3G33072	Chr3:13631492-13634029	0	0.0500418	1.79769e+30	0.00706577	AT3G33072	transposable_element_gene	pseudogene, hypothetical protein
AT3G42431	Chr3:14546387-14553611	0	0.0249452	1.79769e+30	0.0023242	AT3G42431	transposable_element_gene	gypsy-like retrotransposon family (Athila), has a 1.5e-78 P-value blast match to GB:CAA57397 Athila ORF 1 (Arabidopsis thaliana)
AT3G42716	Chr3:14799889-14801814	0	0.12437	1.79769e+30	0.00118006	AT3G42716	transposable_element_gene	Athila retroelement ORF2 -related, temporary automated functional assignment
AT3G42719	Chr3:14803535-14804201	0	0.294878	1.79769e+30	0.0048038	AT3G42719	transposable_element_gene	pseudogene, hypothetical protein
AT3G43867	Chr3:15721997-15726638	0	0.0350822	1.79769e+30	0.0033186	AT3G43867	transposable_element_gene	copia-like retrotransposon family, has a 8.2e-284 P-value blast match to GB:CAA31653 polyprotein (Ty1_Copia-element) (Arabidopsis thaliana)
AT3G46487	Chr3:17111428-17114136	0	0.0466243	1.79769e+30	0.00706577	AT3G46487	transposable_element_gene	CACTA-like transposase family (Ptta/En/Spm), has a 1.1e-38 P-value blast match to At5g29026.1/8-244 CACTA-like transposase family (Ptta/En/Spm) (CACTA-element) (Arabidopsis thaliana)
AT3G55300	Chr3:20504035-20504901	0	0.293965	1.79769e+30	0.00164734	AT3G55300	transposable_element_gene	copia-like retrotransposon family, has a 4.5e-28 P-value blast match to GB:CAA37924 orf 2 (Ty1_Copia-element) (Arabidopsis thaliana)
AT4G06566	Chr4:3503597-3508199	0	0.0663624	1.79769e+30	0.000339106	AT4G06566	transposable_element_gene	gypsy-like retrotransposon family, has a 9.9e-101 P-value blast match to GB:AAD19359 polyprotein (gypsy_Ty3-element) (Sorghum bicolor)
AT4G06578	Chr4:3550655-3554459	0	0.0540488	1.79769e+30	0.00164734	AT4G06578	transposable_element_gene	gypsy-like retrotransposon family (Athila), has a 2.2e-127 P-value blast match to gb|AAL06421.1|AF378079_1 reverse transcriptase (Athila4) (Arabidopsis thaliana) (Gypsy_Ty3-family)
AT4G06607	Chr4:3701838-3703218	0	0.165467	1.79769e+30	0.00164734	AT4G06607	transposable_element_gene	pseudogene, hypothetical protein
AT4G06664	Chr4:3869798-3871808	0	0.0754195	1.79769e+30	0.0048038	AT4G06664	transposable_element_gene	pseudogene, hypothetical protein
AT4G07605	Chr4:4415058-4416131	0	0.179145	1.79769e+30	0.0033186	AT4G07605	transposable_element_gene	pseudogene, hypothetical protein
AT4G07942	Chr4:4773563-4776647	0	0.0608054	1.79769e+30	0.0023242	AT4G07942	transposable_element_gene	pseudogene, hypothetical protein, similar to Athila retroelement ORF2, putative
AT5G29975	Chr5:11323980-11329884	0	0.0273085	1.79769e+30	0.0033186	AT5G29975	transposable_element_gene	gypsy-like retrotransposon family (Athila), has a 1.4e-306 P-value blast match to GB:CAA57397 Athila ORF 1 (Arabidopsis thaliana)
AT1G36630	Chr1:13840144-13847625	0.00241827	0.264706	6.77427	5.8936e-06	AT1G36630	transposable_element_gene	CACTA-like transposase family (Tnp1/En/Spm), has a 2.5e-213 P-value blast match to ref|NP_189784.1| TNP1-related protein (Arabidopsis thaliana) (CACTA-element)
AT2G11780	Chr2:4729677-4732966	0.0228177	0.668562	4.87284	2.34336e-10	AT2G11780	transposable_element_gene	pseudogene, hypothetical protein
AT1G40101	Chr1:15063542-15076496	0.0013802	0.032047	4.53724	0.00296603	AT1G40101	transposable_element_gene	gypsy-like retrotransposon family (Athila), has a 5.6e-152 P-value blast match to GB:CAA57397 Athila ORF 1 (Arabidopsis thaliana)
AT4G06718	Chr4:4017247-4018366	0.0192347	0.425344	4.46685	0.00347774	AT4G06718	transposable_element_gene	pseudogene, expressed protein
AT3G32195	Chr3:13165570-13170335	0.00385834	0.0810549	4.39285	0.00410133	AT3G32195	transposable_element_gene	gypsy-like retrotransposon family, has a 8.8e-102 P-value blast match to GB:AAD27547 polyprotein (Gypsy_Ty3-element) (Oryza sativa subsp. indica)
AT1G40077	Chr1:14899837-14906596	0.00268463	0.0534296	4.31484	0.00486705	AT1G40077	transposable_element_gene	gypsy-like retrotransposon family (Athila), has a 1.5e-256 P-value blast match to GB:CAA57397 Athila ORF 1 (Arabidopsis thaliana)
AT4G06615	Chr4:3283783-3284823	0.0631578	1.18714	4.23238	2.4006e-06	AT4G06615	transposable_element_gene	pseudogene, hypothetical protein
AT2G11340	Chr2:4514860-4520662	0.00943077	0.152934	4.01939	8.37865e-06	AT2G11340	transposable_element_gene	gypsy-like retrotransposon family (Athila), has a 4.5e-221 P-value blast match to GB:CAA57397 Athila ORF 1 (Arabidopsis thaliana)
AT1G41680	Chr1:15482851-15484057	0.0351288	0.407829	3.53724	0.00146975	AT1G41680	transposable_element_gene	pseudogene, hypothetical protein
AT1G40072	Chr1:14867446-14869477	0.019265	0.181056	3.23238	0.0039792	AT1G40072	transposable_element_gene	pseudogene, hypothetical protein
AT2G09870	Chr2:3733171-3738079	0.0112231	0.0909999	3.01939	0.00118571	AT2G09870	transposable_element_gene	gypsy-like retrotransposon family (Athila), has a 5.6e-224 P-value blast match to GB:CAA57397 Athila ORF 1 (Arabidopsis thaliana)
AT5G35935	Chr5:14083387-14089891	0.318436	2.45533	2.94684	0	AT5G35935	transposable_element_gene	copia-like retrotransposon family, has a 2.0e-232 P-value blast match to GB:CAA72989 open reading frame 1 (Ty1_Copia-element) (Brassica oleracea)
AT1G42050	Chr1:15707076-15710285	0.0234252	0.168353	2.84536	0.00050626	AT1G42050	transposable_element_gene	pseudogene, hypothetical protein
AT2G15810	Chr2:6882820-6886775	0.117289	0.622476	2.40795	8.22496e-09	AT2G15810	transposable_element_gene	Mutator-like transposase family, has a 1.5e-12 P-value blast match to GB:AAA21566 mudrA of transposon="MuDR" (MuDr-element) (Zea mays)
AT4G02960	Chr4:1312546-1316983	0.0415732	0.151688	1.86738	0.00191401	ATRE2	transposable_element_gene	copia-like retrotransposon family, has a 0. P-value blast match to dbj|BAA78426.1| polyprotein (AtRE2-1) (Arabidopsis thaliana) (Ty1_Copia-element)
AT2G15800	Chr2:6877773-6882741	0.390397	1.4199	1.86277	0.00115671	AT2G15800	transposable_element_gene
Red color annotates TE overlapped with CHH-hypo-DMRs identified in met18-2.
